# Supplementary material for: A conserved chronobiological complex times C. elegans development
Source: EMBO J. 2025 Oct 20;44(22):6368–96. doi: 10.1038/s44318-025-00585-z (PMC12624140; doi:10.1038/s44318-025-00585-z)
Supplement: Supplementary file 3 — Source data Fig. 1 [file 44318_2025_585_MOESM3_ESM.zip]

Archive with 28 entries (22 files):
- Figure 1/
- __MACOSX/._Figure 1
- Figure 1/.DS_Store
- __MACOSX/Figure 1/._.DS_Store
- Figure 1/1F/
- __MACOSX/Figure 1/._1F
- Figure 1/Source Data_figure 1.xlsx
- __MACOSX/Figure 1/._Source Data_figure 1.xlsx
- Figure 1/1B/
- __MACOSX/Figure 1/._1B
- Figure 1/1E/
- __MACOSX/Figure 1/._1E
- Figure 1/1D/
- __MACOSX/Figure 1/._1D
- Figure 1/1C/
- __MACOSX/Figure 1/._1C
- Figure 1/1F/Larval arrest and lethality numerical data.xlsx
- __MACOSX/Figure 1/1F/._Larval arrest and lethality numerical data.xlsx
- Figure 1/1B/Luciferase Assay_Lin-42 mutants_1B.xlsx
- __MACOSX/Figure 1/1B/._Luciferase Assay_Lin-42 mutants_1B.xlsx
- Figure 1/1B/1B_Readme.txt
- __MACOSX/Figure 1/1B/._1B_Readme.txt
- Figure 1/1E/Brood size numerical data.xlsx
- __MACOSX/Figure 1/1E/._Brood size numerical data.xlsx
- Figure 1/1D/Egg laying defective numerical data.xlsx
- __MACOSX/Figure 1/1D/._Egg laying defective numerical data.xlsx
- Figure 1/1C/Precocious Alae numerical data.xlsx
- __MACOSX/Figure 1/1C/._Precocious Alae numerical data.xlsx
