# Supplementary material for: A conserved chronobiological complex times C. elegans development
Source: EMBO J. 2025 Oct 20;44(22):6368–96. doi: 10.1038/s44318-025-00585-z (PMC12624140; doi:10.1038/s44318-025-00585-z)
Supplement: Supplementary file 3 — Source data Fig. 1 [file 44318_2025_585_MOESM3_ESM.zip › Figure 1/1F/Larval arrest and lethality numerical data.xlsx]

## Sheet: Fig. 1F
Larval arrest/Lethality
	Replicates	1	2	3	4	Total	% arrested
Wildtype (N2)	n=	12	18	23	12	65	0
	Arrested/ Tiny dead	0	0	0	0	0
lin-42(ok2385)	n=	27	37	15		79	0.481013
	Arrested/ Tiny dead	10	18	10		38
lin-42(n1089)	n=	23	20	30		73	0
	Arrested/ Tiny dead	0	0	0		0
lin-42DPAS	n=	21	24	24		69	0
	Arrested/ Tiny dead	0	0	0		0
lin-42DCK1BD	n=	45	17	22	20	104	0.288462
	Arrested/ Tiny dead	15	5	7	3	30
