# Supplementary material for: A conserved chronobiological complex times C. elegans development
Source: EMBO J. 2025 Oct 20;44(22):6368–96. doi: 10.1038/s44318-025-00585-z (PMC12624140; doi:10.1038/s44318-025-00585-z)
Supplement: Supplementary file 3 — Source data Fig. 1 [file 44318_2025_585_MOESM3_ESM.zip › Figure 1/1B/Luciferase Assay_Lin-42 mutants_1B.xlsx]

## Sheet: info_df
	Condition	is_valid	Highlight	Hatch	M1_entry	M1_exit	M2_entry	M2_exit	M3_entry	M3_exit	M4_entry	M4_exit	M5_entry	M5_exit	M6_entry	M6_exit	I1	M1	I2	M2	I3	M3	I4	M4	I5	M5	I6	M6	L1	L2	L3	L4	L5	L6
A04	Luc	1	0	9.58667	20.2567	22.0967	28.7667	30.9367	36.6067	38.4367	46.2767	48.7767					10.67	1.84	6.67	2.17	5.67	1.83	7.84	2.5					12.51	8.84	7.5	10.34
B04	Luc	1	0	10.2567	21.0967	23.0967	30.5967	32.5967	38.1067	39.9367	47.7767	50.1067					10.84	2	7.5	2	5.51	1.83	7.84	2.33					12.84	9.5	7.34	10.17
C04	Luc	1	0	10.9267	22.0967	24.2667	30.2667	32.2667	37.7667	39.4367	47.2767	49.6067					11.17	2.17	6	2	5.5	1.67	7.84	2.33					13.34	8	7.17	10.17
D04	Luc	1	0	9.12635	20.4267	22.4267	29.2667	31.2667	37.1067	38.9367	46.7767	49.1067					11.3003	2	6.84	2	5.84	1.83	7.84	2.33					13.3003	8.84	7.67	10.17
E04	Luc	1	0	9.78876	22.0967	24.4267	31.0967	33.1067	39.4367	41.2767	49.1067	51.6167					12.3079	2.33	6.67	2.01	6.33	1.84	7.83	2.51					14.6379	8.68	8.17	10.34
F04	Luc	1	0	7.41667	18.2567	20.2567	26.2667	28.4367	33.9367	35.9367	43.4367	45.7767					10.84	2	6.01	2.17	5.5	2	7.5	2.34					12.84	8.18	7.5	9.84
G04	Luc	1	0	8.96074	21.5967	23.4267	30.2667	32.2667	38.1067	40.1067	47.6067	50.1067					12.6359	1.83	6.84	2	5.84	2	7.5	2.5					14.4659	8.84	7.84	10
H04	Luc	1	0	9.92667	21.0967	22.9267	30.2667	32.2667	39.2767	41.2767	49.2767	51.9467					11.17	1.83	7.34	2	7.01	2	8	2.67					13	9.34	9.01	10.67
I04	Luc	1	0	10.2567	21.4267	23.2667	29.5967	31.7667	37.6067	39.7767	47.7767	50.2767					11.17	1.84	6.33	2.17	5.84	2.17	8	2.5					13.01	8.5	8.01	10.5
J04	Luc	1	0	10.5867	21.5967	23.5967	30.5967	32.5967	39.2767	41.4367	49.2767	51.9467					11.01	2	7	2	6.68	2.16	7.84	2.67					13.01	9	8.84	10.51
K04	Luc	1	0	9.54035	21.5967	23.4267	29.9367	31.7667	37.4367	39.4367	47.7767	49.7767					12.0563	1.83	6.51	1.83	5.67	2	8.34	2					13.8863	8.34	7.67	10.34
L04	Luc	1	0	4.08667	14.7567	16.7567	22.7667	24.5967	31.2667	33.2667	41.1067	43.4367					10.67	2	6.01	1.83	6.67	2	7.84	2.33					12.67	7.84	8.67	10.17
M04	Luc	0	0	29.5967	30.2667	33.6067	39.6067	42.7767									0.67	3.34	6	3.17									4.01	9.17
N04	Luc	1	0	10.6996	22.2667	24.2667	31.0967	33.2667	39.7767	41.9367	51.1167	53.7767					11.5671	2	6.83	2.17	6.51	2.16	9.18	2.66					13.5671	9	8.67	11.84
O04	Luc	0	0	35.9367	37.2667	40.9367											1.33	3.67											5
P04	Luc	1	0	9.42667	20.0967	22.0967	29.2667	31.0967	36.9367	39.7767	48.2767	51.1167					10.67	2	7.17	1.83	5.84	2.84	8.5	2.84					12.67	9	8.68	11.34
A05	Luc	1	0	8.54674	19.9267	21.7667	29.0967	31.2667	37.4367	39.4367	47.1067	49.4467					11.3799	1.84	7.33	2.17	6.17	2	7.67	2.34					13.2199	9.5	8.17	10.01
B05	Luc	1	0	9.12635	20.9267	22.9267	29.0967	30.9367	36.4367	38.2667	45.9467	48.4467					11.8003	2	6.17	1.84	5.5	1.83	7.68	2.5					13.8003	8.01	7.33	10.18
C05	Luc	0	0	32.5967	36.7667	39.4367	47.4467	48.4467									4.17	2.67	8.01	1									6.84	9.01
D05	Luc	1	0	9.29195	21.0967	22.9267	29.4367	31.4367	37.1067	39.2767	46.9467	49.4467					11.8047	1.83	6.51	2	5.67	2.17	7.67	2.5					13.6347	8.51	7.84	10.17
E05	Luc	1	0	9.45755	20.9267	22.7667	29.2667	31.2667	36.6067	38.6067	46.2767	48.7767					11.4691	1.84	6.5	2	5.34	2	7.67	2.5					13.3091	8.5	7.34	10.17
F05	Luc	1	0	8.25667	19.2567	21.4267	27.5967	29.5967	35.2667	36.9367	44.7767	47.1067					11	2.17	6.17	2	5.67	1.67	7.84	2.33					13.17	8.17	7.34	10.17
G05	Luc	1	0	9.12635	20.4267	22.2667	29.2667	31.4367	37.1067	39.1067	46.6067	49.2767					11.3003	1.84	7	2.17	5.67	2	7.5	2.67					13.1403	9.17	7.67	10.17
H05	Luc	1	0	7.25667	18.2567	20.0967	27.7667	29.9367	35.9367	37.9367	46.2767	48.9467					11	1.84	7.67	2.17	6	2	8.34	2.67					12.84	9.84	8	11.01
I05	Luc	1	0	10.9267	22.2667	24.2667	30.5967	32.4367	38.7667	40.6067	48.6067	51.1167					11.34	2	6.33	1.84	6.33	1.84	8	2.51					13.34	8.17	8.17	10.51
J05	Luc	0	0	32.7667	38.2667	40.9367											5.5	2.67											8.17
K05	Luc	1	0	9.75667	20.9267	22.7667	29.9367	31.9367	38.2667	40.4367	48.6067	51.1167					11.17	1.84	7.17	2	6.33	2.17	8.17	2.51					13.01	9.17	8.5	10.68
L05	Luc	1	0	9.87156	21.2667	23.4267	29.7667	31.9367	38.2667	40.1768	49.7767	52.4467					11.3951	2.16	6.34	2.17	6.33	1.91012	9.59988	2.67					13.5551	8.51	8.24012	12.2699
M05	Luc	1	0	10.7567	22.5967	24.5967	31.0967	33.2667	39.4367	41.4367	49.7767	52.2767					11.84	2	6.5	2.17	6.17	2	8.34	2.5					13.84	8.67	8.17	10.84
N05	Luc	1	0	10.4267	21.7667	23.7667	30.9367	32.9367	38.7667	40.4367	49.1067	51.6167					11.34	2	7.17	2	5.83	1.67	8.67	2.51					13.34	9.17	7.5	11.18
O05	Luc	1	0	8.92667	19.7567	21.7667	28.7667	30.7667	36.7667	38.6067	46.6067	49.1067					10.83	2.01	7	2	6	1.84	8	2.5					12.84	9	7.84	10.5
P05	Luc	1	0	6.39391	18.4267	20.2567	27.9367	30.0967	36.2667	38.4367	46.6067	49.1067					12.0328	1.83	7.68	2.16	6.17	2.17	8.17	2.5					13.8628	9.84	8.34	10.67
A06	Luc	1	0	9.58667	20.7567	22.7667	29.4367	31.5967	37.4367	39.6067	47.6067	50.1067					11.17	2.01	6.67	2.16	5.84	2.17	8	2.5					13.18	8.83	8.01	10.5
B06	Luc	0	0
C06	Luc	1	0	9.70596	21.5967	23.5967	30.2667	32.2667	37.9367	39.9284	49.4467	52.2767					11.8907	2	6.67	2	5.67	1.99172	9.51828	2.83					13.8907	8.67	7.66172	12.3483
D06	Luc	1	0	9.92667	21.0967	23.2667	29.2667	31.2667	37.2667	39.2767	47.1067	49.4467					11.17	2.17	6	2	6	2.01	7.83	2.34					13.34	8	8.01	10.17
E06	Luc	0	0	34.4367	35.6067	39.2767											1.17	3.67											4.84
F06	Luc	0	0	39.9367	43.6067	47.9467	54.9467	57.1167									3.67	4.34	7	2.17									8.01	9.17
G06	Luc	0	0
H06	Luc	1	0	9.12635	20.4267	22.2667	28.7667	30.7667	36.4367	38.4367	46.2767	48.4467					11.3003	1.84	6.5	2	5.67	2	7.84	2.17					13.1403	8.5	7.67	10.01
I06	Luc	1	0	8.08667	18.5967	20.2567	27.2667	28.9367	34.7667	36.4367	44.7767	46.9467					10.51	1.66	7.01	1.67	5.83	1.67	8.34	2.17					12.17	8.68	7.5	10.51
J06	Luc	1	0	0.246667	11.0867	12.9267	20.0967	22.0967	28.5967	30.5967	38.2667	40.9367					10.84	1.84	7.17	2	6.5	2	7.67	2.67					12.68	9.17	8.5	10.34
K06	Luc	1	0	9.75667	21.0967	22.9267	30.2667	32.2667	38.9367	41.1067	49.1067	51.9467					11.34	1.83	7.34	2	6.67	2.17	8	2.84					13.17	9.34	8.84	10.84
L06	Luc	1	0	9.95436	21.7667	23.7667	30.9367	33.1067	39.2767	41.1067	49.2767	52.1167					11.8123	2	7.17	2.17	6.17	1.83	8.17	2.84					13.8123	9.34	8	11.01
M06	Luc	1	0	5.91667	16.0967	18.0967	26.4267	28.5967	34.2667	36.2667	44.2767	46.7767					10.18	2	8.33	2.17	5.67	2	8.01	2.5					12.18	10.5	7.67	10.51
N06	Luc	1	0	9.58667	20.9267	22.9267	30.7667	32.7667	38.7667	40.9367	49.2767	51.7767					11.34	2	7.84	2	6	2.17	8.34	2.5					13.34	9.84	8.17	10.84
O06	Luc	1	0	9.42667	20.9267	22.9267	30.2667	32.4367	39.4367	41.6067	49.9467	52.9467					11.5	2	7.34	2.17	7	2.17	8.34	3					13.5	9.51	9.17	11.34
P06	Luc	1	0	10.2567	22.0967	23.9267	30.9367	32.9367	38.6067	40.6067	48.6067	51.1167					11.84	1.83	7.01	2	5.67	2	8	2.51					13.67	9.01	7.67	10.51
A07	n1089	1	0	8.71234	21.7667	23.9267	31.9367	34.1067	42.4367	45.7767	57.8962	62.7867					13.0543	2.16	8.01	2.17	8.33	3.34	12.1196	4.89042					15.2143	10.18	11.67	17.01
B07	n1089	1	0	8.92667	21.0967	22.9267	30.2667	32.7667	40.6067	44.9467	62.6987	67.0872					12.17	1.83	7.34	2.5	7.84	4.34	17.752	4.38846					14	9.84	12.18	22.1405
C07	n1089	1	0	8.75667	22.0967	23.9267	31.4367	33.6067	41.4367	44.7767	55.495	60.9599					13.34	1.83	7.51	2.17	7.83	3.34	10.7183	5.46488					15.17	9.68	11.17	16.1832
D07	n1089	1	0	8.41667	19.4267	21.4267	28.5967	30.5967	37.9367	41.1067	52.7626	58.1167					11.01	2	7.17	2	7.34	3.17	11.6559	5.35409					13.01	9.17	10.51	17.01
E07	n1089	1	0	10.0867	21.4267	23.4267	29.7667	31.9367	39.6067	44.2767	57.151	64.2719					11.34	2	6.34	2.17	7.67	4.67	12.8744	7.1209					13.34	8.51	12.34	19.9953
F07	n1089	1	0	8.41667	19.7567	21.5967	29.0967	31.2667	38.7667	42.2767	52.7767	56.9467					11.34	1.84	7.5	2.17	7.5	3.51	10.5	4.17					13.18	9.67	11.01	14.67
G07	n1089	1	0	9.75667	23.4267	25.4267	31.9367	34.2667	41.9367	45.2767	57.1167	61.9467					13.67	2	6.51	2.33	7.67	3.34	11.84	4.83					15.67	8.84	11.01	16.67
H07	n1089	1	0	7.38752	19.7567	21.5967	28.9367	31.0967	38.6067	43.1067	57.1167	61.7867					12.3691	1.84	7.34	2.16	7.51	4.5	14.01	4.67					14.2091	9.5	12.01	18.68
I07	n1089	1	0	10.2856	24.9267	27.2667	35.1067	37.4367	46.4467	50.2767	61.7867	67.2867					14.6411	2.34	7.84	2.33	9.01	3.83	11.51	5.5					16.9811	10.17	12.84	17.01
J07	n1089	1	0	8.13273	21.4267	23.4267	31.2667	33.2667	42.2767	46.4467	59.5523	65.1827					13.2939	2	7.84	2	9.01	4.17	13.1056	5.63048					15.2939	9.84	13.18	18.7361
K07	n1089	1	0	6.91667	19.5967	21.5967	29.5967	31.7667	38.9367	41.7767	51.9346	58.3103					12.68	2	8	2.17	7.17	2.84	10.1579	6.37569					14.68	10.17	10.01	16.5336
L07	n1089	1	0	12.2567	25.0967	27.2667	36.1067	38.4367	48.4569	53.6734	67.9152	72.9661					12.84	2.17	8.84	2.33	10.0202	5.21647	14.2418	5.05087					15.01	11.17	15.2367	19.2927
M07	n1089	1	0	11.0867	23.9267	25.9267	33.7667	36.1067	44.1067	48.4467	62.2867	65.9567					12.84	2	7.84	2.34	8	4.34	13.84	3.67					14.84	10.18	12.34	17.51
N07	n1089	0	0
O07	n1089	1	0	10.9267	22.7667	24.5967	31.7667	33.7667	41.2767	45.2767	56.5714	62.8643					11.84	1.83	7.17	2	7.51	4	11.2948	6.29289					13.67	9.17	11.51	17.5876
P07	n1089	1	0	9.92667	22.7667	24.7667	32.4367	34.6067	43.2767	46.4467	57.7306	64.3547					12.84	2	7.67	2.17	8.67	3.17	11.284	6.62409					14.84	9.84	11.84	17.9081
A08	n1089	1	0	10.0867	21.5967	23.4267	30.0967	32.2667	40.6067	44.2767	56.2402	62.2847					11.51	1.83	6.67	2.17	8.34	3.67	11.9636	6.04449					13.34	8.84	12.01	18.008
B08	n1089	1	0	9.58667	21.7667	23.7667	31.0967	33.1067	40.2767	44.1067	55.2466	60.1167					12.18	2	7.33	2.01	7.17	3.83	11.1399	4.87006					14.18	9.34	11	16.01
C08	n1089	1	0	11.5867	26.7667	29.0967	36.9367	39.2767	48.1067	52.4467	66.5076	72.8005					15.18	2.33	7.84	2.34	8.83	4.34	14.0609	6.29289					17.51	10.18	13.17	20.3538
D08	n1089	1	0	12.9267	28.7667	31.0967	40.2767	42.4367	51.1167	54.7767	66.1167	70.7867					15.84	2.33	9.18	2.16	8.68	3.66	11.34	4.67					18.17	11.34	12.34	16.01
E08	n1089	1	0	10.7567	22.9267	25.0967	32.0967	34.2667	41.7767	46.2767	58.2867	62.7867					12.17	2.17	7	2.17	7.51	4.5	12.01	4.5					14.34	9.17	12.01	16.51
F08	n1089	1	0	9.75667	22.4267	24.7667	33.6067	36.2667	44.4367	49.4467	62.4567	67.2867					12.67	2.34	8.84	2.66	8.17	5.01	13.01	4.83					15.01	11.5	13.18	17.84
G08	n1089	1	0	10.5867	22.9267	25.4267	32.7667	34.9367	43.4367	46.9467	58.4759	65.928					12.34	2.5	7.34	2.17	8.5	3.51	11.5292	7.45211					14.84	9.51	12.01	18.9813
H08	n1089	1	0	9.08667	20.5967	22.5967	30.0967	32.2667	42.2767	46.4467	61.7051	68.5776					11.51	2	7.5	2.17	10.01	4.17	15.2584	6.8725					13.51	9.67	14.18	22.1309
I08	n1089	0	0	11.0867	42.4367	44.9467											31.35	2.51											33.86
J08	n1089	0	0
K08	n1089	1	0	7.91667	20.0967	22.2667	29.7667	31.9367	39.9367	43.4367	54.9982	60.7115					12.18	2.17	7.5	2.17	8	3.5	11.5615	5.71328					14.35	9.67	11.5	17.2748
L08	n1089	1	0	9.62315	22.9267	25.2667	32.7667	34.7667	42.4367	46.6067	58.2867	64.1167					13.3035	2.34	7.5	2	7.67	4.17	11.68	5.83					15.6435	9.5	11.84	17.51
M08	n1089	1	0	9.04355	20.9267	22.9267	30.5967	32.5967	40.7767	44.1067	57.8134	62.0363					11.8831	2	7.67	2	8.18	3.33	13.7068	4.22286					13.8831	9.67	11.51	17.9296
N08	n1089	1	0	8.25667	20.9267	22.9267	30.4367	32.7667	41.7767	46.4467	59.3867	64.8515					12.67	2	7.51	2.33	9.01	4.67	12.94	5.46488					14.67	9.84	13.68	18.4049
O08	n1089	1	0	10.5867	22.5967	24.5967	31.7667	33.9367	41.4367	44.6067	55.6606	61.1167					12.01	2	7.17	2.17	7.5	3.17	11.0539	5.45605					14.01	9.34	10.67	16.51
P08	n1089	0	0
A09	n1089	1	0	9.08667	20.4267	22.4267	28.5967	30.4367	38.1067	41.4367	53.1766	61.7879					11.34	2	6.17	1.84	7.67	3.33	11.7399	8.61132					13.34	8.01	11	20.3512
B09	n1089	1	0	11.5867	23.0967	24.9267	31.9367	33.9367	41.2767	44.4367	56.1167	62.9471					11.51	1.83	7.01	2	7.34	3.16	11.68	6.83045					13.34	9.01	10.5	18.5105
C09	n1089	0	0
D09	n1089	1	0	7.05632	19.5967	21.5967	28.7667	30.7667	39.2767	43.1067	55.9467	60.7867					12.5403	2	7.17	2	8.51	3.83	12.84	4.84					14.5403	9.17	12.34	17.68
E09	n1089	1	0	6.75667	18.5967	20.5967	27.7667	29.7667	37.6067	42.6067	56.1574	61.6223					11.84	2	7.17	2	7.84	5	13.5508	5.46488					13.84	9.17	12.84	19.0156
F09	n1089	1	0	12.7567	25.0967	27.0967	35.1067	37.2667	45.2767	50.1067	63.2867	67.2867					12.34	2	8.01	2.16	8.01	4.83	13.18	4					14.34	10.17	12.84	17.18
G09	n1089	0	0	8.58667	39.1067	47.7767											30.52	8.67											39.19
H09	n1089	1	0	8.75667	21.4267	23.4267	30.2667	32.4367	41.4367	44.4367	62.1191	70.3164					12.67	2	6.84	2.17	9	3	17.6824	8.19732					14.67	9.01	12	25.8798
I09	n1089	1	0	9.08667	20.5967	22.5967	29.7667	31.9367	40.1067	43.2767	54.9154	61.6223					11.51	2	7.17	2.17	8.17	3.17	11.6387	6.7069					13.51	9.34	11.34	18.3456
J09	n1089	1	0	13.4267	26.7667	28.7667	36.4367	38.7667	46.4467	49.9467	61.2867	65.6167					13.34	2	7.67	2.33	7.68	3.5	11.34	4.33					15.34	10	11.18	15.67
K09	n1089	1	0	7.38752	19.4267	21.4267	28.4367	30.4367	38.9367	42.4367	54.7498	60.0491					12.0391	2	7.01	2	8.5	3.5	12.3131	5.29928					14.0391	9.01	12	17.6124
L09	n1089	1	0	8.87794	20.7567	22.7667	29.5967	31.5967	39.4367	42.7767	54.7767	60.1167					11.8787	2.01	6.83	2	7.84	3.34	12	5.34					13.8887	8.83	11.18	17.34
M09	n1089	1	0	11.0867	23.4267	25.4267	32.7667	34.7667	42.7767	45.4467	56.7867	60.2867					12.34	2	7.34	2	8.01	2.67	11.34	3.5					14.34	9.34	10.68	14.84
N09	n1089	1	0	9.25667	21.4267	23.4267	31.4367	33.6067	42.9367	47.2767	59.8007	66.0936					12.17	2	8.01	2.17	9.33	4.34	12.524	6.29289					14.17	10.18	13.67	18.8169
O09	n1089	1	0	8.58667	20.2567	22.2667	29.0967	31.2667	39.6067	42.9367	56.737	64.1063					11.67	2.01	6.83	2.17	8.34	3.33	13.8004	7.36931					13.68	9	11.67	21.1697
P09	n1089	1	0	12.4267	26.4267	28.5967	35.4367	37.6067	46.1067	49.4467	61.6167	68.9567					14	2.17	6.84	2.17	8.5	3.34	12.17	7.34					16.17	9.01	11.84	19.51
A10	ok2385	1	0	7.41667	22.7667	25.2667	32.9367	35.2667	44.6067	48.2767							15.35	2.5	7.67	2.33	9.34	3.67							17.85	10	13.01
B10	ok2385	1	0	7.58667	24.2667	27.0967	35.4367	38.2667	48.4467	52.4467							16.68	2.83	8.34	2.83	10.18	4							19.51	11.17	14.18
C10	ok2385	1	0	11.5867	26.5967	29.0967	37.6067	39.9367	50.1067	54.2767							15.01	2.5	8.51	2.33	10.17	4.17							17.51	10.84	14.34
D10	ok2385	1	0	4.08667	17.4267	19.7567	34.9367	37.4367	48.6067	52.6167							13.34	2.33	15.18	2.5	11.17	4.01							15.67	17.68	15.18
E10	ok2385	0	0	8.08667	21.9267	23.9267	32.4367	34.9367	43.1067	47.6067	61.2867	64.1167	94.6367	95.3067			13.84	2	8.51	2.5	8.17	4.5	13.68	2.83	30.52	0.67			15.84	11.01	12.67	16.51	31.19
F10	ok2385	1	0	8.41667	22.9267	25.4267	32.9367	35.4367	45.7767	49.2767							14.51	2.5	7.51	2.5	10.34	3.5							17.01	10.01	13.84
G10	ok2385	1	0	9.87156	26.0967	28.9367	37.9367	42.4367	53.1167	56.9467							16.2251	2.84	9	4.5	10.68	3.83							19.0651	13.5	14.51
H10	ok2385	1	0	3.41667	17.0967	19.4267	27.5967	30.2667	40.1067	43.7767							13.68	2.33	8.17	2.67	9.84	3.67							16.01	10.84	13.51
I10	ok2385	0	0	2.91667	16.0967	18.4267	26.2667	29.0967	38.4367	42.9367	56.9467	59.7867	66.4567	68.7867	108.307	111.647	13.18	2.33	7.84	2.83	9.34	4.5	14.01	2.84	6.67	2.33	39.52	3.34	15.51	10.67	13.84	16.85	9	42.86
J10	ok2385	1	0	6.91667	23.0967	25.4267	33.1067	35.2667	43.7767	47.7767	66.4248	70.896					16.18	2.33	7.68	2.16	8.51	4	18.6481	4.47126					18.51	9.84	12.51	23.1194
K10	ok2385	1	0	12.9267	26.7667	28.9367	38.1067	40.9367	50.2767	54.9467							13.84	2.17	9.17	2.83	9.34	4.67							16.01	12	14.01
L10	ok2385	1	0	11.0867	27.7667	30.0967	58.5587	64.9343	79.673	85.3034							16.68	2.33	28.462	6.37569	14.7386	5.63048							19.01	34.8377	20.3691
M10	ok2385	1	0	10.2567	25.0967	27.2667	35.9367	38.4367	48.6067	52.4467	67.1167	69.4567					14.84	2.17	8.67	2.5	10.17	3.84	14.67	2.34					17.01	11.17	14.01	17.01
N10	ok2385	1	0	4.48948	19.0625	21.7121	32.3107	34.9603	44.8965	48.7053							14.573	2.64964	10.5986	2.64964	9.93614	3.80885							17.2226	13.2482	13.745
O10	ok2385	1	0	5.58667	19.7567	22.7667	30.7667	33.6067	47.6067	51.9467							14.17	3.01	8	2.84	14	4.34							17.18	10.84	18.34
P10	ok2385	1	0	8.92667	25.5967	27.9367	36.9367	39.4367	51.6167	56.7867							16.67	2.34	9	2.5	12.18	5.17							19.01	11.5	17.35
A11	ok2385	1	0	11.9267	28.2667	30.9367	40.1067	42.7767	51.9467	55.9467							16.34	2.67	9.17	2.67	9.17	4							19.01	11.84	13.17
B11	ok2385	1	0	10.4512	26.9286	29.3298	37.9412	40.0112	51.1893	55.1638							16.4774	2.40123	8.61132	2.07003	11.1782	3.97446							18.8787	10.6814	15.1526
C11	ok2385	1	0	10.4267	25.2667	27.7667	35.7667	37.9367	47.7767	51.1167	67.7867	74.7967					14.84	2.5	8	2.17	9.84	3.34	16.67	7.01					17.34	10.17	13.18	23.68
D11	ok2385	0	0	2.41667	24.4267	26.4267											22.01	2											24.01
E11	ok2385	0	0	1.74667	5.41667	8.58667	10.2567	17.0967									3.67	3.17	1.67	6.84									6.84	8.51
F11	ok2385	1	0	11.9267	27.9367	30.7667	39.4367	42.2767	56.4467	60.9467							16.01	2.83	8.67	2.84	14.17	4.5							18.84	11.51	18.67
G11	ok2385	1	0	10.5867	24.4267	27.0967	36.1067	38.6067	49.1067	53.1167							13.84	2.67	9.01	2.5	10.5	4.01							16.51	11.51	14.51
H11	ok2385	1	0	6.25667	19.5967	21.7667	29.5967	31.9367	40.9367	44.7767	60.0491	67.584					13.34	2.17	7.83	2.34	9	3.84	15.2724	7.53491					15.51	10.17	12.84	22.8073
I11	ok2385	1	0	7.58667	24.5967	27.5967	35.7667	38.2667	48.1257	54.0874							17.01	3	8.17	2.5	9.85904	5.96169							20.01	10.67	15.8207
J11	ok2385	1	0	10.2567	26.2667	28.7667	37.9367	40.6067	51.2767	55.4467							16.01	2.5	9.17	2.67	10.67	4.17							18.51	11.84	14.84
K11	ok2385	0	0	9.75667	24.7667	27.2667	36.4367	38.9367	48.2085	52.9282	66.1167	69.7867					15.01	2.5	9.17	2.5	9.27184	4.71967	13.1885	3.67					17.51	11.67	13.9915	16.8585
L11	ok2385	1	0	10.9267	26.2667	28.4367	36.1067	38.4367	48.0429	52.2767							15.34	2.17	7.67	2.33	9.60624	4.23376							17.51	10	13.84
M11	ok2385	0	0	8.08667	26.4267	29.4367	36.6067	39.2767	60.2867	68.9567	72.2867	75.4567					18.34	3.01	7.17	2.67	21.01	8.67	3.33	3.17					21.35	9.84	29.68	6.5
N11	ok2385	1	0	10.5867	25.0967	27.4367	35.9367	38.9367	49.9467	54.2767							14.51	2.34	8.5	3	11.01	4.33							16.85	11.5	15.34
O11	ok2385	1	0	7.08667	21.2667	23.4267	31.5967	34.6067	45.1067	49.6067							14.18	2.16	8.17	3.01	10.5	4.5							16.34	11.18	15
P11	ok2385	1	0	4.41667	18.4267	20.5967	28.5967	31.2667	39.6067	42.9367	56.9467	63.2867					14.01	2.17	8	2.67	8.34	3.33	14.01	6.34					16.18	10.67	11.67	20.35
A12	ok2385	1	0	10.5867	26.2667	28.9367	37.1067	39.9367	51.7767	55.6167							15.68	2.67	8.17	2.83	11.84	3.84							18.35	11	15.68
B12	ok2385	1	0	4.25667	18.5967	20.7567	29.4367	32.0967	41.4367	46.7767							14.34	2.16	8.68	2.66	9.34	5.34							16.5	11.34	14.68
C12	ok2385	1	0	7.25667	26.0967	28.5967	36.6067	39.7767	51.7767	55.7767							18.84	2.5	8.01	3.17	12	4							21.34	11.18	16
D12	ok2385	0	0	8.08667	22.2667	24.5967	32.5967	35.1067	45.4467	48.7767	73.6267	75.1267					14.18	2.33	8	2.51	10.34	3.33	24.85	1.5					16.51	10.51	13.67	26.35
E12	ok2385	1	0	4.75667	19.0967	21.7667	29.7667	32.2667	42.2767	45.9467							14.34	2.67	8	2.5	10.01	3.67							17.01	10.5	13.68
F12	ok2385	0	0	9.42667	22.7667	25.0967	60.1167	64.9567									13.34	2.33	35.02	4.84									15.67	39.86
G12	ok2385	1	0	10.5867	25.5967	27.9367	36.9367	39.7767	49.7767	53.2767							15.01	2.34	9	2.84	10	3.5							17.35	11.84	13.5
H12	ok2385	1	0	7.08667	23.0967	25.7667	33.6067	36.2667	45.6067	49.6067							16.01	2.67	7.84	2.66	9.34	4							18.68	10.5	13.34
I12	ok2385	1	0	9.25667	23.9267	26.4267	34.4367	35.9367	45.6067	49.2767							14.67	2.5	8.01	1.5	9.67	3.67							17.17	9.51	13.34
J12	ok2385	1	0	6.25667	20.5967	22.7667	32.7667	35.4367	44.9467	49.1067							14.34	2.17	10	2.67	9.51	4.16							16.51	12.67	13.67
K12	ok2385	1	0	7.25667	22.7667	25.0967	32.5967	34.9367	43.9367	48.0429	61.9467	69.4567					15.51	2.33	7.5	2.34	9	4.10624	13.9038	7.51					17.84	9.84	13.1062	21.4138
L12	ok2385	0	0
M12	ok2385	1	0	9.08667	24.9267	27.2667	35.4367	37.7667	46.6067	51.2767							15.84	2.34	8.17	2.33	8.84	4.67							18.18	10.5	13.51
N12	ok2385	1	0	11.2567	29.2667	31.5967	39.6067	42.1067	51.6167	55.2767							18.01	2.33	8.01	2.5	9.51	3.66							20.34	10.51	13.17
O12	ok2385	1	0	11.0867	27.0967	29.4367	37.9367	40.7767	52.1167	56.2767							16.01	2.34	8.5	2.84	11.34	4.16							18.35	11.34	15.5
P12	ok2385	1	0	8.08667	22.9267	25.2667	34.7667	37.2667	45.9467	50.6167							14.84	2.34	9.5	2.5	8.68	4.67							17.18	12	13.35
A13	PAS	1	0	8.58667	19.7567	21.9267	28.7667	30.7667	37.1067	38.9367	47.6067	51.4467					11.17	2.17	6.84	2	6.34	1.83	8.67	3.84					13.34	8.84	8.17	12.51
B13	PAS	1	0	12.4267	23.7667	25.7667	32.0967	34.1067	40.2767	42.1067	50.4467	53.2767					11.34	2	6.33	2.01	6.17	1.83	8.34	2.83					13.34	8.34	8	11.17
C13	PAS	1	0	10.9267	23.2667	25.5967	31.9367	33.9367	41.2767	43.4367	53.4467	57.2867					12.34	2.33	6.34	2	7.34	2.16	10.01	3.84					14.67	8.34	9.5	13.85
D13	PAS	1	0	10.0867	21.0967	23.0967	29.4367	31.0967	37.6067	39.6067	48.2767	51.1167					11.01	2	6.34	1.66	6.51	2	8.67	2.84					13.01	8	8.51	11.51
E13	PAS	1	0	10.0867	20.4267	22.2667	28.9367	30.9367	37.1067	39.1067	47.4467	50.6167					10.34	1.84	6.67	2	6.17	2	8.34	3.17					12.18	8.67	8.17	11.51
F13	PAS	1	0	11.2567	23.0967	25.0967	31.0967	32.9367	39.1067	40.9367	48.9467	51.6167					11.84	2	6	1.84	6.17	1.83	8.01	2.67					13.84	7.84	8	10.68
G13	PAS	0	0	4.08667	39.1067	40.7767											35.02	1.67											36.69
H13	PAS	1	0	9.08667	20.2567	22.2667	29.7667	31.7667	38.4367	42.1067	51.1167	53.9467					11.17	2.01	7.5	2	6.67	3.67	9.01	2.83					13.18	9.5	10.34	11.84
I13	PAS	1	0	11.0867	22.0967	24.4267	31.4367	33.4367	39.9367	41.9367	50.2767	53.1167					11.01	2.33	7.01	2	6.5	2	8.34	2.84					13.34	9.01	8.5	11.18
J13	PAS	1	0	8.75667	19.9267	21.9267	28.2667	30.2667	36.4367	38.2667	46.6067	49.6067					11.17	2	6.34	2	6.17	1.83	8.34	3					13.17	8.34	8	11.34
K13	PAS	1	0	9.25667	20.5967	22.4267	28.9367	30.7667	37.4367	39.2767	47.7767	50.4467					11.34	1.83	6.51	1.83	6.67	1.84	8.5	2.67					13.17	8.34	8.51	11.17
L13	PAS	1	0	8.92667	20.4267	22.4267	28.9367	30.9367	37.1067	39.1067	47.4467	49.9467					11.5	2	6.51	2	6.17	2	8.34	2.5					13.5	8.51	8.17	10.84
M13	PAS	1	0	9.08667	19.9267	21.9267	28.7667	30.7667	37.2667	39.2767	47.7767	51.1167					10.84	2	6.84	2	6.5	2.01	8.5	3.34					12.84	8.84	8.51	11.84
N13	PAS	1	0	10.4267	21.5967	23.4267	30.7667	32.7667	39.9367	41.9367	50.2767	52.7767					11.17	1.83	7.34	2	7.17	2	8.34	2.5					13	9.34	9.17	10.84
O13	PAS	1	0	9.92667	21.5967	23.5967	30.9367	33.1067	39.4367	41.4367	49.7767	52.2767					11.67	2	7.34	2.17	6.33	2	8.34	2.5					13.67	9.51	8.33	10.84
P13	PAS	1	0	11.5867	23.2667	25.0967	32.2667	34.2667	40.7767	42.7767	50.7767	53.9467					11.68	1.83	7.17	2	6.51	2	8	3.17					13.51	9.17	8.51	11.17
A14	PAS	1	0	10.2567	21.2667	23.2667	30.9367	32.9367	39.1067	41.1067	51.1167	54.2767					11.01	2	7.67	2	6.17	2	10.01	3.16					13.01	9.67	8.17	13.17
B14	PAS	1	0	11.0867	22.2667	24.2667	30.5967	32.7667	39.2767	41.4367	49.6067	53.1167					11.18	2	6.33	2.17	6.51	2.16	8.17	3.51					13.18	8.5	8.67	11.68
C14	PAS	1	0	11.4267	23.4267	25.4267	32.5967	34.7667	40.9367	43.1067	51.6167	54.6167					12	2	7.17	2.17	6.17	2.17	8.51	3					14	9.34	8.34	11.51
D14	PAS	1	0	11.2567	22.9267	24.9267	31.9367	34.1067	40.4367	42.6067	51.1167	53.7767					11.67	2	7.01	2.17	6.33	2.17	8.51	2.66					13.67	9.18	8.5	11.17
E14	PAS	1	0	9.58667	20.7567	22.7667	29.5967	31.7667	38.4367	40.4367	48.7767	51.7767					11.17	2.01	6.83	2.17	6.67	2	8.34	3					13.18	9	8.67	11.34
F14	PAS	1	0	10.2567	21.7667	23.5967	30.9367	33.2667	39.6067	41.6067	49.9467	52.6167					11.51	1.83	7.34	2.33	6.34	2	8.34	2.67					13.34	9.67	8.34	11.01
G14	PAS	1	0	10.0867	20.7567	22.9267	29.5967	31.5967	37.7667	39.6067	49.1067	52.6167					10.67	2.17	6.67	2	6.17	1.84	9.5	3.51					12.84	8.67	8.01	13.01
H14	PAS	1	0	9.75667	20.9267	22.9267	29.4367	31.7667	38.1067	40.1067	49.6067	52.9467					11.17	2	6.51	2.33	6.34	2	9.5	3.34					13.17	8.84	8.34	12.84
I14	PAS	1	0	9.75667	21.2667	23.0967	29.7667	31.9367	38.1067	40.1067	48.4467	51.2767					11.51	1.83	6.67	2.17	6.17	2	8.34	2.83					13.34	8.84	8.17	11.17
J14	PAS	1	0	12.0867	24.5967	26.5967	33.4367	35.4367	42.2767	44.2767	53.1167	55.6167					12.51	2	6.84	2	6.84	2	8.84	2.5					14.51	8.84	8.84	11.34
K14	PAS	1	0	7.75667	19.0967	21.2667	27.7667	29.5967	36.1067	38.4367	48.1067	51.2767					11.34	2.17	6.5	1.83	6.51	2.33	9.67	3.17					13.51	8.33	8.84	12.84
L14	PAS	1	0	8.41667	19.5967	21.7667	28.5967	30.7667	37.7667	39.7767	48.4467	51.4467					11.18	2.17	6.83	2.17	7	2.01	8.67	3					13.35	9	9.01	11.67
M14	PAS	1	0	10.7567	22.4267	24.2667	31.9367	34.2667	40.6067	42.6067	51.9467	55.6167					11.67	1.84	7.67	2.33	6.34	2	9.34	3.67					13.51	10	8.34	13.01
N14	PAS	1	0	10.0867	21.5967	23.4267	30.9367	33.1067	39.6067	41.7767	50.6167	53.7767					11.51	1.83	7.51	2.17	6.5	2.17	8.84	3.16					13.34	9.68	8.67	12
O14	PAS	1	0	9.75667	20.9267	22.9267	29.4367	31.4367	38.1067	41.2767	51.1167	54.2767					11.17	2	6.51	2	6.67	3.17	9.84	3.16					13.17	8.51	9.84	13
P14	PAS	1	0	9.08667	20.2567	22.0967	28.5967	30.5967	36.7667	38.6067	46.9467	49.4467					11.17	1.84	6.5	2	6.17	1.84	8.34	2.5					13.01	8.5	8.01	10.84
A15	PAS	1	0	7.75667	18.5967	20.4267	27.9367	30.0967	36.6067	38.6067	47.1067	49.7767					10.84	1.83	7.51	2.16	6.51	2	8.5	2.67					12.67	9.67	8.51	11.17
B15	PAS	1	0	4.91667	15.7567	17.7567	24.9267	26.9367	33.4367	35.4367	43.7767	46.9467					10.84	2	7.17	2.01	6.5	2	8.34	3.17					12.84	9.18	8.5	11.51
C15	PAS	1	0	9.75667	21.0967	23.0967	29.2667	31.0967	37.4367	39.4367	47.7767	50.9467					11.34	2	6.17	1.83	6.34	2	8.34	3.17					13.34	8	8.34	11.51
D15	PAS	1	0	9.92667	21.4267	23.2667	30.9367	32.9367	39.2767	41.1067	49.9467	52.7767					11.5	1.84	7.67	2	6.34	1.83	8.84	2.83					13.34	9.67	8.17	11.67
E15	PAS	1	0	11.2567	23.2667	25.0967	31.4367	33.1067	39.7767	41.7767	49.9467	52.7767					12.01	1.83	6.34	1.67	6.67	2	8.17	2.83					13.84	8.01	8.67	11
F15	PAS	1	0	9.92667	21.5967	23.4267	30.5967	32.9367	39.2767	41.4367	49.7767	52.4467					11.67	1.83	7.17	2.34	6.34	2.16	8.34	2.67					13.5	9.51	8.5	11.01
G15	PAS	1	0	9.08667	20.4267	22.4267	29.7667	31.9367	38.2667	40.4367	48.9467	51.7767					11.34	2	7.34	2.17	6.33	2.17	8.51	2.83					13.34	9.51	8.5	11.34
H15	PAS	1	0	4.58667	15.5967	17.5967	23.5967	25.2667	31.5967	33.4367	41.9367	44.4367					11.01	2	6	1.67	6.33	1.84	8.5	2.5					13.01	7.67	8.17	11
I15	PAS	1	0	8.08667	19.2567	21.2667	27.4367	29.5967	36.1067	38.4367	46.7767	49.7767					11.17	2.01	6.17	2.16	6.51	2.33	8.34	3					13.18	8.33	8.84	11.34
J15	PAS	1	0	10.0867	21.4267	23.2667	30.4367	32.4367	38.9367	40.7767	49.2767	51.9467					11.34	1.84	7.17	2	6.5	1.84	8.5	2.67					13.18	9.17	8.34	11.17
K15	PAS	1	0	7.58667	18.7567	20.7567	27.9367	30.0967	36.4367	38.7667	47.6067	50.2767					11.17	2	7.18	2.16	6.34	2.33	8.84	2.67					13.17	9.34	8.67	11.51
L15	PAS	1	0	8.08667	18.9267	21.0967	28.0967	30.0967	36.6067	38.6067	48.6067	52.1167					10.84	2.17	7	2	6.51	2	10	3.51					13.01	9	8.51	13.51
M15	PAS	1	0	8.25667	19.4267	21.2667	28.5967	30.7667	37.2667	39.2767	47.9467	50.2767					11.17	1.84	7.33	2.17	6.5	2.01	8.67	2.33					13.01	9.5	8.51	11
N15	PAS	1	0	10.5867	21.5967	23.5967	30.5967	32.5967	38.7667	40.9367	49.7767	52.6167					11.01	2	7	2	6.17	2.17	8.84	2.84					13.01	9	8.34	11.68
O15	PAS	1	0	11.9267	23.0967	25.9267	32.7667	34.7667	41.6067	43.7767	53.9467	57.9467					11.17	2.83	6.84	2	6.84	2.17	10.17	4					14	8.84	9.01	14.17
P15	PAS	1	0	10.0867	22.4267	24.2667	31.5967	33.6067	39.7767	41.9367	50.2767	54.4467					12.34	1.84	7.33	2.01	6.17	2.16	8.34	4.17					14.18	9.34	8.33	12.51
A16	CK1BD	0	0	39.7767	46.6067	50.2767											6.83	3.67											10.5
B16	CK1BD	1	0	8.04993	21.4637	23.5338	31.5655	35.9539	45.3105	49.1193	69.6267	73.6267					13.4138	2.07003	8.03172	4.38846	9.35653	3.80885	20.5073	4					15.4838	12.4202	13.1654	24.5073
C16	CK1BD	1	0	10.7567	22.7667	25.0967	31.5967	33.9367	40.1067	42.4367	50.6167	53.7767					12.01	2.33	6.5	2.34	6.17	2.33	8.18	3.16					14.34	8.84	8.5	11.34
D16	CK1BD	0	0
E16	CK1BD	0	0	4.91667	12.5867	17.5967	57.2867	58.4467									7.67	5.01	39.69	1.16									12.68	40.85
F16	CK1BD	1	0	10.12	24.4267	26.7667	34.2667	36.7667	46.1067	49.1067	57.2867	60.4467					14.3067	2.34	7.5	2.5	9.34	3	8.18	3.16					16.6467	10	12.34	11.34
G16	CK1BD	1	0	12.0244	25.7667	28.0967	35.1067	37.9367	45.1449	48.0429	57.2867	61.1167					13.7423	2.33	7.01	2.83	7.2082	2.89804	9.24376	3.83					16.0723	9.84	10.1062	13.0738
H16	CK1BD	1	0	9.08667	22.0967	24.0967	31.0967	33.6067	42.7767	45.2767	54.1167	57.2867					13.01	2	7	2.51	9.17	2.5	8.84	3.17					15.01	9.51	11.67	12.01
I16	CK1BD	1	0	10.2567	22.0967	24.4267	32.9367	35.1067	45.7767	48.4467	57.7867	60.9467					11.84	2.33	8.51	2.17	10.67	2.67	9.34	3.16					14.17	10.68	13.34	12.5
J16	CK1BD	1	0	7.47032	21.1325	23.5338	34.7119	39.0176	46.7181	49.2021	60.1319	64.6859					13.6622	2.40123	11.1782	4.30566	7.70051	2.48404	10.9298	4.55407					16.0634	15.4838	10.1845	15.4838
K16	CK1BD	0	0	30.4367	35.4367	39.4367	48.1067	50.2767									5	4	8.67	2.17									9	10.84
L16	CK1BD	1	0	10.4267	23.0967	25.4267	33.4367	35.9367	45.7767	48.1257	58.6167	62.1167					12.67	2.33	8.01	2.5	9.84	2.34904	10.491	3.5					15	10.51	12.189	13.991
M16	CK1BD	1	0	10.2567	24.7667	28.0967	34.7667	37.2667	46.1067	48.6067	57.6167	60.7867					14.51	3.33	6.67	2.5	8.84	2.5	9.01	3.17					17.84	9.17	11.34	12.18
N16	CK1BD	1	0	12.0867	25.2667	27.9367	34.9367	37.4367	44.2767	46.7767	54.9467	57.9467					13.18	2.67	7	2.5	6.84	2.5	8.17	3					15.85	9.5	9.34	11.17
O16	CK1BD	1	0	9.25667	23.4267	26.4267	34.6067	36.9367	43.9367	46.7767	56.4467	60.4467					14.17	3	8.18	2.33	7	2.84	9.67	4					17.17	10.51	9.84	13.67
P16	CK1BD	1	0	10.9267	23.7667	26.0967	33.9367	36.2667	44.1067	46.6067	55.9467	58.9467					12.84	2.33	7.84	2.33	7.84	2.5	9.34	3					15.17	10.17	10.34	12.34
A17	CK1BD	1	0	12.5867	25.2667	27.5967	36.1067	38.4367	45.1067	48.1067	57.7867	60.9467					12.68	2.33	8.51	2.33	6.67	3	9.68	3.16					15.01	10.84	9.67	12.84
B17	CK1BD	1	0	11.9267	25.7667	27.9367	42.9367	45.7767	53.6167	56.2767	66.6167	69.6267					13.84	2.17	15	2.84	7.84	2.66	10.34	3.01					16.01	17.84	10.5	13.35
C17	CK1BD	1	0	11.7567	24.9267	27.0967	34.1067	36.4367	43.4367	45.7767	54.6167	57.6167					13.17	2.17	7.01	2.33	7	2.34	8.84	3					15.34	9.34	9.34	11.84
D17	CK1BD	1	0	11.7567	26.0967	28.2667	35.1067	37.1067	44.7767	47.1067	56.1167	59.2867					14.34	2.17	6.84	2	7.67	2.33	9.01	3.17					16.51	8.84	10	12.18
E17	CK1BD	1	0	11.1964	24.7667	26.9367	33.6067	35.7667	44.1067	46.6067	55.6167	58.6167					13.5703	2.17	6.67	2.16	8.34	2.5	9.01	3					15.7403	8.83	10.84	12.01
F17	CK1BD	1	0	11.2567	26.4267	28.9367	38.9367	41.2767	48.7767	51.6167	62.6167	66.2867					15.17	2.51	10	2.34	7.5	2.84	11	3.67					17.68	12.34	10.34	14.67
G17	CK1BD	1	0	12.0867	26.2667	28.4367	36.6067	38.9367	47.1067	49.6067	58.7867	62.2867					14.18	2.17	8.17	2.33	8.17	2.5	9.18	3.5					16.35	10.5	10.67	12.68
H17	CK1BD	1	0	6.58667	19.2567	21.4267	29.0967	31.9367	40.7767	43.7767	53.9467	57.4467					12.67	2.17	7.67	2.84	8.84	3	10.17	3.5					14.84	10.51	11.84	13.67
I17	CK1BD	1	0	9.62315	23.0967	26.4267	34.2667	36.4367	43.7767	46.1067	61.2911	65.1827					13.4735	3.33	7.84	2.17	7.34	2.33	15.1844	3.89166					16.8035	10.01	9.67	19.0761
J17	CK1BD	1	0	10.0372	22.5401	24.7758	35.9539	38.2724	46.2213	48.7881	58.9727	64.2719					12.503	2.23563	11.1782	2.31843	7.94891	2.56684	10.1845	5.29928					14.7386	13.4966	10.5158	15.4838
K17	CK1BD	1	0	12.2567	24.9267	27.4367	34.4367	36.9367	44.1067	46.4467	55.7767	58.9467					12.67	2.51	7	2.5	7.17	2.34	9.33	3.17					15.18	9.5	9.51	12.5
L17	CK1BD	1	0	11.6104	25.0967	27.5967	39.2767	41.6067	51.1167	53.6167	62.4567	65.6167					13.4863	2.5	11.68	2.33	9.51	2.5	8.84	3.16					15.9863	14.01	12.01	12
M17	CK1BD	1	0	10.7567	22.7667	25.4267	33.2215	35.3743	43.6067	46.1067	55.6167	58.7867					12.01	2.66	7.79483	2.15283	8.23234	2.5	9.51	3.17					14.67	9.94766	10.7323	12.68
N17	CK1BD	1	0	11.0867	23.7667	26.0967	36.6067	40.2767	50.6167	54.2767	64.1167	68.9567					12.68	2.33	10.51	3.67	10.34	3.66	9.84	4.84					15.01	14.18	14	14.68
O17	CK1BD	1	0	2.74667	15.7567	18.0967	25.2667	27.9367	34.7667	37.1067	45.6067	48.4467					13.01	2.34	7.17	2.67	6.83	2.34	8.5	2.84					15.35	9.84	9.17	11.34
P17	CK1BD	0	0	32.4367	32.5967	32.7667	33.2667	37.7667	46.7767	47.1067	47.2767	47.9467					0.16	0.17	0.5	4.5	9.01	0.33	0.17	0.67					0.33	5	9.34	0.84
A18	CK1BD	1	0	10.7567	23.9267	26.0967	33.1067	35.2667	44.7767	47.4467	56.7867	59.6167					13.17	2.17	7.01	2.16	9.51	2.67	9.34	2.83					15.34	9.17	12.18	12.17
B18	CK1BD	1	0	10.948	24.1962	26.5974	33.3043	35.5399	53.5078	56.4886	68.4948	72.9661					13.2482	2.40123	6.7069	2.23563	17.9679	2.98084	12.0062	4.47126					15.6494	8.94253	20.9487	16.4774
C18	CK1BD	1	0	9.92667	22.2667	24.4267	32.4367	34.7667	42.4367	44.6067	54.1167	57.7867					12.34	2.16	8.01	2.33	7.67	2.17	9.51	3.67					14.5	10.34	9.84	13.18
D18	CK1BD	1	0	10.5867	24.0967	26.2667	33.2667	35.7667	44.2767	46.7767	57.4467	60.6167					13.51	2.17	7	2.5	8.51	2.5	10.67	3.17					15.68	9.5	11.01	13.84
E18	CK1BD	1	0	8.75667	21.2667	23.5967	30.7667	32.9367	39.7767	42.6067	56.323	59.6351					12.51	2.33	7.17	2.17	6.84	2.83	13.7164	3.31205					14.84	9.34	9.67	17.0284
F18	CK1BD	1	0	10.2567	21.9267	24.2667	30.7667	33.1067	40.1067	42.2767	51.9467	55.1167					11.67	2.34	6.5	2.34	7	2.17	9.67	3.17					14.01	8.84	9.17	12.84
G18	CK1BD	1	0	10.9267	23.0967	25.2667	32.0967	34.4367	40.7767	43.1067	51.2767	54.2767					12.17	2.17	6.83	2.34	6.34	2.33	8.17	3					14.34	9.17	8.67	11.17
H18	CK1BD	1	0	13.2567	27.9367	30.0967	38.4367	41.1067	49.2767	51.6167	60.4467	63.4567					14.68	2.16	8.34	2.67	8.17	2.34	8.83	3.01					16.84	11.01	10.51	11.84
I18	CK1BD	1	0	11.362	30.4891	32.8903	40.0112	42.6608	53.011	55.4122	66.5076	69.3228					19.1271	2.40123	7.1209	2.64964	10.3501	2.40123	11.0954	2.81524					21.5283	9.77054	12.7514	13.9106
J18	CK1BD	0	0	29.9367	31.0967	43.2767	43.7767	48.2767									1.16	12.18	0.5	4.5									13.34	5
K18	CK1BD	1	0	12.5867	25.2667	27.4367	35.6067	38.1067	45.7767	48.2767	56.2767	59.6167					12.68	2.17	8.17	2.5	7.67	2.5	8	3.34					14.85	10.67	10.17	11.34
L18	CK1BD	1	0	10.5867	23.2667	25.7667	34.1067	36.4367	44.1067	46.6067	55.2767	58.4467					12.68	2.5	8.34	2.33	7.67	2.5	8.67	3.17					15.18	10.67	10.17	11.84
M18	CK1BD	1	0	9.75667	22.0967	24.5967	37.3616	39.6067	47.4467	49.7767	59.9467	63.6167					12.34	2.5	12.7649	2.24512	7.84	2.33	10.17	3.67					14.84	15.01	10.17	13.84
N18	CK1BD	1	0	11.5867	24.4267	27.2667	36.6067	39.2767	46.6067	49.2767	57.2867	60.4467					12.84	2.84	9.34	2.67	7.33	2.67	8.01	3.16					15.68	12.01	10	11.17
O18	CK1BD	1	0	11.0867	23.4267	25.7667	33.1067	35.6067	43.6067	45.9467	56.2767	60.1167					12.34	2.34	7.34	2.5	8	2.34	10.33	3.84					14.68	9.84	10.34	14.17
P18	CK1BD	1	0	12.2567	26.0967	28.5967	36.6067	38.9367	45.7767	47.9467	56.7867	59.6167					13.84	2.5	8.01	2.33	6.84	2.17	8.84	2.83					16.34	10.34	9.01	11.67

## Sheet: measure_df
	0	600	1200	1801	2401	3001	3602	4202	4802	5403	6003	6603	7204	7804	8404	9005	9605	10205	10806	11406	12006	12607	13207	13807	14408	15008	15608	16209	16809	17409	18010	18610	19210	19811	20411	21011	21612	22212	22812	23413	24013	24613	25214	25814	26414	27015	27615	28215	28816
A04	19	4	7	7	7	4	0	7	4	11	11	4	4	7	4	11	0	4	4	7	4	4	0	4	4	0	7	7	4	4	4	4	11	4	4	11	0	7	0	4	7	0	7	4	11	7	4	4	4
B04	22	11	7	4	4	19	11	4	4	7	4	7	0	0	4	4	4	7	7	15	11	4	7	4	4	26	4	4	7	7	4	0	7	7	4	4	11	19	7	15	7	4	15	4	4	4	4	7	7
C04	11	7	19	7	7	7	7	11	4	4	4	0	4	7	11	15	4	7	4	7	4	4	7	7	7	4	7	7	0	7	0	4	7	11	15	4	7	0	4	0	0	0	0	7	11	0	4	7	0
D04	22	7	4	11	7	7	0	7	4	7	4	7	4	0	4	4	7	4	4	4	4	4	0	4	4	0	7	0	4	7	7	4	0	4	7	4	0	0	7	4	4	0	0	4	4	4	7	4	4
E04	15	11	11	4	7	4	7	4	0	0	4	4	11	7	4	4	7	7	7	4	7	7	0	4	4	11	7	4	11	0	7	4	11	4	7	11	0	4	4	4	4	0	4	4	4	4	4	11	4
F04	7	7	4	4	4	4	4	4	7	0	7	15	4	4	7	4	11	4	7	7	7	30	19	11	7	11	11	4	11	7	4	7	15	4	4	4	0	4	4	7	11	15	15	15	22	30	48	82	59
G04	4	15	7	4	4	7	15	7	4	4	4	7	7	7	4	11	7	7	7	7	0	4	4	0	11	4	11	4	0	4	4	4	7	0	11	11	4	7	7	4	11	0	11	4	4	11	7	11	0
H04	7	7	11	19	0	4	11	7	4	4	7	11	4	7	4	7	4	11	0	0	4	0	7	7	15	4	7	4	4	7	7	4	11	4	4	11	11	4	0	4	7	0	4	0	7	4	4	4	11
I04	15	15	15	4	4	4	4	4	11	4	15	4	4	4	0	4	4	4	4	15	4	7	4	4	4	7	7	4	4	11	11	11	4	4	4	4	7	4	4	4	7	7	0	15	7	7	4	4	7
J04	11	4	4	7	11	4	4	7	0	7	4	4	4	11	4	11	7	11	7	4	7	15	7	4	4	7	4	7	4	0	7	4	4	7	4	7	4	4	4	11	4	0	4	4	4	4	11	4	7
K04	7	15	7	4	4	4	4	4	4	7	4	7	7	4	7	0	7	4	4	0	4	4	4	0	11	0	7	4	22	0	11	4	4	7	0	7	11	4	4	11	4	4	7	0	7	7	4	7	15
L04	11	4	7	7	4	7	7	7	4	4	4	7	7	4	7	4	11	7	7	4	4	0	4	7	7	26	41	45	33	56	56	48	59	63	56	70	56	126	67	96	74	52	78	108	89	74	59	74	74
M04	4	4	4	4	4	4	4	7	4	11	4	4	7	4	0	0	7	0	7	4	4	4	4	4	4	0	4	4	0	0	4	4	0	4	11	0	4	7	7	4	7	7	11	0	4	4	4	7	4
N04	11	11	7	7	4	4	7	4	7	4	4	7	4	0	4	4	7	4	7	0	7	22	4	4	0	4	11	15	7	4	4	7	4	0	4	7	4	0	7	11	4	4	0	4	4	7	7	4	4
O04	7	11	4	4	7	4	4	4	0	4	0	4	4	11	11	11	7	7	0	4	4	7	4	7	0	4	4	4	4	0	4	4	4	0	4	7	4	4	4	11	7	15	0	4	4	0	4	4	4
P04	11	7	0	4	7	7	4	15	7	11	4	7	4	4	4	0	4	0	7	7	7	4	4	4	4	4	11	4	11	11	4	4	7	0	4	4	4	4	0	7	4	7	4	0	11	7	7	4	4
A05	11	11	7	7	7	4	7	11	4	0	7	4	4	4	4	4	0	4	15	4	4	0	4	4	0	4	4	7	7	4	0	7	4	4	4	0	4	4	4	0	4	4	0	4	4	4	7	4	4
B05	11	4	11	4	4	7	0	15	7	7	4	7	7	4	11	4	7	11	4	7	4	4	4	4	4	4	7	7	4	7	4	7	4	4	7	4	4	4	4	7	4	15	4	7	4	0	7	11	7
C05	19	4	7	7	7	4	4	4	4	7	4	4	7	4	4	4	7	11	4	4	7	7	4	7	11	0	4	4	4	0	4	4	4	0	4	11	4	7	0	11	4	7	4	4	4	7	4	7	11
D05	11	7	11	7	7	0	19	4	11	4	7	4	7	4	4	7	4	4	4	7	11	4	0	7	0	7	7	11	4	7	7	0	7	4	4	7	7	7	0	4	4	4	4	0	4	4	0	0	11
E05	15	11	7	11	11	0	7	0	4	0	4	0	7	4	0	0	7	7	4	15	4	7	15	0	11	0	4	4	0	4	4	0	4	4	7	4	0	4	0	11	4	4	0	4	7	7	4	0	7
F05	4	7	15	0	4	11	4	4	7	11	4	4	7	4	7	4	4	4	4	4	4	4	4	4	0	11	7	0	7	7	0	0	7	7	7	4	11	4	0	4	7	7	11	7	7	7	7	4	4
G05	11	4	4	7	4	4	0	4	0	7	4	7	4	4	4	7	4	11	4	4	4	4	11	0	7	0	0	4	7	4	7	7	4	4	4	4	7	7	0	7	7	7	11	4	7	4	4	0	4
H05	7	4	0	11	4	15	4	7	4	11	0	0	4	4	0	11	4	19	7	7	4	7	4	4	4	4	4	7	4	4	4	4	7	11	4	4	7	4	7	0	4	7	4	19	19	41	48	45	41
I05	11	4	4	4	4	4	4	4	4	15	11	11	4	7	4	7	4	4	4	0	0	7	7	7	0	4	7	11	7	4	0	4	4	4	11	7	7	7	11	4	11	4	4	4	4	4	0	11	0
J05	15	11	4	4	4	4	4	7	4	4	4	4	7	4	4	11	4	4	11	4	11	11	4	4	4	4	7	4	7	4	4	4	7	11	4	4	7	7	4	7	11	11	4	4	11	4	7	4	4
K05	11	4	7	4	7	0	7	4	7	4	4	7	0	0	11	4	7	4	4	7	7	0	11	0	7	0	11	4	4	11	0	4	4	4	7	4	4	4	4	7	4	4	4	4	4	4	4	11	4
L05	7	7	4	4	7	4	0	7	7	0	22	7	4	7	4	4	4	7	4	15	4	0	7	0	4	4	7	7	4	0	0	4	7	11	19	4	7	4	26	11	7	4	4	4	4	11	7	7	4
M05	7	7	4	7	11	7	4	4	4	4	7	7	4	7	4	4	0	7	4	4	0	0	4	7	0	7	0	0	7	11	7	4	4	4	4	0	7	11	4	7	0	7	7	4	0	11	4	7	7
N05	19	7	11	15	4	7	4	4	7	0	4	4	7	15	4	7	7	4	4	7	0	4	0	7	0	11	7	0	4	4	0	0	7	0	7	11	4	4	4	0	11	0	7	4	4	4	4	7	4
O05	11	4	11	4	15	7	4	4	15	7	4	0	4	7	15	4	0	4	4	4	4	0	4	4	4	4	4	4	4	4	7	7	4	11	7	4	4	4	7	4	4	4	4	4	22	4	7	11	0
P05	4	4	4	7	7	4	4	4	4	7	11	4	0	11	15	0	4	7	4	4	7	4	11	4	7	0	4	7	4	4	15	4	4	7	11	4	7	7	7	11	22	33	78	33	48	59	45	52	82
A06	11	4	4	7	7	4	4	7	15	4	4	7	7	19	4	4	11	4	0	4	4	7	7	11	4	4	7	7	0	0	4	15	0	11	4	4	4	7	7	15	7	7	0	4	7	7	4	0	7
B06	19	4	11	4	4	7	11	4	4	11	4	7	4	4	0	0	4	0	4	4	11	15	11	0	7	7	11	7	0	4	4	4	7	11	11	4	11	11	7	4	7	4	0	4	7	4	11	11	7
C06	15	7	4	4	7	7	7	4	4	7	4	4	4	0	4	11	4	4	7	0	4	7	4	7	4	0	4	15	7	11	11	4	0	4	7	0	0	4	4	0	4	7	0	7	0	4	4	7	22
D06	15	4	0	7	4	4	4	11	7	15	4	4	11	7	15	0	7	7	7	4	0	4	4	4	4	11	4	11	0	4	4	0	0	4	4	4	4	4	7	7	0	0	7	4	7	0	7	11	0
E06	11	4	7	7	11	7	22	4	0	0	11	4	15	0	15	4	4	11	4	4	4	0	4	4	4	4	4	7	4	4	7	15	4	4	7	4	4	4	4	4	11	7	4	0	4	4	0	4	4
F06	7	0	11	4	4	4	7	4	7	0	0	19	4	4	4	11	4	4	7	4	7	7	4	4	0	11	4	7	11	15	4	0	4	15	7	4	11	4	0	4	4	7	4	0	7	4	4	4	4
G06	7	19	7	7	4	7	7	7	4	7	4	7	0	4	7	4	7	11	4	4	4	4	0	7	0	0	0	0	4	7	4	4	4	4	4	4	7	0	15	0	4	4	7	0	4	0	0	0	4
H06	7	7	4	7	4	4	4	4	4	4	0	4	15	4	0	15	4	4	4	4	4	4	0	4	11	11	7	7	4	4	7	4	0	4	0	4	7	4	0	4	4	4	4	4	11	7	11	7	7
I06	7	15	7	0	4	11	7	4	7	4	7	7	7	4	4	4	4	11	4	7	0	4	7	7	0	15	4	4	11	0	4	4	7	0	0	4	0	4	11	7	4	4	4	19	26	26	22	15	15
J06	11	4	15	37	19	22	56	26	26	33	41	45	33	52	33	37	41	63	74	67	37	70	78	104	96	67	74	78	100	67	100	137	111	219	145	148	85	208	100	85	104	141	130	141	137	93	104	141	122
K06	11	15	4	11	11	7	7	4	4	4	7	0	4	0	7	0	4	0	4	4	7	15	7	4	7	11	4	4	4	4	4	7	4	4	4	4	4	4	4	4	15	4	4	7	0	4	7	11	4
L06	11	4	11	7	7	4	11	4	7	7	4	11	4	4	4	11	4	11	4	4	0	0	7	4	7	7	7	4	4	7	4	0	4	4	4	4	7	4	4	4	4	4	7	15	0	4	4	11	7
M06	7	4	11	0	4	7	4	4	4	7	7	15	11	11	4	7	7	0	0	4	11	4	4	11	4	7	0	7	4	11	11	4	0	0	7	15	15	56	45	59	74	82	70	74	48	100	96	85	115
N06	7	11	7	7	4	4	4	4	4	0	4	4	7	11	4	11	0	0	4	0	4	4	4	0	4	7	4	7	7	4	4	4	7	4	7	7	0	7	0	4	15	7	0	4	4	7	0	0	4
O06	7	7	7	4	4	7	7	7	4	11	0	4	7	4	7	7	11	4	7	4	11	4	7	4	4	7	4	4	11	15	15	0	4	4	4	4	7	4	0	4	15	4	4	4	4	0	7	0	4
P06	7	4	11	4	7	15	4	7	7	4	7	7	7	11	4	11	7	4	11	7	0	19	4	19	4	4	7	4	0	0	4	11	0	7	4	4	4	7	4	7	0	7	0	4	4	7	0	4	11
A07	22	7	0	11	4	4	4	4	4	4	4	4	7	4	19	7	0	7	4	11	7	4	4	0	7	7	4	0	7	4	0	4	7	4	15	4	0	4	11	4	4	0	4	4	7	7	4	4	7
B07	11	11	7	7	11	7	7	4	4	4	4	4	4	4	4	4	0	7	4	4	15	4	4	4	7	7	0	4	0	7	4	0	0	4	4	4	4	0	7	0	4	7	4	0	4	4	0	4	15
C07	11	15	7	7	7	7	0	7	7	4	7	4	4	7	4	7	4	11	4	4	4	4	19	11	7	4	4	4	7	4	0	7	7	7	0	7	15	7	4	7	4	4	0	22	4	0	4	11	7
D07	15	4	4	7	4	4	4	7	7	7	11	7	0	4	0	4	4	15	0	7	7	4	0	0	30	4	4	4	4	11	7	0	0	7	7	4	0	7	0	22	4	7	7	7	0	4	4	4	7
E07	19	7	4	15	4	7	4	11	4	4	4	4	4	7	7	4	7	4	7	7	4	4	7	4	4	0	4	26	4	7	4	7	4	4	7	7	11	4	4	7	7	0	7	7	7	7	7	0	4
F07	7	7	11	4	4	15	4	7	7	7	7	7	0	4	0	0	7	4	4	4	7	4	4	7	4	4	7	7	4	7	7	7	7	4	7	4	4	15	4	4	4	7	4	4	7	4	4	4	11
G07	4	11	4	7	7	4	11	7	7	15	7	4	4	15	7	7	11	11	15	19	15	7	11	7	15	11	19	7	11	11	4	7	4	7	7	7	7	4	7	11	11	7	7	7	30	26	15	22	33
H07	15	7	7	4	0	7	7	7	4	7	4	4	4	0	0	15	15	4	7	4	0	0	4	7	7	4	4	0	4	4	7	4	7	4	7	7	11	0	4	4	11	4	15	11	4	7	11	11	15
I07	7	11	11	4	7	4	11	7	4	7	7	4	4	7	4	4	11	4	4	4	7	4	11	4	4	4	4	4	7	4	7	7	4	7	7	4	4	11	7	4	4	4	4	4	4	4	7	7	4
J07	11	11	7	7	11	4	7	4	7	7	0	4	7	4	4	4	0	4	4	0	4	4	4	7	19	0	4	4	7	7	4	0	11	7	4	7	7	4	7	4	4	11	7	7	4	4	7	4	4
K07	7	4	4	11	4	7	4	4	0	7	4	11	4	4	0	4	4	4	4	0	7	4	7	4	0	7	0	11	7	0	4	7	11	4	7	19	7	4	4	7	11	7	37	48	26	30	30	59	41
L07	7	4	11	4	4	4	7	4	19	4	0	4	7	4	11	4	7	4	11	7	4	4	11	4	4	0	15	7	7	11	7	4	7	7	4	4	4	4	11	7	7	4	4	7	0	4	7	4	4
M07	7	7	7	4	11	4	7	4	7	0	11	4	7	0	4	4	11	4	0	7	11	0	4	4	4	4	7	4	7	7	4	4	7	15	0	0	15	7	7	0	4	7	7	4	7	4	0	4	7
N07	7	4	7	4	7	7	4	7	11	7	15	7	4	0	4	4	4	4	7	7	4	0	4	4	0	11	4	4	4	4	7	4	11	0	7	7	7	4	4	7	4	7	4	7	7	0	7	4	0
O07	19	7	7	7	4	7	7	4	7	7	15	7	7	4	7	4	4	4	7	11	4	4	7	0	0	7	0	4	4	4	0	11	0	4	7	7	4	4	0	4	4	11	15	4	4	7	11	7	15
P07	15	15	19	4	11	7	7	4	4	4	4	7	7	7	4	4	4	4	7	4	7	7	0	4	4	4	4	7	4	4	0	4	0	7	15	4	4	4	4	4	4	11	4	11	7	7	15	7	11
A08	11	4	7	7	4	4	7	7	4	7	7	15	4	4	4	7	4	4	0	0	4	0	4	7	7	4	4	7	0	4	7	7	4	7	4	4	4	4	0	4	0	4	4	4	4	4	0	0	11
B08	11	19	4	11	4	7	11	4	11	7	11	4	7	4	4	0	4	4	4	4	4	4	4	7	7	0	4	0	4	4	7	4	4	0	4	4	4	4	7	11	4	4	0	4	4	7	0	7	7
C08	26	4	7	11	11	4	4	4	7	4	7	0	4	4	7	4	11	7	11	11	4	7	11	4	4	4	4	7	4	7	15	0	0	4	4	11	4	4	0	0	4	4	7	11	4	7	0	11	4
D08	7	7	7	0	0	4	4	4	4	4	4	0	4	11	7	4	4	11	4	4	4	15	7	7	7	0	7	4	4	4	0	4	7	7	7	4	4	4	4	7	4	7	11	15	4	11	0	0	11
E08	15	7	4	19	4	4	4	4	4	7	7	4	4	7	4	4	7	11	11	7	0	7	7	7	0	4	4	7	4	4	11	4	4	11	11	4	4	4	7	11	7	11	4	0	4	7	7	0	4
F08	7	11	7	11	4	4	7	4	4	7	7	4	4	11	7	4	11	4	4	4	0	4	4	0	7	4	7	7	4	4	4	7	4	7	4	11	0	0	4	0	11	4	7	4	0	4	7	4	4
G08	7	11	7	15	15	4	11	7	7	11	11	7	0	7	4	7	4	4	4	4	11	4	4	4	11	7	4	4	4	4	4	7	4	4	0	7	4	4	11	4	7	7	0	4	4	4	4	4	11
H08	15	15	7	7	7	0	4	11	7	4	4	4	4	4	4	7	4	7	19	4	4	4	7	11	4	4	4	4	4	0	0	11	4	4	15	4	4	0	4	11	0	0	4	4	4	4	11	15	4
I08	4	7	7	11	0	4	0	7	7	4	7	4	7	11	0	4	7	4	0	4	7	7	4	4	7	4	7	0	4	4	0	4	4	7	0	7	7	4	7	4	4	4	11	0	4	7	4	4	11
J08	7	7	7	7	4	11	4	4	4	7	0	4	4	11	4	4	4	4	11	4	7	4	4	4	4	0	0	4	7	4	0	4	4	0	7	7	4	7	4	4	7	7	4	7	7	15	7	0	7
K08	11	7	7	4	7	0	7	7	0	4	4	7	4	7	0	7	11	11	7	0	0	7	4	4	4	4	7	11	4	4	4	4	4	11	4	15	0	4	4	4	7	0	7	7	4	11	4	11	15
L08	11	7	19	4	0	4	4	4	0	7	0	7	7	19	4	7	4	0	4	4	4	4	7	7	4	4	7	7	4	11	4	7	4	7	7	4	4	7	7	11	4	4	7	0	7	15	7	0	4
M08	7	4	7	4	4	4	11	11	7	7	7	4	0	4	11	7	0	7	7	4	7	4	7	4	4	0	4	4	0	7	4	11	4	4	15	7	4	4	4	4	4	4	4	0	4	0	15	7	4
N08	15	15	4	7	4	4	0	15	4	7	0	0	4	7	4	7	7	7	0	4	4	0	7	4	4	4	7	4	11	4	0	11	7	4	0	4	0	4	4	7	4	0	4	4	4	4	7	0	0
O08	7	4	7	4	15	11	4	7	7	7	4	7	0	11	4	4	0	4	4	4	11	11	7	4	4	11	7	0	4	0	4	4	4	15	4	4	7	4	11	7	0	4	7	4	4	4	4	11	4
P08	15	11	4	7	4	4	0	4	4	0	4	4	15	4	7	4	0	7	4	0	4	4	4	7	4	4	4	7	4	0	4	11	7	15	7	15	7	4	7	11	4	7	7	7	7	4	0	0	4
A09	15	4	7	19	22	11	4	11	15	7	4	4	4	4	4	7	0	4	7	11	7	0	4	4	4	11	4	4	0	0	0	4	11	11	7	0	4	11	11	0	4	4	7	0	4	7	7	4	11
B09	15	7	7	7	7	15	7	15	7	4	11	11	7	7	4	4	7	7	4	11	4	4	7	4	4	0	4	4	0	0	4	7	4	0	0	7	4	7	0	4	7	0	0	7	0	7	11	15	11
C09	15	11	7	4	7	7	4	4	4	7	7	4	4	4	7	7	7	4	4	7	4	4	0	7	11	4	7	4	11	0	4	4	0	4	4	4	0	4	4	4	7	4	7	4	0	4	7	7	4
D09	4	4	7	7	0	7	7	7	0	15	4	11	4	7	4	4	7	15	4	4	4	0	4	4	4	7	4	4	4	0	11	0	19	15	4	4	4	7	11	4	7	4	7	7	11	22	19	15	37
E09	7	7	4	7	4	11	0	7	4	7	0	4	4	0	7	0	4	4	4	4	4	0	7	4	4	4	0	0	11	4	4	4	7	7	4	7	0	4	4	15	7	33	33	41	59	11	19	22	63
F09	11	7	11	7	4	4	7	7	15	4	11	4	4	4	11	15	4	4	7	4	4	0	0	15	0	0	4	11	4	4	4	7	4	4	4	4	4	11	11	4	0	0	15	11	7	0	0	4	7
G09	4	11	7	7	7	4	4	4	4	4	7	4	4	7	4	4	7	4	4	0	7	4	4	4	4	4	0	7	7	4	7	4	7	4	4	4	4	4	7	7	0	4	4	11	11	4	4	11	7
H09	7	7	7	7	7	7	4	0	7	4	4	4	4	4	7	11	4	7	4	0	7	4	7	4	0	15	4	11	4	7	4	7	7	7	7	0	0	4	4	7	4	4	4	4	4	0	0	15	7
I09	7	11	4	4	11	7	4	7	15	7	7	4	0	4	4	4	7	4	4	4	0	4	4	7	4	7	4	4	7	0	4	0	11	4	4	7	0	4	7	4	4	4	4	4	4	7	7	4	4
J09	7	11	7	7	11	4	11	4	11	7	4	4	4	4	7	7	4	4	7	7	0	7	7	4	0	11	4	11	4	11	4	7	4	4	4	4	15	4	0	7	4	11	0	4	11	4	7	4	4
K09	15	11	4	4	4	7	4	4	4	11	11	4	4	7	4	4	0	4	4	4	4	4	4	7	11	4	4	4	4	0	0	11	4	0	7	11	7	7	11	0	0	15	7	11	0	7	22	15	15
L09	7	11	7	4	11	7	0	4	7	4	0	4	4	11	4	4	7	7	4	4	4	4	11	4	7	4	4	7	4	11	4	4	22	4	4	4	0	4	4	4	4	4	0	0	7	7	4	4	11
M09	7	4	7	7	7	0	4	4	4	7	15	4	4	11	11	4	7	4	7	4	7	7	4	7	4	7	4	4	15	4	7	4	7	7	4	0	4	11	7	0	0	4	15	4	4	4	7	19	4
N09	11	7	0	7	4	4	7	4	4	4	0	4	4	4	11	0	0	4	7	0	11	0	4	4	0	4	4	7	7	4	0	4	0	4	4	0	0	0	4	4	4	7	4	4	19	0	4	0	4
O09	7	7	4	4	11	4	7	7	4	4	4	0	11	0	4	11	0	7	7	4	11	4	11	7	0	4	7	4	11	7	4	4	4	0	4	4	11	0	4	4	4	4	4	7	7	4	4	7	7
P09	7	7	7	11	15	0	4	4	4	7	7	7	4	0	4	4	7	4	7	7	7	15	7	7	7	0	0	4	4	4	4	4	0	4	7	7	0	7	11	7	4	4	11	7	4	4	4	7	4
A10	11	7	15	4	0	4	7	4	4	4	4	15	4	4	4	4	7	4	7	4	11	4	4	0	7	15	7	4	4	4	4	7	4	4	0	4	11	4	4	4	4	4	4	4	7	15	33	33	41
B10	11	11	4	7	7	11	7	4	4	15	4	7	4	4	7	4	7	7	7	4	7	7	4	0	4	7	0	7	4	4	7	7	0	4	0	4	4	4	4	0	4	11	4	4	0	4	22	30	15
C10	19	7	4	4	19	4	0	0	7	7	7	0	4	4	11	4	4	15	4	7	4	15	7	4	7	4	11	15	0	4	4	7	4	4	0	4	4	4	4	7	11	0	4	4	11	7	7	4	15
D10	7	7	4	4	4	0	4	4	19	7	11	0	7	7	7	4	7	7	4	15	4	4	4	15	15	30	26	48	56	74	48	89	85	52	45	37	82	70	85	96	89	59	70	100	52	111	93	130	70
E10	11	7	7	0	0	4	7	4	7	4	4	4	0	0	0	7	4	4	4	7	0	4	7	4	4	0	4	11	4	7	4	7	15	0	0	11	4	7	4	15	7	7	7	4	4	11	4	11	7
F10	11	26	11	0	11	4	4	7	4	0	11	11	4	4	11	4	7	0	4	0	7	7	4	4	7	4	7	7	4	4	4	15	4	4	4	19	4	4	7	4	4	11	7	4	4	0	4	7	7
G10	7	7	11	11	4	7	4	4	7	4	15	11	4	11	4	7	4	4	4	4	7	4	0	0	4	4	0	7	4	4	7	7	4	4	4	4	7	4	4	4	7	0	7	7	4	4	4	4	11
H10	22	7	7	11	15	7	15	0	7	4	0	7	4	7	7	4	11	7	7	7	22	19	37	41	37	45	33	48	100	74	93	48	74	67	63	67	74	89	74	89	89	111	96	74	59	96	89	93	130
I10	7	7	4	7	4	7	11	11	7	0	4	0	7	15	7	15	22	19	7	15	26	30	22	26	22	22	22	26	22	52	33	59	37	48	56	41	63	45	30	56	63	63	52	48	63	82	37	48	63
J10	7	4	4	4	4	0	7	7	11	4	7	19	7	15	4	0	11	0	7	4	0	11	4	7	11	4	7	4	4	4	4	4	0	4	4	7	4	0	4	4	7	7	22	26	30	22	19	33	33
K10	7	7	4	7	4	4	4	4	4	4	7	7	4	7	4	7	7	4	0	4	0	15	4	4	7	4	4	11	11	4	4	4	7	4	4	7	4	4	11	4	4	11	7	15	15	7	7	7	4
L10	7	7	0	7	7	7	4	11	4	11	4	4	4	0	4	4	4	4	4	4	7	4	4	4	4	7	4	11	4	4	11	4	0	4	4	7	0	4	4	7	4	11	4	4	15	0	7	4	11
M10	4	0	4	4	19	4	7	4	4	7	4	0	7	4	0	7	0	0	11	4	7	4	4	11	4	0	11	0	0	7	7	7	4	4	7	7	7	0	11	0	4	4	4	4	4	7	7	0	0
N10	7	19	0	7	0	11	7	7	4	7	4	4	15	4	0	19	7	4	7	11	7	4	4	4	4	15	4	4	11	30	33	30	26	67	48	37	33	52	63	74	63	82	74	85	78	100	74	85	78
O10	7	7	4	7	19	11	7	4	7	7	7	4	0	4	7	7	15	0	4	4	0	7	4	4	4	7	4	4	11	0	7	4	4	7	19	33	48	70	41	59	45	82	74	93	37	85	67	59	59
P10	4	7	7	4	11	4	7	4	4	4	4	11	4	4	0	4	4	7	7	7	0	7	4	7	7	4	4	4	0	4	4	0	4	4	11	4	7	4	4	4	7	4	7	4	11	7	11	7	7
A11	7	4	7	11	7	7	7	7	7	0	7	7	4	4	7	7	11	11	7	11	7	4	4	7	11	7	4	0	4	7	4	4	4	4	4	4	0	7	4	7	15	15	11	26	11	15	4	15	15
B11	11	7	4	7	4	4	4	4	7	7	11	4	4	4	7	4	7	7	0	4	4	7	11	0	4	7	4	4	7	0	4	4	4	7	7	4	4	4	7	7	7	4	11	4	4	4	7	4	4
C11	7	7	4	0	4	7	15	4	4	4	0	7	4	4	7	4	7	4	7	7	4	7	7	7	4	4	19	0	4	7	4	4	4	0	4	11	0	4	4	7	4	19	7	4	4	7	7	0	4
D11	19	7	4	4	11	11	7	0	7	7	4	11	15	7	26	26	15	30	30	48	45	56	52	59	67	45	41	67	89	48	52	37	37	52	96	78	108	122	119	89	156	145	111	156	96	145	130	78	148
E11	11	15	7	4	15	7	11	11	7	7	4	11	15	7	11	7	11	11	15	11	15	15	15	11	19	15	22	11	19	15	15	19	11	15	11	11	15	4	7	11	7	4	7	7	7	11	26	7	7
F11	7	15	7	4	7	7	4	11	7	11	4	0	4	4	4	7	4	11	4	0	4	7	4	11	4	7	15	11	7	7	7	4	4	4	7	0	0	4	0	0	4	0	7	0	7	7	7	4	4
G11	19	7	4	7	7	7	7	4	11	4	0	7	4	4	4	11	4	4	4	7	7	0	15	7	7	4	4	4	4	0	4	7	7	7	11	0	11	4	4	4	7	7	4	7	4	7	4	7	4
H11	11	7	11	4	4	11	7	4	4	7	4	11	4	4	0	4	4	4	4	4	0	0	7	15	7	4	0	11	4	11	7	4	4	7	11	7	0	4	19	33	30	41	45	52	41	70	59	63	89
I11	11	7	11	11	4	7	4	4	4	7	7	11	7	4	11	7	0	4	11	4	4	0	0	4	4	7	7	4	0	4	0	7	7	11	7	7	4	7	4	4	0	0	4	4	4	15	7	33	52
J11	15	7	11	7	4	11	7	4	4	15	4	7	4	7	7	4	4	4	4	0	4	4	7	0	11	4	4	4	4	4	4	0	11	7	4	7	4	7	7	0	7	0	4	11	7	0	4	7	4
K11	7	7	15	4	4	11	0	15	7	7	0	7	7	7	7	4	11	7	0	7	4	4	15	7	4	0	4	4	15	11	7	4	4	4	7	7	4	4	7	7	4	4	0	4	4	4	4	11	4
L11	11	11	7	0	7	7	7	4	11	4	4	4	4	11	4	4	4	7	7	11	7	4	7	7	7	4	4	4	7	4	0	7	4	4	0	4	7	11	7	0	4	0	4	4	0	4	0	15	11
M11	11	7	7	4	19	11	4	7	11	4	4	4	4	4	7	11	4	4	4	0	0	4	4	4	7	4	0	7	4	7	4	0	7	4	4	11	7	4	4	4	4	7	0	4	15	4	11	11	15
N11	15	15	7	26	4	4	4	0	4	4	4	0	4	7	0	4	4	4	4	0	7	7	4	19	4	0	4	7	4	11	11	4	4	4	4	4	7	0	11	7	7	4	7	0	4	7	19	7	4
O11	15	4	11	7	4	4	0	11	11	4	7	4	4	7	0	0	7	7	4	4	4	7	7	4	4	4	11	4	4	4	4	4	4	7	7	4	0	7	7	4	4	4	7	15	33	33	45	41	22
P11	7	15	4	4	7	19	4	7	7	4	7	7	7	7	0	7	4	11	11	15	0	11	7	4	0	11	4	22	26	33	41	41	22	37	59	63	85	45	37	33	56	37	48	41	85	33	41	93	52
A12	15	11	4	7	7	4	7	7	7	7	7	7	7	11	7	7	4	4	4	7	11	0	7	0	7	7	11	0	0	4	0	4	0	4	0	7	7	4	4	7	4	4	0	4	4	7	4	4	11
B12	11	11	7	4	11	4	7	7	7	4	4	7	7	4	4	0	4	4	15	4	4	4	0	11	11	15	11	19	26	26	11	30	33	26	37	33	22	30	37	41	41	41	37	48	45	56	67	63	48
C12	11	7	4	11	4	4	7	4	4	4	4	11	7	0	4	7	7	4	4	4	7	4	7	0	4	0	4	7	15	7	4	7	7	0	7	4	4	0	15	0	4	0	7	7	22	19	26	26	45
D12	11	7	7	7	19	7	4	11	0	11	4	7	4	4	7	0	4	4	11	7	11	4	4	4	4	4	4	0	0	7	4	4	11	7	4	4	11	4	11	4	4	4	4	4	4	7	0	4	4
E12	19	4	4	4	4	4	7	11	0	11	4	4	4	4	4	11	11	7	4	4	4	4	7	4	4	4	7	0	4	11	37	30	33	48	45	67	56	70	33	67	48	45	45	52	52	108	82	85	52
F12	15	15	7	11	4	4	4	7	4	4	4	4	0	7	0	4	4	4	4	4	7	4	7	4	4	4	4	7	11	15	4	7	0	7	4	4	4	11	7	7	11	0	4	4	4	7	11	0	0
G12	11	4	11	7	7	11	0	4	4	4	7	7	4	4	7	7	11	4	4	7	4	7	4	4	0	7	4	15	11	7	4	7	4	4	4	0	7	11	0	4	0	7	4	0	0	4	7	7	0
H12	11	4	4	7	7	7	4	4	4	4	7	4	4	4	4	7	0	0	11	4	4	0	7	4	7	4	4	4	0	7	4	4	7	4	4	7	7	4	4	4	11	7	11	19	22	52	37	48	33
I12	7	7	7	7	7	7	7	7	4	4	4	4	4	4	4	7	11	4	11	0	0	7	7	4	7	4	0	11	4	0	4	0	4	4	15	4	0	4	0	4	4	4	4	0	4	4	4	4	7
J12	7	7	7	4	4	7	4	4	11	4	4	7	4	7	0	7	7	7	4	0	7	7	7	4	0	11	4	11	7	7	0	7	4	7	4	11	26	19	15	19	19	15	33	30	41	48	48	56	33
K12	15	11	7	4	4	4	7	7	7	4	7	4	7	4	4	11	4	7	15	7	7	4	7	7	22	7	0	4	7	4	4	4	7	4	4	15	0	7	7	11	0	0	4	7	22	15	19	15	22
L12	200	171	167	152	163	189	171	156	156	174	156	152	152	141	122	119	104	100	93	96	89	82	93	96	100	89	82	100	78	100	108	96	82	115	108	96	115	108	96	96	93	78	85	82	78	63	82	74	85
M12	7	11	7	4	4	4	11	4	7	4	11	7	7	7	7	4	4	7	7	7	4	11	7	7	4	11	15	0	7	4	4	4	7	4	15	11	11	11	4	4	7	7	4	4	7	0	22	11	19
N12	7	7	4	11	7	11	7	11	4	7	4	0	4	4	4	7	7	7	15	4	4	4	7	7	4	11	7	4	0	4	11	4	0	4	4	7	7	4	7	4	7	15	4	4	7	4	7	4	4
O12	11	7	7	7	4	11	0	0	11	4	7	4	4	4	11	7	0	7	4	4	7	4	0	4	4	4	7	15	4	4	7	4	7	7	4	0	0	4	7	4	7	7	4	7	41	26	7	4	7
P12	7	4	7	7	11	4	7	4	0	4	7	4	4	4	4	0	7	7	7	7	4	7	4	7	4	11	11	0	4	4	7	7	4	11	4	4	0	4	7	4	4	0	7	4	4	0	4	0	15
A13	15	11	7	7	7	7	0	182	4	4	7	0	4	7	0	11	7	4	4	11	4	4	7	4	4	0	4	11	4	7	4	4	4	7	7	0	7	4	0	4	7	4	0	7	11	7	4	0	4
B13	19	11	11	11	4	4	4	7	11	4	7	4	4	15	11	4	7	19	7	11	4	7	11	11	7	4	4	4	4	0	4	4	7	4	0	4	7	0	4	4	7	4	4	7	4	4	4	7	7
C13	11	7	11	4	7	7	7	0	0	22	7	11	4	0	7	7	0	4	4	4	7	0	4	4	7	7	4	7	4	7	4	7	0	4	4	4	4	11	7	0	11	0	4	7	7	7	4	15	4
D13	7	7	7	7	11	4	4	7	7	4	7	7	0	7	4	11	0	11	4	4	7	4	7	4	4	0	15	11	0	7	4	11	7	7	4	11	4	4	4	7	4	7	11	11	7	4	4	7	4
E13	7	11	4	7	7	7	15	4	7	4	11	11	11	7	0	19	4	4	7	0	7	4	4	7	11	4	7	4	7	7	4	7	15	4	11	7	15	4	7	4	0	4	4	0	7	0	4	4	4
F13	11	4	4	11	4	7	7	15	7	4	15	4	7	4	11	7	7	4	11	4	15	7	7	7	4	7	7	4	7	4	4	4	0	0	0	0	4	11	7	4	11	4	4	7	4	7	0	0	11
G13	11	15	7	7	7	0	4	11	4	4	4	7	7	4	4	15	4	11	7	7	0	15	7	7	15	11	19	26	30	26	30	37	41	30	41	37	48	33	37	37	37	22	30	30	30	41	30	33	22
H13	7	7	7	19	7	7	4	4	4	4	11	0	7	7	4	4	0	7	4	7	15	4	0	15	4	4	0	4	0	4	4	4	4	0	4	7	4	4	4	0	4	7	7	4	4	0	4	4	0
I13	7	4	7	11	11	7	4	4	0	4	4	4	7	11	7	4	7	7	4	15	4	11	11	4	7	4	0	7	19	4	11	7	4	7	7	4	11	11	11	0	4	4	4	4	7	4	4	4	4
J13	7	4	4	4	4	4	7	4	7	0	7	4	7	7	4	7	4	15	4	7	0	4	4	4	4	11	15	0	7	4	0	4	11	4	11	7	0	4	7	4	4	4	4	4	4	11	4	7	0
K13	4	4	7	0	7	4	4	4	4	0	11	4	0	7	4	4	4	7	7	4	7	4	19	0	4	4	11	0	4	4	7	7	4	7	4	4	4	4	7	11	7	4	4	4	4	0	4	0	7
L13	11	11	11	7	11	4	7	4	7	11	15	0	11	11	11	11	4	7	4	0	7	11	4	15	7	4	7	0	4	4	4	7	7	11	4	7	4	4	7	0	4	11	4	7	4	4	4	0	4
M13	7	7	4	11	0	4	4	4	11	7	0	7	4	4	0	11	0	4	7	4	7	4	4	4	4	4	4	4	4	4	7	0	7	4	4	7	0	4	7	4	0	0	0	7	7	11	0	4	0
N13	11	4	7	4	4	22	11	4	7	15	4	4	7	4	4	7	4	4	4	4	4	7	4	4	4	0	4	4	4	4	4	4	4	4	0	0	4	4	4	0	4	4	4	7	7	7	7	7	4
O13	15	19	4	11	4	7	4	4	0	0	4	7	4	7	4	4	15	7	4	11	15	4	4	4	4	4	7	0	15	4	7	7	4	0	4	7	7	4	4	4	4	7	4	15	15	11	4	4	0
P13	7	7	4	15	0	7	7	4	15	0	4	4	4	15	4	7	0	4	7	4	7	4	4	11	4	4	15	4	0	7	15	4	4	4	4	11	4	0	0	4	4	0	4	0	7	7	7	4	11
A14	11	11	11	7	11	11	11	7	4	0	7	7	7	4	4	7	7	15	4	4	4	7	4	4	4	4	4	11	4	7	4	7	4	7	11	19	4	4	4	0	4	7	11	4	4	4	7	0	4
B14	11	7	11	4	4	11	7	15	7	7	11	7	0	7	11	4	11	0	15	19	7	4	4	11	4	11	4	7	0	15	4	7	15	0	0	4	7	4	7	4	7	11	4	7	7	11	4	7	4
C14	7	4	4	11	15	7	7	11	0	4	4	4	4	7	4	4	4	4	11	11	4	4	11	11	11	4	7	15	7	15	7	7	11	7	7	7	4	4	0	15	4	7	7	7	7	0	4	15	7
D14	15	11	4	4	4	4	0	7	7	7	7	7	4	4	7	4	4	7	4	7	4	4	0	7	7	4	7	11	4	7	11	11	0	4	4	4	19	0	7	11	4	4	0	7	4	7	4	4	7
E14	11	11	4	4	0	0	4	4	4	7	4	7	4	7	4	0	0	11	7	0	7	7	0	4	11	4	4	4	0	11	4	11	0	4	11	7	0	7	4	19	4	7	4	11	11	4	4	4	0
F14	11	4	4	4	4	4	7	4	7	4	0	7	4	0	7	7	0	4	0	7	15	0	7	0	7	4	11	7	0	7	4	0	7	0	4	11	0	7	4	4	4	7	0	0	0	4	11	4	4
G14	11	7	4	7	4	11	7	7	4	11	0	4	4	4	4	0	7	4	15	7	4	4	4	11	4	7	4	15	7	7	4	4	11	4	7	4	7	7	4	4	11	0	4	4	0	7	4	7	4
H14	7	11	7	11	4	4	4	7	11	4	15	4	7	4	4	7	15	7	4	4	7	7	7	11	4	4	7	11	7	4	7	7	11	7	4	4	4	15	4	0	7	0	4	4	4	4	11	15	4
I14	15	7	11	7	7	11	0	0	7	7	0	4	4	0	4	0	4	4	4	4	7	4	7	7	7	4	4	4	7	4	4	0	15	7	15	0	7	7	15	0	4	4	0	4	7	4	4	4	7
J14	7	11	7	7	11	0	4	4	4	7	4	7	4	7	19	7	0	19	7	0	7	4	4	4	7	0	4	7	7	4	4	0	7	4	4	11	0	4	11	7	4	7	4	7	11	4	4	7	4
K14	11	7	7	11	11	4	7	4	0	15	7	7	4	7	7	4	7	4	7	4	4	0	7	11	7	11	7	0	4	4	7	0	7	4	0	4	7	7	4	7	0	11	7	7	4	4	19	33	22
L14	7	7	7	7	4	11	11	4	7	11	4	7	19	4	0	4	0	7	4	4	7	7	4	4	4	4	4	7	4	4	7	11	7	7	11	4	11	4	4	4	11	7	7	4	4	7	11	4	7
M14	7	11	4	7	7	7	7	0	4	7	7	4	4	4	7	4	4	0	11	7	4	7	4	0	0	0	7	0	15	4	15	7	4	0	7	11	4	7	7	0	7	7	15	4	4	0	0	4	4
N14	4	15	4	4	4	7	7	4	7	7	7	11	4	7	4	4	4	7	7	4	11	7	4	4	4	4	4	4	7	7	7	4	0	4	4	4	4	0	4	4	4	11	4	7	0	4	0	0	11
O14	7	7	7	4	15	4	15	4	4	4	4	4	0	4	7	15	4	0	11	4	4	11	4	4	4	0	7	4	4	11	7	7	4	11	15	0	0	7	4	4	4	11	4	7	4	11	0	4	7
P14	11	11	4	11	7	7	4	7	7	4	7	4	4	4	7	0	4	4	4	0	4	4	7	15	4	4	4	7	4	7	4	4	4	4	7	7	7	4	4	7	4	4	4	4	4	4	4	11	4
A15	19	4	11	7	4	7	4	15	0	7	4	7	0	4	11	7	0	4	4	7	4	7	4	4	4	11	7	4	4	4	4	4	4	4	15	4	7	4	4	4	4	7	7	4	7	7	7	22	41
B15	15	11	7	4	4	4	7	4	4	11	4	0	7	7	7	4	4	4	11	4	4	0	7	7	4	4	4	0	4	11	33	41	56	63	56	63	78	93	56	111	78	85	74	67	100	130	82	108	119
C15	11	7	19	11	7	11	7	7	4	4	4	4	4	4	7	4	11	7	4	4	4	0	11	4	4	7	4	0	4	4	7	7	4	7	7	15	4	4	4	0	0	7	7	7	7	7	4	11	0
D15	7	7	7	7	4	7	7	4	4	4	7	7	11	7	4	0	4	0	7	4	7	4	11	7	4	4	0	4	4	7	0	4	4	4	7	4	4	4	7	0	7	4	4	7	7	4	11	4	4
E15	7	4	4	7	4	11	7	4	4	4	0	4	4	4	4	0	4	4	11	4	11	4	4	4	4	4	4	7	4	19	4	4	15	7	4	4	4	7	7	11	4	7	0	4	7	0	4	4	4
F15	11	4	4	15	7	11	4	7	4	4	7	7	4	4	0	7	4	4	0	7	11	4	4	15	4	7	4	4	4	7	4	4	0	11	4	11	4	7	11	7	4	11	7	0	4	7	4	11	4
G15	11	11	4	7	7	4	4	7	7	7	7	4	4	4	0	4	7	0	4	4	7	4	7	7	0	4	4	4	4	11	4	4	0	4	4	11	4	4	4	4	11	7	11	7	7	7	4	11	4
H15	7	11	7	15	4	7	4	4	4	7	4	4	4	4	7	4	0	7	4	4	4	4	4	7	4	4	0	11	19	52	41	37	45	48	56	63	93	89	59	67	89	82	45	82	78	63	104	67	59
I15	7	7	4	7	4	4	4	4	4	7	0	7	4	4	11	4	15	7	4	0	7	4	11	7	4	4	4	7	19	11	4	4	7	0	7	4	4	4	7	4	4	7	15	4	7	4	0	4	11
J15	11	4	4	4	0	0	4	7	4	4	15	4	11	7	4	11	4	4	7	7	11	7	0	4	0	0	0	0	4	4	4	7	4	7	4	7	0	4	7	4	4	4	4	7	4	4	4	4	7
K15	7	15	7	4	4	4	4	7	7	4	11	7	11	4	7	4	4	0	4	4	4	11	0	7	4	7	7	0	4	4	4	7	4	7	4	4	11	0	7	4	0	4	0	4	7	7	22	63	45
L15	4	7	7	7	0	4	4	4	4	4	4	0	7	11	0	4	4	7	4	4	4	7	7	4	7	4	4	11	7	7	4	11	4	15	4	4	4	0	4	0	4	0	4	0	15	0	4	7	7
M15	7	4	4	7	0	7	4	4	4	4	4	4	7	4	0	4	4	4	7	11	4	4	7	4	4	15	7	0	7	15	4	7	4	4	4	4	7	4	0	0	4	4	11	0	7	4	4	0	4
N15	4	7	7	7	11	4	7	7	7	7	4	7	7	15	4	7	4	7	11	7	4	4	4	0	4	4	0	4	0	0	4	7	4	0	4	0	11	4	4	0	4	4	11	7	4	4	11	4	7
O15	11	11	4	4	11	4	4	11	15	11	7	4	7	4	7	7	4	4	7	4	0	7	11	4	4	4	7	19	4	11	4	7	11	11	4	4	4	4	11	7	11	4	11	30	15	11	4	11	7
P15	7	4	7	7	4	11	4	7	4	7	7	7	0	4	4	4	0	4	7	7	0	4	4	0	4	7	4	7	11	7	4	7	4	7	0	7	4	0	7	4	4	0	4	4	7	7	4	4	7
A16	11	7	4	0	11	7	4	4	4	0	11	4	4	4	4	0	4	7	0	7	4	7	4	4	7	0	4	11	4	4	0	7	7	11	7	4	11	11	4	7	4	4	7	7	0	7	7	4	7
B16	7	11	4	15	4	11	7	7	4	7	0	4	4	11	4	4	7	7	4	7	0	11	7	7	4	4	4	4	7	4	7	11	7	4	4	0	11	7	4	11	4	7	7	11	0	4	4	7	0
C16	15	11	4	4	4	7	15	4	4	7	4	4	4	7	15	4	11	4	15	0	4	7	4	7	4	4	4	4	4	0	4	4	4	0	4	4	7	7	4	11	4	4	4	4	7	7	4	4	0
D16	15	4	4	4	4	7	7	4	11	0	0	7	7	7	4	7	0	4	11	0	7	7	4	4	4	15	7	0	4	7	4	0	4	0	11	4	4	4	0	7	4	7	4	4	4	4	4	4	4
E16	7	7	4	7	4	0	7	7	4	4	7	4	4	4	7	4	7	4	7	7	4	4	15	15	7	7	11	11	19	11	11	15	26	30	22	19	30	22	30	19	26	15	19	19	22	19	22	22	30
F16	4	7	7	4	11	11	4	4	4	4	0	0	4	0	7	11	4	4	7	4	7	7	4	4	0	7	4	4	4	15	0	7	7	4	4	4	4	7	0	4	4	4	4	4	4	0	4	4	4
G16	7	7	4	7	0	7	4	4	11	4	7	15	4	15	7	4	4	4	4	4	11	0	0	0	11	4	7	4	0	7	7	4	4	11	0	0	7	11	0	7	4	7	4	11	0	4	4	7	4
H16	11	7	15	7	7	4	4	7	0	4	4	4	11	4	4	4	7	7	4	4	7	4	7	4	4	4	0	4	4	7	11	0	7	7	0	7	4	4	7	4	4	11	4	4	4	4	7	4	4
I16	7	7	11	7	4	0	0	11	7	7	4	7	4	11	11	15	7	7	4	15	4	0	11	4	4	0	4	4	22	11	0	4	7	7	4	0	4	7	4	4	4	0	0	0	4	4	4	7	4
J16	11	7	7	4	4	4	7	4	7	4	4	11	7	7	0	15	4	7	4	0	11	4	7	11	0	4	4	4	4	0	11	4	7	4	4	4	7	11	0	7	4	4	4	0	0	19	4	7	15
K16	11	11	4	4	4	7	4	7	7	7	4	7	4	4	7	7	4	7	0	4	11	4	4	7	4	0	4	4	4	11	0	4	7	15	15	7	7	7	11	0	7	4	19	4	4	4	4	0	7
L16	4	4	4	11	7	0	0	7	4	4	4	4	7	7	4	0	7	11	4	7	15	7	4	4	11	7	7	0	11	0	4	0	7	4	7	4	7	4	4	11	4	4	4	4	4	4	11	4	0
M16	7	22	4	7	4	7	7	7	11	4	11	15	19	0	7	0	0	4	7	4	4	4	4	7	4	15	7	4	4	4	4	4	0	4	7	4	7	4	11	7	7	4	0	7	4	0	15	4	4
N16	7	4	4	15	4	15	4	11	4	0	4	7	0	4	7	11	4	7	0	4	4	7	4	7	7	4	4	7	4	0	7	4	4	4	11	11	4	7	7	0	4	4	4	7	0	4	4	7	4
O16	11	7	7	4	4	4	4	4	4	0	0	7	7	4	7	11	4	4	7	0	4	0	19	4	4	4	4	4	0	15	7	0	4	4	4	4	7	7	7	4	4	15	7	4	11	7	4	7	4
P16	7	15	7	7	7	0	7	19	4	7	4	7	4	4	11	4	7	0	4	7	0	11	4	4	4	4	4	4	7	4	7	4	0	4	4	4	11	4	7	4	4	4	0	7	4	7	7	0	11
A17	22	7	7	7	4	7	4	4	7	11	4	4	0	4	7	4	4	0	4	4	7	11	4	7	4	0	7	7	11	4	7	0	4	4	4	7	4	0	4	4	4	15	7	4	4	4	4	0	0
B17	15	7	4	4	4	11	4	11	11	4	4	4	7	7	11	4	4	0	4	7	4	11	4	4	7	4	7	0	4	0	4	0	4	11	4	4	4	4	0	4	0	7	7	4	4	4	7	11	4
C17	11	7	15	7	7	4	4	11	4	7	11	7	4	4	7	4	7	7	7	4	0	4	7	4	7	0	4	7	4	4	7	4	4	7	4	0	4	4	4	4	0	4	11	4	4	4	0	11	7
D17	11	7	7	4	4	0	15	4	4	4	4	7	4	4	4	7	4	0	4	4	0	4	4	7	11	4	4	4	7	11	11	7	4	11	4	7	4	7	0	4	7	4	0	7	7	4	4	0	4
E17	7	15	7	7	0	4	4	11	4	4	4	0	4	4	4	19	4	4	0	7	4	4	4	4	7	7	0	11	11	11	4	4	11	4	7	4	4	11	11	0	4	7	7	4	4	0	7	4	4
F17	15	7	0	11	11	7	4	11	7	4	4	7	4	4	7	4	7	0	7	7	4	0	0	4	7	7	11	4	4	4	4	7	0	4	4	4	15	4	7	7	4	0	7	4	0	4	7	0	19
G17	19	15	4	7	11	7	7	7	7	0	0	7	4	4	7	4	4	4	4	4	7	0	0	4	4	4	11	7	0	4	4	4	4	4	0	11	7	4	4	0	7	7	4	0	15	0	4	0	7
H17	15	7	0	11	7	7	4	4	4	4	4	7	4	0	4	7	0	4	7	4	4	7	0	4	0	4	4	0	4	4	4	7	4	4	4	0	4	11	15	11	11	22	41	33	33	45	41	48	52
I17	7	15	4	7	4	7	4	7	0	4	19	7	11	4	7	0	7	11	4	7	0	4	4	4	11	4	4	15	0	7	7	4	4	0	4	4	4	4	7	7	7	7	4	4	4	4	7	11	4
J17	15	7	7	4	7	4	7	4	4	4	4	4	4	7	4	4	0	4	4	7	0	0	7	7	0	4	4	4	11	4	4	4	4	0	4	4	0	4	4	15	4	0	0	4	0	4	0	11	4
K17	15	7	4	4	4	7	4	7	4	7	4	4	11	4	4	0	4	4	4	4	11	11	7	7	7	7	4	11	7	4	11	4	4	4	7	4	4	11	7	4	4	7	0	11	4	4	4	7	4
L17	7	7	7	4	4	4	4	7	11	4	0	4	7	4	4	0	7	0	11	0	4	4	0	4	0	7	7	4	4	7	7	7	7	4	11	4	4	0	0	7	4	7	4	0	4	7	0	4	4
M17	7	4	4	4	22	0	4	0	7	7	4	7	4	0	19	4	0	4	4	4	7	4	4	4	4	4	4	7	15	4	7	4	0	4	4	0	4	4	4	7	0	11	7	4	4	0	7	4	4
N17	7	7	11	4	4	4	4	4	0	11	4	7	7	4	7	7	7	11	4	4	4	4	7	4	15	4	4	11	0	7	4	4	0	0	0	4	0	7	7	4	4	4	4	4	4	4	4	11	4
O17	7	7	7	0	11	4	7	7	11	7	4	4	0	7	4	4	11	19	26	26	33	33	26	33	26	52	59	56	41	41	56	78	41	30	33	41	56	56	41	59	70	78	111	78	85	56	93	70	111
P17	4	7	4	4	4	4	7	7	11	0	15	4	4	0	4	7	11	4	4	4	4	4	11	4	7	4	7	4	4	4	0	4	4	7	4	11	11	0	4	11	4	0	0	0	7	4	7	4	7
A18	11	4	11	4	4	0	4	7	4	7	11	7	7	0	4	4	0	4	4	4	7	7	7	4	0	7	4	7	7	4	4	0	4	4	7	0	4	7	0	7	7	4	4	0	0	11	11	4	0
B18	11	11	4	4	7	4	4	0	4	0	4	7	0	4	7	4	7	7	7	7	11	4	0	4	4	7	4	4	7	0	4	0	4	4	0	4	4	7	7	4	11	4	4	4	4	4	0	4	11
C18	7	7	7	11	11	4	4	11	4	4	0	11	4	11	7	7	0	4	7	4	7	7	4	7	4	7	7	4	7	4	7	4	4	4	11	4	4	11	4	7	4	7	7	4	4	15	0	0	0
D18	11	11	4	4	4	4	4	7	4	7	4	11	4	11	4	7	7	7	4	7	4	7	7	0	4	15	4	7	4	11	4	0	7	4	7	11	4	4	0	4	4	0	11	7	4	7	0	4	7
E18	19	11	7	11	7	7	7	7	0	4	7	7	4	0	11	7	4	4	4	7	4	4	11	4	4	0	4	4	4	4	4	4	0	7	7	4	0	4	4	15	4	4	4	11	4	4	7	0	15
F18	7	11	15	4	4	4	4	4	4	4	7	4	0	4	4	7	11	0	4	4	4	7	0	4	4	0	4	4	11	15	0	0	7	4	7	0	4	4	4	0	4	4	4	4	4	15	7	0	0
G18	11	7	7	4	7	4	4	7	4	4	4	7	4	7	4	0	4	7	0	4	4	4	7	4	7	4	4	0	11	0	4	4	4	4	4	7	4	4	7	4	4	4	0	4	7	7	0	4	4
H18	19	11	4	4	11	4	7	4	7	4	4	4	11	4	4	7	7	4	4	4	19	7	4	0	4	4	4	19	7	4	0	11	4	4	0	4	4	0	7	11	7	4	4	4	7	4	0	7	11
I18	4	7	11	7	4	4	4	15	7	4	7	7	7	4	7	11	15	4	4	11	0	4	7	11	4	0	4	7	7	4	4	0	4	0	4	4	4	4	4	7	4	4	7	7	4	7	0	4	7
J18	15	4	4	4	4	4	0	11	4	4	4	7	0	0	4	4	4	4	11	0	7	0	0	11	4	15	15	4	0	15	15	4	7	4	7	0	4	4	7	11	4	11	4	4	7	7	4	4	4
K18	4	7	11	4	4	4	4	4	0	7	7	11	0	4	0	4	4	4	4	7	7	4	0	7	7	15	22	4	7	4	4	4	4	0	4	0	4	7	4	7	7	4	11	0	4	0	7	0	7
L18	15	15	11	0	4	7	11	0	11	0	0	4	7	7	7	0	4	7	4	4	4	4	0	0	7	4	7	7	4	4	11	0	4	4	4	7	4	4	0	4	4	4	7	0	4	0	4	4	7
M18	11	19	19	11	4	4	4	15	4	7	4	7	4	4	4	4	4	4	4	0	7	0	7	4	0	0	7	11	4	4	7	4	7	0	7	4	4	4	4	7	4	0	4	4	7	4	0	0	7
N18	11	7	7	7	4	7	0	15	11	0	7	7	4	4	4	15	4	11	7	4	4	7	7	4	7	11	7	4	7	4	4	7	4	4	0	4	7	4	0	7	0	15	7	7	4	4	4	4	4
O18	19	4	7	4	7	4	4	4	0	7	4	11	4	11	7	0	11	4	7	7	0	11	4	4	7	4	4	0	4	0	4	7	11	7	4	4	4	7	7	4	7	4	4	7	0	7	0	7	4
P18	4	7	4	4	7	0	4	22	7	0	0	7	7	4	4	7	0	7	15	4	4	15	4	4	7	7	15	4	7	7	4	4	4	0	4	0	7	4	4	0	22	0	4	7	7	11	11	4	7
[truncated: 672 more columns]

## Sheet: measure_detrend_df
	0	600	1200	1801	2401	3001	3602	4202	4802	5403	6003	6603	7204	7804	8404	9005	9605	10205	10806	11406	12006	12607	13207	13807	14408	15008	15608	16209	16809	17409	18010	18610	19210	19811	20411	21011	21612	22212	22812	23413	24013	24613	25214	25814	26414	27015	27615	28215	28816
A04	2.10644	1.27273	1.30622	1.31455	1.30455	0.763636	0.757709	0.761905	1.30165	2.03213	2.04348	0.747082	0.750958	0.754717	1.32714	0.761905	0.765343	0.760563	0.763889	0.767123	0.77027	0.7557	0.694118	0.623377	0.567442	0.510288	0.738693	0.690293	0.365169	0.325123	0.298774	0.278974	0.253211	0.238908	0.224506	0.212703	0.347856	0	0.174641	0.166477	0.16	0.264356	0.144198	0.239232	0.220734	0.2044	0.112437	0.106492	0.101283
B04	2.34808	1.49821	0.954545	0.531561	0.532468	1.48077	1.44648	0.531722	0.537313	0.542773	0.959184	0.548571	0	0	0.558904	0.569863	0.574526	1.02439	1.02394	1.59173	1.57538	1.00995	0.571429	0.571429	0.575472	0.570115	0.538462	0.48855	0.76087	0.6875	0.362652	0.324195	0.506289	0.464896	0.246101	0.219847	0.583152	0.560363	0.707364	0.303805	0.286756	0.266285	0.141268	0.135436	0.129032	0.124573	0.119086	0.197374	0.190814
C04	1.33735	1.67871	1.07905	1.10672	1.13439	1.16206	1.18972	1.18462	0.664207	0.678967	0.683636	0.680851	0.695035	1.21107	1.91468	1.90667	1.23667	0.72	1.28333	0.736842	0.75	0.745981	1.31111	1.31661	1.30982	1.31515	1.30861	1.28736	1.26741	0	0.663366	0.626728	0.923518	1.32302	1.23968	0.697095	0.346793	0.321232	0	0	0	0	0	0.398907	0.38537	0.205345	0.197698	0.18694	0.308203
D04	3.01404	1.49438	1.47568	1.48148	1.48705	1.52332	1.55959	0.893401	1.56716	0.897561	1.55189	0.888889	0.890909	0.881057	0.883117	0.900433	0.890756	0.892562	0.894309	0.885375	0.850746	0.852941	0.833922	0.776699	0.663043	0.618454	0	0.510978	0.44905	0.71517	0.655028	0.3289	0.302632	0.27972	0.267925	0.242833	0	0	0.207829	0.195057	0.185869	0	0	0.148601	0.141336	0.129261	0.125537	0.119086	0.114555
E04	2.17647	1.85778	1.87336	1.20172	0.691983	1.24051	0.713693	0.718367	0	0	0.731518	0.716418	1.26103	1.23675	0.710801	0.707483	1.23256	1.23934	1.2623	1.28525	1.29126	1.29712	0.744479	0.731707	0.728358	1.28024	1.26	1.2043	0.653266	1.07193	0.54251	0.816467	0.417549	0.649867	0.611316	0.549618	0.281039	0.260714	0.242324	0.221212	0.199863	0.189242	0.167913	0.158437	0.151767	0.144769	0.137412	0.132788	0.345376
F04	0.95572	0.967273	0.55914	0.559441	0.552189	0.538462	0.525994	0.51462	0.494505	0.817259	0.744344	0.641221	0.336192	0.314961	0.298682	0.473958	0.250591	0.396226	0.381188	0.361624	0.342196	0.867717	0.843491	0.469083	0.442904	0.427051	0.413731	0.390894	0.23038	0.217207	0.20743	0.198747	0.189635	0.102339	0.098338	0.0950809	0.0915648	0.0868014	0.0815642	0.136924	0.202675	0.257586	0.248468	0.236552	0.336194	0.443949	0.672424	0.801302	0.765961
G04	1.58333	1.16157	1.15678	0.666667	0.653386	1.17131	1.14885	1.15789	0.666667	0.654804	0.652778	1.12375	1.14716	1.17057	1.17822	1.15924	1.15576	1.15244	1.15964	1.16667	0.649573	0.615385	0.585608	0.56872	0.56351	1.48584	0.508065	0.4803	0.433333	0.395802	0.367123	0.333742	0.32093	0.514166	0.765686	0.726606	0.43086	0.405556	0.381913	0.365522	0.197431	0.522107	0.179471	0.173603	0.165158	0.27037	0.411162	0.250736	0
H04	1.07917	1.09016	1.7582	1.77419	0.643137	0.658824	1.16216	1.18919	0.676692	0.681481	1.20073	1.20863	1.18685	0.692042	1.21843	0.675325	1.1891	0.677116	0	0	0	0.686391	1.1971	1.19318	1.14171	1.06634	0.567568	0.512	0.467626	0.741573	0.669044	0.623037	0.326241	0.305677	0.285714	0.741573	0.709991	0.245172	0.228661	0.21791	0.203343	0.193891	0	0.174224	0.161326	0.155319	0.146366	0.137412	0.127178
I04	2.32218	2.34568	2.36842	0.63745	0.635659	0.633962	0.649057	0.628571	0.627178	1.72109	0.630872	0.635762	0.634304	0.638978	0.6375	0.65	0.654321	0.658537	0.670732	0.668657	1.16667	0.664756	0.668555	0.672269	0.67033	1.14512	1.09975	0.593968	0.560345	1.43762	1.34	1.19872	0.408284	0.371353	0.359039	0.340024	0.327354	0.301031	0.280769	0.257042	0.409783	0.389185	0.362669	0.349044	0.325893	0.308389	0.167239	0.156905	0.148601
J04	1.25	0.672566	0.678261	1.16183	1.17143	0.685714	0.690763	0.695652	1.22568	0.704981	0.691176	0.695652	0.69258	0.689655	1.93448	1.2381	1.98299	1.26846	1.27483	1.29801	1.27476	1.25309	1.23284	0.707965	0.71137	0.679452	1.16053	0.654731	0.634146	0.576419	0.532803	0.510319	0.468591	0.41979	0.695105	0.366879	0.323009	0.300721	0.279426	0.260947	0.241722	0.227061	0.210678	0.199454	0.192612	0.176222	0.164786	0.264083	0.254863
K04	1.9951	1.27885	1.28774	0.717489	0.722467	0.727273	0.722689	0.739496	0.734694	0.730159	1.28516	1.27757	1.23381	1.24113	0.696246	1.21333	0.690554	0.679245	0.676923	0.680851	0.662791	0.63388	0.608247	0.540541	0	0.701131	0.363636	0.587156	0.299885	0.6875	0.219133	0.199413	0.177721	0.165975	0.267492	0.249752	0.231536	0.120363	0.112135	0.102348	0.0965928	0.0898738	0.0840288	0.140888	0.1294	0.119532	0.112407	0.104971	0.0997268
L04	0.36755	0.30193	0.287975	0.268199	0.256708	0.251282	0.241186	0.227139	0.124567	0.121132	0.119138	0.20339	0.198725	0.188985	0.100493	0.167665	0.162292	0.158159	0.150803	0.0829322	0.0803383	0.0788579	0.0742372	0.121352	0.117696	0.428154	0.650794	0.642507	0.676927	0.826291	0.812473	0.790862	0.794032	0.771963	0.814013	0.701583	0.865075	0.796969	1.09568	0.810624	0.786088	0.771163	0.792264	0.884307	0.853185	0.685707	0.651079	0.632701	0.605809
M04	1.04225	1.02013	1	1	0.982036	0.965517	0.92973	0.951351	1.66667	0.953368	0.954315	0.941176	0.942308	0.943396	0	0	0	1.58824	0.869565	0.871595	0.850746	0.843636	0.845878	0.848057	0.850174	0.843537	0.845638	0.847682	0	0	0.845426	0.829268	0.831325	0.833333	0.845238	0.83965	0.834286	1.46	1.47688	1.47688	1.47688	1.46418	1.46418	0.836676	0.827195	0.827195	0.843931	0.843931	0.843931
N04	1.89302	1.94419	1.22973	1.20172	0.691983	0.697095	0.713693	1.25714	0.722892	0.71875	0.714829	0.719101	0.723247	0.719424	0.723404	0.719723	0.723549	1.27273	0.740741	1.30233	1.3082	1.30128	0.746835	0.75	0.73716	0.740299	2.02632	2.05848	1.30372	0.725275	0.699739	0.671605	0.613333	0.530303	0.474916	0.4479	0.407252	0.390897	0.657658	0.613445	0.329944	0.299795	0.278626	0.26618	0.243131	0.40047	0.360621	0.191979	0.179251
O04	1.92486	1.50282	0.861878	0.833333	0.824121	0.785047	0.803738	0.807339	0.810811	0	0.831858	0.834783	0.837607	2.35043	2.3278	2.37344	1.49597	1.5	0.859375	0.875	0.876923	0.878788	1.54104	0.872727	0.874552	0.888889	0.881119	0.850498	0.844156	0.846154	0.840125	0.834356	0.828829	0.830861	0.832845	0.834783	0.836676	0.836676	0.846377	1.49853	2.30747	1.48116	0.846377	0.846377	0.846377	0.829545	0.81337	0.804408	0.804408
P04	1.62439	1.27273	0.746411	0.740741	1.30455	1.29515	1.30303	1.33333	2.04545	1.29317	1.28516	0.738462	0.742424	0.746269	0.75	0.734982	0	0.752613	1.32302	1.31544	1.3082	0.700906	0.648352	0.582524	0.530435	0.464419	0.430034	1.02624	0.905063	0.825939	0.268537	0.247723	0.235495	0.221344	0.211467	0.202105	0.185987	0.168786	0.162132	0.152083	0.2516	0.138651	0.12972	0.122483	0.206632	0.195486	0.189822	0.104885	0.102134
A05	2.26111	2.27174	1.45213	1.48936	1.49479	1.5	1.53571	1.54	0.882353	0.884615	0.874419	0.876712	0.878924	0.881057	0.898678	0.900433	0.890756	0.892562	0.869565	0.814545	0.682635	0.625337	0.55792	0.486815	0.435714	0.391167	0.377811	0.581064	0.52	0.258824	0.237589	0.22629	0.207831	0.198582	0.191892	0.184852	0.171462	0.15965	0.151374	0.14025	0.134935	0.125862	0.120462	0.113663	0.108349	0.105187	0.10024	0.0972685	0.0916222
B05	1.26712	1.87444	0.687225	0.683761	0.689076	0.664032	1.17121	1.16667	1.17537	1.20149	1.19636	1.17483	1.17065	1.17845	0.671053	1.18182	1.14861	1.17028	1.13905	0.649275	0.633333	0.618667	0.594458	0.547945	0.54343	0.534483	0.920668	0.759322	0.681138	0.340206	0.54918	0.281865	0.264621	0.23569	0.210682	0.201964	0.193634	0.179914	0.164879	0.158523	0.264219	0.139247	0.233333	0.128126	0.123311	0.117222	0.191961	0.180629	0.16887
C05	2.13819	1.29126	1.32524	1.29032	1.29864	0.736842	0.741379	0.745763	0.75	0.744939	0.749004	0.744186	0.728625	0.732601	0.728571	0.732394	1.28819	1.29452	0.753425	0.756757	1.34797	1.30547	1.29874	1.30435	1.29787	0.744745	0.747774	0.744186	0.747126	0.743662	0.746518	0.749311	0.752044	0.748663	0.751323	0.753927	1.31362	0.774536	1.34474	0.768421	1.34474	0.760417	0.760417	0.746803	0.754522	0.720988	1.26173	1.26173	1.22837
D05	1.46696	1.78632	1.16667	1.17647	1.18595	1.19512	0.688	1.936	0.708661	1.24806	0.728682	1.30233	0.728625	0.732601	0.728571	0.724739	0.721088	0.734694	0.738255	1.29801	1.30392	0.731861	0.735202	0	1.27083	1.17615	1.12788	1.11443	1.01111	0.920319	0.814236	0.727829	0.387097	0.355781	0.32018	0.545455	0.489933	0.458707	0.239737	0.220877	0.201518	0.191601	0.178157	0.171261	0.159476	0.148374	0	0	0.123886
E05	2.58602	2.2	2.25789	2.18905	2.2	1.4067	0	0.826291	0	0.810573	0	0.831169	0.823529	0.826446	0	0	1.44922	1.43726	1.38489	0.794326	1.38062	1.38567	1.35855	2.04334	0	0.654354	0.570136	0.522449	0.485981	0.446701	0.385612	0.356955	0.322807	0.300107	0.275996	0.250217	0.232669	0	0.212055	0.200137	0.183763	0.176755	0.169177	0.163861	0.276366	0.252595	0.138981	0.132909	0.126681
F05	1.03299	1.32338	1.35821	0.780488	0.773585	0.767123	0.747826	0.742616	1.29098	1.28287	0.728682	0.732824	0.736842	1.26354	0.641509	0.624625	0.550649	0.489796	0.423892	0.37774	0.343891	0.304063	0.290999	0.262295	0.252327	0.418515	0.391652	0.378059	0.36255	0.34947	0	0	0.291843	0.277935	0.266202	0.256228	0.144126	0.138783	0.130067	0.122586	0.200471	0.187385	0.178422	0.17482	0.169037	0.162428	0.151363	0.0843687	0.081496
G05	1.5767	0.830601	0.852459	0.842105	0.832487	0.823529	0.8	0	0.79646	0.8	1.40598	0.820513	0.823529	0.826446	0.829268	0.822134	1.42692	0.808989	0.811808	0.805755	0.788927	0.753247	0.721713	1.1413	0	0	0	0.425957	0.389222	0.616	0.595934	0.539071	0.289612	0.27668	0.264186	0.256456	0.411433	0.370558	0.345504	0.325271	0.308389	0.285954	0.272388	0.251476	0.140859	0.136258	0.131	0.123207	0.118027
H05	0.969048	0.71028	0.705882	0.723982	2.00444	0.724138	1.27542	0.690196	1.14964	0.584127	0	0	0.436526	0.399202	0.361702	0.337662	0.844928	0.506702	0.478261	0.443941	0.426738	0.236012	0.228019	0.219378	0.203673	0.189893	0.179232	0.167102	0.160395	0.153043	0.147415	0.141519	0.238872	0.232558	0.126335	0.120553	0.114062	0.1894	0.103546	0.0981183	0.0957377	0.0923758	0.153916	0.397763	0.387864	0.807609	0.858824	0.833756	0.807919
I05	1.35366	0.716981	0.699552	0.704846	0.689076	0.694215	0.699187	0.704	0.708661	1.96124	2.00388	1.96283	1.27509	0.724638	1.275	0.724739	0.728522	0.715232	0.702875	0	0	1.22659	1.24773	1.2426	0.71345	0.710602	1.225	1.23077	1.23641	0.676923	0.655257	0.595186	0.549801	0.495575	0.810767	0.745562	0.695238	0.667974	0.631644	0.9094	0.295846	0.273408	0.256591	0.238757	0.230466	0.219549	0.207386	0	0.328406
J05	2.19635	1.84956	0.678261	0.675105	0.66129	0.648649	0.653992	0.659176	0.647482	0.652482	0.650519	0.65529	0.659933	0.664452	0.668852	0.673139	0.677316	0.681388	0.685358	1.87805	1.87164	1.8655	0.682081	0.679887	0.683473	0.681319	0.692308	1.23077	0.706522	0.704	0.707124	0.704663	1.22901	1.24682	0.70297	0.70073	1.2109	1.22249	1.24331	1.24331	1.95377	1.95377	0.705314	0.712195	0.717445	1.24634	0.712195	0.719212	0.713936
K05	1.5	1.40741	0.80829	1.4	0.803922	1.41346	0.811321	1.42593	0.818182	0.821429	0.824561	0.803347	0	0	0.80315	1.41085	0.80916	0.81203	0.805861	1.41516	1.41993	1.42456	0	1.26126	0	1.07426	0.591549	0.552916	0.500963	0.437086	0.399404	0.361222	0.326241	0.305677	0.290092	0.264949	0.253033	0.234916	0.220544	0.207681	0.193377	0.185987	0.175586	0.168009	0.156066	0.144269	0.138192	0.134006	0.129778
L05	1.21028	1.22018	0.639344	0.627451	0.625954	0.631579	0.637037	1.12409	1.13309	1.11419	1.11149	1.10891	1.11726	0.643087	0.647619	0.652038	0.656347	0.654545	1.14243	0.636364	0.640449	0.632153	0	0.634921	0.633766	0.58216	0.952484	0.876712	0.458554	0	0	0.361702	0.569575	0.845225	0.796126	0.472795	0.254355	0.419196	0.617218	0.576454	0.342264	0.184576	0.171362	0.162222	0.153927	0.258734	0.240697	0.22987	0.126079
M05	1.49711	1.44565	1.45213	1.4359	1.47179	1.45545	0.822967	0.826291	0.84507	0.821429	1.44298	1.42979	1.41736	0.813008	0.793774	0.796935	0.779412	0.782609	0.756014	0.759322	0	0	0.771242	0.757098	1.33022	0	0	0	1.31503	1.22872	1.17839	0.61959	0.549801	0.515654	0.449367	0.421053	0.674142	0.630864	0.587356	0.304484	0.492768	0.452212	0.423013	0.224615	0.217262	0.199726	0.325685	0.303986	0.286275
N05	2.32367	1.98104	1.99535	2.04651	1.26991	0.743363	0.738197	0.742616	0.746888	0.75102	0.75502	0.75	1.31923	1.34615	1.35227	1.35821	1.36397	0.782609	0.797101	0.811594	0.805654	0	0.810997	0	1.41391	1.38658	1.39117	0.731429	0.671835	0.611111	0	0	0	0.630631	0.552836	0.517986	0.273152	0.255468	0.243536	0.236246	0	0.353144	0.195187	0.1873	0.177184	0.168106	0.156401	0.143067	0.133638
O05	1.33413	1.9717	0.712329	1.97309	1.26432	1.27273	0.731915	0.736402	1.2069	1.21509	0.691176	0.678445	0.69258	1.2069	1.18605	0.69103	0.695082	0.692308	0.650888	0.591029	0.553398	0.466801	0.42446	0.383387	0.368024	0.346853	0.322251	0.297674	0.282916	0.265861	0.437908	0.391447	0.365909	0.349501	0.338325	0.184852	0.178922	0.162674	0.15264	0.143701	0.1337	0.123051	0.113619	0.109816	0.103878	0.176207	0.16305	0.154661	0.148331
P05	0.694836	0.690909	0.687225	1.17647	1.10385	0.573379	0.463612	0.435644	0.39823	0.630137	0.591727	0.315789	0.284058	0.679852	0.6	0.209256	0.199811	0.193375	0.18018	0.168168	0.154786	0.250927	0.135866	0.223167	0.12449	0.119749	0.117702	0.115004	0.110357	0.106195	0.103916	0.102217	0.0988893	0.168849	0.159653	0.151261	0.143177	0.136522	0.130824	0.197007	0.380118	0.555453	0.536167	0.740803	0.724866	0.695514	0.731266	0.705576	1.06569
A06	1.23884	0.658009	0.655462	1.10672	1.10385	0.629213	0.644195	1.13653	1.13309	0.645614	0.650519	1.16263	1.15878	1.16667	0.68	0.660317	0.658385	0.662577	0.674847	0.687117	0.690909	1.20475	1.13774	1.09948	0.60396	0.552339	0.843212	0.727273	0	0	0.324063	0.286617	0.755224	0.262172	0.253571	0.243449	0.222391	0.355108	0.338635	0.324444	0.305622	0.292	0.154743	0.149514	0.255245	0.236465	0.12543	0.116894	0.111408
B06	1.81064	1.69919	0.616601	0.622568	0.621212	1.09701	1.12313	0.647059	0.645161	0.650177	1.11905	0.629508	0.628205	0.632911	0	0	0	0.658537	0.662651	0.666667	1.84412	1.87647	1.90882	1.22093	1.21652	1.22254	1.22841	1.22404	0.702703	0.705882	0.708995	0.706494	1.23214	1.94444	1.9525	1.9604	1.95377	2.02778	1.30357	1.32727	0.758442	0.752577	0.758442	0.766404	0.760417	1.33073	2.12997	2.12997	1.35544
C06	2.06599	1.32338	0.760976	0.780488	1.37321	1.36111	1.39352	0.789238	0.807175	0.810573	0.813853	0.806723	0.753846	0.757576	0.761194	0.74552	0.741259	0.744828	0.748299	0.744186	0.74026	0.74359	1.30696	0.743034	0.721893	0.710602	0.692308	1.16062	1.80101	1.76214	1.69816	0.539683	0.483363	0.446571	0.398876	0	0	0.324084	0.301653	0.28131	0.255692	0.241522	0.390076	0	0.196237	0.18742	0.178812	0.298656	0.282789
D06	1.73153	0.7343	0.728972	0.723982	0.742081	0.760181	0.754386	1.32759	2.07113	1.34728	0.764228	0.747082	1.33463	2.10728	1.34717	1.35316	1.3442	1.35	1.28763	0.739274	0.716981	0.674419	0.631016	0.629921	0.61	0.576744	1.42593	0.485769	0.454545	0.401826	0.375877	0	0	0.291363	0.275461	0.251309	0.240725	0.214548	0.353389	0.332034	0	0	0.148299	0.245202	0.134811	0.221788	0.215249	0.213629	0.115781
E06	1.21179	1.14163	1.1519	1.16183	1.13889	1.78378	1.14449	0.669202	0	0	0.693727	1.92	0.702509	2.65018	0.720848	0.724739	0.728522	0.732203	0.735786	0.749164	0.735484	0.738854	0.735202	0.738462	0.741641	0.744745	0.732558	0.735632	0.732394	0.735376	1.29201	1.297	0.730159	0.732984	0.743455	0.746114	0.735516	0.756477	0.743003	0.756477	1.32383	1.34828	0.784946	0.808864	0.808864	0.808864	0.8	0.824859	0.834286
F06	0.578125	1.16667	0.684211	0.689655	0.694915	0.691358	0.696356	1.24696	0.708661	0	0	0.721805	0.725926	0.722022	0.725979	0.722222	0.726027	0.712871	0.726073	1.27687	1.2707	1.24923	0.710843	0.714286	0.71137	0.723032	1.27089	1.27635	1.99721	2.00552	0.73224	0.743169	0.739946	1.28947	1.29427	1.3125	0.760417	0.760417	0.760417	0.768421	0.754522	0.748718	0.748718	0.754522	0.748718	0.741117	0.733668	0.720988	0.756477
G06	2.6	1.43784	1.365	1.4	1.40686	1.41346	1.4	1.43256	1.43836	0.840183	1.50228	0.876712	0.878924	0.869565	0.871795	1.51037	1.51429	1.51807	0.833333	0.754209	0.682635	0.612137	0.542529	0	0	0	0	0	0.308422	0.287895	0.264561	0.254443	0.24709	0.230074	0.227747	0.227488	0.227237	0.379926	0	0.20306	0.192994	0.180581	0.17381	0.162312	0	0	0	0	0.143137
H06	1.4	1.40741	1.44444	0.829016	0.832487	0.835821	0.839024	0.842105	0.818182	0.810573	0.789916	0.783673	0.777778	0.78125	0.784615	0.8	0.782288	0.797048	0.780142	0.775087	0.77027	0.736508	0.684058	0.6469	1.53196	1.33203	0.75256	0.702194	0.367232	0.337596	0.314554	0.298573	0.276	0	0.227564	0.207343	0.194149	0.178266	0.170163	0.163494	0.15264	0.142717	0.132848	0.123886	0.202778	0.302221	0.184877	0.176329	0.164362
I06	2.07653	1.33	1.29384	0.733945	0.738739	1.30088	1.3087	1.23695	0.654545	1.06977	1.01858	0.994083	0.971671	0.555556	0.477752	0.408644	0.377897	0.348387	0.531768	0.284625	0.270463	0.247071	0.395973	0.358056	0.331522	0.179191	0.170616	0.161923	0.150987	0.147321	0.143316	0.136546	0.132184	0	0	0	0.108389	0.105453	0.176939	0.166017	0.0907114	0.0853053	0.0814278	0.375068	0.487792	0.468064	0.377438	0.246955	0.240871
J06	0.113219	0.157202	0.212033	0.267229	0.30597	0.299126	0.347313	0.340476	0.334572	0.422841	0.521657	0.513168	0.55724	0.391645	0.426537	0.413408	0.448689	0.688803	0.727542	0.706591	0.702022	0.730347	0.792901	0.953958	0.940874	0.723773	0.71536	0.741093	0.743293	0.945017	0.918311	1.03087	1.2877	1.37908	1.42269	1.40986	1.45528	0.981315	0.978946	0.978028	1.0192	1.274	1.36603	1.32149	1.30869	0.98867	0.980119	1.13035	1.28342
K06	2.33495	1.99048	2.00467	2.01835	1.93562	1.24051	1.24896	0.709677	0.725806	0.730159	0.725869	0.711111	0	0.711744	0	0.722222	0	0.72973	0.726073	0.729642	1.2707	1.2648	1.25915	1.18644	1.12368	1.01402	0.529412	0.449912	0.421394	0.377682	0.348505	0.322657	0.304636	0.286885	0.256781	0.244068	0.22427	0.211594	0.204482	0.193506	0.183532	0.172986	0.167431	0.161594	0.153442	0.142648	0.238451	0.226306	0.212386
L06	1.33413	1.9717	1.26389	1.27273	1.28125	1.28947	0.731915	1.232	1.26	1.26772	1.27519	0.713755	0.710145	0.706714	0.693878	0.707483	1.95638	0.708197	0.711974	0.715655	0	0	0.735202	1.29231	1.28614	1.29167	1.27089	0.673684	0.646766	0.622642	0.595556	0.530214	0.482517	0.42618	0.402837	0.364557	0.345154	0.30608	0.288253	0.257951	0.247248	0.231196	0.373811	0.353633	0.190352	0.181141	0.170461	0.283574	0.276216
M06	0.873391	0.920415	0.467066	0.407125	0.351178	0.306011	0.277868	0.253968	0.242915	0.382878	0.351121	0.516634	0.474055	0.456811	0.269841	0.263959	0.252725	0	0	0.130233	0.128378	0.120332	0.114065	0.109339	0.181316	0.100854	0.16673	0.0934989	0.15625	0.238111	0.228882	0.0815592	0	0	0.127371	0.261628	0.25471	0.7313	0.882366	0.885667	1.08933	1.04934	1.02408	0.916592	0.938336	1.15548	1.10275	1.07882	0.932802
N06	1.90286	1.46154	1.5	1.50538	0.81592	0.807692	0.826923	0.830189	0.833333	0.825112	0.843049	0.860987	1.51101	1.51515	2.38723	0.859504	0	0	0	0.838951	0.808511	0.802768	0.758842	0.720721	0.616162	0.572748	0.938298	0.890656	0.77381	0.40553	0.348052	0.329298	0.296774	0.455814	0.421544	0.404494	0.388298	0	0.197832	0.185633	0.308761	0.291168	0.153765	0.141131	0.131236	0.125214	0	0	0.108793
O06	1.131	1.14163	1.17167	0.675105	0.650794	1.14844	1.15769	1.16667	1.17537	0.686567	0.683636	0.698182	0.702509	1.22378	1.21843	1.22559	1.24916	1.24342	0.698413	1.21739	0.708075	1.14366	0.602041	0.535714	0.494929	0.455046	0.424958	0.379259	0.949535	1.14583	1.06237	0.269574	0.250454	0.238908	0.230707	0.223776	0.216939	0.209319	0.196237	0.184693	0.175692	0.168591	0.159041	0.150206	0.14363	0.139579	0	0.130125	0.121112
P06	0.844398	1.07258	0.619048	1.08108	1.10811	1.10526	1.13158	1.14074	1.14964	1.14591	1.17082	1.17895	1.15878	1.15512	1.82736	1.15924	1.14154	1.14894	1.15616	1.1632	1.18398	0.680352	3.24928	0.687679	0.685393	0.668464	0.641221	0.610979	0	0	0.478571	0.433812	0.707174	0.384615	0.371242	0.359102	0.352657	0.328829	0.535639	0.285994	0.473148	0	0.237592	0.207534	0.197031	0.188997	0.177508	0.168689	0.282477
A07	2.56699	1.24883	1.21875	0.701754	0.706897	0.724138	0.728814	0.733333	0.728745	0.724409	0.728682	0.732824	0.728625	1.23239	1.23958	1.2339	1.2408	0.705882	1.19938	1.11681	0.990074	0.53211	0.510823	0.460653	0.750439	0.724541	0.391304	0.34925	0.33121	0.316927	0.309469	0.284817	0.27112	0.459662	0.25155	0.2402	0.227947	0.220211	0.212983	0.204196	0.198504	0.186343	0.179582	0.169965	0.285794	0.272824	0.149437	0.144554	0.242755
B07	2.21196	2.27174	1.42932	1.46597	1.47179	1.45545	1.46117	0.854369	0.857143	0.859813	0.878505	0.880734	0.841202	0.843882	0.846473	0.83871	0.818533	0.788321	0.761246	0.678788	0.608	0.538283	0.4846	0.458015	0.727428	0.703404	0.36259	0	0.320988	0.292359	0.277433	0	0	0.237087	0.224329	0.21365	0.20636	0.190352	0	0.174224	0.163311	0.154334	0.143842	0.139713	0.133333	0.129605	0.1257	0.117269	0.112916
C07	2.01255	1.69919	1.092	1.08949	1.09962	1.10943	1.13585	1.07317	1.08247	1.10653	0.637288	0.627451	0.626198	0.625	1.07855	0.620896	1.07225	0.605042	0.564103	0.52459	0.498906	0.473469	1.24808	1.22449	0.696574	0.397436	0.364689	0.349727	0.344828	0.335451	0.307339	0.512931	0.482036	0.469799	0.450998	0.439407	0.426188	0.397975	0.381628	0.207681	0.200687	0.190476	0.181592	0.172068	0.164507	0.156317	0.150982	0.253472	0.240244
D07	1.6899	0.706977	0.725581	0.675105	0.680498	0.677419	0.67451	1.17557	1.20229	1.21053	1.21852	1.22628	0.697509	0	0.655949	0.609971	0.566845	0.511848	0.805439	0.719266	0.651961	0.341679	0	0	0.269613	0.260231	0.235075	0.226348	0.205047	0.336735	0.316892	0	0	0.261194	0.246895	0.13278	0.127622	0	0.206966	0.115506	0.198601	0.18961	0.180438	0.176755	0.0983496	0.0947744	0.0911361	0.0858571	0.144718
E07	1.9876	1.0813	1.092	0.622568	1.08712	0.636364	1.1107	0.633094	0.631579	0.630137	0.628763	0.64214	0.646865	1.15512	1.16287	1.15924	0.666667	1.14894	1.17021	1.16667	0.642254	0.627027	0.619423	0.595533	0.583732	0.578089	0.512195	0.461261	0.754561	0.407407	0.659634	0.346497	0.329749	0.294118	0.482524	0.453237	0.441659	0.235105	0.216939	0.353389	0.342953	0.321384	0.302188	0.28468	0.270085	0.256526	0.244732	0.129089	0
F07	1.26341	1.20909	1.21875	0.701754	0.706897	0.702929	1.23868	1.24696	1.24016	1.24806	1.25573	1.26316	0.707581	0	0	0	0.62908	0.583784	0.53528	0.483801	0.43346	0.415027	0.376997	0.342857	0.310828	0.301703	0.487832	0.456212	0.451389	0.426987	0.41358	0.401349	0.373261	0.362963	0.201561	0.193679	0.185279	0.178484	0.175692	0.171462	0.164322	0.154334	0.149361	0.141336	0.13664	0.129663	0.123155	0.120115	0.117222
G07	0.830838	0.449704	0.791304	0.786517	0.782016	0.786096	0.790026	0.793814	0.753589	0.725225	0.716776	0.399168	0.381323	0.643382	0.618718	0.599671	0.926868	0.933962	1.27512	1.2844	1.29349	0.95509	0.611852	0.951009	0.917921	1.17722	0.845122	0.825322	0.803371	0.78913	0.493684	0.279835	0.480597	0.465337	0.455963	0.445623	0.427973	0.407821	0.390374	0.580622	0.550754	0.339084	0.327145	0.318777	1.13926	1.07902	0.885336	0.827409	1.06362
H07	2.00493	1.31034	1.31884	0.758294	0.738739	1.30088	1.24896	1.22222	1.23047	0.69962	0.686131	0.673684	0.653333	0	0	2.06349	1.8662	0.802548	0.415094	0.366013	0	0	0.271889	0.419162	0.392824	0.205638	0.193548	0.176918	0.171391	0.167832	0.162326	0.271845	0.150327	0.251153	0.244106	0.239658	0.234296	0.128861	0.125376	0.118747	0.114286	0.298624	0.285156	0.270826	0.164309	0.158992	0.242818	0.232417	0.306122
I07	1.52055	1.81739	1.81013	1.16183	0.669388	1.18072	1.18972	1.19844	1.2069	1.21509	1.20956	0.688172	0.69258	0.706714	0.710801	0.724739	0.721088	0.724832	0.721311	0.717949	0.721519	1.26875	0.712991	0.716418	0.728358	0.725146	0.728324	0.725212	0.693333	1.18462	1.1467	1.07692	1.03205	0.991903	0.963178	0.538318	0.527076	0.902827	0.890244	0.499145	0.486667	0.440422	0.406685	0.377261	0.35012	0.324444	0.544776	0.514085	0.277303
J07	1.96618	1.98104	1.25229	1.26126	1.26991	1.24051	0.704918	1.22709	1.23529	1.24324	0.706767	0.711111	0.715328	0.719424	0.723404	0.719723	0.716216	0.703583	0.674847	0.656891	0.621253	0.590331	0.548837	0.907127	0.854	0.461825	0.430769	0.401884	0.646307	0.605505	0.327228	0.312285	0.523294	0.502564	0.483934	0.465374	0.45022	0.437126	0.241322	0.233413	0.225309	0.376012	0.362155	0.352657	0.195973	0.186224	0.181479	0.170064	0.163402
K07	1.03299	0.756219	0.760976	0.754717	1.287	0.730435	0.644195	0.55873	0.527859	0.495957	0.820449	0.417391	0.391218	0.359066	0.33279	0.312782	0.286874	0.270677	0.256709	0.235789	0.2186	0.363474	0.194559	0.185902	0.172195	0	0.27597	0.268585	0.260596	0.146504	0.140904	0.240404	0.228153	0.225184	0.220106	0.214377	0.211682	0.116987	0.113973	0.19254	0.18481	0.27604	0.904252	0.873827	0.700128	0.676135	0.649274	0.847395	1.13116
L07	0.880952	1.13191	0.634146	0.632411	0.630769	0.636364	0.641791	1.12	0.654545	0.659498	0.657343	0.662069	0.666667	1.19048	0.684564	1.16294	0.677316	1.19243	1.15964	1.15634	0.65896	0.642659	0.646575	0.645161	0.655914	0.659574	1.15144	1.13706	1.14322	1.14925	1.15517	1.17241	1.16949	1.16667	0.652874	0.651584	0.650334	0.650334	1.08493	1.02817	0.984586	0.52518	0.489112	0.45768	0.435171	0.421356	0.4	0.380704	0.365
M07	1.25121	1.24299	1.23529	1.26697	0.728889	1.26724	0.719665	1.26749	0.72	1.26772	0.740157	1.30233	0.739623	0.724638	0.73913	0.753623	0.757143	0.760563	0.756014	1.32881	1.30392	0.731861	0.728395	0.725076	0.721893	0.718841	0.715909	1.25843	1.26389	1.26923	0.707124	0.678304	1.16106	1.1086	0	0	0.930783	0.876501	0.828201	0.441088	0.424419	0.694293	0.657658	0.616405	0.315676	0.286837	0.262118	0.254355	0.418167
N07	1.00246	1.28502	0.739336	1.2844	1.29279	1.28384	1.29185	1.28333	1.2753	2.04858	1.29528	1.30233	0.75969	0.775194	0.778626	0.773234	0.768116	0.752613	1.30952	1.28525	0.703704	0.692537	0.682081	0.66482	0.642105	0.621554	0.614634	0.608076	0.59633	0.585366	0.580087	1.01493	0.575	0.981964	0.939509	0.914701	0.891798	0.502582	0.493243	0.481054	0.803459	0.45625	0.780153	0.762687	0.737374	0.733142	0.411848	0.411848	0
O07	2.25822	1.22581	1.25806	1.26697	1.27556	1.24576	1.1992	1.20784	1.21622	1.21053	1.18773	1.1831	1.14716	1.15512	0.673267	0.677524	0.681672	0.694534	1.19565	1.19149	0.678571	0.682353	0.686047	0	0	0	0.715909	0.705234	0.702703	0.692913	0.676768	0	0.573805	0.540541	0.882771	0.819512	0.440422	0.426277	0.391946	0.364544	0.342321	0.887293	0.807847	0.273152	0.257951	0.412097	0.38537	0.576454	0.339535
P07	2.51131	2.53333	2.55459	1.88841	1.21097	1.18548	1.19444	0.669202	0.666667	0.66426	0.643836	1.12375	1.10645	1.11465	0.649682	0.647975	0.652308	0.664615	0.668693	1.17718	1.18398	1.18023	0.686047	0.668524	0.645503	0.631043	0.601432	0.584475	0.555556	0.518664	0.487273	0	0.429238	0.698006	0.653088	0.36272	0.349701	0.333333	0.30608	0.290547	0.273408	0.255692	0.670284	0.399219	0.37029	0.357843	0.340213	0.519405	0.321991
A08	1.46825	1.37824	1.41451	1.42132	0.832487	0.835821	1.46829	1.47368	1.47887	1.48387	1.51613	1.54839	0.859649	0.862069	0.853556	0.855967	0.8583	0.850394	0	0	0	0.828571	0.810997	1.4094	1.347	0.731563	0.682927	0.608076	0.545073	0.502857	0.803082	0.735703	0.694964	0.372836	0.34592	0.321788	0.278892	0.259556	0.232114	0	0.204769	0.196633	0.188266	0.180025	0.171765	0.161863	0	0	0.136961
B08	2.775	2.04902	2.03318	0.720721	1.26991	1.27826	1.3087	2.06838	1.32353	2.06531	1.34286	1.33333	0.756757	0.760456	0.764045	0.767528	0.76259	0.776978	0.791367	0.794326	0.808511	0.811189	0.805461	1.31661	1.23768	0.675749	0	0.570156	0.539419	0.512621	0.466899	0.431746	0.41629	0.391608	0.375661	0.353374	0.336794	0.313978	0.513052	0.48436	0.262118	0.250429	0.238953	0.229921	0.216136	0.204912	0.344108	0.335742	0.322397
C08	2.29339	1.0813	1.10976	1.78862	1.804	0.661417	0.659004	0.647059	0.652174	1.13781	0.664311	0.653061	0.657718	0.662252	0.666667	1.17419	1.17035	1.85047	1.86154	1.87234	1.1875	1.19412	1.1902	0.677966	0.668493	0.672087	0.670213	0.668407	1.17571	1.17259	1.17839	0	0	0.654206	0.641084	0.614072	0.594705	0.599589	0	0	0.544776	0.523297	0.875	0.848837	0.799687	0.446483	0.751471	0.413598	0.393001
D08	1.39247	1.4	1.40722	0	0	0.792453	0.7713	0.739496	0.743802	0.727273	0.743083	0.758893	0.742424	1.29151	1.31734	0.727273	0.723549	0.72	0.707395	0.711111	0.690909	1.20475	1.20058	1.2069	1.22701	1.23295	0.715909	0.719101	0.722222	0.725275	0.722372	0.725333	1.27441	1.26943	1.26463	0.72	0.710462	0.703614	0.696897	0.696897	1.18837	1.13808	1.74565	1.65226	1.55922	0.528986	0	0	0.789799
E08	1.7619	1.13191	1.1281	0.632411	0.630769	0.619926	0.625455	0.64	0.645161	1.12587	1.12287	0.65529	0.659933	0.649351	0.653846	0.652038	1.14861	1.83901	1.81138	1.15976	1.16667	1.18713	1.19364	1.2	0.689266	0.700565	0.703911	0.70137	0.684211	0.682171	0.642686	0.579957	0.549801	1.4	1.32149	0.455696	0.429412	0.387268	0.651786	0.580682	0.816887	0.492293	0.271628	0.260018	0.246206	0.399844	0.381059	0.208423	0.2
F08	1.63235	1.30392	2.0625	1.34615	0.748858	0.753363	0.747826	0.752137	0.769231	1.35294	1.34286	0.771084	0.774704	1.36187	1.36782	1.39464	0.791045	0.785455	0.78853	0.783217	0.778157	0.791809	0.786667	0.761905	0.693182	1.13613	1.03279	0.957265	0.526316	0.487085	0.466087	0.441558	0.73516	0.391061	0.634738	0.338824	0	0	0	0.258636	0.251941	0.410772	0.227237	0.218891	0.204196	0.19959	0.19135	0.187661	0.179141
G08	1.42308	1.11765	1.72289	2.37154	2.36538	1.73034	1.12734	1.13653	1.14545	1.81362	1.82686	1.17073	1.15101	0.662252	1.18212	0.673139	0.670886	0.668731	0.681115	0.678788	0.676558	0.680352	0.684058	0.681818	1.17631	1.18256	0.666667	0.651399	0.626506	0.598639	0.560669	0.539683	0.510166	0.490368	0.467105	0.439024	0.416548	0.383706	0.357405	0.565891	0.541314	0.517206	0.274953	0.262118	0.250429	0.236055	0.228482	0.218399	0.209019
H08	2.45575	2.52212	1.18696	1.16183	1.19087	0.697095	0.702041	1.23695	1.24506	0.715953	0.701493	0.678445	0.682927	0.680272	0.684564	0.688742	1.21242	1.19243	1.15964	0.632768	0.577215	0.527273	0.839431	0.810811	0.436494	0.380368	0.357955	0.316832	0.286344	0	0	0.245266	0.236301	0.21756	0.199438	0.185806	0.170064	0.163037	0.157158	0.15256	0	0	0.132486	0.125107	0.119574	0.116567	0.308253	0.289683	0.177492
I08	1.15625	1.47778	1.45989	1.46597	0.841026	0	0.819048	1.46667	1.47196	1.45701	0.835556	1.46725	1.42917	1.417	0.825911	0.818898	0.821705	0.824427	0.817844	0.832714	1.46154	1.45	0.8223	0.824742	0.807947	1.40453	0.777778	0.773414	0.736544	0.717391	0.680203	0.63109	0.589744	0.468227	0.712034	0.646154	0.568409	0.527348	0.279693	0.254355	0.237398	0.219549	0.204196	0.19135	0.175904	0.167623	0.157582	0.149744	0.245319
J08	1.47159	1.45355	1.45989	1.46597	1.44949	0.819512	0.822967	0.814815	0.807175	0.773109	0.767347	0.783673	0.777778	0.78125	0.796875	0.790875	0.785185	0.779783	0.774648	1.36111	0.772881	0.75817	0.76129	0.764331	0.77707	0	0	0.723164	0.712329	0.715447	0.718499	0.688608	0.679803	0.677966	1.16121	1.14806	1.12555	0.637555	0.626609	0.616034	1.04499	1.022	1.01389	0.992233	0.971483	0.944547	0.930783	0.9125	0.50519
K08	1.64039	1.28502	1.29384	1.30233	0.738739	1.32432	1.31441	1.30508	0.75	0.733068	0.737255	0.721805	1.22064	0.607903	1.01709	0.840647	1.18496	1.07027	0.641667	0	0	0.285714	0.256522	0.248705	0.240869	0.230483	0.378541	0.347018	0.193596	0.181943	0.175278	0.16545	0.160279	0.149733	0.39266	0.137143	0.133638	0.127178	0.123155	0.118123	0.113707	0.193122	0.186564	0.179235	0.17381	0.0946515	0.252436	0.244444	0.323773
L08	1.57075	1.90868	1.20796	0.675105	0.680498	0.685714	0.68254	0.698413	0.694981	0	1.17082	1.19573	1.20351	1.21107	1.21843	0.684211	0.688312	0.692308	0.696203	0.7	0.697248	0.700906	1.23284	1.22807	0.691218	0.666667	1.15144	1.11443	1.08076	0.585366	0.975052	0.521073	0.831325	0.782748	0.745127	0.396694	0.361386	0.581342	0.548872	0.520367	0.274694	0.250214	0.240329	0.387415	0.368953	0.354615	0.325271	0.180693	0.176542
M08	0.983092	1.26066	0.725581	0.730594	0.735426	0.740088	2.04762	2.09524	1.34043	1.37021	1.316	0.747082	0.750958	0.754717	1.32714	1.33333	1.325	1.29897	1.29195	1.28525	0.730769	1.22659	0.682081	0.633245	0.575472	0.537961	0.480916	0.439108	0.390977	0.376068	0.598214	0.326923	0.314709	0.29661	0.495513	0.480916	0.265455	0.255022	0.243943	0.22902	0.217748	0.208571	0.200137	0.19325	0	0.182386	0.307091	0.292669	0.16044
N08	2.92105	2.93814	1.37879	0.780488	0.784689	0.803828	0.807512	0.81106	1.42534	0.817778	0	0	0.844828	0.83682	1.40551	1.28169	1.21242	1.16308	0.619718	0.571429	0.526559	0.493617	0.486598	0.432432	0.406667	0.382716	0.356436	0.570701	0.302678	0.289791	0.278297	0.470821	0.451402	0.247132	0.231648	0	0.2171	0.207977	0.203201	0.197164	0.18682	0.18047	0.17076	0.165345	0.161326	0.154416	0.148299	0	0
O08	0.94213	1.20909	0.675325	1.17647	1.89496	1.90909	1.20884	1.21739	1.22568	1.23372	1.24151	0.695652	1.225	0.687285	0.684564	0.688742	0.701987	0.705882	0.709677	0.706625	1.95327	1.96308	1.25532	0.720721	0.701149	1.24713	1.25284	0.727273	0	0.653465	0.629108	0.582441	0.527725	0.4811	0.443058	0.422287	0.386243	0.623932	0.584668	0.528438	0.275732	0.263776	0.255245	0.238367	0.228661	0.21791	0.205345	0.190974	0.496292
P08	2.29048	1.95327	1.23529	0.689655	0.694915	0.691358	0.688	0.684825	0.681818	0.686567	0.701493	0.716418	0.720588	1.26812	0.73913	0.742857	0.738676	0.724832	0.721311	0.734426	0.747541	0.74359	0.739812	0.752351	0.748466	0.744745	0.747774	0.750733	0.753623	0.756447	0.759207	1.33333	2.10249	1.34247	2.88618	1.32632	1.34474	1.37366	1.41551	1.41551	1.42737	1.4435	1.41551	1.38859	1.38859	0.793478	0	0	0.787062
A09	1.47071	1.064	1.04598	2.91188	2.93962	1.71747	1.71377	1.75362	1.76786	1.12195	0.639456	0.644295	0.634304	0.632911	0.631579	0.630303	0.634731	0.633431	1.08146	1.04533	0.919355	0.496788	0.436229	0.40201	0.369697	0.326316	0.311881	0.295271	0	0	0	0.224979	0.584746	0.539216	0.312972	0.168421	0.159389	0.422854	0.392281	0.135499	0.12949	0.124361	0.120562	0.11442	0.108874	0.182957	0.177492	0.166775	0.157279
B09	1.84163	1.16667	1.19737	1.2069	1.20084	1.23013	2.69874	1.25203	1.28049	1.27273	1.95833	1.89247	1.18276	1.19048	0.677741	0.666667	1.16301	1.18495	1.19195	0.685015	0.682635	0.672464	0.676218	0.687679	0.677778	0.681319	0.679245	0.677249	0	0	0.694301	0.697436	0.700508	0	0	0.587755	0.962335	0.504318	0.473258	0.441088	0.404432	0	0	0	0.549462	0.524103	0.788027	0.746977	0.685154
C09	2.44162	2.0796	1.33171	1.33971	1.3287	1.33636	0.757709	0.761905	0.779221	1.37021	1.3595	0.771084	0.774704	0.769231	1.33708	1.30935	1.28374	0.72973	0.726073	0.729642	0.742671	0.7557	0.742138	1.30435	1.28228	1.27647	0.717949	1.2514	0.726257	0.715447	0.712766	0.702842	0.700508	0.703518	0.706468	0.704156	0.713936	0.733668	0.746803	0.746803	0.741117	1.32041	0.754522	0.748718	0.748718	0.735516	1.27431	1.27431	1.27431
D09	0.691589	0.687783	1.17672	1.18644	1.18107	1.19028	1.18504	1.18008	1.15809	0.62585	1.65176	0.585366	0.939726	0.462963	0.449339	0.416834	0.687037	0.642857	0.360656	0.356121	0.309362	0.287485	0.265467	0.250261	0.229539	0.223827	0.213198	0.203175	0.192166	0.185524	0	0.466044	0.61098	0.592551	0.147917	0.14001	0.130883	0.225707	0.21791	0.212474	0.11433	0.193049	0.18773	0.178671	0.263971	0.437816	0.414525	0.391145	0.742237
E09	1.61875	1.62195	1.625	0.874317	1.51053	0.753363	1.17578	0.592593	0.884831	0.501362	0.487047	0.470588	0.416136	0.371747	0	0.304539	0.290014	0.27204	0.253456	0.244541	0.237253	0.229931	0.217913	0.212766	0.20487	0.202614	0	0	0.17796	0.171095	0.164923	0.163658	0.261931	0.256948	0.25422	0.135721	0.131177	0.121061	0.119038	0.201896	0.416667	0.887947	0.848538	1.02888	0.976509	0.430211	0.413906	0.45742	1.27644
F09	1.52752	1.82533	1.1375	1.14754	0.672131	0.688525	1.16216	1.14074	1.13718	1.82671	0.6787	0.683274	0.680556	0.677966	1.78662	1.79874	0.658385	0.662577	0.599455	0.592593	0.596859	0	0	0	0	0	0.617647	0.610979	0.614657	0.618267	0.600897	0.604444	0.603939	0.607375	0.616052	0.615385	0.618644	1.72688	1.72688	0.622601	0	0	1.4898	1.41125	0.841845	0	0	0.433878	0.704828
G09	1.54167	1.44565	1.42932	1.41414	1.44949	0.831683	0.834951	0.81106	0.789474	0.793103	0.79661	0.777328	0.771654	0.754717	0.728571	0.732394	0.444444	0.302521	0.238612	0.20162	0.177847	0.15967	0.146675	0.136596	0.128084	0.121628	0.115809	0.193939	0.187089	0.180893	0.100262	0.171161	0.0958001	0.0941493	0.0929319	0.0914576	0.0901791	0.0880579	0.150737	0.147008	0.0820686	0.0804629	0.0787699	0.213621	0.21032	0.0754522	0.0744518	0.128683	0.199602
H09	1.28856	1.29756	1.30622	1.2963	1.30455	1.3125	0.754386	0.758621	0.762712	0.779661	0.79661	0.76494	0.75969	0.763359	1.32714	1.31884	1.27491	0.696774	0.662651	0.613699	0.556098	0.878788	0.465483	0.434783	0.406667	0.376328	0.99569	0.345479	0.56875	0.29932	0.496296	0.477432	0.45098	0.43058	0.408717	0	0	0.208274	0.191979	0.178812	0.16772	0.162493	0.156652	0.145129	0.135625	0	0	0.197832	0.192033
I09	1.75263	1.37113	0.776119	0.780488	1.37321	1.38028	1.3871	1.39367	1.4	1.38793	1.37657	0.790123	0.793522	0.809717	0.790698	0.793893	0.776557	0.771429	0.756014	0.691358	0.644068	0.59335	0.527964	0.495868	0.802632	0.403909	0.352941	0.320401	0.299194	0.285405	0	0.265366	0.255319	0.237893	0.230333	0.220352	0.208571	0.195579	0.190352	0.181141	0.174746	0.169472	0.16044	0.152401	0.142439	0.236465	0.227111	0.124202	0.118941
J09	1.42918	1.12236	1.1519	1.14754	1.15726	1.78378	0.664093	1.8403	1.14964	1.15827	0.659649	0.66436	0.668942	0.666667	1.19	1.19737	0.681672	0.685714	1.2069	1.21362	1.22018	1.22659	1.24773	0.710059	0.707246	0.718841	1.94663	0.711111	1.96429	0.717391	1.26075	0.723404	0.713178	0.723514	0.720812	0.718204	0.720988	0.726368	0.746803	0.752577	1.32727	0.766404	0.73183	0.739241	0.719212	1.25862	0.680653	0.641758	0.593496
K09	2.405	2.01932	0.715596	0.733945	0.752294	0.72103	0.716667	0.701195	0.717131	1.96124	1.84643	0.650847	0.632258	0.615385	0.581197	0.521303	0.481818	0.449064	0.399274	0.369028	0.33678	0.313514	0.300637	0.504202	0.472868	0.253838	0.240688	0.228368	0.211554	0	0	0.196816	0.184863	0.176991	0.292181	0.278146	0.271953	0.259128	0.243565	0	0	0.217818	0.32236	0.194741	0.181399	0.174761	0.365609	0.35414	0.341121
L09	1.56338	1.22581	1.23529	1.24444	1.25328	1.2618	0.738197	0.755365	0.75	0.744939	0.749004	0.752941	0.736842	0.722022	0.71831	0.732394	1.30634	1.3125	0.745763	0.749164	0.716981	0.682353	0.637838	0.954545	0.507277	0.475096	0.442105	0.418985	0.69044	0.371308	0.327228	0.285414	0.265896	0.251799	0.23946	0.236842	0.222561	0.215817	0.206215	0.19837	0.182728	0.176542	0	0	0.270657	0.256913	0.138586	0.132067	0.334027
M09	0.933486	1.16157	1.15678	1.18644	1.2161	0.7	0.67451	0.679537	0.684411	1.20599	1.20073	0.65529	0.659933	1.80921	1.82143	1.15556	0.658385	1.14894	0.654762	1.14286	1.16327	1.17003	1.17664	0.676056	1.18942	0.683196	0.681081	0.679045	0.677083	1.19072	0.678481	1.05543	1.00416	0.958904	0.514493	0.494845	0.45768	0.743814	0.675033	0	0	0.326988	0.307692	0.291708	0.263538	0.251724	0.429412	0.399531	0.380775
N09	2.32867	1.86014	1.85714	1.0596	1.05806	1.03704	1.03614	1.03529	0.952381	0.973545	0.974093	0.994819	0.994924	0.995025	0.980769	0	0	0.935065	0.92437	1.6	0	0.822695	0.739812	0.681818	0.627249	0.567506	0.539615	0.896	0.777778	0.417062	0.39528	0	0.33865	0.301075	0.280632	0	0	0	0.22956	0.223071	0.210983	0.198235	0.191979	0.185987	0.172577	0.164972	0	0.148525	0.143418
O09	1.26961	1.30392	0.75	0.754717	0.759259	1.33636	1.34375	1.33333	0.756303	0.760331	0.764228	0.758893	0	0.757576	0.731183	0.697987	1.17035	1.11504	0.994832	0.878924	0.464358	1.18367	0.690635	0.631579	0.318954	0.299517	0.282828	0.469602	0.440891	0.412132	0.225589	0.212999	0.203091	0.192837	0.17952	0.165708	0.161148	0.150904	0.143984	0.137476	0.129375	0.124044	0.119918	0.20126	0.193561	0.108028	0.10362	0.176268	0.171247
P09	1.30808	1.29756	1.26389	1.97309	1.98678	0.727273	0.710744	0.706827	0.711462	1.25292	1.26054	1.25373	0.720588	0.724638	0.73913	0.753623	0.768116	1.35	1.34146	1.36585	1.37113	1.37627	1.36755	1.37255	1.37742	0	0	0.771084	0.77381	0.73743	0.740331	0.743169	0.745946	0.748663	1.30446	1.28571	1.25553	1.25553	1.21957	1.20804	0.660633	0.62931	1.02817	0.984586	0.53578	0.489112	0.4687	0.449923	0.427526
A10	1.5782	1.94419	1.24658	0.717489	0.722467	0.727273	0.731915	0.736402	0.731707	0.704981	0.639456	0.587156	0.532609	0.498753	0.473318	0.459161	0.425703	0.701299	0.384615	0.639478	0.344932	0.330484	0.311346	0.301887	0.513221	0.488739	0.471154	0.258065	0.248092	0.23219	0.222591	0.208589	0.202941	0.190736	0.187707	0.182278	0.173397	0.167527	0.163677	0.158094	0.147998	0.144198	0.136704	0.130766	0.222271	0.457203	0.975699	0.944706	0.907687
B10	1.97573	1.99048	1.2757	1.30841	1.31651	1.28384	1.29185	0.742616	0.759494	0.763485	1.25095	0.65529	0.636364	0.57971	0.539683	0.885645	0.835586	0.768293	0.716946	0.687719	0.63434	0.619847	0.33908	0.335664	0.326203	0.311558	0.500568	0.270042	0.255403	0.240876	0.397121	0.382637	0.214119	0	0.203293	0.198211	0.193122	0.189364	0.179803	0.170461	0.165065	0.159389	0.15256	0.1474	0.144698	0.139847	0.723098	0.683114	0.896072
C10	2.10044	1.14163	0.658228	0.655738	0.643137	0.658824	0	0	1.14964	1.14591	1.14236	0.657534	0.638436	0.593472	0.568245	0.562162	0.550649	0.55527	0.979644	0.56	0.945498	0.953052	0.960465	0.952381	0.544643	0.960177	1.5098	1.51073	0.549683	0.553459	0.557173	0.560825	0.564417	0.555556	0.543021	0.520796	0.494915	0.483444	0.449923	0.721751	0.675926	0.375321	0.348865	0.320527	0.524641	0.504941	0.471837	0.451413	0.901977
D10	0.307236	0.291347	0.156313	0.146252	0.138631	0.135266	0.131098	0.124646	0.215164	0.32127	0.197242	0.186874	0.183619	0.179211	0.178411	0.170812	0.164889	0.161884	0.158828	0.0886076	0.087256	0.0836639	0.0820299	0.296736	0.29374	0.48249	0.553441	0.851441	0.982721	0.932392	1.22209	1.39647	1.38097	0.802469	0.670937	0.666941	1.01773	1.16709	1.18642	1.20048	1.17721	0.914296	0.904105	0.879821	1.21951	1.09429	1.25999	1.04366	0.934629
E10	1.94737	1.49438	1.5	0	0	0.796209	0.788991	1.38739	0.79646	0.776371	0.780083	0.761905	0	0	0	0.534704	0.50237	0.474725	0.433925	0.405797	0.384486	0.342183	0.307692	0.294479	0.285047	0.269859	0.257669	0.248544	0.420518	0.231376	0.393127	0.380192	0.365356	0	0	0.176579	0.296404	0.163037	0.27562	0.270085	0.260847	0.244147	0.228431	0.122176	0.116567	0.112394	0.298846	0.185346	0.284047
F10	2.81687	1.69231	1.68898	1.70543	0.625954	0.615385	0.614286	0.619718	0.625	0.638889	1.77055	1.76589	0.640523	0.623053	0.621951	1.04	0.56383	0.542714	0	0.497778	0.838235	0.808765	0.44697	0.433213	0.415673	0.691083	0.667171	0.645533	0.357634	0.334177	0.326829	0.315912	0.30363	0.282543	0.268431	0.262056	0.251291	0.236821	0.233227	0.227061	0.216457	0.366571	0.351686	0.192612	0.182272	0.171563	0.163677	0.275027	0.270657
G10	1.26341	1.27273	2.01408	2.02765	1.28125	0.75	0.744589	0.739496	0.743802	1.30894	2.068	2.07874	2.03396	0.743494	1.30769	0.742857	0.738676	0.742268	0.738255	0.734426	0.730769	0.727273	0	0	0.730539	0.710602	0.664908	0.638404	0.603248	0.572668	0.949393	0.883117	0.472603	0.443038	0.427068	0.389716	0.374359	0.349282	0.324805	0.302277	0.291127	0.471402	0.443962	0.424771	0.226708	0.212055	0.201797	0.198235	0.190601
H10	0.488616	0.224094	0.216495	0.325926	0.313412	0.406452	0.182868	0.17907	0.10118	0.0981333	0.095723	0.0933398	0.156836	0.155556	0.151657	0.147667	0.146351	0.143236	0.140562	0.136443	0.356719	0.400754	0.658721	0.641248	0.698408	0.62575	0.761074	0.797715	1.2016	1.47868	1.14424	1.11996	0.998488	0.983022	0.979613	0.975531	1.0731	1.04914	1.22979	1.20092	1.18949	1.25412	1.21836	0.930737	0.916059	1.07335	1.09288	1.07625	1.05814
I10	0.330779	0.321256	0.318182	0.175055	0.293756	0.282692	0.43315	0.424561	0.261845	0.143191	0	0.140146	0.239358	0.234584	0.491961	0.478821	0.589924	0.585616	0.454545	0.446334	0.76039	0.750996	0.727704	0.595668	0.578448	0.575042	0.57084	0.566828	0.660672	0.829714	1.29276	0.909946	1.16949	1.14754	1.13676	1.32197	1.05525	1.02817	1.00244	1.22285	1.34277	1.32155	1.06241	1.04515	1.22249	1.19517	0.892511	0.860934	1.01917
J10	0.973684	0.727273	0.732394	0.737327	0.732143	0.727273	1.18972	1.10394	1.01942	0.97281	0.94	0.877285	1.76683	0.759219	0.409639	0.402321	0	0.667845	0.376068	0.355556	0.347561	0.32267	0.549202	0.542636	0.531095	0.522892	0.292005	0.287964	0.281996	0.274143	0.266932	0.262295	0.256983	0.249554	0.245039	0.230032	0.225831	0.219384	0.208423	0.202076	0.336406	0.323828	0.974515	1.13111	1.09458	0.891727	0.838205	1.20994	1.17973
K10	1.30808	1.31683	1.28169	0.737327	0.742081	0.724138	0.719665	0.692913	0.669145	0.666667	1.16254	1.15862	1.16667	0.671141	1.17049	1.17799	1.1853	0.681388	0.679012	0	0.688822	0.692537	0.634409	0.586797	0.566125	0.551111	0.551422	1.51724	1.51805	0.547718	0.55144	0.555102	0.558704	0.562249	0.562376	0.54649	0.546816	0.546816	0.546816	0.546816	0.546816	0.951583	1.44685	1.86224	1.752	0.776596	0.735252	0.694293	0.379221
L10	1.40761	1.41489	1.42188	1.40704	1.41379	1.37383	1.38073	0.792793	2.08861	0.776371	0.770492	0.774194	0.756757	0.760456	0.755556	0.750903	0.754448	0.75	0.753425	0.739274	0.742671	0.72956	0.732919	0.720721	0.717647	0.72093	1.24225	0.707182	0.710383	0.713514	0.716578	0.692112	0.669903	0.639269	0.621444	0.601253	0.591093	0.577075	0.551985	0.536765	0.907638	0.495756	0.474797	0.458399	0.440422	0.722772	0.392473	0.639549	0.353939
M10	0.4	0.821622	0.795918	0.816327	0.82	1.44118	0.826923	0.830189	0.833333	0.825112	0.817391	0.834783	0.852174	0.843882	0.860759	0	0	0	0.846154	1.48485	0.850746	0.843636	0.845878	0.839161	0.853147	0.855172	0	0	0	1.0922	1.01078	0.942574	0.505495	0.480274	0.782677	0.745562	0.71669	0.675033	0	0.335247	0.312634	0.301965	0.278626	0.255916	0.247039	0.417825	0.398285	0	0
N10	0.952475	0.477558	0.440323	0	0.379128	0.350417	0.329682	0.308617	0.292751	0.156463	0.1504	0.14382	0.138712	0.132538	0.130351	0.216667	0.208427	0.201815	0.191542	0.186756	0.180217	0.0978903	0.0934283	0.0896191	0.0885341	0.0860514	0.0854527	0.0846841	0.226266	0.602556	0.585835	0.575946	0.570091	0.885609	0.875193	0.65908	0.632257	0.853609	1.01658	0.968822	1.11267	1.08605	1.17028	1.08169	1.14631	1.02465	1.08669	0.969522	1.028
O10	0.866221	0.720867	0.665854	0.597015	0.877432	0.775168	0.449254	0.40367	0.39375	0.363842	0.345588	0.189911	0.183178	0.171527	0.283558	0.264151	0.262934	0.142574	0.136816	0.134615	0.129767	0.127753	0.12247	0.122888	0.119902	0.115349	0.110526	0.10788	0.102807	0.175465	0.0982045	0.0945429	0.0930546	0.159246	0.423149	0.729282	1.041	1.01418	1.20746	0.900493	1.14884	1.39406	1.49202	1.29358	1.45623	1.12437	1.09541	0.949515	0.93064
P10	1.11202	1.42246	1.42932	1.4359	0.811881	1.42718	0.807512	0.81106	0.789474	0.782979	0.764228	0.758893	0.753846	0.749064	0.733813	0.719723	0.716216	1.21543	1.15616	1.04813	0.952267	0.496788	0.779245	0.703518	0.665109	0.351773	0.336	0.314883	0.30303	0.294972	0.278586	0.271186	0.253676	0.234899	0.223622	0.371956	0.205924	0.198639	0.19085	0.181931	0.175481	0.294016	0.158868	0.259128	0.25297	0.369026	0.228635	0.218469	0.214706
A11	0.929224	1.17699	1.18696	1.18143	1.13889	1.10112	1.08273	1.01316	1	0.975758	0.98503	0.962751	0.538462	0.539084	0.944444	0.935733	1.47222	1.45946	1.47202	0.944578	0.952267	0.534562	0.538813	0.950226	0.926247	0.92735	0.530526	0.526749	0.530612	0.534413	0.538153	0.541833	0.54224	0.542636	0.538899	0.535316	0.528029	0.51049	0.870528	0.833605	1.73259	1.68203	1.60793	1.1294	1.45612	1.03213	1.30824	1.2415	1.20066
B11	1.72539	1.35025	1.33824	0.758294	0.752294	0.756757	0.738197	0.742616	1.30705	1.31429	1.30556	0.75	0.753846	0.757576	0.761194	1.33824	1.3442	1.31707	0.756014	0.751678	0.754967	1.28076	1.21829	0.685714	0.689266	0.686981	0.690411	0.680851	0.658228	0.643902	0.624709	0.623853	0.58351	0.940499	0.884342	0.45787	0.433234	0.388298	0.635572	0.615663	0.579365	0.53903	0.28997	0.275732	0.265455	0.247039	0.235105	0.226884	0.216296
C11	1.31472	1.32338	0.760976	0.754717	0.759259	1.25106	1.2438	0.715447	0.72	0.715953	0.712121	0.727273	0.731343	0.735294	0.731183	1.30466	0.749117	1.30345	1.30952	1.31544	1.32119	1.31392	1.30696	1.3125	0.746177	0.742515	0.730435	0.690027	0.648379	0.608295	0.582609	0.538614	0.509225	0.480274	0.455128	0.430493	0.408964	0.398363	0.384717	0.360049	0.599765	0.560922	0.518256	0.283495	0.267155	0.447853	0.423364	0.229199	0.219549
D11	0.364947	0.184722	0.100064	0.0970874	0.25	0.237045	0.146117	0.138989	0.136246	0.131054	0.127174	0.198124	0.19161	0.252016	0.418957	0.408089	0.396433	0.452514	0.439531	0.649485	0.681614	0.729736	0.77377	0.803268	0.791337	0.589852	0.575051	0.829882	0.813562	0.627652	0.570314	0.426513	0.416273	0.569373	0.8179	0.979037	1.09424	1.17249	1.12774	1.10227	1.30213	1.27823	1.24808	0.944626	1.20229	1.04781	1.02142	1.00264	1.12075
E11	1.06416	0.916667	0.589633	0.590717	0.596674	0.952577	0.961382	0.96994	0.62253	0.622824	0.605893	0.96	0.967684	0.961538	0.61658	0.976109	0.878012	0.804878	0.741422	0.924092	0.866261	0.80855	0.755119	0.711462	0.685393	0.858601	0.675966	0.856338	0.679443	0.682759	0.684139	0.689189	0.694165	0.51265	0.513478	0.516971	0.521767	0.332034	0.332899	0.332899	0.332899	0.332034	0.329465	0.329465	0.330317	0.519069	0.519069	0.328829	0.330317
F11	1.80889	1.16157	1.19214	1.22271	1.23176	1.2618	1.25417	1.28333	2.00405	1.26772	0.720307	0.724528	0.728625	0.704225	0.708333	0.712329	1.25338	0.694534	0.691824	0.689231	0.686747	0.698795	1.22917	0.699708	1.23055	1.23647	1.93575	1.90786	1.21984	1.23861	1.24403	0.708333	0.71134	0.714286	0.717172	0	0	0	0	0	0	0.531876	0	0.782542	0.752577	0.684987	0.658505	0.348033	0.327722
G11	2.13778	1.16157	1.17167	1.18143	1.17623	1.17131	1.18039	1.17557	0.676692	0.673993	0.6787	0.676056	0.680556	0.684932	0.689189	0.693333	0.697368	0.701299	0.705128	1.24051	1.26266	1.25697	1.263	1.25749	1.26331	0.725146	0.713881	0.688172	0.653266	0.616822	0.599553	0.97541	0.913043	0.84922	0.763441	1.04348	0.353511	0.345972	0.320527	0.287685	0.453416	0.41511	0.392473	0.211594	0.358848	0.188752	0.311016	0.166762	0.159912
H11	1.57075	1.93519	1.1617	0.597015	0.550336	0.867257	0.783854	0.40367	0.377358	0.33638	0.542904	0.286996	0.258575	0.250313	0.237762	0.227571	0.209901	0.207095	0.197664	0.195462	0	0	0.310293	0.302158	0.292466	0.162092	0.15117	0.147636	0.391352	0.240625	0.238677	0.133399	0.130373	0.212489	0.20944	0.201358	0.110606	0.107868	0.497311	0.757	0.803804	0.948352	0.991848	0.954387	1.06839	1.18032	1.20963	1.15669	1.11898
I11	1.56338	1.9	1.91518	1.92982	1.25877	0.736842	0.741379	0.745763	0.75	1.26275	1.25573	1.13898	0.988473	0.892857	0.811364	0.769556	0.398496	0.358804	0.330827	0.304762	0.274368	0	0	0.219378	0.207483	0.354575	0.339753	0.190618	0.177474	0	0.170375	0.291667	0.277108	0.272981	0.269669	0.270241	0.259523	0.136449	0.128014	0.121667	0	0	0.109898	0.106066	0.102098	0.173279	0.355635	0.760417	1.01671
J11	1.9108	1.9	1.20264	1.23348	1.2265	1.25641	1.26471	0.706827	0.703125	0.71875	1.26538	0.719101	1.26568	1.25899	1.25263	0.719723	0.723549	0.72	0.723684	0.720257	0.72381	0.727273	0.73065	1.27273	0.715543	0.712644	0.673797	0.595349	0.570175	0.531187	0.498141	0.455611	0.719821	0.688202	0.629114	0.34491	0.576099	0.529534	0.503945	0.486204	0	0.239737	0.226006	0.37908	0.353878	0.191853	0.183763	0.175165	0.28724
K11	1.08368	1.09465	1.092	0.622568	0.628352	0.633962	1.78491	1.14498	1.15385	1.16245	1.17082	1.15068	1.15878	1.16667	1.16287	1.17042	1.17778	1.18495	1.18098	0.672673	0.662791	0.653521	1.12842	1.08247	0.605459	0.568807	0.553846	0.532225	1.39105	1.29181	0.772652	0.427002	0.41629	0.40404	0.670715	0.63	0.342723	0.329571	0.571588	0.562156	0.309979	0.286275	0.276254	0.252377	0.240924	0.231013	0.223755	0.214076	0.205634
L11	1.9381	1.8914	1.19737	1.22807	1.23707	1.26724	1.27542	1.28333	0.75	0.754098	0.770492	0.741313	0.725926	0.722022	0.725979	0.729825	0.733564	1.22727	1.22222	1.22884	1.23529	1.25697	1.27864	1.2844	1.29003	0.740299	0.743363	0.746356	0.74928	0.752137	0.748603	0.695652	0.650943	0.61674	0.591667	0.55706	0.941068	0.915771	0.891798	0.484245	0	0.441088	0.41954	0.404432	0.384717	0	0.35054	0.915621	0.871878
M11	1.5933	1.24883	1.25806	1.26697	2.00444	1.99138	1.29741	1.30508	1.25498	0.721569	0.706767	0.693141	0.671233	0.651466	1.08511	1.02535	0.53	0.494279	0.464135	0	0	0.381579	0.359756	0.340909	0.322751	0.300242	0.28	0.257805	0.438343	0.235714	0.225779	0.216906	0.210206	0.202458	0.194387	0.328339	0.315432	0.175798	0.165721	0.161594	0.154008	0.146073	0.140587	0.1337	0.1274	0.336124	0.320303	0.310278	0.411964
N11	2.53425	2.60274	2.54348	1.18143	0.672131	0.677419	0.67451	0.690196	0.694981	0.691729	0.659649	0.657534	0.662162	0.660066	0.658065	0.66242	0.652308	0.656535	0.660661	0.664688	1.15988	1.16667	1.16338	0.662983	0.666667	0.67027	0.673797	0.671916	1.11794	1.66133	1.57816	0.535433	0.492857	0.454545	0.437596	0.404494	0.389853	0.659355	0.626225	0.604019	0.593496	0.564641	0.306401	0.282398	0.273664	0.458296	0.433786	0.411765	0.382199
O11	1.77525	2.03902	1.28774	1.2963	0.745455	0.75	0.744589	1.96748	1.77419	1.03205	0.526611	0.482412	0.466667	0.444444	0	0	0.619366	0.570997	0.305132	0.28978	0.269185	0.451613	0.431106	0.232558	0.221416	0.212147	0.20339	0.194973	0.190476	0.184874	0.178905	0.175484	0.166868	0.284718	0.277964	0.154672	0.151688	0.257042	0.249147	0.138127	0.133394	0.12949	0.21875	0.449507	0.954059	0.908714	1.09393	1.05947	0.743129
P11	0.656452	0.4	0.222222	0.217687	0.362832	0.355072	0.343607	0.335878	0.314371	0.311111	0.305762	0.287425	0.280917	0.275808	0.264249	0.150289	0.258357	0.389508	0.384615	0.371532	0.359725	0.222101	0.218403	0.121889	0.118332	0.114921	0.311041	0.615654	0.717927	0.894089	1.09924	1.08188	0.950838	0.942504	1.49022	1.5663	1.5274	1.07634	0.87129	0.846974	0.8298	1.05352	0.873614	0.996871	0.833705	0.805219	0.788046	0.96812	0.933596
A12	2.29048	1.95327	1.25229	1.24444	1.25328	1.2618	1.29185	1.29958	1.30705	1.29839	1.30556	1.3125	1.28464	1.29151	1.29818	1.30466	0.741259	0.744828	0.748299	1.33333	1.33893	1.36242	0	1.39073	1.36422	1.36909	1.37383	0	0	0	0.671679	0	0.611973	0	0.525926	0.86747	0.826861	0.450617	0.421356	0.404432	0.388298	0.373402	0.356532	0.340723	0.326257	0.311966	0.294355	0.282672	0.276515
B12	0.914607	0.88	0.533203	0.506329	0.276094	0.462992	0.447917	0.427778	0.411765	0.224117	0.211712	0.353312	0.343343	0.189036	0.186301	0.180712	0.176814	0.167183	0.162362	0.155125	0.153535	0.148813	0.145141	0.393325	0.384527	0.375758	0.499208	0.626481	0.834156	0.815589	0.80948	0.911936	0.895716	0.977571	0.971796	0.961943	0.85815	0.834922	1.00708	1.09035	1.0561	1.02782	1.00504	1.08667	1.11132	1.26212	1.38817	1.34908	1.2208
C12	1.665	1.33	1.26977	0.744186	0.748858	0.767123	0.761062	0.755365	0.705882	0.671533	0.626667	1.03067	0.924528	0.485437	0.425887	0.663024	0.585174	0.3099	0.291005	0.274847	0.26087	0.435155	0.23092	0.217391	0	0.187453	0.182741	0.304348	0.284731	0.267981	0.254063	0.24187	0.231877	0.221419	0.122997	0.120301	0.118123	0.113663	0	0.106298	0	0.09701	0.164732	0.160138	0.416267	0.46443	0.522002	0.505998	0.773385
D12	1.49327	1.17181	1.14706	1.15702	1.16667	1.176	1.18504	0.682171	1.88931	0.684015	1.22305	0.703297	0.707581	0.684932	0.63354	0.597701	0.572973	0.498845	0.82618	1.24194	0.743017	0.401384	0.386252	0.361991	0.348571	0.334683	0.325581	0	0	0.28175	0.272081	0.261287	0.440292	0.427948	0.234323	0.228571	0.212983	0.556865	0.194407	0.189242	0.186106	0.182728	0.171866	0.168203	0.158094	0.149974	0.145274	0.140115	0.136896
E12	0.868367	0.271429	0.263069	0.242424	0.231638	0.223108	0.377193	0.362353	0.54878	0.182178	0.172161	0.163127	0.159479	0.152207	0.146132	0.395028	0.384818	0.240611	0.132212	0.131998	0.129841	0.128035	0.12247	0.116675	0.112339	0.108772	0.107738	0.106401	0.104042	0.277735	0.735456	0.781882	0.753475	1.00897	1.07002	1.21373	1.39424	1.11816	1.2671	0.871859	0.850692	0.763243	0.744054	0.835204	0.81652	1.26048	1.25076	1.16983	1.18688
F12	2.68116	2.61468	1.90667	1.2069	0.674897	0.691358	0.696356	0.701195	0.705882	0.70229	0.688645	0.703297	0.717949	0	0.725979	0.722222	0.69967	0.703583	0.707395	0.711111	0.699387	1.17681	0.611399	0.547945	0.490946	0.428325	0.392523	0.639087	0.93099	0.909774	0.542197	0.283039	0.469844	0.252252	0.237657	0.231698	0.226181	0.381628	0.372449	0.354123	0.338411	0.18742	0.178922	0.165721	0.15615	0.263402	0.257042	0	0
G12	1.27294	1.82533	1.19214	1.20172	1.23176	1.225	0.704918	0.721311	0.737705	0.741935	1.2902	1.28244	0.748092	0.743494	1.29348	1.3	1.325	0.752613	0.756014	0.759322	1.33445	0.765677	0.76873	0.754717	0.750769	0.753799	1.29706	2.04651	1.95355	1.17857	1.10353	0.588745	0.52975	0.511883	0.482993	0.447205	0.73	0.669725	0.358282	0	0.309979	0.29918	0.285994	0	0	0.237206	0.389482	0.375459	0.359606
H12	1.55028	0.830601	0.834225	1.46597	1.42079	1.4067	0.781818	0.736402	0.689655	0.587859	0.537143	0.482412	0.454756	0.431034	0.400786	0.378182	0	0	0.31339	0.303112	0.292308	0.278846	0.258206	0.42042	0.224265	0.220444	0.208264	0.198758	0.190337	0.182825	0.179144	0.174024	0.169325	0.164997	0.15769	0.271405	0.262051	0.140655	0.134438	0.130474	0.21543	0.330181	0.314779	0.528381	0.590224	0.966369	1.23424	0.921214	0.798475
I12	1.34896	1.35714	1.39286	1.4	1.40686	1.41346	1.41981	1.45283	0.833333	0.836364	0.839286	0.842105	0.834043	0.813008	0.806324	1.37879	1.369	2.16	0.780142	0	0	1.14045	1.02993	0.941704	0.483168	0.463551	0.432247	0.396285	0.372493	0.350133	0	0.321133	0.301969	0.293194	0.277073	0.263736	0.246414	0	0.214076	0.204625	0.194407	0.183072	0.175692	0.167816	0.159912	0.15161	0.145491	0.138127	0.231641
J12	1.12609	1.06827	1.03409	0.565371	0.543046	0.529968	0.491429	0.463158	0.427553	0.392324	0.363636	0.335079	0.566007	0.302115	0.50495	0.470284	0.449153	0.425197	0.230126	0.217476	0.366391	0.353659	0.342171	0.188976	0.184012	0.17765	0.460771	0.277916	0.265771	0.260282	0.249071	0.141079	0.242592	0.136054	0.227982	0.353729	0.59579	0.574565	0.559049	0.528986	0.518117	0.501446	0.779082	0.831837	1.00774	1.14961	1.10536	1.08148	1.21414
K12	1.94737	1.64567	1.04598	0.588235	0.602941	0.617647	1.09058	1.08834	1.03279	1.00625	0.554572	0.949153	0.521277	0.502513	0.468966	0.447312	0.74498	0.706542	0.673077	0.624204	0.583333	0.563107	0.547745	0.530973	0.506524	0.469189	0.266103	0.262027	0.252672	0.236136	0.218063	0.209392	0.202643	0.195531	0.18946	0.183908	0.310827	0.298656	0.289847	0.27802	0	0	0.140048	0.23376	0.490811	0.600693	0.451174	0.554357	0.617218
L12	1.50416	1.39114	1.36627	1.34074	1.34847	1.4267	1.43641	1.31975	1.3298	1.34332	1.35177	1.32703	1.33405	1.24536	1.08567	1.06874	0.939973	0.908785	0.879267	0.857284	0.827434	0.83433	0.878904	0.915012	0.922641	0.863267	0.869168	0.807509	0.993884	1.00121	1.0101	0.977538	0.985274	1.11653	1.12698	1.13601	1.14427	1.1706	1.06278	1.08601	1.07183	1.00065	0.99024	1.01458	0.984951	1.00636	0.979688	1.10872	1.07841
M12	1.29572	0.992537	1.00368	0.57971	0.579505	0.57931	0.585034	1.03356	0.590164	1.05574	1.00612	0.994083	0.960784	0.930851	0.922481	0.512315	0.513317	0.906475	0.899533	0.863436	0.799599	0.763158	0.740143	0.701169	0.671384	0.981295	0.941576	0.57956	0.320988	0.314286	0.302825	0.284817	0.272997	0.451613	0.69115	0.672326	0.649151	0.621036	0.213606	0.202076	0.344804	0.333116	0.180805	0.170561	0.164229	0.280924	0.425995	0.716056	0.679569
N12	1.17195	1.18222	1.17672	1.18644	1.85597	1.13953	1.80534	1.15789	1.15385	0.66426	0.661972	0.666667	0.671233	0.675676	0.68	1.18567	1.19293	1.2	1.2069	0.693498	0.682635	0.680352	1.1971	1.20344	1.20963	1.21569	1.22161	0.70137	0.691489	0.689295	0.699739	0.683417	0.650943	0.632054	0.620087	1.06554	1.03862	1.01389	0.546816	0.907638	0.867572	0.820225	0.447167	0.430044	0.416548	0.696185	0.378238	0.372925	0.360939
O12	1.69898	1.33	1.31884	1.32701	1.31651	0.746667	0	0	0.649819	1.06271	0.606452	0.611465	0.610592	0.615385	1.08511	1.07059	1.07849	0.583784	0.583554	0.587927	0.592208	0.596401	0.59596	0.595533	0.599509	0.603406	1.06265	1.07952	0.626506	0.625592	0.629108	1.0625	1.01899	0.972222	0.517304	0	0	0.444444	0.422576	0.712692	0.667102	0.636364	0.602594	0.547696	1.91331	1.86444	0.494676	0.466241	0.256816
P12	1.02261	1.31034	1.3	1.30841	1.31651	1.34862	0.764444	0.768559	0.772532	0.7897	0.793249	0.810127	0.777778	0.760456	0.715789	0.66881	1.06609	0.981818	0.903756	0.846652	0.798	0.425688	0.718261	0.387097	0.621543	0.922869	0.876106	0.298368	0.285714	0.27644	0.458904	0.432727	0.420732	0.232558	0.227382	0.216379	0.203484	0.192485	0.18742	0.18047	0.17217	0.166667	0.161863	0.153281	0.145927	0.141473	0	0.132426	0.350655
A13	1.26247	1.08571	0.709091	0.719794	0.724747	0.735	0.7525	0.432432	0.430622	0.432941	0.438228	0.447552	0.452656	0.457666	0.804054	0.8	0.764948	0.394161	0.385965	0.366612	0.347561	0.314363	0.283995	0.25974	0.251806	0.241951	0.230137	0.218244	0.348125	0.190065	0.175968	0.166769	0.161877	0.257624	0.241497	0.230769	0.126791	0.119672	0.1146	0.10994	0.102998	0.098849	0.09344	0.15919	0.161453	0.154755	0.0833809	0.079499	0.077392
B13	2.12644	1.60153	1.61887	1.63569	0.594203	0.6	0.605634	1.05842	1.0678	1.07692	0.620462	0.619355	0.618297	1.7134	1.74766	1.10976	1.10746	1.12836	1.78466	1.14286	1.14986	1.10929	1.75405	1.78378	1.13263	0.650919	0.642857	0.628993	0.616114	0.619718	0.629108	0.622426	0.62585	0.629213	0.622807	0.62203	0.616034	0.616034	0.597137	0.579365	0.574803	0.521429	0.460568	0.435171	0.407821	0.382199	0.364544	0.58871	0.555435
C13	1.64851	1.96244	1.24091	1.27273	1.24242	1.27273	1.28085	0	0	1.25781	1.98846	1.22182	0.702509	0.706714	1.17049	1.16667	0.664577	0.668731	0.681115	0.693498	0.682635	0.694611	0.698225	0.701754	1.2341	1.22946	1.23529	0.709141	1.22312	0.69657	1.17839	0.625287	0.603939	0.550098	0.512635	0.478405	0.446483	0.708738	0.676821	0.654289	0	0.335247	0.306401	0.51773	0.473148	0.430135	0.414436	0.227769	0.219549
D13	1.14097	1.15152	1.1617	1.15702	1.16667	0.664032	0.651515	1.12	1.11702	1.12587	1.13448	1.13131	1.13953	0.649351	1.14423	0.652038	1.80495	0.66055	0.658683	0.662722	0.666667	1.17341	0.674286	0.677966	0.661247	0.621554	1.67391	1.58559	0.945946	0.488889	0.768852	0.719033	0.618438	0.560641	0.500504	0.271698	0.252595	0.227061	0.21345	0.205634	0.328829	0.313113	0.448353	0.423747	0.257951	0.14052	0.134562	0.127958	0.211507
E13	1.22426	0.963768	0.964664	0.97561	1	1.01031	1.02034	1.04407	0.596026	1.06623	1.68954	1.70323	1.71656	1.11465	1.13694	0.64	0.652308	0.650602	0.648968	1.14286	0.644068	0.617021	0.587065	1.01695	1.00708	0.89117	0.464088	0.747913	0.687311	0.631148	0.59292	0.53664	0.506289	0.733333	0.437885	0.64918	0.378519	0.358596	0.194278	0.18047	0.168786	0.162856	0.154497	0.147029	0	0.13171	0.125808	0.120412	0.115278
F13	1.21179	0.633333	0.631579	0.63745	1.09542	1.10526	1.11481	1.11191	1.121	1.11806	0.652778	1.16667	0.655518	1.12903	1.15161	1.14826	1.15576	1.13855	0.648968	1.78035	1.14	1.14689	1.16667	1.16343	1.12368	1.12145	1.12788	1.12563	0.641975	0.645477	0.632075	0.625287	0	0	0	0	0.459119	0.719718	0.677719	0.606168	0.319475	0.301342	0.278892	0.26025	0.427258	0.233974	0	0	0.53569
G13	0.858929	0.70489	0.433333	0.41979	0.40767	0.231405	0.227513	0.223919	0.220588	0.214702	0.21195	0.365217	0.364119	0.20429	0.202985	0.200385	0.55	0.348066	0.346223	0.346596	0.344857	0.341176	0.338525	0.337079	0.525862	0.712098	0.903396	1.23168	1.23088	1.42241	1.4215	1.75209	1.74624	1.93396	1.74436	1.93574	1.74146	1.72478	1.72038	1.71166	1.6913	1.35856	1.34027	1.32808	1.32167	1.31611	1.43821	1.30202	1.42883
H13	1.30808	1.31683	1.32524	1.35922	1.36667	1.35484	0.767857	0.77193	0.775862	0.793103	0.79661	1.4	1.42917	1.417	0.812749	0.806202	0.821705	0.815094	1.43123	1.28105	1.20181	0.587342	0.510823	0.451128	0.38125	0.354793	0.324324	0	0.261044	0.247655	0.22408	0.213501	0.193007	0.185185	0.174985	0.167539	0.158266	0.154171	0.145854	0.13506	0.131236	0.221116	0.213539	0.118171	0.114241	0.1092	0.105568	0.100172	0.0965928
I13	0.810757	1.01527	1	1.61172	1.62816	1.04626	0.603509	0.608997	0.608108	0.613333	0.618421	0.623377	1.09936	1.08359	1.08182	1.08012	1.08798	1.07386	1.06061	0.610354	1.69003	1.68783	1.69895	1.08808	0.625641	0.618454	0.61165	1.06921	1.04839	1.61693	1.00214	0.963563	0.884615	0.813953	0.735207	0.688525	1.01904	0.927252	0.86437	0.301031	0.2805	0.256591	0.24374	0.226884	0.209469	0.191601	0.185279	0.171563	0.165439
J13	1.01244	0.741463	0.735849	0.740741	0.745455	0.75	0.754386	1.32759	0.762712	1.30364	0.749004	1.30233	1.32946	1.33588	1.3626	0.781955	1.33935	0.72973	1.19565	0.651163	0.57	0.521348	0.464567	0.428571	0.387302	0.974286	0.882803	0.50168	0.267765	0.250712	0.239286	0.219002	0.207363	0.543785	0.345619	0.336673	0.185869	0.179031	0.17086	0.164507	0.153603	0.145418	0.138061	0.127958	0.123572	0.114735	0.194002	0.106764	0.101003
K13	0.804348	0.808511	0.8	1.35922	0.769953	0.774194	0.778281	0.782222	0.786026	0.803493	0.806867	0.824034	0.816667	0.833333	0.836066	0.828685	0.831373	1.45946	1.46388	1.41007	0.767677	1.28481	0.648352	0.562061	0.505176	0.457565	0.421405	0.387292	0.341656	0.313167	0.487526	0.435897	0.410365	0.229133	0.218462	0.207942	0.196105	0.178375	0.298656	0.291667	0.270513	0.148148	0.14025	0.132246	0.124308	0.119623	0	0.108429	0
L13	1.53585	1.5539	1.55435	1.5942	1.025	1.01031	0.583051	1.01987	1.02941	1.63226	1.6465	1.68153	1.69497	1.67173	1.66964	1.62963	1.02486	0.5625	0.527578	0.497778	0.788538	0.718584	1.00933	0.570652	0.541878	0.507602	0.268943	0.256	0.243674	0.234458	0.224644	0.365872	0.337526	0.317769	0.30755	0.167832	0.163128	0.156652	0.146955	0.142162	0.136004	0.130125	0.21875	0.116103	0.112308	0.108429	0.102348	0.0973983	0.0920555
M13	1.50581	1.51136	1.4918	0.855615	0.877005	0.898396	0.919786	0.907216	1.56716	1.51887	1.55189	0.888889	0.907407	0.909091	0.927273	0	0.834646	0.782609	0.777385	1.33333	0.666667	0.599483	0.551402	0.470588	0.451852	0.401294	0.358464	0.342246	0.327869	0.3031	0.290358	0.468504	0.254848	0.243478	0.227929	0.218845	0.211748	0.201936	0.191979	0.183995	0	0	0	0.260051	0.251106	0.24264	0.132547	0	0.121464
N13	1.43041	1.34343	0.772277	0.792079	0.796117	2.2	2.21028	1.39367	1.38158	1.37021	0.77686	0.771084	0.774704	0.77821	0.772727	0.787879	0.791045	0.785455	0.78853	0.791519	0.786207	0.789116	0.791946	0.794702	0.789644	0.756098	0.72	0.680851	0.653266	0.567742	0.480287	0.4352	0.376535	0.334528	0	0	0.26025	0.243333	0.23193	0.2171	0.202076	0.185869	0.178703	0.2915	0.277416	0.264083	0.255756	0.244849	0.134191
O13	2.71121	2.41525	1.7875	0.655738	1.15726	0.658824	0.664093	0.642336	0	0	0.618421	0.623377	1.11364	0.634921	0.63354	0.632219	1.11411	1.11176	1.09687	1.75499	1.7662	0.64624	0.637838	0.629921	0.599509	0.578089	0.553846	0.896	0.477064	0.764901	0.719325	0.690856	0.382271	0.351759	0.330617	0.557522	0.534519	0.287685	0.276777	0.266423	0.244761	0.233974	0.391871	0.788337	0.708738	0.482572	0.168009	0.159563	0.154825
P13	1.15111	1.18222	1.21333	0.69869	1.23176	1.2618	1.27004	1.29958	0.737705	0.733068	0.728682	0.732824	0.717949	0.722022	1.2226	0.695652	0.683871	0.650602	0.626781	1.03979	0.575758	0.58	0.568675	0.56338	0.56351	0.563636	0.558758	0.562637	0.566449	0.966527	0.96701	0.552846	0.536965	0.533333	0.486301	0.45283	0.415363	0	0	0.310308	0.2846	0.258407	0	0.223071	0.354369	0.332899	0.31838	0.299005	0.158782
A14	1.57143	1.58935	1.60674	1.64794	1.66421	1.66187	1.63668	1.05119	0.606061	0.611296	1.06818	1.09091	1.09936	0.641026	0.64557	1.1519	1.15938	1.15596	0.658683	0.656891	0.655172	0.64624	0.637838	0.629921	0.622449	0.621554	0.602871	0.552916	0.890411	0.472272	0.7589	0.395349	0.649194	0.596107	0.878515	0.813142	0.265455	0.251941	0.243333	0.222053	0.207977	0.335522	0.317786	0.168689	0.155319	0.144769	0.138915	0.130824	0
B14	1.21978	1.50903	0.961268	0.555556	0.555932	0.960784	1.52581	0.971609	0.972222	0.961194	0.970501	0.971098	0.98	0.980392	0.98892	1.56712	0.574526	1.59249	2.18833	2.20472	1.03636	0.574257	0.578431	0.572792	1.60143	0.58216	1.02558	0.580499	1.01562	0.570194	0.973029	0.9501	0.89777	0	0	0.424153	0.407821	0.649301	0.344746	0.578054	0.550647	0.50098	0.488528	0.465392	0.440138	0.427615	0.392172	0.211441	0.346676
C14	0.765038	0.562963	0.577778	1.54386	1.56055	0.993243	0.993399	0.993548	0.567823	0.580442	0.58567	0.571429	0.571429	0.576369	0.581197	0.585915	0.572973	0.566929	1.57143	1.58355	0.575758	0.58	1.59459	1.60584	1.61687	1.01878	1.01848	1.01818	2.19595	1.03125	1.03761	1.03704	1.01899	0.98	0.925512	0.834437	0.445122	0.412429	0.3827	0.336794	0.547109	0.497566	0.468807	0.441659	0.4088	0.219219	0.206069	0.347856	0.323418
D14	2.12832	1.84956	0.669528	0.655738	0.66129	0.666667	0.68254	1.18919	1.19772	1.19259	1.20073	1.20863	0.687719	0.684932	0.682274	0.686469	0.675159	0.672897	1.17378	0.674699	0.686747	0.668588	0.680115	1.19658	1.20282	1.20891	1.20492	1.20107	1.2069	1.2126	1.8801	1.81995	0.647887	0.625	0.594142	0.576	0.555133	0.944547	0.9125	0.840461	0.442424	0.416548	0.384211	0.346793	0.564641	0.293763	0.27037	0.255468	0.428691
E14	2.23626	2.21164	0.80829	0.754717	0	0	0.757709	0.739496	0.722892	0.727273	1.28016	0.735632	1.31418	0.754717	0.758364	0	0	1.29897	1.29195	1.29801	1.30392	1.28076	0.710843	0.631579	0.585132	0.546256	0.473684	0.458781	0.41868	0.392273	1.01097	0.353247	0.317241	0.298826	0.472433	0.447602	0.425833	0.224615	0.357343	0.195579	0.323009	0.175165	0.280307	0.416062	0.40372	0.14052	0.131591	0.123155	0.115552
F14	1.60405	0.844444	0.847826	0.851064	0.854167	0.844221	0.864322	1.54774	0.904523	0.906404	0.878505	0.880734	0.882883	0.884956	1.55217	1.55556	0.890756	0	0.883534	1.5743	1.55859	1.56154	0	1.54982	0.865248	1.48123	1.43182	1.25843	1.06808	0.556962	0.499069	0.456376	0	0.385675	0.353234	0.328018	0.522495	0.279426	0.257496	0.238757	0.228482	0.217262	0	0	0	0.163494	0.156401	0.145418	0.138717
G14	1.44783	1.12236	1.13278	0.653061	1.12109	1.14844	1.15769	1.16667	1.19318	0.678967	0.683636	0.680851	0.685315	0.689655	0.693878	0.697987	0.701987	1.23529	1.24194	1.19149	0.678571	0.676385	0.674286	0.66482	1.16033	0.629442	0.997738	0.861538	0.771186	0.719626	0.364626	0.332925	0.297414	0.49445	0.263941	0.44523	0.433051	0.409783	0.221548	0.208721	0.190476	0.175586	0.162222	0.153361	0.147029	0.135625	0.226809	0.123311	0.118123
H14	1.31102	0.988848	1.57143	1.02564	0.585714	0.6	0.605634	1.06944	1.07877	1.70946	0.612378	1.04348	0.601227	0.613497	0.618182	1.08982	1.08798	1.09565	0.637681	0.649275	1.14327	1.15014	1.12228	1.07692	0.576832	0.517745	0.848077	0.727273	0.677083	0.625169	0.551765	0.51073	0.464423	0.441441	0.231082	0.215408	0.204769	0.188997	0.180693	0.173088	0	0.15818	0.154743	0.145854	0.13506	0.126352	0.329503	0.315149	0.109363
I14	2.00493	1.99048	1.21333	1.24444	1.25328	1.2618	0	0	1.29098	1.29839	0.746032	0.75	0.745247	0.729927	0	0.722222	0.718644	0.696774	0.709677	0.706625	0.703704	1.2378	1.21829	1.17318	1.11198	0.574074	0.525	0.477612	0.447504	0.417062	0.381223	0.356955	0.572275	1.1488	0.512371	0.489796	0.461608	0.43825	0.421965	0.220211	0.210678	0.19891	0.191225	0.176649	0.168009	0.161415	0.151767	0.145346	0.238117
J14	1.55607	1.22018	1.19214	1.18644	1.19583	0.680162	0.685259	0.682171	0.669145	0.673993	1.18773	0.676056	1.19097	1.19863	1.20608	1.21333	1.20847	1.21543	1.21069	1.21739	0.699387	0.696697	0.694118	0.683761	0.687324	0.685083	0.675603	1.20107	1.1849	0.661654	0.653659	0.64	0.627273	0.620843	0.609442	0.590164	0.551985	0.536765	0.821543	0.710709	0.650127	0.353083	0.560307	0.522495	0.492768	0.253472	0.236629	0.220711	0.211135
K14	1.52055	1.17699	1.18696	1.85654	1.90295	1.18548	0.67451	0.671756	0.676692	1.19259	1.13841	1.04348	0.997093	0.97493	0.860241	0.786177	0.43002	0.684783	0.345369	0.313287	0.285	0.262147	0.420999	0.395108	0.588081	0.362573	0.342924	0.182206	0.181185	0.16826	0.163514	0.279015	0.155668	0.152838	0.146998	0.141732	0.237233	0.230077	0.219031	0.118893	0.199298	0.190743	0.181463	0.172112	0.0944678	0.0888078	0.406745	0.450365	0.434877
L14	1.09746	1.10833	1.11885	1.12903	1.10811	1.73684	1.7326	1.11191	1.121	1.11806	1.10033	1.10891	1.10645	0.645161	0.635514	0	0.56383	0.48	0.43222	0.38422	0.613846	0.594436	0.31935	0.286055	0.272626	0.257796	0.238863	0.229803	0.21541	0.207874	0.33596	0.311111	0.292905	0.280802	0.272628	0.404082	0.143559	0.13309	0.128691	0.120016	0.199065	0.188491	0.18322	0.101707	0.0964651	0.161301	0.15304	0.147645	0.0815642
M14	1.64851	1.27273	1.26389	1.2963	1.287	1.27826	1.22857	0.706827	0.711462	1.27273	1.3004	0.747082	0.750958	0.754717	0.75	0.724739	0.728522	0.732203	1.28763	1.29373	1.29967	0.72956	0.726154	0	0	0	0	1.27635	0.710383	2.4812	1.13285	1.01277	0.521739	0.472973	0.776562	0.724138	0.663636	0.596963	0.528438	0.498051	0.450617	0.429412	0.403953	0.215022	0.199726	0	0	0.168494	0.164322
N14	1.71463	0.741463	0.746411	0.751174	0.75576	1.28947	1.29741	1.2887	1.31799	1.3251	1.35391	1.38272	1.35039	0.754717	0.75	0.74552	0.749117	1.30345	1.30952	1.31544	1.33893	1.31392	0.753994	0.731707	0.728358	0.694678	0.651163	0.619855	1.02709	0.946721	0.886578	0.477193	0.438792	0.400572	0.369311	0.329897	0.302277	0.276777	0.264733	0.247248	0.229921	0.214864	0.351928	0.192232	0.178703	0	0	0	0.407821
O14	1.17195	1.16667	1.17672	1.18644	0.683333	2.50996	0.67451	0.671756	0.676692	0.66426	0.6787	0.683274	0.680556	0.677966	1.18212	1.2053	0.686084	0.690096	0.6875	0.691358	0.688822	0.692537	0.682081	0.645161	0.606965	0.56492	0.541935	0.505929	0.462633	0.747573	0.716031	0.677098	0.606784	0.900585	0.821241	0	0	0.251941	0.243943	0.232299	0.217586	0.2052	0.343876	0.190352	0.305805	0.163494	0.155154	0.147923	0.249512
P14	1.95673	1.9717	1.98611	1.25561	1.26432	1.27273	1.28085	1.2887	1.2963	1.30364	0.749004	0.732824	0.736842	0.722022	0.736462	0.740214	0.74386	0.739726	0.726073	0.680851	0.635097	0.608924	0.94508	0.851927	0.442029	0.393651	0.363636	0.332036	0.557598	0.308051	0.294829	0.275583	0.247978	0.232172	0.395072	0.381529	0.360621	0.200825	0.191475	0.18481	0.177292	0.168884	0.161237	0.1528	0.146	0.142787	0.137089	0.133333	0.357684
A15	1.92534	1.85778	1.19214	1.20172	1.21097	0.688525	1.1992	0.690196	1.20229	0.684015	1.19203	0.644295	0.578171	0.502513	0.762821	0.690702	0.355109	0.318115	0.293725	0.272175	0.439427	0.240664	0.213575	0.208153	0.196457	0.313811	0.291474	0.157927	0.146644	0.142626	0.134067	0.12891	0.123822	0.119454	0.113782	0.193326	0.104137	0.102134	0.0958005	0.0920845	0.0890515	0.148159	0.14234	0.13458	0.127241	0.121957	0.118893	0.353511	0.630503
B15	0.862007	0.642089	0.386139	0.195599	0.183036	0.171254	0.163033	0.156863	0.1473	0.136095	0.131102	0.124514	0.206502	0.192202	0.185841	0.102362	0.100142	0.0984055	0.0956938	0.0912424	0.0890973	0.0846406	0.146143	0.14	0.0766813	0.0752199	0.0713073	0.068688	0.0663265	0.175574	0.51086	0.617224	0.809554	0.790482	0.877747	0.852792	1.03924	1.0053	1.16051	0.94569	0.996307	0.887884	0.82612	0.802794	1.05066	1.01488	1.06742	1.03832	1.11888
C15	1.42308	1.7563	1.77273	1.81818	1.86364	1.18072	1.17578	1.1711	0.666667	0.66426	0.669039	0.657534	0.671233	0.675676	0.68	1.18567	1.16667	1.13514	0.652819	0.636364	0.640449	0.639118	0.637838	0.6	0.567442	0.526539	0.468401	0.415584	0.380673	0.362637	0.563702	0.506383	0.460878	0.421324	0.403082	0.38327	0.20962	0.201102	0.182843	0	0	0.272533	0.259128	0.247458	0.239681	0.226306	0.213361	0.116847	0.111069
D15	1.37766	1.38542	1.37186	1.40704	1.3932	1.4	1.40654	0.79638	0.789474	0.793103	1.35391	1.36032	1.36653	1.33588	0.766917	0.761905	0	0.791209	0.794224	1.39502	0.791667	1.39041	1.38127	1.37255	0.743902	0.692737	0.62069	0.592593	0.53719	0.486188	0.431562	0.393632	0.358908	0.334928	0.31982	0.293578	0.283771	0.27012	0.238953	0.378799	0.203484	0.190228	0.181029	0.306907	0.290176	0.277416	0.147029	0.141679	0.129318
E15	1.00743	0.727273	0.722222	0.704846	1.24242	1.23529	1.26471	0.727273	0.722892	0.738956	0.743083	0.747082	0.750958	0.746269	0.741818	0.74552	0.749117	0.752613	0.748299	2.06711	0.747541	0.760656	0.77377	0.776699	0.789644	0.765432	0.768293	0.764179	1.34218	0.778761	0.774566	0.761905	1.27441	1.20988	0.67619	0.630197	0.549906	0.941068	0.828201	0.760417	0.712692	0.378238	0.348033	0.31843	0.307368	0.291417	0.285156	0.257951	0.236246
F15	1.2788	0.678571	0.66383	1.15702	1.83333	1.14397	1.14015	0.666667	0.671642	0.669091	1.17921	1.15862	0.666667	0.671141	0.668852	0.673139	0.670886	0.675	0.679012	1.19512	1.20181	0.676385	0.674286	0.66482	1.08376	0.575406	0.526096	0.462929	0.432612	0.411215	0.388406	0.356021	0.323564	0.305677	0.797753	0.278261	0.470101	0.447069	0.4088	0.3949	0.357093	0.331173	0.305439	0.162674	0.155237	0.148223	0.240357	0.130707	0.126079
G15	2.14211	2.15464	1.37879	1.38614	1.34742	0.763636	0.744589	1.29412	1.28571	1.27778	1.28516	0.719101	0.723247	0.727273	0.731183	0.727273	0.731034	0.717608	0.705128	0.662722	0.568579	0.926941	0.862213	0.820312	0.424348	0.384496	0.363636	0.343624	0.311751	0.293008	0.276004	0.269841	0.244248	0.229696	0.211782	0.204111	0.191853	0.178375	0.17066	0.163585	0.276515	0.405146	0.250367	0.238674	0.230284	0.222755	0.216068	0.118989	0.112221
H15	0.551325	0.383838	0.570479	0.34188	0.316079	0.169697	0.166184	0.157565	0.150628	0.146264	0.138032	0.13436	0.13172	0.125945	0.123263	0.121354	0.11591	0.113744	0.110664	0.106312	0.102795	0.09699	0.094703	0.0931315	0.0906389	0.0880057	0.0854817	0.223847	0.380117	0.810665	0.802512	0.771018	0.843979	0.883049	1.00101	1.09486	1.52333	1.48198	1.07993	1.0489	1.25178	1.19433	1.15404	1.04823	1.02116	0.98461	0.825625	0.808965	0.77206
I15	1.19907	1.20909	1.20264	0.692641	0.697872	0.694215	0.669261	0.67433	0.671642	0.676471	1.20956	0.695652	0.682927	0.647249	0.596491	1.47804	0.817181	0.752988	0.384615	0.356688	0.324786	0.538462	0.496394	0.469274	0.250771	0.239382	0.221831	0.372402	0.536384	0.497601	0.171027	0.160662	0.154882	0.258303	0.139626	0.134454	0.131532	0.125054	0.116847	0.113973	0.108028	0.183286	0.174462	0.168703	0.0909374	0.0857059	0.0819534	0.0785157	0.209224
J15	1.55028	0.830601	0.821053	0.824742	0	0	0.834951	0.826291	0.829493	0.832579	0.835556	2.30568	1.45339	1.44033	1.44534	0.818898	0.821705	0.815094	1.41544	1.38516	1.35714	1.29712	0.696165	0	0	0	0	0	0.445205	0.417722	0.369655	0.332518	0.523861	0.281124	0.467545	0.245315	0.236821	0.222053	0.210223	0.196105	0.186343	0.171362	0.159912	0.14959	0.139981	0.135688	0.127178	0.123415	0.205386
K15	1.95673	1.27885	1.26977	0.730594	0.748858	0.753363	0.7713	1.35683	1.34615	1.3361	1.25095	1.61963	0.924528	0.835322	0.439655	0.411881	0.38061	0.361204	0.340557	0.300268	0.28323	0.267281	0.436575	0.233463	0.39537	0.369048	0.353933	0.195569	0.184006	0.177062	0.168448	0.160852	0.277108	0.15444	0.150185	0.145161	0.139579	0.23581	0.126957	0.11977	0.111963	0	0.100933	0.0938303	0.1567	0.152174	0.462958	0.919395	0.924051
L15	1.02778	1.34343	1.35149	1.38614	0.796117	0.815534	0.819048	0.838095	0.8	0.817778	0.820961	0.813559	1.41152	1.32075	0.675497	0.606414	0.531328	0.478936	0.428016	0.364821	0.331395	0.537748	0.485311	0.446809	0.246964	0.232645	0.219512	0.363341	0.333822	0.320611	0.308756	0.167591	0.43125	0.148462	0.143507	0.137078	0.127067	0.122535	0	0.109692	0	0.103326	0	0.0948668	0	0.0868272	0.0816098	0.136741	0.132281
M15	1.04359	0.763819	0.78392	0.80402	1.41379	0.811594	0.788991	0.807339	0.8	0.803493	0.806867	0.824034	0.827004	0.829876	0.796875	0.727273	0.679487	0.593407	0.916667	0.811594	0.420664	0.386023	0.353293	0.310881	0.287059	0.454927	0.422819	0.376154	0.353535	0.329529	0.324119	0.175371	0.166065	0.162696	0.156906	0.15134	0.145201	0.139247	0	0	0.124308	0.118171	0.113398	0.190743	0.104398	0.0974308	0.0920845	0.0893786	0.0851312
N15	1.04359	1.33668	1.34483	1.37931	1.38647	1.39336	1.35586	1.34498	1.35193	1.35865	1.32661	1.33333	1.32432	1.3308	1.35741	0.790875	1.37407	1.3452	1.33681	1.34247	0.77027	0.765677	0.76129	0.757098	0.760125	0.763077	0.765957	0	0	0	0.64891	0.609865	0.554217	0.502693	0	0.443077	0.415954	0.383706	0.343529	0.323725	0.304802	0.277831	0.442424	0.41954	0.229921	0.222053	0.202497	0.333116	0.181479
O15	1.58366	1.60153	0.573529	0.573477	0.565517	0.571429	0.563934	1.44478	1.41429	1.40166	0.90137	0.893617	0.511749	0.904393	0.87931	0.872902	0.495327	0.496552	0.497738	0.498886	0.495652	0.869379	0.876858	0.502092	0.503093	0.5	0.87674	0.883629	1.39922	0.505747	0.879925	0.893058	1.40556	1.38739	0.505338	0.502618	0.487479	0.459119	0.762687	1.12465	0.667102	0.959379	0.911464	1.16489	1.07564	0.740092	0.692839	0.410442	0.387415
P15	1.08824	1.42246	1.40722	1.41414	1.42079	0.831683	1.46117	0.838095	1.45161	1.4375	1.44298	1.44828	0.820084	0.813008	0.806324	0.809339	0.812261	0.80597	1.37993	1.37063	0.786207	0.789116	0.791946	0.794702	0.779553	0.731563	1.20822	1.12563	1.08333	0.987179	0.883239	0.457912	0.739663	0.387275	0.64129	0.342043	0.316017	0.290258	0.269373	0.252814	0.229921	0.214391	0.208125	0.194797	0.329465	0.317391	0.174537	0.163311	0.274879
A16	1.72539	1.30392	0.75	0.744186	1.3105	1.31839	0.747826	0.742616	0.759494	0.754098	0.749004	0.752941	0.748092	0.743494	0.747253	0.761905	0.765343	0.768683	1.33681	0.777778	1.36644	0.783784	0.778878	0.781759	0.794788	0.797428	0.8	0.795031	0.797546	0.8	0.795252	1.39589	1.4	1.40401	1.40793	1.41176	2.2493	2.29429	1.47262	0.851312	0.841499	0.851312	1.45584	1.42737	1.4	1.38859	1.37366	1.3342	1.3342
B16	1.48	1.14655	1.8178	0.647773	1.79681	1.13953	1.13585	1.11594	1.1413	0.657143	0.661972	0.659794	0.67354	0.662252	0.651757	0.641975	1.07225	1.05882	1.02394	0.53717	0.863636	0.813627	0.749546	0.691928	0.376543	0.350778	0.330275	0.308434	0.285088	0.470468	0.42753	0.412836	0.398515	0.22082	0.215152	0.202817	0.344572	0.324239	0.320376	0.170461	0.284205	0.264083	0.254736	0.249147	0.134068	0.125107	0.117411	0.11192	0.18636
C16	2.26887	1.90868	0.699552	0.683761	0.689076	1.21488	1.22358	0.704	0.700389	0.69697	0.701493	0.705882	0.720588	1.26812	1.275	2.01408	0.728522	2.01356	0.745763	0.749164	0.752475	0.7557	1.32797	0.754717	0.741641	0.744745	0.741176	0.721127	0.710383	0.666667	0.59292	0.544	0.486772	0.44164	0.418262	0.384513	0.650127	0.62931	0.591435	0.313978	0.278626	0.264733	0.244147	0.234727	0.383346	0.357593	0.193762	0.181705	0.17485
D16	1.82124	0.771574	0.791878	0.784314	0.788462	1.36744	1.37443	1.38117	0.792952	0	0	1.40586	1.41152	1.417	1.42231	0.815686	0.818533	0.833977	0.827068	1.4359	1.44043	1.42958	0.819444	0.833333	0.835616	1.46622	1.47	0.833876	0.836013	0.830189	0.824615	0.826748	0	0.840841	0.84273	0.827586	0.829545	0.848837	0.841499	0.834286	1.44759	0.827195	0.827195	0.827195	0.811111	0.827195	0.811111	0.79564	0.715686
E16	0.713499	0.690909	0.657831	0.368664	0.356522	0.353684	0.609312	0.60039	0.336449	0.33213	0.326389	0.32107	0.312102	0.303951	0.301329	0.520744	0.292414	0.498681	0.495495	0.488169	0.27503	0.27262	1.01724	1.01237	0.470264	0.468177	0.735669	0.722051	0.725152	0.725275	0.72043	0.976077	1.68135	1.68831	1.42	1.41555	1.41623	1.91099	1.39652	1.62918	1.18648	1.17542	1.16067	1.15295	1.15295	1.33167	1.31532	1.31102	1.77184
F16	1.08824	1.37113	1.40722	1.41414	2.23267	2.24272	0.819048	0.82243	0.825688	0.844037	0	0	0	0.854701	1.5	1.50413	0.861789	0.878049	0.88	1.52529	1.55253	1.55556	0.855072	0.857143	0.850174	0.852234	0.834437	0.836601	0.830671	0.795181	1.35159	1.23958	1.16667	0.626398	0.586777	0.533333	0.493243	0.448541	0.41954	0.371975	0.347619	0.332953	0.309322	0.292292	0.272134	0.260482	0.248299	0.22956	0.219384
G16	1.295	1.26066	1.29384	0.733945	1.29279	0.733624	0.738197	0.721311	0.737705	1.29839	1.30556	1.2973	2.79468	1.31086	1.24825	0.727273	0.731034	0.744828	0.758621	0.772414	0.77551	0	0	0	0.779553	1.35625	0.770642	0.766467	0.769231	1.33913	1.31742	0.764045	0.766667	0.769231	0	0	1.32727	1.32727	1.32727	0.73	1.23133	0.65618	1.09188	0.55408	0.498294	0.4687	0.447853	0.412429	0.3827
H16	1.665	2.04902	1.29384	1.30233	1.3105	0.730435	0.735043	0.739496	0.743802	0.747967	0.743083	0.747082	0.750958	0.754717	0.75	0.734982	1.29268	1.26846	0.728477	0.691358	0.624658	1	0.519824	0.474308	0.449355	0.441281	0.400636	0.372093	0.346205	0.57037	0.524022	0.50264	0.480119	0.434397	0.3976	0.209302	0.191099	0.182272	0.175692	0.163677	0.15615	0.150438	0.145491	0.139313	0.131828	0.126352	0.120363	0.114107	0.109077
I16	1.09746	1.09465	1.10526	1.11554	0.643137	0	0	1.20784	1.21622	1.22433	1.23221	0.70073	1.23381	1.95035	1.94118	1.95222	1.20455	1.18495	1.2069	0.693498	0.690909	0.694611	0.698225	0.679887	0.683473	0.673913	0.646154	0.621359	1.60674	1.44048	0.48816	0.452579	0.739663	0.680556	0.36457	0.340426	0.318777	0.291417	0.273152	0.254577	0.239737	0	0	0	0.194667	0.18682	0.175904	0.166667	0.158868
J16	1.60096	1.21461	1.24658	0.707965	0.713043	0.717949	0.722689	1.29412	0.756303	0.715953	0.720307	1.25373	1.21201	1.14754	1.09174	0.548813	0.925187	0.469565	0.429688	0.402154	0.37013	0.601481	0.543421	0.501193	0.263215	0.243137	0.229508	0.2205	0.214345	0.204493	0.194767	0.320755	0.175908	0.17042	0.163972	0.157808	0.257431	0.239456	0.228329	0.125054	0.120861	0.114375	0.111153	0	0	0.0972361	0.166884	0.162584	0.336096
K16	1.83333	1.82533	0.65	0.666667	0.663968	0.669323	1.11481	1.12409	1.13309	1.14184	1.15035	0.671329	0.668942	0.666667	1.17434	1.19737	1.20455	0.685714	0.689655	0.687117	0.690909	0.688427	0.692082	0.689655	0.693182	0.683196	0.694215	0.691892	0.695187	0.692913	0.676768	0.686869	1.19851	2.57985	2.59124	1.19431	1.18014	1.19114	1.18014	1.18014	0.669725	1.18287	0.669725	0.659142	0.653244	0.657658	0.657658	0.653244	1.12308
L16	0.743719	0.748768	0.753623	1.2844	1.29279	0	0	0.752137	0.756303	0.760331	0.743083	0.747082	1.33463	1.36187	0.781609	0.784906	1.4	1.36957	1.36042	1.38516	1.39024	1.39519	0.8	0.813559	1.44746	1.43709	1.40895	1.36585	0	0.682171	0	0.653846	0.584746	0.962672	0.512635	0.879581	0.464229	0.408964	0.386755	0.358722	0.316703	0.303219	0.276515	0.258407	0.252595	0.238173	0.221548	0.204339	0
M16	2.29274	1.11765	1.09639	0.625	1.09125	1.10112	1.12734	1.12409	1.13309	1.82014	1.76451	2.42424	2.44186	1.14754	0	0	0	0.644776	0.648968	0.653061	0.664723	0.648045	0.651934	0.650407	1.13564	1.10997	1.07561	0.596737	0.580357	0.552301	0.520388	0.492754	0.468591	0.450161	0.438272	0.727273	0.4	0.685906	0.665365	0.646835	0.628536	0.352657	0.34192	0.327354	0.313978	0.301965	0.286555	0.274436	0.26618
N16	0.973684	0.703704	0.699552	0.717489	2.70925	0.727273	2.01277	0.727273	0.743802	0.747967	0.752	0.747082	0.750958	0.735294	1.29348	1.3	1.30634	0.760563	0.763889	0.759322	0.754967	0.75817	1.31949	1.34185	1.347	0.756098	0.759036	0.761905	0.764706	0.760807	0.757062	0.759777	0.77095	0.773481	2.13388	2.12332	1.35544	1.2775	1.22249	0.680653	0.632035	0.580517	0.551985	0.509599	0.490756	0.459119	0.433878	0.413598	0.676821
O16	1.77128	1.3641	1.35149	0.776699	0.780952	0.746667	0.741379	0.745763	0.728745	0	0	1.26792	1.27509	1.26812	1.26148	1.25517	0.713805	0.701299	0.698413	0.695652	0	0.620321	0.59596	0.56872	0.522484	0.484375	0.462385	0.439863	0.412698	0.673469	0.652295	0.343001	0.33253	0.306011	0.288325	0.283744	0.465816	0.451813	0.431953	0.239148	0.226181	0.379643	0.358094	0.342953	0.325893	0.307831	0.297786	0.162403	0.273408
P16	1.91981	1.23148	1.22422	1.23348	1.24242	1.25106	1.28085	1.27273	1.28049	0.727273	1.26538	0.738462	0.723247	0.719424	0.715789	1.25952	0.723549	0.72	0.733333	0.736842	1.28296	0.745981	0.749206	0.761905	0.76489	0.751515	0.754491	0.766467	0.753623	1.29775	0.708995	0.68	0.658711	0.599572	0.568	0.511545	0.463492	0.749267	0.402204	0.359606	0.330691	0.31843	0.295846	0.279962	0.465392	0.425125	0.392172	0.377122	0.366046
A17	2.59179	1.28502	1.29384	1.30233	1.3105	0.717949	0.713693	0.718367	1.26506	1.27273	0.731518	0.747082	0.762646	0.746269	0.720848	0.724739	0.721088	0.724832	0.721311	0.724919	1.27476	1.26875	1.27469	0.731707	0.73494	0.731563	1.30088	1.30612	1.32653	1.33141	0.748603	0.745205	0.741935	0.744681	0.747368	0.744186	0.726368	0.739241	0.712195	0.691943	0.672811	1.11087	0.982692	0.524237	0.477124	0.439759	0.385733	0	0
B17	2.00493	1.28502	0.753623	0.758294	0.777251	0.770642	2.10222	2.11354	2.12446	0.776371	0.770492	0.752941	1.32432	1.31579	1.30769	0.750903	0.746479	0.75	0.753425	0.756757	1.33	0.7557	0.758842	0.754717	0.757764	1.33129	0.756757	0.752941	0	0.758621	0	0.751381	0.747967	0.744681	0.706468	0.679245	0.665148	0.659142	0.637555	0	0.516814	0.81891	0.760417	0.395664	0.366374	0.341121	0.543039	0.518782	0.494676
C17	1.58571	1.95327	1.25229	1.26126	1.29279	0.743363	0.725738	0.73029	1.28571	1.29317	1.32129	1.29231	0.734082	0.738007	0.741818	1.29078	1.2972	1.27273	1.27907	0.727273	0.74026	0.753247	0.721713	1.2844	0.73716	0.740299	0.743363	0.746356	0.726257	0.715447	0.705263	0.695652	0.673171	0.642202	0.629712	0.608879	0.572549	0.526126	0.499145	0.450617	0.410689	0.384211	0.361386	0.326988	0.311301	0.27836	0.259095	0.4375	0.413765
D17	1.6165	1.24883	1.28169	0.737327	0.732143	0.736842	0.754386	0.748936	0.743802	0.747967	0.752	0.768	0.771654	0.775194	0.769811	0.753623	0.757143	0.760563	0.774648	0.788732	0.745098	0.748387	0.76129	1.33758	1.31385	0.746988	0.75	0.761905	1.31124	2.02793	1.97587	1.21429	1.21053	0.682927	1.18052	0.634361	1.00988	0.519573	0.47557	0.443096	0.413013	0.384717	0.358282	0.592121	0.556645	0.276777	0.251941	0.236055	0.220211
E17	1.90187	1.18222	1.15678	1.18644	0.683333	0.680162	0.677165	0.682171	0.687023	0.70229	0.698885	0.703297	0.707581	0.694444	0.69863	0.695652	0.69281	0.690096	0.694006	0.706625	0.71028	0.698795	0.702381	0.705882	1.24128	1.22254	1.24225	1.94475	1.95355	1.94638	0.690722	0.688608	0.686567	1.17506	0.663551	0.662069	0.643172	1.71215	1.63544	0.551985	0.508711	0.807267	0.754801	0.404993	0.385224	0.36409	0.340723	0.322652	0.30512
F17	1.92891	1.23721	1.22973	1.9214	1.93562	1.2618	1.25417	1.2623	1.29098	0.741935	0.737255	0.752941	0.715328	0.719424	0.715789	1.24658	0.690554	1.21543	1.22222	1.22884	0.705882	0	0	0.733945	1.26331	1.24355	1.26361	0.725212	0.722222	0.719346	0.716578	0.706494	0.69697	0.657277	0.618736	0.593814	0.555133	0.944547	0.924051	0.854515	0.464968	0.41774	0.396201	0.353511	0.331066	0.308995	0.297352	0.492768	0.267155
G17	3.12935	2.78049	1.30622	1.33971	1.3287	1.31839	1.32599	1.35683	1.30165	0	0	0.780488	0.774704	0.77821	0.793774	0.796935	0.791045	0.794118	0.797101	0.780488	0.783505	0	0	0.784314	0.760125	0.763077	1.34043	1.33333	0.764706	0.767442	0.770115	0.766197	0.745946	0.748663	0.722646	1.24752	1.20804	0.685446	0.651786	0.616034	1.00591	0.930783	0.485857	0.444444	0	0.363636	0	0.328829	0.314316
H17	2.51235	1.53757	1.45213	1.40704	1.36667	1.26724	0.630037	0.575163	0.530973	0.479167	0.442353	0.40592	0.373333	0.34662	0.31875	0.309064	0.298592	0.280884	0.271605	0.256586	0.24359	0.234818	0.226054	0	0.211073	0.203445	0.189902	0.178025	0.166667	0.162662	0.155905	0.152637	0.143825	0.13993	0.135174	0.131088	0.126079	0.333888	0.314902	0.298846	0.283145	0.545516	0.793217	0.76355	0.711669	0.863531	0.899753	0.932411	0.980119
I17	1.88426	1.20909	1.20264	0.683761	1.19087	0.677419	1.19444	0.6875	0.692308	0.69697	1.21402	1.87234	1.1993	1.2069	0.693878	1.2093	1.21639	1.2233	1.23003	0.706625	0.703704	0.707317	0.704478	0.707965	0.689266	0.672087	0.649485	0.62439	0.976395	0.911243	0.855839	0.468158	0.438792	0.404624	0.38172	0.36	0.33993	0.321586	0.532292	0.506944	0.475349	0.450617	0.241522	0.2336	0.225483	0.208125	0.343414	0.329465	0.181254
J17	2.45181	1.56471	1.56897	1.48148	0.849741	1.52332	0.891192	0.893401	0.913706	0.915423	0.935323	0.90566	0.907407	0.909091	0.910714	0.912281	0.902128	0.919149	0.894309	0.896	0	0	1.55849	1.54412	0.874552	0.855172	0.837209	0.748538	0.686016	0.60274	0.54251	0.48227	0.429907	0.393258	0.363171	0.345324	0.324084	0.306401	0.274178	0.263063	0.242123	0	0	0	0.174017	0	0.155816	0.148525	0.143913
K17	1.85	1.15152	0.655462	0.661157	0.666667	0.664032	1.18972	0.666667	1.17537	0.676471	0.681159	0.678445	0.682927	0.680272	0.684564	0.688742	0.686084	0.699029	0.702875	0.706625	1.95327	1.96308	1.25532	1.26126	1.26706	1.26163	1.24225	1.26197	1.26741	1.2623	0.724324	0.727273	0.724409	0.727273	0.72449	0.734694	0.724566	1.29367	1.25553	0.651786	0.58871	0.536765	0.86172	0.450617	0.408392	0.37388	0.33993	0.309322	0.5
L17	1.43094	1.46961	1.50829	0.851064	0.854167	0.844221	0.847291	1.51724	1.52174	0.859813	0.878505	0.880734	0.882883	0.873362	0.875536	0.852459	0	1.48235	0	0.851711	0.832117	0.834532	0.776316	0	0.784566	1.37778	1.38245	0.79257	0.795107	1.39577	1.38757	1.39181	1.36827	1.37255	0.755319	0.744186	0.733668	0	0	0.636166	1.07128	0.519573	0.481848	0.443769	0.408964	0.377749	0.353939	0.338747	0.307045
M17	1.07672	0.787565	0.791878	0.784314	0.803922	0.781395	0	0.778761	1.36957	1.4	1.38819	0.79668	0.8	0.816327	0.819277	0.822134	0.815385	0.818182	0.820896	0.823529	0.826087	0.828571	0.830986	0.833333	0.827119	0.821192	0.823529	1.44516	1.43533	1.32	0.673367	0.609865	0.566735	0.512821	0.474916	0.453543	0.415954	0.372449	0.346382	0.312299	0.491819	0.470101	0.419885	0.228125	0.216296	0.206069	0.193377	0.180581	0.172271
N17	1.36316	1.35025	1.33824	0.769231	0.773585	0.777778	0.781818	0.785714	0.789474	0.793103	1.39407	1.36032	1.36653	1.37255	1.3626	1.36842	1.35897	1.36462	0.782918	0.797153	0.811388	0.814035	0.797297	1.4	0.802632	0.797428	0.8	0.785276	1.37879	0.790419	0.776812	0.747253	0	0	0	0	0.46571	0.752577	0.677719	0.367296	0.343529	0.321232	0.282126	0.264253	0.254134	0.230284	0.211748	0.200412	0.193506
O17	0.285242	0.275934	0.271642	0.263158	0.144621	0.242574	0.227513	0.219843	0.211978	0.20882	0.114985	0.11261	0.10793	0.106838	0.102667	0.102211	0.278415	0.463624	0.609288	0.596721	0.737358	0.713913	0.701875	0.542043	0.680068	1.06262	1.12572	1.11063	0.805379	0.785942	1.04571	1.00316	0.71584	0.557836	0.54807	0.666215	0.882747	0.863358	0.833265	0.845837	0.977242	1.0465	1.01733	1.06964	0.956332	1.02868	0.826192	1.07065	0.785187
P17	1.00246	0.748768	0.753623	0.733945	0.738739	0.756757	1.35586	1.38739	1.37555	2.17167	0.783333	0.786885	0.780876	0.784314	0.787645	1.36842	1.37407	0.779783	0.774648	0.769759	0.765101	0.750809	0.746835	1.30031	0.739394	1.2994	0.754491	0.757396	0.744986	0.747875	0.7507	0.747253	0.75	0.746667	1.30105	2.03599	2.04326	0.737374	0.722772	0.722772	0.717445	0	0	0	0.717445	1.2904	0.703614	1.2775	0.717445
A18	1.55899	2.25946	0.843243	0.833333	0.824121	0.827586	0.830918	0.850242	1.52174	1.47706	1.43668	1.44206	1.4721	0.843882	0.846473	0.83871	0.854839	0.857143	0.849421	0.851711	1.49438	1.48175	1.5073	0.875912	0.877698	0.858131	1.52595	1.51351	1.48208	0.830189	0.77907	0.735135	0.671533	0.619469	0.580777	0.539326	0.504318	0.449231	0.713687	0.668848	0.632426	0.339535	0.313978	0	0	0.690456	0.652846	0.222053	0.212983
B18	2.42262	2.38857	0.857143	0.860215	0.832487	0.835821	0.839024	0.842105	0	0.847926	0.866359	0.868778	0.844828	0.83682	0.839506	1.47368	1.47809	1.48235	1.5098	1.51351	1.5	0.859259	0.851986	0.84507	0.838488	0.840678	0.823529	0.825806	0.820189	0.82243	0	0.793003	0.77095	0.708861	0.635347	0.55706	0.506944	0.804724	0.755917	0.695238	0.37484	0.336406	0.299487	0.284323	0.271628	0.250214	0.232484	0.214706	0.350721
C18	1.17195	1.14655	1.15678	1.8107	1.82591	0.661417	0.659004	0.664151	0.669145	0.647887	0.661972	0.676056	1.89789	1.21528	1.21017	1.2053	0.69281	0.705882	0.702875	1.225	1.22018	1.21557	1.21114	0.674157	1.15094	1.0534	0.942308	0.873294	0.451389	0.740385	0.400598	0.373626	0.34414	0.309051	0.285427	0.272212	0.253692	0.240527	0.393077	0.214233	0.35	0.319975	0.306539	0.166287	0.160882	0.155237	0	0	0
D18	1.80088	1.81739	0.678261	0.683761	0.689076	0.705882	0.690763	0.6875	1.21154	0.689139	1.23221	0.708487	1.93885	0.701754	1.20608	1.21333	1.22039	1.21543	1.22222	0.702194	1.19461	1.20118	1.2076	0.687679	0.685393	0.683196	1.17914	0.658098	1.12624	0.608295	0.559499	0.53125	0.513011	0.858144	0.788889	0.739003	0.4	0.386243	0.368222	0.33993	0.32194	0.309322	0.511512	0.479812	0.458707	0.247458	0.240527	0.237013	0.390076
E18	2.72059	2.00962	2.02358	1.23348	1.24242	1.25106	1.25941	1.232	0.708661	0.713178	1.24151	1.26792	0.7	0.704225	1.23958	1.21739	0.675159	0.627907	0.588235	0.507937	0.488223	0.453125	0.40273	0.353461	0.320631	0.30355	0.287671	0.259372	0.240741	0.232394	0.218776	0.206373	0.195191	0.326015	0.314358	0.173599	0.16957	0.157753	0.152242	0.148449	0.142787	0.132848	0.123051	0.11841	0.111196	0.10696	0.101178	0.171304	0.0926984
F18	1.83978	2.25946	2.26984	0.846561	0.849741	0.852792	0.855721	0.858537	0.861244	0.821429	0.813853	0.831169	0.848485	0.851064	0.842975	1.47967	1.4664	0.840467	0.833333	0.848485	0.829091	0.822695	0.816609	0.8	0.802632	0.797428	0.739003	0.690027	1.70644	1.5546	0	0	0.429907	0.676796	0.34466	0.316832	0.29918	0.284878	0.272897	0.255245	0.236821	0.216136	0.201797	0.192994	0.17697	0.292669	0.278474	0	0
G18	1.89205	1.47778	1.45989	1.46597	0.841026	0.844221	0.864322	0.866995	0.857143	0.847926	0.866359	0.868778	1.52444	0.862069	0.864407	0.855967	0.848	0.850394	0.852713	0.845283	0.826087	0.828571	0.830986	1.4433	0.827119	0.821192	0.815534	0.817891	0	0.739496	0.707124	0.683417	0.60793	0.55336	0.502655	0.4479	0.415954	0.383706	0.349282	0.319475	0.291127	0.268136	0.258407	0.234538	0.383922	0.354369	0.189857	0.179141	0.173913
H18	2.44493	1.84141	0.666667	0.653061	0.650794	1.14844	0.661538	1.16667	0.664207	0.669091	0.683636	0.680851	0.668942	0.673401	0.686869	1.22559	1.24916	0.717608	0.721311	0.724919	1.24687	1.22659	0.704478	0.701754	0.705202	0.708571	0.711864	1.2514	1.25691	0.721311	0.724324	0.713911	0.704082	0.707071	0.71	0.707617	0.698565	0.719212	1.25862	1.24939	1.24029	0.715686	0.690307	0.677494	0.650334	0.623932	0.595918	0.969639	0.906028
I18	0.959906	1.23148	1.24091	1.23348	0.709957	0.714894	0.710744	1.23695	1.24506	1.23846	1.26538	1.27273	1.26568	1.27273	1.26596	2	2.01034	0.744828	0.758621	0.734426	0.737864	0.734177	1.27864	1.2844	0.730539	0.733728	0.736842	1.28367	1.28895	0.747875	0.7507	0.753463	0	0.736842	0.718987	0.716418	0.713936	0.695238	0.688679	0.688679	0.688679	0.660633	1.11816	1.09188	1.09188	0.623932	0.604555	0.589899	0.580517
J18	1.72304	0.730769	0.725581	0.707965	0.713043	0.697095	0.702041	0.706827	0.703125	0.69962	0.70412	0.708487	0	0	0.703448	0.69103	0.695082	0.708197	0.705128	1.22884	0	0	0	0.710059	1.94493	2.66476	2.67705	0.725212	0.722222	2.71978	2.73098	1.27957	0.734043	1.28947	0.739583	0.75	0.752577	0.774536	1.35544	1.34474	2.11316	0.754522	0.754522	0.746803	1.2807	1.2807	0.719212	0.719212	0.73183
K18	1.06545	1.34343	1.35149	0.76555	0.759259	0.763636	0.744589	0.761905	0.765957	1.37021	1.3595	1.38843	0.787149	0	0.793774	0.809339	0.80303	0.797048	0.811808	1.42545	1.43011	0.819788	0.802721	1.4094	1.4	3.00971	3.01917	1.43131	0.830671	0.832808	0.845426	0.847352	0.859813	0.861538	0	0.802228	0.804408	0.797814	1.39617	1.4116	1.2343	1.13304	0.589899	0.533821	0	0.436472	0	0.647655	0.348865
L18	2.87565	2.8934	2.17766	0.79602	0.8	1.4067	1.39352	2.24074	0	0	0	0.842105	1.45957	1.44628	1.45122	0.832	0.834646	0.827586	0.830189	0.845283	0.826087	0.808362	0	0	0.807947	1.40453	1.36111	1.33731	0.728291	0.663317	0.604966	0.566667	0.538012	0.48951	0.466338	0.412607	0.395129	0.369153	0.346382	0.30965	0.291417	0.27037	0.257951	0.243536	0	0.218563	0.209319	0.196237	0.331173
M18	2.59346	3.31193	3.33784	1.9214	0.703863	0.72103	0.725738	0.73029	1.27016	0.730159	1.30556	0.761905	0.756757	0.760456	0.764045	0.759124	0.76259	0.765957	0.769231	0.764505	0	1.34884	0.766234	0.727273	0	0	1.00915	0.908722	0.480591	0.429268	0.397626	0.645862	0.348045	0.535519	0.294912	0.271955	0.254355	0.23193	0.220877	0.205924	0.191853	0.17527	0.163677	0.156568	0.151452	0.143207	0	0	0.12415
N18	1.46053	1.14655	1.17672	1.17155	1.20084	0.661417	1.15326	1.80597	1.81985	1.16667	1.175	1.1831	0.680556	0.668896	0.673267	0.670968	1.85669	1.17757	1.17378	0.668657	0.672566	1.17341	1.19364	1.2	1.19608	1.19231	1.18868	1.18519	0.687831	0.685714	0.676768	0.68	0.678133	0.669856	0.645455	0.612766	0.58871	0.536765	0.495756	0	0.76497	0.709722	0.664499	0.619394	0.326257	0.310638	0.291127	0.277567	0.255916
O18	2.07561	1.25472	0.712329	1.25561	0.713043	0.717949	0.722689	0.718367	0.734694	0.730159	1.30556	0.741313	2.04943	1.31086	1.31734	1.34317	0.770909	1.35484	1.36042	1.35172	1.35714	0.778523	0.763754	0.766773	0.769716	0.772586	0.768293	0.764179	0	0.763006	0.742382	1.24282	1.13915	1.0793	0.545106	0.48731	0.449231	0.699042	0.631644	0.559693	0.292585	0.268629	0.237206	0.225657	0.375735	0	0.321384	0.173913	0.159128
P18	0.964455	0.706977	0.712329	0.730594	0.680498	0.697095	0.702041	1.22222	1.21622	0	0	1.17895	1.17466	0.684932	0.689189	0.686469	1.20847	1.20382	1.18462	0.680851	0.693009	0.690476	0.694118	0.697674	1.21652	1.22254	1.24225	1.21081	1.22973	1.22546	0.710875	0.708333	0.71134	0.708861	0	0.704156	0.707022	0.671264	0.659142	0.622601	0	0.540741	0.499145	0.802198	0.737374	1.05105	0.96283	0.560307	0.301653
[truncated: 672 more columns]

## Sheet: metadata_df
	Value
Time	7/5/2024 / 1:25:18 PM
Repeats	721
Sampling period (s)	600
Sampling period (h)	0.1667
Total time (s)	432000
Total time (h)	120
Time_unit_conversion	3600
Number of molts	6
Auxin addition

## Sheet: stats_df
	Sample	Control	I1	M1	I2	M2	I3	M3	I4	M4	I5	M5	I6	M6	L1	L2	L3	L4	L5	L6	std_I1	std_M1	std_I2	std_M2	std_I3	std_M3	std_I4	std_M4	std_I5	std_M5	std_I6	std_M6	std_L1	std_L2	std_L3	std_L4	std_L5	std_L6	pval_I1	pval_M1	pval_I2	pval_M2	pval_I3	pval_M3	pval_I4	pval_M4	pval_I5	pval_M5	pval_I6
0	n1089	Luc	12.5215	2.04452	7.42952	2.15976	8.17596	3.80111	12.5228	5.62796					14.566	9.58929	11.9771	18.1508			1.03081	0.16143	0.621799	0.154848	0.695001	0.646115	1.62763	1.20424					1.12808	0.7032	1.07044	2.09646			8.09283e-10	0.0226809	4.31989e-05	0.000281246	6.71597e-15	6.56797e-15	6.43967e-15	6.03385e-15
1	ok2385	Luc	15.3101	2.45566	9.13646	2.70834	10.3466	4.15245	15.529	5.8677					17.7658	11.8448	14.4991	21.3967			1.25224	0.238144	3.42062	0.741096	1.48501	0.586913	1.83211	2.06878					1.34105	4.02382	1.75944	2.47022			2.08607e-14	1.92179e-13	3.03796e-13	2.54419e-12	2.0823e-14	1.79457e-14
2	PAS	Luc	11.336	1.99404	6.87298	2.03979	6.45085	2.08234	8.71809	3.00511					13.33	8.91277	8.53319	11.7232			0.43196	0.179923	0.470457	0.160142	0.267621	0.320137	0.576823	0.430813					0.448684	0.568219	0.462038	0.870068			0.85445	0.425726	0.775161	0.417723	9.96424e-07	0.147633	3.12561e-09	1.36447e-08
3	CK1BD	Luc	13.2846	2.38998	8.21727	2.52752	8.26392	2.58783	9.94164	3.4177					15.6746	10.7448	10.8517	13.3593			1.23298	0.291237	1.83998	0.495636	1.9047	0.347928	2.19681	0.561482					1.30152	2.03297	2.05421	2.46386			6.28973e-14	7.88728e-13	7.85846e-06	1.47668e-12	1.14048e-13	1.37845e-13	3.4336e-11	2.19031e-14
4	Luc	Luc	11.3168	1.95125	6.85775	2.03025	6.007	1.99455	8.0817	2.51475					13.2681	8.888	8.00155	10.5965			0.507635	0.131523	0.551085	0.124889	0.424604	0.20581	0.480919	0.201634					0.530693	0.591774	0.5131	0.580761			1	1	1	1	1	1	1	1
[truncated: 43 more columns]

## Sheet: summary_df
Condition	Hatch	L1	L2	L3	L4	L5	L6	valid_1	valid_0
CK1BD	42	42	42	42	42	0	0	42	6
Luc	40	40	40	40	40	0	0	40	8
PAS	47	47	47	47	47	0	0	47	1
n1089	42	42	42	42	42	0	0	42	6
ok2385	39	39	39	39	6	0	0	39	9

## Sheet: Comments
	Comments
A04
B04
C04
D04
E04
F04
G04
H04
I04
J04
K04
L04
M04
N04
O04
P04
A05
B05
C05
D05
E05
F05
G05
H05
I05
J05
K05
L05
M05
N05
O05
P05
A06
B06
C06
D06
E06
F06
G06
H06
I06
J06
K06
L06
M06
N06
O06
P06
A07
B07
C07
D07
E07
F07
G07
H07
I07
J07
K07
L07
M07
N07
O07
P07
A08
B08
C08
D08
E08
F08
G08
H08
I08
J08
K08
L08
M08
N08
O08
P08
A09
B09
C09
D09
E09
F09
G09
H09
I09
J09
K09
L09
M09
N09
O09
P09
A10
B10
C10
D10
E10
F10
G10
H10
I10
J10
K10
L10
M10
N10
O10
P10
A11
B11
C11
D11
E11
F11
G11
H11
I11
J11
K11
L11
M11
N11
O11
P11
A12
B12
C12
D12
E12
F12
G12
H12
I12
J12
K12
L12
M12
N12
O12
P12
A13
B13
C13
D13
E13
F13
G13
H13
I13
J13
K13
L13
M13
N13
O13
P13
A14
B14
C14
D14
E14
F14
G14
H14
I14
J14
K14
L14
M14
N14
O14
P14
A15
B15
C15
D15
E15
F15
G15
H15
I15
J15
K15
L15
M15
N15
O15
P15
A16
B16
C16
D16
E16
F16
G16
H16
I16
J16
K16
L16
M16
N16
O16
P16
A17
B17
C17
D17
E17
F17
G17
H17
I17
J17
K17
L17
M17
N17
O17
P17
A18
B18
C18
D18
E18
F18
G18
H18
I18
J18
K18
L18
M18
N18
O18
P18
