# Supplementary material for: A conserved chronobiological complex times C. elegans development
Source: EMBO J. 2025 Oct 20;44(22):6368–96. doi: 10.1038/s44318-025-00585-z (PMC12624140; doi:10.1038/s44318-025-00585-z)
Supplement: Supplementary file 3 — Source data Fig. 1 [file 44318_2025_585_MOESM3_ESM.zip › Figure 1/1E/Brood size numerical data.xlsx]

## Sheet: Fig. 1E
Brood Size
Strain	Wildtype	lin-42(ok2385)	lin-42(n1098)	lin-42DPAS	lin-42DCK1BD
Average brood	312.467	28	179.619	250.806	149.275
Total n=	n=45	n=1	n = 21	n = 36	n= 40
Replicates	>6	1	3	4	4
	300	28	214	309	149
	281		221	272	176
	304		229	251	153
	319		225	273	151
	348		152	352	197
	267		120	328	191
	322		298	223	142
	205		142	278	180
	335		55	189	191
	235		223	233	202
	314		79	249	97
	307		188	205	122
	380		42	215	73
	343		242	205	171
	321		242	222	200
	321		218	266	100
	325		224	244	154
	369		244	226	197
	356		145	293	175
	283		134	187	21
	241		135	277	112
	299			314	113
	324			316	41
	336			270	164
	340			258	140
	304			294	171
	299			223	165
	312			293	109
	305			155	198
	293			228	103
	320			252	193
	307			172	143
	315			278	176
	321			161	243
	372			261	114
	249			257	60
	356				259
	314				85
	333				184
	299				156
	313
	335
	336
	297
	306
