# Supplementary material for: A conserved chronobiological complex times C. elegans development
Source: EMBO J. 2025 Oct 20;44(22):6368–96. doi: 10.1038/s44318-025-00585-z (PMC12624140; doi:10.1038/s44318-025-00585-z)
Supplement: Supplementary file 3 — Source data Fig. 1 [file 44318_2025_585_MOESM3_ESM.zip › Figure 1/1D/Egg laying defective numerical data.xlsx]

## Sheet: Fig. 1D
Egg laying defective (Bag of worm)
	Replicates	1	2	3	4	Total	% bagged
Wildtype (N2)	n=	12	18	23	12	65	0
	'Bag of worms' observed	0	0	0	0	0
lin-42(ok2385)	n=	12	7	1		20	0.85
	'Bag of worms' observed	10	6	1		17
lin-42(n1089)	n=	22	14	28		64	0.34375
	'Bag of worms' observed	5	6	11		22
lin-42DPAS	n=	21	24	24		69	0.0144928
	'Bag of worms' observed	0	1	0		1
lin-42DCK1BD	n=	45	16	15	11	87	0.0114943
	'Bag of worms' observed	0	1	0	0	1
