# Supplementary material for: A conserved chronobiological complex times C. elegans development
Source: EMBO J. 2025 Oct 20;44(22):6368–96. doi: 10.1038/s44318-025-00585-z (PMC12624140; doi:10.1038/s44318-025-00585-z)
Supplement: Supplementary file 3 — Source data Fig. 1 [file 44318_2025_585_MOESM3_ESM.zip › Figure 1/1C/Precocious Alae numerical data.xlsx]

## Sheet: Fig. 1C
Precocious Alae (L4.0-L4.4)
	Replicates	1	2	3	Total	%
Wildtype (N2)	n=	10	15		25	0
	Precocious alae observed	0	0		0
	Precocious alae not observed	10	15		25
lin-42(ok2385)	n=	10	20		30	0.8
	Precocious alae observed	10	14		24
	Precocious alae not observed	0	6		6
lin-42(n1089)	n=	27	9		36	0.944444
	Precocious alae observed	25	9		34
	Precocious alae not observed	2	0		2
lin-42DPAS	n=	11	21	20	52	0.134615
	Precocious alae observed	1	4	2	7
	Precocious alae not observed	10	17	18	45
lin-42DCK1BD	n=	24	20		44	0.0681818
	Precocious alae observed	2	1		3
	Precocious alae not observed	22	19		41
