# Supplementary material for: A conserved chronobiological complex times C. elegans development
Source: EMBO J. 2025 Oct 20;44(22):6368–96. doi: 10.1038/s44318-025-00585-z (PMC12624140; doi:10.1038/s44318-025-00585-z)
Supplement: Supplementary file 4 — Source data Fig. 2 [file 44318_2025_585_MOESM4_ESM.zip]

Archive with 62 entries (55 files):
- Figure 2/
- __MACOSX/._Figure 2
- Figure 2/.DS_Store
- __MACOSX/Figure 2/._.DS_Store
- Figure 2/2C/
- __MACOSX/Figure 2/._2C
- Figure 2/2D/
- __MACOSX/Figure 2/._2D
- Figure 2/2C/.DS_Store
- __MACOSX/Figure 2/2C/._.DS_Store
- Figure 2/2C/Western Images/
- __MACOSX/Figure 2/2C/._Western Images
- Figure 2/2C/README_2C.txt
- __MACOSX/Figure 2/2C/._README_2C.txt
- Figure 2/2C/Western_FLAG_details.tif
- __MACOSX/Figure 2/2C/._Western_FLAG_details.tif
- Figure 2/2C/Western_Actin_Cropped.tif
- __MACOSX/Figure 2/2C/._Western_Actin_Cropped.tif
- Figure 2/2C/Western_FLAG_Cropped.tif
- __MACOSX/Figure 2/2C/._Western_FLAG_Cropped.tif
- Figure 2/2C/Western_Actin_Details.tif
- __MACOSX/Figure 2/2C/._Western_Actin_Details.tif
- Figure 2/2D/.DS_Store
- __MACOSX/Figure 2/2D/._.DS_Store
- Figure 2/2D/raw images/
- __MACOSX/Figure 2/2D/._raw images
- Figure 2/2D/Western FLAG_cropped.tif
- __MACOSX/Figure 2/2D/._Western FLAG_cropped.tif
- Figure 2/2D/README.txt
- __MACOSX/Figure 2/2D/._README.txt
- Figure 2/2D/Western_FLAG_Details.tif
- __MACOSX/Figure 2/2D/._Western_FLAG_Details.tif
- Figure 2/2C/Western Images/FLAG/
- __MACOSX/Figure 2/2C/Western Images/._FLAG
- Figure 2/2C/Western Images/.DS_Store
- __MACOSX/Figure 2/2C/Western Images/._.DS_Store
- Figure 2/2C/Western Images/ACTIN/
- __MACOSX/Figure 2/2C/Western Images/._ACTIN
- Figure 2/2D/raw images/15052025_150s 2025.05.13_16.05.02_Ch-Marker.jpg
- __MACOSX/Figure 2/2D/raw images/._15052025_150s 2025.05.13_16.05.02_Ch-Marker.jpg
- Figure 2/2D/raw images/15052025_150s 2025.05.13_16.05.02_Ch+Marker.jpg
- __MACOSX/Figure 2/2D/raw images/._15052025_150s 2025.05.13_16.05.02_Ch+Marker.jpg
- Figure 2/2D/raw images/15052025_150s 2025.05.13_16.05.02_Ch-Marker.tif
- __MACOSX/Figure 2/2D/raw images/._15052025_150s 2025.05.13_16.05.02_Ch-Marker.tif
- Figure 2/2D/raw images/15052025_150s 2025.05.13_16.05.02_Ch.tif
- __MACOSX/Figure 2/2D/raw images/._15052025_150s 2025.05.13_16.05.02_Ch.tif
- Figure 2/2C/Western Images/FLAG/20230201_Lin42Kin20_10s 2023.02.01_05.41.18_Ch-Marker.jpg
- __MACOSX/Figure 2/2C/Western Images/FLAG/._20230201_Lin42Kin20_10s 2023.02.01_05.41.18_Ch-Marker.jpg
- Figure 2/2C/Western Images/FLAG/20230201_Lin42Kin20_10s 2023.02.01_05.41.18_Ch.tif
- __MACOSX/Figure 2/2C/Western Images/FLAG/._20230201_Lin42Kin20_10s 2023.02.01_05.41.18_Ch.tif
- Figure 2/2C/Western Images/FLAG/20230201_Lin42Kin20_10s 2023.02.01_05.41.18_Ch+Marker.jpg
- __MACOSX/Figure 2/2C/Western Images/FLAG/._20230201_Lin42Kin20_10s 2023.02.01_05.41.18_Ch+Marker.jpg
- Figure 2/2C/Western Images/FLAG/20230201_Lin42Kin20_10s 2023.02.01_05.41.18_Ch-Marker.tif
- __MACOSX/Figure 2/2C/Western Images/FLAG/._20230201_Lin42Kin20_10s 2023.02.01_05.41.18_Ch-Marker.tif
- Figure 2/2C/Western Images/ACTIN/1-13_2s_actin 2023.02.06_16.39.42_Ch.tif
- __MACOSX/Figure 2/2C/Western Images/ACTIN/._1-13_2s_actin 2023.02.06_16.39.42_Ch.tif
- Figure 2/2C/Western Images/ACTIN/1-13_2s_actin 2023.02.06_16.39.42_Ch-Marker.tif
- __MACOSX/Figure 2/2C/Western Images/ACTIN/._1-13_2s_actin 2023.02.06_16.39.42_Ch-Marker.tif
- Figure 2/2C/Western Images/ACTIN/1-13_2s_actin 2023.02.06_16.39.42_Ch+Marker.jpg
- __MACOSX/Figure 2/2C/Western Images/ACTIN/._1-13_2s_actin 2023.02.06_16.39.42_Ch+Marker.jpg
- Figure 2/2C/Western Images/ACTIN/1-13_2s_actin 2023.02.06_16.39.42_Ch-Marker.jpg
- __MACOSX/Figure 2/2C/Western Images/ACTIN/._1-13_2s_actin 2023.02.06_16.39.42_Ch-Marker.jpg
