# Supplementary material for: A conserved chronobiological complex times C. elegans development
Source: EMBO J. 2025 Oct 20;44(22):6368–96. doi: 10.1038/s44318-025-00585-z (PMC12624140; doi:10.1038/s44318-025-00585-z)
Supplement: Supplementary file 4 — Source data Fig. 2 [file 44318_2025_585_MOESM4_ESM.zip › Figure 2/2C/README_2C.txt]

Western Blot 

probed with anti-FLAG (1:1000), Sigma Cat. Nr A8592. 
Ladder: PageRuler™ Prestained Protein Ladder, 10 to 180 kDa (ThermoFisher Scientific, Cat.Nr. 26616)

ECL Western Blotting Reagent (Cytiva RPN2236), 10s exposure time

After stripping blot was probed with anti-actin ( Millipore, MAB1501)

For publication ImageJ was used for cropping. See "Western_FLAG_cropped" resp. "Western_Actin_Cropped" for final image used  

Properties used (FLAG):
Min:0, Max: 64553

Properties used (ACTIN)
Min:984, Max:2658

"Western_FLAG_details" resp. "Western_Actin_Details" shows the unprocessed image with Details indicated.

All raw images are in the "raw images" folder
