# Supplementary material for: A conserved chronobiological complex times C. elegans development
Source: EMBO J. 2025 Oct 20;44(22):6368–96. doi: 10.1038/s44318-025-00585-z (PMC12624140; doi:10.1038/s44318-025-00585-z)
Supplement: Supplementary file 4 — Source data Fig. 2 [file 44318_2025_585_MOESM4_ESM.zip › Figure 2/2D/README.txt]

HA-IP Western Blot 

probed with anti-FLAG (1:1000), Sigma Cat. Nr A8592. 
Ladder: PageRuler™ Prestained Protein Ladder, 10 to 180 kDa (ThermoFisher Scientific, Cat.Nr. 26616)

ECL Western Blotting Reagent (Cytiva RPN2209), 150s exposure time 

For publication ImageJ was used for cropping. See "Western FLAG_cropped" for final image used (1=FLAG, 2=ladder) 

Properties used:

1.anti-FLAG: Min: 800; Max: 6900
2.Ladder: Min: 14841; Max: 46811

"Western FLAG_details" shows the unprocessed image with Details indicated.

All raw images are in the "raw images" folder
