# Supplementary material for: A conserved chronobiological complex times C. elegans development
Source: EMBO J. 2025 Oct 20;44(22):6368–96. doi: 10.1038/s44318-025-00585-z (PMC12624140; doi:10.1038/s44318-025-00585-z)
Supplement: Supplementary file 5 — Source data Fig. 3 [file 44318_2025_585_MOESM5_ESM.zip]

Archive with 54 entries (45 files):
- Figure 3/
- __MACOSX/._Figure 3
- Figure 3/3E/
- __MACOSX/Figure 3/._3E
- Figure 3/3B/
- __MACOSX/Figure 3/._3B
- Figure 3/3C/
- __MACOSX/Figure 3/._3C
- Figure 3/3D/
- __MACOSX/Figure 3/._3D
- Figure 3/.DS_Store
- __MACOSX/Figure 3/._.DS_Store
- Figure 3/3H/
- __MACOSX/Figure 3/._3H
- Figure 3/3F/
- __MACOSX/Figure 3/._3F
- Figure 3/3G/
- __MACOSX/Figure 3/._3G
- Figure 3/3E/.DS_Store
- __MACOSX/Figure 3/3E/._.DS_Store
- Figure 3/3E/CK1BD WT + Tail BLI numerical data.xlsx
- __MACOSX/Figure 3/3E/._CK1BD WT + Tail BLI numerical data.xlsx
- Figure 3/3B/.DS_Store
- __MACOSX/Figure 3/3B/._.DS_Store
- Figure 3/3B/pulldown.tif
- __MACOSX/Figure 3/3B/._pulldown.tif
- Figure 3/3B/pulldown.ai
- __MACOSX/Figure 3/3B/._pulldown.ai
- Figure 3/3B/replicates/
- __MACOSX/Figure 3/3B/._replicates
- Figure 3/3C/.DS_Store
- __MACOSX/Figure 3/3C/._.DS_Store
- Figure 3/3C/KD numerical data.xlsx
- __MACOSX/Figure 3/3C/._KD numerical data.xlsx
- Figure 3/3D/.DS_Store
- __MACOSX/Figure 3/3D/._.DS_Store
- Figure 3/3D/CK1BD WT BLI numerical data.xlsx
- __MACOSX/Figure 3/3D/._CK1BD WT BLI numerical data.xlsx
- Figure 3/3H/CK1BDΓêåA + Tail BLI numerical data.xlsx
- __MACOSX/Figure 3/3H/._CK1BDΓêåA + Tail BLI numerical data.xlsx
- Figure 3/3H/.DS_Store
- __MACOSX/Figure 3/3H/._.DS_Store
- Figure 3/3F/.DS_Store
- __MACOSX/Figure 3/3F/._.DS_Store
- Figure 3/3F/CK1BDΓêåB + Tail BLI numerical data.xlsx
- __MACOSX/Figure 3/3F/._CK1BDΓêåB + Tail BLI numerical data.xlsx
- Figure 3/3G/CK1BDΓêåAB + Tail BLI numerical data.xlsx
- __MACOSX/Figure 3/3G/._CK1BDΓêåAB + Tail BLI numerical data.xlsx
- Figure 3/3B/replicates/pulldown replicates.pdf
- __MACOSX/Figure 3/3B/replicates/._pulldown replicates.pdf
- Figure 3/3B/replicates/pulldown replicate2.tif
- __MACOSX/Figure 3/3B/replicates/._pulldown replicate2.tif
- Figure 3/3B/replicates/pulldown replicate1.tif
- __MACOSX/Figure 3/3B/replicates/._pulldown replicate1.tif
