# Supplementary material for: A conserved chronobiological complex times C. elegans development
Source: EMBO J. 2025 Oct 20;44(22):6368–96. doi: 10.1038/s44318-025-00585-z (PMC12624140; doi:10.1038/s44318-025-00585-z)
Supplement: Supplementary file 5 — Source data Fig. 3 [file 44318_2025_585_MOESM5_ESM.zip › Figure 3/3E/CK1BD WT + Tail BLI numerical data.xlsx]

## Sheet: Fig. 3E
time(s)	10µM	10µM fit	3.33µM	3.33µM fit	1.11µM	1.11µM fit	0.37µM	0.37µM fit	0.123µM	0.123µM fit	0.041µM	0.041µM fit	0.014µM	0.014µM fit
-780.024	0		0		0		0		0		0		0
-779.824	-0.0120782		-0.0148594		-0.0056209		-0.0103197		-0.0094142		-0.0061672		-0.0053894
-779.624	0.00260903		-0.0039938		0.00324354		-0.006306		-0.0006819		-0.0001538		-0.0059351
-779.424	0.00261829		-0.002498		0.00359995		-0.0038962		-0.0004305		0.00844924		-0.0041805
-779.224	-0.0015662		-0.0092753		0.00113428		-0.0075665		-0.0076178		0.00388181		-0.0011866
-779.024	0.0022464		3.364e-05		0.00085143		0.00070869		-0.002303		0.00550999		-0.0021311
-778.824	-0.0025479		-0.005767		0.00051269		-0.0023754		-0.0059036		0.00216676		0.00202116
-778.624	-0.0038585		-0.0010433		0.0012482		-0.0006362		-0.005355		0.00612028		-0.0040209
-778.424	-0.0012186		-0.0061178		0.00147696		-0.0044616		-0.009809		-8.412e-05		-0.0012039
-778.224	-0.0002653		-0.0044603		0.00564744		-0.0019244		-0.0050242		0.00371373		0.00152148
-778.024	-0.0021228		-0.0118544		0.00165446		-0.0052186		-0.0066141		-0.000917		-0.0043614
-777.824	-0.0006066		-0.0099138		0.00413005		-0.0038297		-0.0047247		0.00267474		-0.0041942
-777.624	-0.004351		-0.0040287		0.00416548		0.00016474		-0.0038763		-0.0006133		0.00026219
-777.424	0.00042123		-0.0033974		0.002711		-0.0026175		-0.0011079		-0.0003362		-0.0015684
-777.224	0.00561077		0.00261433		0.013397		0.00878405		0.00548184		0.00281258		0.00579715
-777.024	0.00565361		-0.0037657		0.00500598		0.00501323		0.00255391		-0.0005781		0.00249376
-776.824	-0.0096048		-0.0098445		0.00180139		-0.0078444		-0.0128221		-0.0081944		-0.0078072
-776.624	-0.0022876		-0.0075111		0.00448378		-0.0009479		-0.007411		0.00598298		0.00140494
-776.424	-0.000153		-0.0035352		0.00592568		-0.002691		-0.0039505		0.00932941		-0.0019923
-776.224	-0.0049417		-0.0082418		-0.0002194		-0.0108596		-0.0068138		-0.0079898		-0.007394
-776.024	-0.0049074		-0.01003		-0.0037031		-0.0035427		-0.0125204		-0.0054694		-0.0083272
-775.824	-0.0111104		-0.0088721		-0.007385		-0.00733		-0.0139328		-0.0034882		-0.004862
-775.624	-0.0067491		-0.0001316		0.0108056		0.00303327		-0.0053955		-0.0022087		0.00558226
-775.424	-0.0027192		-0.008753		0.00061846		-0.0054275		-0.0110652		0.00017476		-0.0071143
-775.224	-0.004979		-0.0060731		0.00326697		-0.0033528		-0.0036419		-0.0005848		-0.0004922
-775.024	-0.006759		-0.0101326		0.00246199		-0.0067307		-0.0096185		-0.0039857		-0.003051
-774.824	-0.0061608		-0.0036213		0.00363966		-0.0022276		-0.005247		-0.004937		-0.0046307
-774.624	-0.007285		-0.0034657		0.0017469		-0.003901		-0.0067689		0.00140917		-0.0049644
-774.424	-0.0081879		-0.0108813		-0.0007379		-0.0034648		-0.0066461		-0.0036679		-0.005224
-774.224	-0.0044403		-0.0137712		0.00548533		-0.0022605		-0.0096163		0.00436094		0.00324017
-774.024	-0.0113466		-0.0141662		-0.0021948		-0.0005247		-0.0153604		-0.0013324		-0.0057748
-773.824	-0.0053999		-0.000396		0.00764564		-0.002727		-0.0040779		0.00461394		-0.002613
-773.624	-0.001653		-0.0086937		0.00612459		0.00037658		-0.0138714		0.0048205		-0.0009421
-773.424	-0.0056291		0.00023695		0.00305095		-0.0037486		-0.0122233		-0.0008664		-0.0039156
-773.224	-0.0091443		-0.0119303		0.00341137		-0.0036345		-0.011064		-0.0074511		-0.0017598
-773.024	-0.0037102		-0.0017458		0.00469692		-0.0012179		-0.0012503		-0.0016677		0.00154077
-772.824	-0.0056039		-0.0040915		0.00339958		-0.0047421		-0.0063363		-0.003129		-0.0018674
-772.624	0.00360056		-0.0006896		0.00942517		-6.465e-05		0.00188146		0.00508905		0.00697371
-772.424	-0.0051715		-0.0052669		0.00242309		-0.0009365		-0.002264		0.00245002		0.00128124
-772.224	-0.0072231		-0.008505		0.00509886		-0.0021746		-0.0088421		-0.0051405		-0.0032408
-772.024	-0.0006357		-0.0073589		0.00495581		-0.0022695		-0.0092685		0.00337425		-0.0019655
-771.824	-0.0055877		-0.0052183		0.00414343		-0.0019216		-0.0058294		-0.0031544		-0.000237
-771.624	0.00229359		-0.0019534		0.00352892		-0.0020773		-0.0034869		0.00176656		0.00029344
-771.424	-0.0051931		-0.014096		0.0038135		-0.0041674		-0.0067518		-0.0063194		-0.0052313
-771.224	-0.0025067		0.00294972		0.00585224		0.00135196		-0.0011628		0.00261929		0.0058163
-771.024	-0.0010952		-0.0027361		0.00693994		-0.0045902		-0.0030671		0.00063999		0.00219024
-770.824	0.00644291		-0.0073916		0.0133509		-6.181e-05		-0.0011131		0.0049375		0.00594577
-770.624	-0.0010211		0.00155581		0.00231958		-0.0029543		-0.0079691		0.00371995		0.00408701
-770.424	-0.0021887		-0.0074786		-0.0022964		-0.0057783		-0.0073382		-0.0019565		-0.0023649
-770.224	-0.007285		0.00099016		0.00817012		-0.0032633		-0.0008797		-0.0013894		-0.0011504
-770.024	-0.0037449		-0.0057918		0.00231353		-0.0009174		-0.0043887		0.0003406		-0.0020737
-769.824	0.00156232		-0.0024163		0.00744582		0.0008942		-0.0009719		0.00381624		0.00472892
-769.624	0.00423881		-0.002209		0.0102178		0.0013316		0.00484385		0.00850891		-0.0032413
-769.424	-0.0021034		-0.0045215		0.00717638		-0.0033962		-0.0009113		0.00673258		-0.0002549
-769.224	0.00167		-0.0025719		0.0104348		0.00637933		-0.0045522		0.00783189		0.00712782
-769.024	-0.0049652		-0.0009325		0.0056243		0.00892449		-0.001793		0.00097196		-0.000726
-768.824	-0.000291		0.00027543		0.0126888		0.00702987		0.00151245		0.00924579		0.00424093
-768.624	0.00113002		-0.0033164		0.00395674		-0.0027811		-0.0004632		0.0026633		0.00260715
-768.424	-0.0045974		-0.0008683		0.00397202		0.00194661		-0.0004018		0.00068903		-0.0003555
-768.224	-0.000513		-0.0019384		0.0131181		0.00170759		-0.0022851		0.00429957		-0.0027943
-768.024	-0.0038967		-0.0068868		0.0013991		-0.0012879		-0.0128485		-0.0047891		-0.0012827
-767.824	-0.0006133		-0.0084433		0.00802685		-0.0005296		-0.0061212		0.00236148		0.00093354
-767.624	0.00438441		0.00243385		0.0056288		-0.0014114		0.00019416		0.0050015		-0.000746
-767.424	0.00207203		0.0007788		0.00321653		0.0020287		-0.0057267		-0.002627		0.00041374
-767.224	0.00460804		0.00168977		0.0103153		0.00853555		-0.0007895		0.00293135		0.00907453
-767.024	7.839e-05		0.00010323		0.0139691		0.00589985		-0.0010846		0.00481399		0.00329587
-766.824	-0.0006077		-0.0031374		0.010624		-0.0015078		-0.0071048		-0.0008369		0.00148236
-766.624	0.00903134		0.0014167		0.0125795		0.00225155		-0.000391		0.00503674		0.00723301
-766.424	-0.0017956		-0.0102919		0.00856468		-0.0023282		-0.0062264		0.00029913		-0.0017069
-766.224	0.00459264		-0.0072611		0.00355972		0.000548		-0.0041249		0.00340242		0.00201916
-766.024	-0.0052209		-0.0032391		0.00448539		-0.0041295		-0.0056995		-0.0039931		0.00075577
-765.824	-0.008143		-0.0137643		0.00283289		-0.0071294		-0.0080221		-0.0051071		-0.0031089
-765.624	-0.0096093		-0.0068865		0.00583198		-0.0026266		-0.0048547		0.00192533		-0.0019696
-765.424	-0.0048804		-0.0034072		0.00315475		-0.0009431		-0.0030178		-0.0007278		-0.0001469
-765.224	0.00411748		-0.0016754		0.00482146		0.0035704		-0.0031734		0.00016536		0.00566235
-765.024	0.00071793		-0.0067226		0.00311724		-0.0036914		-0.0068919		-0.000782		-0.0055571
-764.824	-0.0032281		-0.0041005		0.00920238		-0.0018839		-0.006904		0.00441126		-0.0013867
-764.624	-0.0033361		6.836e-05		0.00626293		0.00252899		-0.0032075		0.00313066		0.00231579
-764.424	-0.0091377		-0.0047388		0.00549402		-0.0044574		-0.0073464		-0.0030007		-0.0010024
-764.224	-0.0045801		-0.0010872		0.0128761		0.00340606		-0.0011421		0.00023656		0.00116437
-764.024	-0.0089616		-0.0044007		0.00488599		-0.0038559		-0.0066037		-0.0024512		0.00194202
-763.824	0.00274921		0.00361889		0.00867929		-0.0002774		-0.0009759		0.00708175		0.00328416
-763.624	-0.0002149		-0.0038535		0.0104959		0.00236485		-0.0026315		0.00440473		0.00260841
-763.424	0.00266454		-0.0051273		0.0111402		0.00087068		-0.0031322		0.0073454		0.00127223
-763.224	-0.0005151		-0.0044058		0.00969825		0.00335928		-0.0002725		0.0048819		-0.0020602
-763.024	-0.0023653		-0.0049398		0.00878039		-0.0032097		-0.0043608		0.0056426		0.00149029
-762.824	-0.0014026		-0.003345		0.0166102		-0.0021186		0.00084504		0.00638205		0.00833131
-762.624	-0.0029008		-0.0035252		0.00714034		-0.0009415		-0.0010933		-0.004471		0.00735064
-762.424	0.0023456		0.00033018		0.00979612		0.00506033		0.00154371		0.00249745		0.00555655
-762.224	-0.0083429		-0.0159478		-0.0039565		-0.0068851		-0.0097301		-0.007784		-0.004044
-762.024	-0.0119428		-0.0087516		0.0024508		-0.0015457		-0.006406		-0.007463		-0.0058485
-761.824	-0.0002704		-0.0007751		0.00727326		0.00479405		0.00577257		0.00224151		-0.0005712
-761.624	-0.0093674		-0.0046238		0.0038713		-0.0014384		-0.0047035		0.00185557		0.00022462
-761.424	-0.0052673		-0.0060552		0.00261673		-0.0037846		-0.0040249		-0.004883		-0.0006382
-761.224	-0.0047953		-0.0019014		0.00646918		0.00115752		-0.008691		0.00119142		0.00030472
-761.024	0.00298923		-0.0023906		0.0157456		-0.0023598		-0.0017555		-0.0033058		0.00184613
-760.824	-0.0059472		-0.0084922		0.00516299		-0.0082646		-0.0131082		-0.0036522		-0.0043435
-760.624	-0.0059748		-0.0051658		0.00507604		-0.0005963		-0.0024694		0.00069562		-0.004169
-760.424	-0.007912		-0.004423		-0.0007964		-0.0063115		-0.0138883		-0.0065612		-0.0035619
-760.224	-0.0011003		-0.0028547		0.00920546		-0.0052796		-0.0058475		0.00424574		-0.0007607
-760.024	0.00657725		-0.0033789		0.0168411		0.00066206		-0.0008308		0.00497342		0.00716427
-759.824	-0.0057929		-0.0052207		0.0109442		-0.0031083		-0.004927		0.00536286		0.00439654
-759.624	0.00425535		0.00361114		0.0106972		0.00394761		-0.0017174		0.00291553		0.00273594
-759.424	-0.0077314		-0.0084074		0.00120905		-0.0090025		-0.0072734		-0.0030213		-0.0047078
-759.224	-0.0052086		-0.0058018		0.00283986		-0.0011528		-0.0098982		0.00131196		0.00341351
-759.024	-0.0006437		-0.006424		0.00976677		-0.0078571		-0.0064492		0.00458057		-0.001407
-758.824	-0.0014173		-0.005348		0.00879804		0.00010576		-0.0037734		0.00435604		-0.0040818
-758.624	-0.0009487		-0.0056526		0.0113086		-0.000531		-0.0010442		0.00661633		0.00170355
-758.424	-0.0012297		0.00024414		0.00586222		0.00488224		-0.0037253		0.00296026		0.00866402
-758.224	-0.0081368		-0.0152664		0.00095994		-0.011196		-0.0179257		-0.0073558		-0.0086903
-758.024	-0.0058314		-0.0057287		0.00484507		-0.0032345		-0.0014518		0.00521741		0.00354542
-757.824	0.00070492		-0.0044506		0.0126599		-0.0007628		-0.0035663		-0.0026176		-0.0011931
-757.624	-0.0009932		-0.002136		0.00852799		0.00167628		-0.0014719		-0.0016273		0.0016323
-757.424	-0.0071814		-0.0071568		0.00533077		-0.0032387		-0.003767		0.00208111		-0.005278
-757.224	-0.0017905		-0.0122856		0.00686178		-0.0082101		0.00129628		-0.0017441		0.00084136
-757.024	-0.0008188		-0.0049749		0.00498532		-0.0009183		-0.0045405		0.00545557		0.00256939
-756.824	-0.0018901		5.169e-05		0.0111092		0.00155799		-0.0048043		0.0042484		0.00647241
-756.624	0.00256059		-0.0007273		0.0131219		0.00169502		-0.0039362		0.00522444		0.00817795
-756.424	-0.0087604		-0.0055968		0.00041094		0.00179265		-0.0042953		0.00116102		-0.0046317
-756.224	-0.0039235		-0.004758		0.00626434		-0.0017666		-0.0028983		-0.0014821		-0.0024035
-756.024	-0.0067751		-0.0090608		0.00160573		-0.0077634		-0.0025129		-0.0034774		-0.0047539
-755.824	-0.0097936		-0.0052011		0.00060492		-0.0078034		-0.0080713		-0.0055691		-0.0021927
-755.624	-0.0049567		-0.0064011		0.00544743		-0.0020038		-0.0073301		0.0031701		-0.0024761
-755.424	-0.002069		-0.0068153		0.00728708		-0.0044429		-0.0083678		0.00126259		-0.0048463
-755.224	-0.0040162		-0.0052424		0.0161571		0.0105579		0.00117515		0.00641141		0.00315453
-755.024	-0.0026237		-0.0012033		0.00780712		-0.0011467		-0.0052931		0.0063936		0.00187614
-754.824	-0.0058066		-0.001741		0.00877286		-0.0022828		-0.0045058		0.00194822		0.00600142
-754.624	-0.0013917		-0.0020403		0.0157301		0.00210322		0.00213504		0.00529717		0.00540918
-754.424	-0.0034542		-0.0034065		0.00567336		0.00519862		-0.0004526		0.00390436		0.00197932
-754.224	-0.0067653		-0.0062859		0.00707874		-8.476e-05		-0.0055385		0.00642712		0.00175245
-754.024	0.00084783		-0.0031306		0.0120156		0.00428815		0.00234446		0.00846387		0.00402488
-753.824	-0.0013163		0.00254036		0.0107943		0.0005809		0.00071223		0.00862066		0.00258831
-753.624	0.0005728		-0.001909		0.019255		-0.0011237		0.00377149		0.011822		0.00105034
-753.424	-0.0040373		-0.0041863		0.00958869		9.69e-06		-0.0065825		-0.000458		0.00105925
-753.224	-0.0022383		-0.0038878		0.0099198		-0.0031882		-0.0006242		0.0022352		-0.0011333
-753.024	0.00263061		-0.0065421		0.0142775		0.00011653		-0.0046667		-0.0028195		-0.0030922
-752.824	-0.0047098		0.00298776		0.0141938		0.00054758		-0.0035895		0.00841393		0.00240032
-752.624	-0.0046425		-0.008661		0.0145695		0.00187354		-0.0055927		0.00342622		0.00245092
-752.424	-0.0060804		-0.0043117		0.00737831		-0.0002382		-0.0051071		-0.0013723		0.00144168
-752.224	0.00238528		-0.0048627		0.0138705		-0.0042158		-0.0001008		0.00491691		0.00672314
-752.024	6.63e-06		-0.0112303		0.00667571		-0.0019985		-0.0049186		0.00429934		-0.0022993
-751.824	0.00526229		0.00439176		0.0177691		0.0063843		-0.0024141		0.00863742		0.00744477
-751.624	-0.0043964		-0.0034802		0.0130139		-0.0017391		-0.0008806		0.00947273		0.00029094
-751.424	-0.0009437		-0.0015708		0.0121212		0.00182491		-0.0040313		0.00161821		0.00010388
-751.224	-0.0055405		-0.0034951		0.00848492		-0.0050535		-0.0039738		-0.0004456		-0.0029856
-751.024	0.00199956		0.00066282		0.0129646		-0.0024202		-0.0010268		0.00406406		0.00473232
-750.824	-0.0037641		-0.0116928		0.00719671		-0.0063943		-0.0096758		-0.0007236		-0.0048967
-750.624	-0.0064569		-0.0126205		0.00908947		-0.0075487		-0.0023296		0.0014009		-0.0023541
-750.424	-0.0019672		-0.010707		0.0115103		-0.0009551		-0.0040528		0.00139106		-0.0015256
-750.224	-0.0053124		-0.0067635		0.0117036		-0.0008087		-0.0024119		-0.0008275		-0.002507
-750.024	-0.0011851		0.00029909		0.00931011		-0.0006386		-0.0029156		0.00529052		0.00244804
-749.824	-0.0015496		-0.0035346		0.0116341		-0.0034533		-0.0068267		0.00548101		-0.00329
-749.624	-0.0042639		-0.0090249		0.0147377		-3.154e-05		-0.0029688		0.00249744		-0.0031939
-749.424	0.00616542		0.00121707		0.0156429		0.0130847		0.00363345		0.00917048		0.00740187
-749.224	-0.0152118		-0.0137742		0.00114591		-0.0094626		-0.0129701		-0.0024607		-0.0120881
-749.024	-0.0040564		-0.0011898		0.00753101		-0.0035151		-0.0034677		0.00595988		-0.0001109
-748.824	0.00248941		0.00860035		0.0169933		0.00066954		8.224e-05		0.00903602		0.00226133
-748.624	-0.0027313		-0.0071414		0.0146973		-0.0001105		-0.0024894		-0.0015441		-0.0028267
-748.424	0.00187257		-0.0035217		0.013309		0.00116318		-0.0072962		0.00232495		-0.0023686
-748.224	-0.0035383		-0.0024066		0.010084		-0.0024784		0.0002154		0.00544168		0.00713662
-748.024	0.00211709		0.00725728		0.0163017		0.0074396		0.00472121		0.00571662		0.00982796
-747.824	-0.0021792		-0.0006972		0.0085907		0.00494078		-0.0037193		-0.0002112		-0.0019517
-747.624	-0.0060392		0.00514601		0.0113177		0.00100852		-0.0020955		0.00474146		0.0117706
-747.424	-0.0102686		-0.0012271		0.00975143		-0.0087696		-0.0135698		-0.0032934		0.00030838
-747.224	-0.0046495		-0.0057279		0.014631		-0.0034485		-0.0095565		-0.0008777		0.00224047
-747.024	0.00327608		-0.0032643		0.0157233		0.00255875		0.00138597		0.0110025		0.00667553
-746.824	-0.0018715		-0.0016269		0.0119606		-0.0055806		0.00177556		-0.0008442		-0.00487
-746.624	-0.0018122		-0.0071857		0.0121641		0.00033791		-0.0017011		0.00161229		-4.77e-06
-746.424	0.00110712		0.00644509		0.0201336		0.00990786		0.00033514		0.0114325		0.00430451
-746.224	0.00183272		-0.0054547		0.0167308		-0.0014539		-0.0052946		0.0126348		0.00115252
-746.024	0.00174903		-0.0001061		0.0104991		0.00207855		-0.0031382		0.0116067		0.00179168
-745.824	-0.0029781		-0.0056887		0.0129361		-0.0017695		-0.0034921		0.00326685		-0.0019559
-745.624	-0.0096093		-0.0075983		0.00414833		0.00026982		-0.0092986		0.00165831		-0.0060576
-745.424	-0.005036		-0.0092675		0.00218674		-0.0050461		-0.0079716		-0.001217		-0.0032238
-745.224	-0.0033501		-0.0033051		0.0122279		0.00072718		0.00284576		-0.0004783		-0.0019292
-745.024	-0.0065665		0.00144544		0.0139824		0.00410219		-0.0027965		0.00623742		0.00448135
-744.824	0.00449926		-0.0022591		0.0154936		-0.0017715		-0.0022091		-0.0010312		0.00633436
-744.624	0.0013073		0.00221663		0.00990672		-0.0008822		-0.0105738		0.0068854		-2.291e-05
-744.424	-0.0056027		-0.0046437		0.0125504		0.00212552		-0.0012953		0.00538547		-0.0036691
-744.224	-0.0069575		-0.0038666		0.00806626		0.00675614		-0.0043019		0.00237659		0.00291229
-744.024	-0.0048033		-0.0015749		0.0120671		-2.134e-05		-0.0065221		0.00391417		-0.0024662
-743.824	0.00465913		-0.0031277		0.0136395		0.00652782		-0.0043986		0.00432157		0.00081673
-743.624	-0.0068835		-0.0053218		0.00594332		0.002786		-0.0056428		0.00042824		-0.0058648
-743.424	0.00289019		-0.0070494		0.00763472		0.00176924		0.00108726		-0.002245		0.00186791
-743.224	0.00205353		-0.0020645		0.0130429		0.00170762		0.00513989		0.00047125		0.00042189
-743.024	-0.002414		-0.0017336		0.00716969		-0.0011741		0.00401981		0.00038107		0.00123517
-742.824	-0.000748		-0.0005352		0.0168088		-0.0003236		0.00392235		0.00754961		0.00819704
-742.624	-0.0018068		0.00320312		0.0116405		0.00476541		-0.000976		0.00886398		0.00596643
-742.424	-0.0038259		-0.0017654		0.00645915		-0.0013512		-0.003891		0.00579078		0.00257547
-742.224	0.00647928		0.00258255		0.0204363		-6.698e-05		9.085e-05		0.0117216		0.00181165
-742.024	0.00049604		-0.0025747		0.0104998		-0.0108887		-0.0082816		-0.0029036		-0.0029147
-741.824	0.00428422		-0.0084505		0.0156523		0.00534473		-0.0011174		0.00721622		0.00651508
-741.624	-0.004985		-0.0018052		0.00783401		-0.0010399		-0.0045076		0.00122617		0.00400552
-741.424	-0.0027914		-0.007284		0.0133649		-0.0031248		-0.0058138		-0.0027431		-0.0021966
-741.224	-0.0071641		-0.0055385		0.0119087		-0.0065734		-0.0066464		-0.003567		-0.003601
-741.024	-0.0040679		-0.0016107		0.0165841		0.00439346		-0.0032587		0.00361212		0.00722832
-740.824	-0.0073962		-0.0074177		0.00718421		0.00132287		-0.0085985		0.00010519		-0.0014936
-740.624	-0.0062529		-0.0080744		0.01077		-0.0028783		-0.0044875		0.00386496		0.00218903
-740.424	0.0008304		-0.0011539		0.0197081		0.00282922		0.00431002		0.00604957		0.00486277
-740.224	0.00066499		-0.0018718		0.0144861		0.00534698		-0.0025843		0.0008339		-0.0019617
-740.024	-0.0005255		-0.0043988		0.0107108		-0.0015106		-0.007048		0.001939		0.00400615
-739.824	0.00040529		0.00227131		0.0132715		0.0016191		-0.0059044		-0.003559		0.00430015
-739.624	-0.0075142		-7.25e-05		0.00991616		-0.0035186		-0.0076122		-0.0030266		-0.0011382
-739.424	-0.004308		0.00149051		0.0158915		-0.0002518		-0.0001249		0.00579567		0.00670269
-739.224	-0.0014741		-0.0010437		0.0126657		0.00120636		0.0015674		-0.0005977		0.00956241
-739.024	-0.0099538		-0.0020327		0.0048243		-0.0013657		-0.0013965		0.00148004		0.00356956
-738.824	-0.0056729		-0.0088394		0.00760268		0.00102461		-0.0077636		-0.002058		0.00158761
-738.624	-0.0028559		0.00061334		0.0131575		-0.0057082		0.00143625		0.00853919		0.00204482
-738.424	-0.0148337		-0.0058148		0.0105951		-0.0061423		-0.0124974		0.00136033		-0.0024817
-738.224	0.00146555		-0.0050037		0.0115393		0.00120513		0.00208254		0.0119548		0.00196676
-738.024	-0.0054301		-0.0095022		0.00854533		-0.0039899		-0.0021825		0.00129614		-0.0022834
-737.824	-0.0001056		-0.0002764		0.0196373		0.00534056		0.00429472		0.00564062		0.00704091
-737.624	-0.0094166		-0.0135589		0.00409243		-0.00709		-0.0095535		-0.0012746		-0.0024401
-737.424	-0.0009361		0.00162939		0.0151712		0.0102631		0.00302602		0.0198342		0.0102784
-737.224	0.0014661		-0.0003933		0.015074		0.00291896		-0.0033025		0.00362184		0.00416175
-737.024	-0.0070771		-0.0035442		0.0178717		-0.0022111		-0.0067753		0.00117575		-0.0004414
-736.824	-0.0012904		-0.0048967		0.0100299		-0.0014189		-0.0036765		-0.0011381		-0.0011851
-736.624	-0.0034365		-0.0053296		0.00863676		-0.007408		-0.0028454		0.002837		-0.001259
-736.424	-0.0007311		-0.0023799		0.0201426		-0.0004447		0.00127278		0.0061307		0.00955613
-736.224	-0.0023658		-0.0066737		0.012805		0.00224342		-0.0095412		0.00662253		-0.0014771
-736.024	-0.0097806		-0.0063814		0.0108077		0.0011517		-0.0054158		-0.0012367		-0.0069866
-735.824	0.000964		0.0020571		0.0158017		-0.0004558		-0.0023519		0.00421811		0.00233605
-735.624	-0.0071104		-0.0026168		0.00734529		-0.0052511		-0.0057757		0.00050488		-0.0002039
-735.424	-0.0051815		-0.0092161		0.00756035		0.00167643		-0.0074728		0.0012172		0.00451291
-735.224	-0.0080186		-0.0044377		0.0128435		-0.0063033		-0.0080693		-0.0058802		-0.0057266
-735.024	-0.0064811		-0.0010635		0.00854333		0.00234972		-0.0102147		0.00544164		0.0011441
-734.824	-0.0050621		-0.0063638		0.0115718		-0.001841		9.337e-05		-0.0019692		0.00102544
-734.624	-0.0095514		-0.0081566		0.0138302		-0.0059003		-0.0105696		0.0048127		-0.0016373
-734.424	5.638e-05		-0.0035536		0.0147371		-0.002038		-0.005729		0.00352507		0.00618369
-734.224	0.00238158		-0.0048842		0.014773		-0.0014871		-0.0106008		-0.0023266		0.00204911
-734.024	0.00323338		-0.0027778		0.0155393		0.00573065		-0.0047994		0.00247164		0.00574293
-733.824	-0.0014716		-0.0008099		0.0119647		-6.672e-05		-0.0063956		0.00342564		0.00548596
-733.624	-0.0025056		2.67e-06		0.0167653		0.00522301		-0.0026794		0.00590242		0.00503349
-733.424	-0.0036244		-0.0023501		0.0101929		-0.0045123		-0.0121498		-0.0049768		-0.0060729
-733.224	-0.0017753		-0.0105841		0.0099004		-0.0029001		-0.0067136		-0.0011818		-0.0013414
-733.024	-0.0028905		-0.0049156		0.00888846		-0.0001436		-0.0117506		0.0030673		0.00154723
-732.824	0.00433981		0.00722315		0.0172467		0.00812369		-0.0003087		0.00859048		0.00825399
-732.624	-0.0014399		0.00579686		0.0148924		0.00197972		5.839e-05		0.00840547		0.00455649
-732.424	-0.0025669		-0.0022141		0.00819875		-0.0019359		0.0015453		0.00363109		0.00322702
-732.224	-0.0030071		-0.0036984		0.0129928		0.00180107		-0.0036684		0.00063406		0.00303015
-732.024	-0.0002881		0.00307919		0.0137754		0.00186167		0.00070744		0.00013417		0.0100471
-731.824	0.00318986		-0.0024133		0.0180112		-0.0012672		-0.0058775		0.00299732		0.00445081
-731.624	0.00409554		-0.00369		0.0184863		0.00326935		-0.0014248		0.00514498		0.00993014
-731.424	-0.0077103		-0.0023158		0.00996571		-0.0002335		-0.0077717		-0.0012334		0.00147235
-731.224	0.00594344		0.00567886		0.0206585		0.00612127		0.00029712		0.00863681		0.00978538
-731.024	-0.0005671		0.00032348		0.0188774		0.00454283		-0.0020408		0.00639482		0.00285096
-730.824	-0.0053011		-0.0099741		0.00742878		-0.0101112		-0.0095919		-0.0063384		-0.0032963
-730.624	0.00271781		0.00505586		0.0228415		0.0133694		0.0027896		0.0135176		0.0154306
-730.424	0.00303281		-0.0064215		0.0124941		-0.0018664		0.00025803		0.00423473		0.00429036
-730.224	-0.0054121		-0.0033096		0.0103923		-0.0006672		-0.0119818		-0.0005057		-0.001511
-730.024	-0.004085		-0.0064132		0.0128518		-0.0017926		-0.0079491		0.0002968		-0.0009124
-729.824	-0.0017418		0.0027608		0.0127525		0.00016063		-0.0056875		0.00085992		0.00463738
-729.624	-6.485e-05		-0.0010671		0.0105329		-0.0003866		-0.0055108		0.00011666		-0.0014634
-729.424	-0.0105229		-0.0056683		0.00549414		-0.0028731		-0.0158485		0.00067828		-0.0049586
-729.224	0.00637663		0.00143213		0.0152879		0.00370007		-0.004026		0.00777124		0.00696969
-729.024	-0.0042806		-0.003924		0.0131204		-1.809e-05		-0.0068414		0.0114908		0.00710786
-728.824	-0.0077274		-0.0066773		0.0151413		-0.0043618		-0.0071915		0.00205424		0.00235341
-728.624	-0.0047061		-0.0049608		0.0131591		-0.0048442		-0.0060834		0.00632672		0.00526228
-728.424	-0.0031938		-0.0006181		0.0175842		0.00022285		0.00057721		0.00497918		0.0105426
-728.224	-0.0018043		3.625e-05		0.0242993		0.00472029		0.00033542		0.00538583		0.00614078
-728.024	-0.0046015		-0.0039946		0.0129487		0.00089824		-0.0035766		-0.0031966		0.00515243
-727.824	-0.0033242		-0.0038036		0.0163056		-0.0007188		0.00113003		0.00141968		0.0135663
-727.624	0.0003043		0.00738338		0.0165273		0.00742163		0.00329208		0.00816149		0.0115488
-727.424	-0.0126401		-0.0007443		0.0128194		0.0017865		-0.0060049		0.00687969		0.00175551
-727.224	-0.0025543		-0.0009289		0.018322		0.00061063		-0.0013488		0.00686185		0.00412731
-727.024	-0.0088236		-0.0057508		0.0129373		-0.01001		-0.0003772		-0.000931		0.00106948
-726.824	-0.0020737		-0.0051521		0.0132459		-0.003592		-0.0021673		0.00455249		-0.0010766
-726.624	-0.0017661		-0.0071243		0.0174645		0.00138041		-0.0009438		0.00208191		0.00228127
-726.424	-0.0027177		-0.0017001		0.00911879		-0.0077741		-0.0070563		0.00151508		-0.0030913
-726.224	0.00172333		-0.0032386		0.02153		0.00376116		0.00158043		0.00662374		0.00942711
-726.024	-0.0101563		-0.0069394		0.0121851		-0.0050821		-0.0053662		-0.0048438		-0.001775
-725.824	-0.0010784		-0.0079838		0.0143733		0.00047057		-0.0006205		0.00296543		0.00418852
-725.624	-0.0060671		-0.0062806		0.00887846		-0.0055523		-0.0058887		0.00325446		0.00498019
-725.424	0.00439175		-0.0015201		0.0179599		0.00046344		-0.0019501		0.00201942		0.00844266
-725.224	-0.0031873		-0.003715		0.0150014		-0.001789		-0.0097185		0.00287641		0.0115861
-725.024	-0.0078294		-0.0056724		0.00640458		-0.0006448		-0.0134736		-0.0038472		-0.0019081
-724.824	-0.0012518		-0.0021642		0.0166311		-0.0014359		-0.0022231		0.00443901		0.0058732
-724.624	0.0038157		-0.0030073		0.0182005		-0.0006586		-0.0025801		-5.04e-05		-0.0009469
-724.424	0.00248128		-0.001913		0.017626		0.00048119		0.00346807		0.0129501		0.00689898
-724.224	-0.0024105		-0.0075388		0.0162629		0.00303942		-0.0025871		0.0121122		0.0054564
-724.024	-0.0036167		-0.0023872		0.0151293		-0.0043633		-0.0068793		0.00405409		-0.003628
-723.824	-0.002726		-0.0018633		0.00948428		-0.0054224		-0.0044984		0.00262941		-0.0015866
-723.624	-0.0074062		-0.0011782		0.0144017		-0.0039851		-0.0011385		0.00412491		-0.0021915
-723.424	-0.0071699		-0.0059385		0.0104918		-0.0003643		-0.0030561		-3.252e-05		0.00455895
-723.224	-0.0011254		-0.003861		0.0115278		0.0103102		-0.0025174		0.0106573		0.00440111
-723.024	0.00084478		0.00762327		0.0136627		-0.0027358		-0.0040266		0.00628139		0.00258
-722.824	-0.0085041		-0.0043487		0.0136567		0.00176044		-0.0021062		0.00016841		0.00147506
-722.624	-0.0111865		-0.0036529		0.00909818		-0.0043026		-0.0130703		-0.0055075		-0.0007547
-722.424	-0.0062311		-0.0075913		0.0116834		-0.0038626		-0.002715		-0.0071141		0.00237367
-722.224	-0.0051596		-0.0051102		0.011193		-0.0005419		-0.0126724		0.00315561		0.00279164
-722.024	-0.0065533		-0.005426		0.010826		-0.0024283		-0.0033417		0.00400171		-0.0017283
-721.824	0.00027934		-0.0031709		0.0130151		0.00063845		-0.0002335		0.00405205		0.00893923
-721.624	-0.0026022		-1.348e-05		0.0177583		0.00468616		-0.0002594		0.00857766		0.00633291
-721.424	-0.0023523		-0.0015656		0.00977749		-0.0095599		-0.0042055		-0.0019609		0.00158401
-721.224	0.00553704		0.00517158		0.0257544		0.00764105		0.00220104		0.0128095		0.00532606
-721.024	-0.0050836		0.00191132		0.0115925		0.00700512		-0.0048876		0.00626991		0.00463127
-720.824	-0.0014345		0.00185509		0.0148907		0.00135155		-0.008579		-0.0016881		0.00266798
-720.624	-0.0033969		-0.0002448		0.0136328		0.0100994		-0.0081184		0.00216224		0.00889885
-720.424	0.00029556		0.0025136		0.0190615		0.00011632		-0.0011657		0.00300529		0.00574369
-720.224	0.0058813		0.00212905		0.0157946		0.00151979		-0.0010486		0.00893354		0.00419462
-720.024	-0.0025565		-0.0039198		0.0161698		0.00606786		-0.0048753		0.00826289		0.00187058
-719.824	-2.926e-05		-0.0012474		0.0200529		0.0024331		-0.0059578		0.00266805		0.00741791
-719.624	-0.00616		-0.003371		0.0127847		-0.0074598		-0.0090926		-0.0049381		-0.0003997
-719.424	-0.0016215		-0.002114		0.0204392		0.00122686		-0.0004811		0.00467969		0.00252761
-719.224	-0.0110619		-0.0121305		0.00412657		-0.0011686		-0.0156729		-0.0045558		-0.0079508
-719.024	-0.007394		-0.005379		0.0135689		-0.0049959		-0.0074552		0.0041732		-0.0017823
-718.824	0.00301658		-0.0036281		0.0164791		-0.0029408		-0.0023592		0.00967053		0.00173319
-718.624	-0.0093918		-0.0068826		0.00850696		-0.004744		-0.0108629		-0.001152		0.00257295
-718.424	-0.0014927		0.00229575		0.0188787		0.0011982		0.00139412		0.00263392		0.00387384
-718.224	-0.0031205		-0.0003963		0.0141724		-0.0016006		-0.0008613		0.00593931		-0.001287
-718.024	-0.0021296		-0.0003172		0.0213199		0.00264058		0.00025974		0.00935171		-0.0017649
-717.824	-0.008103		-0.0002923		0.0169586		0.00087821		-0.0028334		0.00587128		0.00365367
-717.624	-0.0071487		-0.0075447		0.00673731		-0.0050973		-0.0043372		-0.0015623		-0.0023686
-717.424	0.0078311		0.00397302		0.0281623		0.0030578		0.00551249		0.0135143		0.00953163
-717.224	-0.0042097		-0.0035336		0.0142563		0.0023174		0.00230992		-0.0010073		0.00723299
-717.024	-0.0005776		-0.0038686		0.0193866		0.0012572		-0.0095921		0.0026708		0.00164008
-716.824	-0.003488		-0.00609		0.0163716		-0.0060069		-0.0066865		0.00321257		0.00484775
-716.624	-0.0025665		-0.0065315		0.0128697		-3.209e-05		-0.0070771		0.00452587		0.00115079
-716.424	-0.0030523		-0.0073597		0.0108129		-0.0033178		-0.010193		-0.0006015		-0.0016525
-716.224	0.0027803		-0.0052287		0.0141305		0.00502246		-0.0009247		0.00486305		-1.867e-05
-716.024	-0.0004062		-0.0082528		0.014596		-0.0045702		-0.0043245		0.00563283		-0.0014905
-715.824	-0.0040383		-0.0033323		0.0199318		-0.0025513		-0.0069379		0.00746886		0.00313676
-715.624	-0.0057566		-0.0029509		0.0133714		-0.0023276		-0.0067403		-0.0002606		-0.0019508
-715.424	0.00337167		0.00924592		0.0178979		0.00071042		0.00096368		0.00823268		0.00533468
-715.224	-0.0065457		-0.0023089		0.0148908		-0.0039308		-0.0035182		-0.0009072		0.005694
-715.024	-0.0036083		-0.0019013		0.0189889		-0.0043795		-0.0038586		0.00154541		0.00155883
-714.824	-0.0067662		-0.0054995		0.0136926		-0.0038882		-0.0074145		-0.0005778		-0.0016222
-714.624	-0.0033043		-0.0039186		0.0168054		-0.0059754		-0.0048105		0.00301719		0.00407347
-714.424	-0.0041448		-0.0045927		0.016851		-0.0004827		-0.0060259		0.00342802		0.00561668
-714.224	-0.0004068		0.00220607		0.0192398		0.00408498		-0.0007363		0.00098975		0.00627968
-714.024	-0.0101066		-0.0049225		0.00710441		-0.006708		-0.0077516		0.00160982		0.00177367
-713.824	-0.0032538		-0.003266		0.0167866		0.00743632		-0.0062565		0.00035597		0.00461819
-713.624	-0.0079484		-0.0074056		0.0158482		-0.0062907		-0.0062775		-0.0029508		-0.003007
-713.424	-0.0020221		-0.0008677		0.0236506		-0.0001583		-0.0043623		0.00583123		0.00617292
-713.224	-0.0054862		-0.0003308		0.0166955		0.00193731		-0.0052922		0.00785987		0.0016825
-713.024	-0.0101826		-0.0065155		0.0179641		-0.0011618		-0.0065871		0.00291963		0.00171222
-712.824	-0.0023265		0.00133984		0.0106282		0.00092198		0.00052214		0.0028625		0.00463593
-712.624	-0.0045156		-0.0110491		0.0144674		-0.002467		-0.0038712		-0.0016435		-0.0085227
-712.424	-0.002585		-0.0019455		0.0206391		0.002224		-0.0056802		0.00672593		0.00301824
-712.224	-0.0023242		-0.0032849		0.013685		-0.0027107		-0.0033646		0.00241948		0.00185868
-712.024	-0.0044032		-0.0079926		0.0100657		-0.0079272		-0.0097057		-0.0016705		-0.0027071
-711.824	-0.0017443		-0.0017266		0.0155823		-0.0071209		4.056e-05		0.00176837		0.00334624
-711.624	0.00084732		0.00166815		0.0178995		-0.0037627		-0.0026744		0.00535976		0.00180876
-711.424	-0.0046176		-0.0001788		0.0178084		-0.00288		-0.0026177		0.00730866		0.00834811
-711.224	0.00444834		0.00192729		0.0183618		-0.0015705		-0.0008203		0.00214922		0.00647005
-711.024	0.00234612		-6.955e-05		0.0119423		-0.0027729		-0.0096271		0.00182598		0.00061099
-710.824	0.00269576		-0.0017194		0.0127494		0.00500291		-0.0014857		0.00572556		0.00388138
-710.624	-0.0043931		-0.0027368		0.0135261		-0.0062844		-0.0047642		-0.0005825		0.00236556
-710.424	-0.0012125		-0.0015178		0.0157933		-0.0026531		-0.0077615		-0.0010866		0.00065996
-710.224	-0.0018117		0.00220917		0.0120946		0.00281312		0.00337541		0.00568204		-0.0028284
-710.024	-0.0012286		-0.0003404		0.0236104		0.00136371		-0.0028912		0.00730869		0.00819729
-709.824	-0.0085747		-0.0090052		0.0113173		-0.0048873		-0.0082087		0.0005455		0.00021159
-709.624	-0.0046249		-0.0043604		0.015811		-0.0053557		-0.0041744		-0.003745		-0.002309
-709.424	-0.0101824		-0.009922		0.0104396		-0.0036974		-0.0111924		-0.0003324		-0.0046499
-709.224	-0.0031212		-0.000406		0.0180972		-0.0006438		-0.0062122		0.00813202		0.00294416
-709.024	-0.0040915		-0.0066692		0.0171651		-0.0074987		0.00040335		0.00066653		0.0044767
-708.824	-0.0099977		-0.0082795		0.00672921		-0.0103727		-0.0099349		-0.0007344		-0.0007526
-708.624	0.00120782		0.00255988		0.0207049		0.0027404		0.0001006		0.00361127		0.0067778
-708.424	-0.0056924		-0.0107846		0.0145173		-0.0025609		-0.0067157		0.00107878		0.00239219
-708.224	-0.004558		0.0005945		0.0150038		0.0005193		-0.0036763		0.00134353		0.00473295
-708.024	-0.0074418		-0.0080451		0.0148382		-0.0029826		-0.0016604		-0.0030504		0.00065588
-707.824	-0.0091984		-0.0105171		0.0111995		-0.0031687		-0.0088813		0.00026153		0.00219072
-707.624	-0.0040675		-0.0063312		0.0152896		-0.0062985		-0.0068038		-0.0062138		-0.0023389
-707.424	-0.0066896		-0.0056723		0.0139467		-0.0008305		-0.0024033		-0.0006089		-0.0027537
-707.224	-0.0080109		-0.0041496		0.0119799		-0.004279		-0.00109		-0.000282		-0.000345
-707.024	-0.003653		-0.0074933		0.0124121		-0.0011123		-0.0027825		0.00185419		0.00381346
-706.824	0.00374145		0.00193184		0.0195493		0.0082551		0.00158997		0.00933808		0.00895816
-706.624	-0.0088603		-0.0053864		0.0164358		-0.0023049		-0.0029118		-0.0047162		0.00218334
-706.424	-0.0054488		-0.0037745		0.0150694		0.00172494		-0.0056929		0.00433929		-0.0005813
-706.224	0.00434446		0.0068125		0.0201246		0.0014859		-0.0021495		0.00867464		0.00680569
-706.024	-0.0082903		-0.0005939		0.0158735		-0.0010682		-0.0076263		0.00413208		-0.0002398
-705.824	-0.0092362		-0.0040091		0.015037		0.00257435		0.00145215		0.00940807		0.00429935
-705.624	-0.0089682		-0.0044227		0.0124971		-0.0018805		-0.0047679		0.00035275		0.00243926
-705.424	-0.0057652		-0.0003063		0.0102542		-0.0017919		-0.0020873		0.00495475		0.00515131
-705.224	-0.0029517		-0.004833		0.0175123		-0.0032255		-0.01165		0.00312721		0.00866488
-705.024	0.00013032		-0.0073243		0.0181775		0.00164244		-0.006464		0.008784		0.00588694
-704.824	-0.0026562		0.00180528		0.0200708		-0.0034259		-0.0050564		-9.055e-05		0.00108683
-704.624	-0.0003974		-0.0027975		0.0204846		-0.0030707		-0.0014897		0.00829533		0.00528177
-704.424	-0.0080363		-0.0109936		0.0117057		0.00101061		-0.0061415		-0.0011484		0.00111151
-704.224	-0.0047846		-0.0064254		0.0191803		0.00216596		-0.0016612		0.00162741		0.00228927
-704.024	-0.0033866		0.00303204		0.0197919		-0.0026913		-0.0014972		0.00491482		0.00195752
-703.824	0.00160874		-0.0015715		0.0159242		0.00025581		-0.0053555		0.00427451		0.0050871
-703.624	-0.0056863		-0.0071301		0.0169172		-0.0044183		-0.0051247		0.00589215		0.00120501
-703.424	-0.0058613		-0.0021221		0.0166332		-0.0061385		-0.003436		0.00267799		0.0027282
-703.224	0.00050947		-0.0057052		0.01634		-0.0018576		-0.0070744		0.00660603		0.00160212
-703.024	-0.0051006		-0.0036564		0.0142191		-0.006506		-0.0067719		0.00378101		0.00508665
-702.824	-0.0074992		-0.0059521		0.0111253		-0.0046946		-0.0040111		-0.0018944		-0.0009403
-702.624	-0.0005342		0.00211087		0.0201395		5.553e-05		-0.0035804		0.00832832		0.00399099
-702.424	-0.0022624		-0.0038925		0.0148195		-0.0044799		-0.0062886		-0.0060272		0.00130073
-702.224	-0.0008816		-0.0087483		0.0104303		-0.0025943		-0.0077828		-1.873e-05		-0.0004029
-702.024	-0.0009187		-0.009689		0.0140349		-0.0019308		-0.0040215		0.00211715		-0.0005614
-701.824	-0.0117649		-0.0046871		0.00965315		-0.002653		-0.0138183		0.00395005		-0.002879
-701.624	-0.0042326		-0.0044493		0.0095654		-0.0004299		-0.005541		0.00751802		-0.0024374
-701.424	-0.0065403		-0.0063495		0.00754891		-0.0035636		-0.0049737		-0.001323		-0.0086438
-701.224	-0.0071176		-0.0019467		0.00971674		-0.0079245		0.00174885		0.00211962		-0.0038766
-701.024	0.00336262		0.00371853		0.0176521		0.00275014		0.00443092		0.0079795		0.00887478
-700.824	0.00126372		-0.0070273		0.0197703		0.00388801		-0.0024902		0.00606532		0.00495779
-700.624	-9.355e-05		-0.0024257		0.0163725		0.00138538		-0.0023368		-0.00115		0.00034072
-700.424	0.00176343		-0.0073248		0.0162542		-0.002093		-0.0086026		0.00603343		0.0020445
-700.224	0.00344625		-0.002019		0.0175458		-0.0011873		-0.0068321		0.00334191		-0.0014665
-700.024	-0.005412		-0.0086446		0.0112677		-0.0116713		-0.0031565		-0.0015533		0.00066056
-699.824	-0.0097695		-0.0049773		0.0152122		-0.0053839		-0.0040628		-0.0024138		-0.0042942
-699.624	-0.0098		-0.0115843		0.00592959		-0.0104322		-0.0141996		-0.0040082		-0.0066284
-699.424	-0.0005039		0.00488117		0.0229751		0.00934439		-0.0046226		0.00977477		0.00439918
-699.224	-0.0087429		-0.0095749		0.0139919		-0.0072105		-0.0063748		0.00102364		0.00072711
-699.024	0.00112696		0.00068658		0.0157046		-0.0060947		-0.0025343		9.394e-05		0.00144907
-698.824	-0.0017757		-0.0036055		0.0149134		-0.0057445		-0.0026123		-0.0010577		-0.0003923
-698.624	-0.0054875		-0.0091111		0.016778		0.00084713		-0.0051686		0.00504605		0.00190984
-698.424	-0.0079872		-0.0021445		0.0140278		-0.0066701		-0.0065414		0.00207461		0.00223005
-698.224	-0.0004616		0.00338478		0.0157443		-0.0023238		-0.0029785		0.00174351		-0.0003608
-698.024	0.00773172		0.0018309		0.0175232		0.00232769		0.00248081		0.00542956		0.00868185
-697.824	-0.0053486		-2.73e-06		0.0211269		-0.0013733		-0.0008403		0.00542226		0.00655459
-697.624	-0.0042988		0.00199539		0.0111785		-0.0033948		-0.0042399		0.00305611		0.00478487
-697.424	-0.0052937		-0.0028433		0.0153945		0.00280109		-0.0067598		0.00800008		0.00315099
-697.224	-0.0016096		-0.0057656		0.0115018		0.00059931		-0.0064929		0.00345841		-0.0022652
-697.024	-2.52e-06		-0.0053308		0.0123323		5.32e-05		0.0001319		0.00543126		0.00228076
-696.824	-0.00314		0.00296705		0.0195232		0.0038092		-0.0028757		0.00297323		0.00787973
-696.624	7.467e-05		-0.0097317		0.016521		-0.0012976		-0.0084502		0.00167445		0.00485953
-696.424	0.00513159		-0.002307		0.0193911		0.00279519		-0.0013702		0.00345272		0.0074136
-696.224	-0.0103333		-0.0090611		0.0028323		-0.0115094		-0.0099855		-0.0082905		-0.0064685
-696.024	-0.0098744		-0.0087649		0.0150162		-0.0036011		-0.0068272		0.00372201		0.0025928
-695.824	-0.0037894		-0.0065448		0.0220688		0.00106947		-0.0030759		-0.0022948		0.00172399
-695.624	-0.003393		0.00020242		0.0230336		-0.0014199		-0.0030307		0.00374821		0.00189426
-695.424	0.00133403		0.00025858		0.0146078		-0.0009485		0.00483882		0.00715073		0.0113758
-695.224	-0.0062174		0.00251015		0.0177488		0.0047282		-0.005		0.00400013		0.0041795
-695.024	-0.0080229		-0.0043823		0.0176212		0.00144483		0.00130994		-0.0022575		0.00408516
-694.824	-0.0147295		-0.0101297		0.010603		-0.0083716		-0.006943		-0.0002893		0.00136861
-694.624	-0.0082956		-0.0131846		0.00979349		-0.0133714		-0.0128985		-0.0007621		-0.0071213
-694.424	-0.0085326		-0.0038532		0.0198068		-0.0036643		-0.0091325		-0.0009599		0.00111862
-694.224	-0.0041027		-0.0053666		0.0210957		-0.0050289		-0.0037156		0.00722616		0.00292198
-694.024	-0.0028825		0.00532665		0.0206168		0.00252369		-0.0006913		0.012136		0.00915338
-693.824	-0.0036768		-0.0036464		0.0183888		0.00478813		-0.0008348		0.00521925		0.00453089
-693.624	-0.0037218		0.00111711		0.0196268		-0.001434		-0.0011018		4.506e-05		0.00384644
-693.424	-0.0061939		-0.0054595		0.0186971		-0.0005688		-0.0090813		0.00649583		-0.0016604
-693.224	-0.0113888		-0.0111963		0.0140814		-0.0052471		-0.0107695		-0.0055666		0.00130626
-693.024	0.00172451		0.00010022		0.0266877		0.00461437		-0.0113049		-0.0036597		-0.0001456
-692.824	0.00334544		0.0011974		0.0276288		0.00269384		0.00330902		0.00404347		0.0080912
-692.624	-0.00907		-0.00629		0.0143388		-0.0070945		-0.0050264		0.00057239		0.00233151
-692.424	-0.0134967		-0.0059023		0.00794579		-0.0074319		-0.0081229		-0.0050901		-0.0050483
-692.224	-6.599e-05		-0.0054497		0.0160089		-0.0032054		-0.0069879		0.00324877		0.00586137
-692.024	-0.006939		-0.0046999		0.0112165		-0.005796		-0.0076971		-0.0061289		0.00173952
-691.824	-0.0057991		-0.0042234		0.0115582		-0.0035303		-0.0114817		0.0104079		0.00199687
-691.624	0.00044594		-0.0015654		0.0123789		0.00249745		-0.0009743		0.0098091		0.00447781
-691.424	-0.0019672		-0.006166		0.0122031		-0.0011307		-0.001913		0.00455965		-0.0028459
-691.224	-0.0052092		-0.005984		0.0101544		-0.0035215		-0.0119677		0.00156417		-0.0036345
-691.024	-0.0034894		-0.0009944		0.0184489		-0.0016147		-0.0040709		0.00425362		0.00839007
-690.824	0.00323413		-0.0025531		0.0255811		-0.0021384		-0.0001087		0.00589113		0.00494325
-690.624	-0.0036345		-0.0025444		0.0176543		0.00466789		-0.0073029		0.00030052		0.00625029
-690.424	0.00098957		-0.0044987		0.0154753		-0.0020459		-0.0014675		0.00673431		0.00858042
-690.224	-0.0096496		-0.0041499		0.0126931		-0.0037473		-0.0007075		0.00860064		-3.583e-05
-690.024	-0.0003511		0.00241403		0.0191934		0.00545831		-0.0010126		0.00284361		0.00487002
-689.824	0.00149751		0.00068209		0.0201442		0.0032466		0.00238753		0.00773062		0.00770527
-689.624	0.00250653		-0.0038731		0.0189488		0.00692583		-0.0013331		0.00564069		0.00463072
-689.424	0.00105028		-0.0053515		0.0196303		-0.0017233		-0.0099362		0.00535161		-0.0013382
-689.224	-0.0094313		-0.0060768		0.0219894		0.00282494		-0.0027231		0.00180334		0.00375084
-689.024	-0.0104697		-0.0073227		0.0187615		-0.0090421		-0.0086643		-0.0007674		0.00265941
-688.824	-0.0052872		-0.005185		0.00797127		-0.0080034		-0.0063633		0.00259261		0.00287369
-688.624	-0.0091776		-0.0091765		0.0120689		-0.0084546		-0.0106444		-0.0018627		-0.0013471
-688.424	0.00159716		-0.0053691		0.0144328		-0.0016283		-0.0071042		-0.0044093		0.00173284
-688.224	-0.0076953		-0.0024401		0.0175543		0.00430866		0.00627576		0.00251332		0.00630593
-688.024	0.00252083		-0.0003404		0.0169361		-0.0017982		-0.0085093		0.00168024		0.0015192
-687.824	0.00442502		-0.0004382		0.0164905		0.0006773		-0.0008168		0.00865791		0.00389245
-687.624	-0.0004955		-0.0027121		0.0190171		-0.0018188		-0.0085465		0.0085817		0.00778563
-687.424	-0.0060718		-0.0047786		0.0192956		0.00235809		-0.0068786		0.00341996		0.00161758
-687.224	-0.0092645		-0.0086263		0.0111747		-0.0035756		-0.0015337		-0.0034235		0.00093982
-687.024	-0.010411		-0.0069322		0.0138365		-0.0072287		-0.0083229		-0.0064106		-0.0059036
-686.824	-0.0058736		-0.0047153		0.0164787		-0.0040744		-0.0078397		-0.0010771		-0.0033819
-686.624	-0.003046		-0.0022394		0.0149204		-0.0074648		-0.0138883		-0.0031281		0.00345213
-686.424	-0.0054869		-0.0069788		0.0186832		0.00104298		-0.0088136		0.00441385		0.00643436
-686.224	-0.0029363		-0.0041665		0.0133688		-0.0101045		-0.0055679		8.467e-05		-0.0016551
-686.024	-0.0005553		-0.0037326		0.0163583		-0.0007118		-0.0033982		-0.0006379		0.00322307
-685.824	-0.0102062		0.00118768		0.0141092		-0.011156		-0.0055535		0.00529843		0.0021174
-685.624	-0.0004629		-0.0050357		0.0150292		0.00250969		-0.0014653		0.00054995		0.00338292
-685.424	-0.0063205		-0.0115922		0.0139188		-0.0056913		-0.0034243		-0.0027944		0.00097538
-685.224	-0.0078552		-0.0073584		0.0229931		-0.0016786		-0.0068868		-0.0002822		0.00458154
-685.024	-0.0064404		-0.0129691		0.0121996		-0.0004344		-0.0100098		0.00239873		-0.0006641
-684.824	-0.0055344		-0.0069669		0.0177813		-0.0056709		-0.0034991		0.00198862		-0.0010766
-684.624	-0.0056603		-0.0017257		0.013091		-0.0038839		-0.006454		-0.0025385		-0.0028602
-684.424	-0.0019107		0.0065445		0.0239132		0.00457235		0.00182445		0.00828968		0.00383773
-684.224	-0.0096897		-0.010195		0.0162641		-0.0025936		-0.0073134		0.0002771		-0.0068669
-684.024	-0.0124475		-0.0039246		0.0140122		-0.0040103		-0.0042283		0.00125429		0.00212443
-683.824	-0.0054515		0.00200956		0.0204571		0.00273234		-0.0014739		0.0045126		0.00042924
-683.624	-0.0009186		0.00012057		0.0199568		0.00033428		-0.0064755		0.00532668		0.00452081
-683.424	-0.007117		-0.0010795		0.0208022		0.00049203		-0.0028899		0.00205504		0.00249437
-683.224	-0.0106783		-0.0057435		0.016694		-0.0052381		-0.01019		-0.0058307		0.00197225
-683.024	-0.0065465		0.00061004		0.0224733		-0.0021859		-0.002015		0.0003805		0.00803574
-682.824	3.966e-05		0.0002341		0.021302		-0.0015231		-0.0010966		0.0010602		0.00467674
-682.624	-0.0002246		-0.0069319		0.0189589		0.00088602		-0.0002774		0.0007661		0.00633319
-682.424	0.00291863		0.00109535		0.0177799		0.00314935		0.005616		0.00800488		0.01356
-682.224	-0.0020042		-0.0026626		0.0137082		-0.0039414		-0.0084516		-0.0007565		0.00728268
-682.024	-0.0081265		-0.0054471		0.0119458		5.161e-05		-0.0114816		0.00339167		0.00352039
-681.824	-0.001034		-0.0047471		0.0183297		0.00146536		-0.0012335		0.006335		0.00354779
-681.624	-0.0037303		-0.0032966		0.0165951		-0.0008019		-0.0051881		-0.0002946		0.00191167
-681.424	-0.003583		-0.0059465		0.0138909		-0.0017668		-0.0018058		-0.0002637		0.00119379
-681.224	-0.002862		-0.004621		0.0170327		-0.002364		-0.0133013		0.00374072		0.00014505
-681.024	-0.0019273		-0.000779		0.0188771		-0.0024168		-0.0057883		-0.0035413		0.00198002
-680.824	-0.0021885		-0.0017146		0.0213009		0.0037247		0.00576795		0.00726459		0.00663289
-680.624	0.00074617		0.00065092		0.0197166		0.00194892		-0.0038527		0.00276486		0.00161099
-680.424	-0.0038985		8.263e-05		0.019564		-0.0005726		0.00117415		0.00781014		0.0066481
-680.224	-0.0045966		-0.0015404		0.0135272		-0.0051162		-0.006003		0.00190597		0.00694453
-680.024	-0.0127691		-0.0127924		0.00809102		-0.0070901		-0.0060728		-0.0093579		-0.0058067
-679.824	0.00221241		-0.0031304		0.0184755		0.00370471		0.00256816		-0.0012167		0.00522459
-679.624	-0.0026637		-0.0109003		0.0120803		-0.0098705		-0.0051598		0.00199513		-0.0005926
-679.424	0.00159016		-0.0011922		0.0171049		-0.0023844		-0.0005634		-7.044e-05		-0.0009774
-679.224	-0.0046155		-0.0062449		0.0123495		-0.0038022		-0.0125032		0.00153917		0.00115108
-679.024	-0.0058713		-0.0005612		0.0187957		-0.0006774		-0.0075738		0.00091372		0.00442899
-678.824	-0.00164		-0.001976		0.0203159		-0.0021712		0.00085426		0.0013066		0.00253646
-678.624	-0.0063084		-0.0041526		0.0170034		-0.0039258		-0.0095887		0.00135765		-0.0011451
-678.424	-5.54e-06		0.00163761		0.0201521		-0.0069108		-0.006912		0.00729074		0.00723226
-678.224	-0.0061897		0.00210138		0.00757842		-0.0034687		-0.005989		-0.0002409		-0.0039759
-678.024	0.00316347		0.00071693		0.0216672		0.00258616		-0.0009817		0.00852531		0.0066764
-677.824	0.00072808		-0.0007958		0.0258107		0.00167692		-0.0004718		0.00678078		0.00499682
-677.624	-0.0005732		0.00227763		0.023303		-0.0051258		-0.0109351		0.00399304		-0.0011553
-677.424	-6.362e-05		-0.0032336		0.0180514		-0.0010225		0.00021456		0.00501139		0.00225672
-677.224	-0.0028278		-0.0071686		0.0209492		-0.0023504		-0.0071324		0.00062626		0.0016716
-677.024	-0.0021178		0.00403316		0.0180965		0.00376778		-0.0014481		0.00930091		0.00869609
-676.824	-0.0033922		-0.0057565		0.0179373		0.00015691		-0.0029747		0.00218415		0.00386761
-676.624	-0.00628		-0.0041285		0.0150751		-0.0021369		-0.0082275		-0.0017315		0.00489298
-676.424	-0.0037313		-0.0031579		0.0162652		-0.0039967		-0.0090404		-0.0029021		-0.0009627
-676.224	0.00248802		-0.0013601		0.0168601		-0.0018914		-6.364e-05		0.00499405		0.00353284
-676.024	-0.0060771		-0.0049154		0.0140749		-0.0025604		-0.0026787		0.00503362		0.0018405
-675.824	-0.0061583		0.00288		0.0157121		-0.0009402		-0.006576		0.00162704		-0.0006836
-675.624	-0.0036625		-0.0011864		0.0172217		-0.0005175		-0.0056163		0.00167244		0.00742848
-675.424	-0.006699		-0.0043855		0.0130928		-0.006248		-0.0100612		0.00318344		-0.0037467
-675.224	-0.0053821		0.00031252		0.0176085		0.00082271		-0.005745		0.00628033		0.00469819
-675.024	0.00026693		-0.0057933		0.01638		0.00071351		-0.0013861		0.00456256		0.00444666
-674.824	0.00350945		0.00023138		0.0224016		0.00211419		-0.0019437		0.0018775		0.00502467
-674.624	0.0102684		0.0100422		0.0236389		0.00990071		0.00025081		0.00884719		0.00408098
-674.424	-0.0016948		-0.0016269		0.0158073		-0.0019353		-0.006157		-0.0016376		0.00263508
-674.224	-0.00438		-0.0035181		0.0162552		-0.0036174		-0.0068009		0.00410153		0.00459847
-674.024	-0.0064852		-0.0056487		0.015421		0.00027262		-0.0035968		0.00042887		0.00089852
-673.824	-0.0084971		-0.0119719		0.0125977		-0.0028481		-0.0085043		0.004073		-0.002035
-673.624	-0.0027938		-0.0002573		0.0194408		0.00228448		-0.0046634		0.00990191		0.00642589
-673.424	0.00550901		0.00773326		0.0199529		0.00064778		-0.0031507		0.00452154		0.00633111
-673.224	-0.0065883		-0.0010916		0.0102134		-0.0021321		-0.0005783		0.00016147		0.00423612
-673.024	-0.0055961		-0.0080755		0.0174656		-0.0073652		-0.0064287		-0.0032256		-0.0021353
-672.824	-0.0066559		-0.002724		0.019179		0.00263528		-0.0049737		-0.0020078		0.00494872
-672.624	-0.0082814		-0.0127688		0.00806864		-0.0021792		-0.009493		-0.0044522		0.0008493
-672.424	-0.0079454		0.00187529		0.0147565		0.00292191		-0.0056562		0.00524528		0.00715582
-672.224	-0.0036072		0.00161505		0.0193784		-9.65e-06		-0.0050614		0.00786918		0.00856648
-672.024	-0.0011558		0.00036766		0.0205583		0.00286762		-0.0052111		0.00631281		0.0060843
-671.824	-0.002681		-0.0014211		0.0182596		0.00853765		0.00298956		0.00859452		0.0062522
-671.624	-0.0039075		0.00078751		0.0170767		-0.002457		-0.0010577		0.00027725		0.00500826
-671.424	-0.0044435		-0.0081134		0.0197102		-0.0019282		-0.0091844		0.00308092		-0.0056389
-671.224	-0.0081853		-0.0036702		0.0163918		-0.0072757		-0.0127258		0.00202555		0.00117561
-671.024	0.00317581		-0.0093515		0.0212022		0.00149919		-0.001957		0.00305432		0.00309826
-670.824	-0.0020508		-0.0051087		0.0142377		-0.0027677		0.00386532		0.00340843		0.00540893
-670.624	-0.002537		0.00230059		0.0190174		0.00030393		-0.0082725		0.00120762		0.00235387
-670.424	-0.0037931		-0.0032476		0.0143105		-0.0041074		-0.0045811		0.00179729		-0.0016984
-670.224	0.00204938		-0.0030724		0.0214075		0.0016191		0.00125884		0.00814484		0.00224091
-670.024	-0.0063633		-0.0119393		0.0165818		0.0004588		-0.0101477		0.00220959		0.00692892
-669.824	-0.0014219		-0.0034559		0.0214515		-0.0048409		0.0019747		0.00478736		0.00825038
-669.624	-0.0038433		-0.0042106		0.0149835		-0.0003011		-0.0073894		0.00352176		0.00327858
-669.424	-0.0088859		-0.0095907		0.0158962		-0.0067823		-0.0142332		-0.0004535		-0.0041201
-669.224	-0.0106909		-0.0043008		0.0110549		-0.0013282		-0.0021701		0.00703188		-0.0003705
-669.024	-0.007662		-0.002664		0.0165629		-0.0079121		-0.0051988		-0.0061407		-0.0009476
-668.824	0.00192207		0.00487201		0.0191321		0.00180251		-0.002433		0.00375783		0.00468994
-668.624	-0.0058244		-0.0077021		0.0128356		-0.0071174		-0.0073078		0.00160606		0.0014503
-668.424	-0.0071921		-0.0013002		0.0155892		0.00225132		-0.0094241		-0.0036131		0.00573108
-668.224	-0.0014331		-0.0045491		0.0221629		0.00883138		-0.0044382		0.0112717		0.00445913
-668.024	-0.0039295		-0.0086235		0.0168301		-0.0022557		0.00207685		0.0082816		0.00492318
-667.824	0.00208372		0.00119864		0.0228966		0.00423661		-9.721e-05		0.00621064		0.00563683
-667.624	-0.0040775		-0.0101664		0.0126027		-0.0024689		-0.0066376		-0.0038184		0.00030458
-667.424	-0.0014489		0.00230304		0.0150393		-0.0006162		0.00020315		0.00794116		0.00233909
-667.224	-0.0004323		0.00015842		0.0180335		-0.0006108		-0.0029311		0.00463363		0.00346669
-667.024	0.00343382		0.00380797		0.0199279		0.00524745		-0.0015211		0.00957886		0.00953106
-666.824	0.00724063		0.0045387		0.0149602		0.00484961		0.00483794		0.0135721		0.0117263
-666.624	-0.0047263		0.00207226		0.0162286		-0.0073754		-0.0030419		-0.0009052		0.00762204
-666.424	-0.0039879		-0.0015159		0.0211209		0.00035012		-0.0038532		0.0114465		0.00574644
-666.224	-0.000924		-0.0003298		0.0242325		0.00236242		-0.0057306		0.00784903		0.00996245
-666.024	-0.009824		-0.0089649		0.0152657		-0.0021092		-0.0066347		0.00517477		-0.0035401
-665.824	-0.0092007		-0.0046054		0.0208076		-0.0003001		-0.0001557		0.00067704		0.0056194
-665.624	-0.0113596		-0.0068572		0.0207684		0.00096366		-0.0005361		0.0023101		0.00488345
-665.424	-0.0025618		-8.423e-05		0.0190992		0.00332036		0.00103821		0.00405943		0.00415094
-665.224	-0.0101689		0.00029851		0.0103869		-0.0045363		-0.0116557		0.00163843		0.00345698
-665.024	-0.0037591		-0.0006881		0.0208497		0.00233637		-0.005169		0.00691655		0.00834492
-664.824	-0.0013018		0.00287757		0.0233056		0.00528864		0.00172684		0.0048685		0.0071256
-664.624	-0.0019713		-0.0018965		0.0214511		-0.0043181		-0.0085219		0.00334095		-0.0009184
-664.424	-0.0046534		-0.0054603		0.0149535		-0.0046772		-0.0056671		0.00483969		0.00132291
-664.224	-0.0002688		0.00668742		0.0174507		0.00124948		-0.0009706		0.00304221		0.00669389
-664.024	0.00191264		0.00434835		0.0210464		0.0003034		-0.0005388		0.0045838		0.00393984
-663.824	0.00128185		0.00554717		0.0210573		0.00376333		-0.0067279		0.00728152		0.00796758
-663.624	-0.0033706		-0.0004601		0.0202072		-0.0047015		-0.0055542		0.00192618		0.00599901
-663.424	0.00034465		0.00220449		0.0260377		0.00120271		0.00296169		0.0107153		0.00444285
-663.224	-0.0035439		0.00145834		0.0237474		-0.0007307		-0.005278		0.00324621		0.00405694
-663.024	-0.0001416		0.00017507		0.0234839		0.00477021		-0.003815		0.0103825		0.00808859
-662.824	-0.0030099		-0.0024032		0.0130731		-0.0021259		-0.0020609		-0.0010193		-0.0003349
-662.624	0.00135956		0.00205505		0.0226304		0.00565049		-0.0016291		0.00269729		0.00616885
-662.424	-0.0094211		-0.0080554		0.0149698		0.0010849		-0.0028491		0.0013066		0.00379902
-662.224	0.00199199		0.00175753		0.0147287		0.00022598		-0.0029197		0.00537572		0.00195983
-662.024	-0.003423		-0.0037167		0.0208253		-0.0009085		-0.0038533		-0.0009015		-0.0027953
-661.824	-0.0008472		0.00381293		0.0160823		0.00690378		-0.0050805		0.0029684		0.00420827
-661.624	-0.008382		0.00110256		0.0208107		-0.0054277		-0.0051324		0.00305384		-0.0019144
-661.424	0.00024249		-0.0004357		0.0225117		0.00249128		-0.0058789		0.00903703		0.00765726
-661.224	-0.0041071		0.00482716		0.0210561		-0.0013937		0.00012332		0.00272246		0.00771237
-661.024	3.215e-05		0.00228322		0.0216925		0.00651925		0.00468496		0.00916852		0.00801094
-660.824	-0.0010172		-0.0001429		0.0199468		2.24e-06		-0.0077055		0.00370361		0.00594335
-660.624	-0.0011544		-0.0015906		0.0214394		0.00178648		-0.0002631		0.00278482		0.0017235
-660.424	-0.0006316		0.00032764		0.0200766		0.00265498		0.00236705		0.00662272		0.00555552
-660.224	-0.0002588		0.00421854		0.0240601		-0.0001806		-0.0058152		0.004973		0.002312
-660.014	-0.0054065		-0.014847		0.0118532		-0.0111447		-0.0140095		-0.0053929		0.00615012
-659.814	-0.007047		-0.0088827		0.00800707		-0.0111786		-0.0092994		0.00223726		0.00131436
-659.614	-0.0024522		-0.0038614		0.0130563		-0.0064382		-0.0064709		0.00523127		0.00629586
-659.414	-0.0020095		-0.001145		0.0154287		-0.0010934		-0.0047254		0.00116739		0.00965612
-659.214	-0.0121161		-0.0098915		0.00828084		-0.0139802		-0.0149114		-0.0067899		-0.0049311
-659.014	-0.0057567		-0.0062703		0.0105356		-0.0074386		-0.0137309		-0.0110889		0.0027282
-658.814	-0.0114191		-0.0094993		0.0060068		-0.0118258		-0.0180187		-0.0013975		-0.0025667
-658.614	-0.0008766		0.00616535		0.0159489		-0.0024376		-0.0098473		0.00134852		0.00502672
-658.414	-0.0086285		-0.0113905		0.010817		-0.0091615		-0.0110732		-0.0020767		0.00107073
-658.214	-0.0120455		-0.0138555		0.0094947		-0.0112497		-0.0145374		-0.0005827		0.00357075
-658.014	-0.0090562		-0.0075438		0.00571467		-0.009913		-0.0098912		-0.0029559		0.00056337
-657.814	-0.0083279		-0.0073055		0.00860057		-0.0094719		-0.0145804		-0.0057481		0.00369801
-657.614	-0.0048752		-0.0098842		0.0126345		-0.0057543		-0.0159669		-0.0028513		0.00049053
-657.414	-0.0054897		-0.0043003		0.00862569		-0.0055211		-0.008853		-0.0002339		0.0051258
-657.214	-0.0101647		-0.0097182		0.0113002		-0.0090352		-0.0093315		-0.0014237		0.00240437
-657.014	-0.0040583		-0.0040893		0.0160267		-0.0054488		-0.0108808		-0.001757		0.00507419
-656.814	-0.0085328		-0.0107238		0.00691395		-0.0019974		-0.0081797		-0.0048548		0.00128386
-656.614	-0.0057648		-0.0083085		0.0122817		-0.0010364		-0.0084533		-0.0010184		0.00533172
-656.414	-0.0051892		-0.0072056		0.0149789		-0.0107465		-0.0113276		0.00260959		0.00045741
-656.214	-0.0090494		-0.0075183		0.0127961		-0.0085771		-0.0087367		-0.0051201		-0.0005824
-656.014	-0.0093602		-0.0115277		0.0114686		-0.0105761		-0.0137081		-0.00731		0.00279908
-655.814	-0.0130785		-0.0086832		0.0102674		-0.0154812		-0.0061524		-0.0014837		0.00496423
-655.614	0.00437624		0.00137968		0.0147159		0.00075015		0.00199623		0.00572987		0.0111947
-655.414	-0.0111862		-0.0118715		0.00935519		-0.0065669		-0.0157627		-0.0054061		-0.0016754
-655.214	-0.0038523		-0.0007924		0.0068906		-0.0010474		-0.0108697		0.00014434		0.002194
-655.014	-0.0116273		-0.0075124		0.00645282		-0.01247		-0.0132305		-0.0022845		-0.003106
-654.814	-0.0080126		-0.0110992		0.00674615		-0.0091869		-0.0099768		-0.0043968		0.00275532
-654.614	0.00090468		-0.0066789		0.0119483		-0.0092688		-0.0080648		-0.005279		0.00486601
-654.414	-0.0065122		-0.0046868		0.00552259		-0.0110785		-0.0132699		-0.0120325		0.00131544
-654.214	0.00080087		-0.0112327		0.00871006		-0.0121345		-0.0174119		-0.0015265		0.00046258
-654.014	-0.0118013		-0.0120132		0.00892769		-0.0111407		-0.0107417		-0.0048491		0.00114307
-653.814	-0.0072042		-0.0098028		0.00660515		-0.013247		-0.0160113		-0.0080317		-0.000678
-653.614	-0.0080774		-0.0104579		0.0101371		-0.0120188		-0.0129967		-0.0083648		0.00350613
-653.414	-0.0098938		-0.0089524		0.00831186		-0.0114322		-0.0125173		-0.006016		0.00433721
-653.214	-0.0078434		-0.00575		0.00845238		-0.0038049		-0.0053023		-0.0044615		0.00789106
-653.014	-0.0052526		-0.0026985		0.0107817		-0.0035419		-0.0014854		-0.001496		0.0160143
-652.814	-0.0076702		-0.0137595		0.0104126		-0.0099769		-0.0053106		-0.0043893		0.00625292
-652.614	-0.0055127		-0.0085894		0.00706061		-0.0058386		-0.0116372		-0.0043342		0.00562315
-652.414	-0.0086134		-0.0142667		0.0144172		-0.0129517		-0.0171444		-0.0042781		0.00048615
-652.214	-0.0038412		-0.0025316		0.0139167		-0.011017		-0.011774		-0.0002314		0.00290757
-652.014	-0.0061625		-0.0100084		0.00676976		-0.0103407		-0.0103485		-0.0061033		0.00255808
-651.814	-0.0096382		-0.0090586		0.0127876		-0.0069414		-0.0125344		-0.0005761		0.00071812
-651.614	-0.0041813		-0.0102286		0.0149399		-0.0069574		-0.0099925		-0.004784		0.00115563
-651.414	-0.0069628		-0.0046439		0.00721536		-0.010428		-0.0144354		-0.0098379		0.00759323
-651.214	-0.0051801		-0.0034294		0.00735138		-0.0088922		-0.0156147		0.00175201		0.0007397
-651.014	-0.0099375		-0.0128037		0.00340007		-0.0106858		-0.0166298		-0.0102393		-0.0040156
-650.814	-0.0044767		-0.0074479		0.0109457		-0.0059906		-0.0064077		-0.0012554		0.00722767
-650.614	-0.0069547		-0.017786		0.00386034		-0.0119719		-0.0153731		-0.0098571		0.0007575
-650.414	-0.0115993		-0.0080172		0.00980944		-0.0177849		-0.0174324		-0.00874		-0.0031737
-650.214	-0.0108289		-0.0127114		0.00884147		-0.0122836		-0.0116422		-0.0067128		0.00325262
-650.014	-0.0148835		-0.0156655		-0.0001999		-0.0159815		-0.0201275		-0.0170521		-0.0034377
-649.814	-0.0045747		-0.0088075		0.00864951		-0.0089409		-0.0154141		-0.0033812		-0.001209
-649.614	-0.0112728		-0.0106795		0.0075038		-0.0110928		-0.01846		-0.006648		-0.0005487
-649.414	-0.0125484		-0.0113505		0.0052184		-0.0190142		-0.0156335		-0.0065898		-0.0023656
-649.214	-0.0121457		-0.0166059		0.00806011		-0.0150627		-0.0136541		-0.0094727		-0.0017226
-649.014	-0.0091216		-0.0086809		0.0116115		-0.0119059		-0.0134126		-0.003236		0.0009367
-648.814	-0.0083037		-0.0033733		0.0104677		-0.0067696		-0.0122612		-0.0001042		0.00292461
-648.614	-0.0046226		-0.0055351		0.016924		-0.006123		-0.0049272		-0.0027799		0.0109517
-648.414	-0.0006086		0.00053255		0.0137494		-0.0088149		-0.0060111		0.00350971		0.0135006
-648.214	-0.0092254		-0.0072506		0.0082043		-0.0134419		-0.0094456		-0.0095268		0.00353191
-648.014	-0.0098995		-0.0154969		0.00185041		-0.0137759		-0.0166991		-0.0116992		-0.0003197
-647.814	-0.0022742		-0.0087661		0.0150799		-0.0068059		-0.0092689		-0.0044507		0.00493548
-647.614	-0.0045999		-0.0146963		0.00530751		-0.0151348		-0.020037		-0.0064756		4.739e-05
-647.414	-0.0030147		-0.0149449		0.0151148		-0.0074408		-0.0158719		-0.0051236		0.00085775
-647.214	-0.0039138		-0.0048776		0.0123593		-0.0099738		-0.00932		0.00383643		0.00551565
-647.014	-0.0058544		-0.0048324		0.011082		-0.0092675		-0.0111201		-0.0066657		0.00576057
-646.814	-0.0075831		-0.0157198		0.00908098		-0.0111149		-0.019063		0.00076593		-0.0004398
-646.614	-0.0061902		-0.0097449		0.00960278		-0.0111425		-0.0061852		-0.0091194		0.0019858
-646.414	-0.0102543		-0.0098288		0.00715488		-0.0130818		-0.0181947		-0.0049664		0.00653335
-646.214	-0.0088231		-0.0090301		0.00945548		-0.0100313		-0.0154843		-0.0045482		0.00313823
-646.014	-0.0042978		-0.0078202		0.00303673		-0.0180065		-0.0142865		-0.015255		0.00753574
-645.814	0.0009332		-0.0048402		0.0157099		-0.0069946		-0.0117414		0.00642809		0.0124446
-645.614	-0.0063999		-0.008873		0.00721146		-0.0137099		-0.0142947		-0.0070105		0.00547355
-645.414	-0.0033822		-0.0069282		0.0111047		-0.0089923		-0.0145787		-0.0005253		0.00485745
-645.214	-0.0115048		-0.0095126		0.0104799		-0.0109506		-0.0147865		-0.002815		0.0117514
-645.014	-0.007084		-0.0117485		0.00730069		-0.0172021		-0.01854		-0.0105862		-0.0023695
-644.814	-0.0116436		-0.0135909		0.00960738		-0.0098667		-0.0159672		-0.0072934		-0.0072587
-644.614	-0.0070888		-0.0084224		0.00974266		-0.0061228		-0.013912		0.00109292		0.00149721
-644.414	-0.0065842		-0.0112626		0.0102508		-0.0109491		-0.010703		-0.0052329		0.00185526
-644.214	-0.0129918		-0.0141753		-0.0079944		-0.0178895		-0.0255903		-0.0109382		-0.0041322
-644.014	-0.008283		-0.0116989		0.00787848		-0.0071511		-0.0160017		0.00095685		0.00488025
-643.814	-0.0057374		-0.0112624		0.015159		-0.0125802		-0.0139926		-0.0003338		0.00217735
-643.614	-0.0047678		-0.0134347		0.00580114		-0.0115085		-0.0099658		-0.0004677		-0.0035399
-643.414	-0.0008078		-0.0119457		0.00674982		-0.013269		-0.0133035		-0.0014499		0.00164367
-643.214	-0.0057154		-0.0107738		0.0157752		-0.0125063		-0.0093585		-0.0007529		-0.0018014
-643.014	-0.0105707		-0.0169516		0.00817805		-0.0149518		-0.0130563		-0.0106713		-0.0050642
-642.814	-0.0056154		-0.0132743		0.0130487		-0.0179278		-0.01298		-0.0049938		-0.0004884
-642.614	-0.0078931		-0.0100723		0.00853375		-0.0168562		-0.0140589		-0.0056362		-0.0073784
-642.414	-0.0116184		-0.0144915		-0.0040576		-0.0161469		-0.0203154		-0.0118167		-0.0076294
-642.214	-0.0159935		-0.00933		0.00015206		-0.0107097		-0.0100136		-0.0076963		0.00058874
-642.014	-0.0079729		-0.0132826		0.0025953		-0.0128251		-0.0152783		-0.0084024		-0.0019763
-641.814	-0.006912		-0.0078042		0.0142082		-0.007791		-0.0132768		-0.0050133		0.00373463
-641.614	-0.003758		-0.0168849		0.00549552		-0.0107751		-0.0183538		-0.0036118		0.0073615
-641.414	-0.0129088		-0.0199154		0.00051366		-0.0172348		-0.0132955		-0.0108009		4.595e-05
-641.214	-0.0016973		-0.0116769		0.0144167		-0.0072206		-0.0067419		0.00331097		0.00720793
-641.014	-0.0087998		-0.0141249		0.00435722		-0.0177156		-0.0132316		-0.0062051		-0.0047404
-640.814	-0.0085162		-0.0147841		0.00654871		-0.0138174		-0.0144285		-0.0030359		0.00248572
-640.614	-0.0105239		-0.0198088		0.00340972		-0.0189759		-0.0148792		-0.0077401		-0.000973
-640.414	-0.0049951		-0.0069806		0.00846838		-0.0093044		-0.0085408		-0.0065422		0.00489308
-640.214	-0.0038073		-0.0072669		0.00967015		-0.0073458		-0.011414		-0.006881		0.0102178
-640.014	-0.0072228		-0.0078377		0.0104821		-0.0134459		-0.0083103		-0.0013801		0.00182963
-639.814	-0.0033841		-0.0084636		0.0166642		-0.0116044		-0.0130698		-0.0039974		0.00522247
-639.614	-0.0119496		-0.0140597		0.00134472		-0.0170968		-0.0143794		-0.0112805		0.00019999
-639.414	-0.0072333		-0.0070863		0.0135943		-0.0048601		-0.005548		-0.005996		0.00688011
-639.214	-0.0052731		-0.0103221		0.00656208		-0.0123435		-0.0116637		-0.0050817		-0.0009336
-639.014	-0.0070946		-0.0159477		0.0021214		-0.0182325		-0.0222611		-0.0090045		-0.0002371
-638.814	-0.0105556		-0.0099413		0.00656785		-0.0167515		-0.0189107		-0.0084658		-0.0014416
-638.614	-0.0078863		-0.0144817		0.00279564		-0.0175927		-0.015325		-0.0060427		-0.0016162
-638.414	-0.0064546		-0.0109782		0.011676		-0.0073567		-0.0091732		-0.0105758		0.0029003
-638.214	-0.0089931		-0.0098778		0.00327045		-0.0187763		-0.0097292		-0.005269		0.00153726
-638.014	-0.0063854		-0.0069605		0.00619291		-0.008785		-0.0177605		-0.0035703		0.00410775
-637.814	-0.0126876		-0.0091102		0.00619346		-0.0123653		-0.0125366		-0.0056544		-0.0002232
-637.614	-0.0105711		-0.0155046		0.00375116		-0.0200666		-0.0167503		-0.0109445		0.00170635
-637.414	-0.0108158		-0.0176381		0.00602474		-0.0149693		-0.0146227		-0.0073895		-0.0014275
-637.214	-0.0111435		-0.0124079		0.00839071		-0.0077703		-0.0133501		0.00054612		0.00408498
-637.014	0.00022888		-0.010349		0.0110869		-0.010039		-0.0169515		-2.72e-06		-0.0018244
-636.814	-0.0084779		-0.0076578		0.0108457		-0.0145059		-0.0144011		-0.0020969		0.00367925
-636.614	-0.0027911		-0.0094502		0.00591385		-0.009064		-0.0122614		-0.0076807		0.00519617
-636.414	-0.0057568		-0.0125139		0.012776		-0.0150231		-0.0109674		-0.0078605		0.00114132
-636.214	-0.0129797		-0.0176174		0.00220394		-0.0185308		-0.0185333		-0.011892		-0.0046855
-636.014	-0.0151407		-0.0203454		0.00142555		-0.0214306		-0.0221874		-0.0138762		-0.0033156
-635.814	-0.0080456		-0.0196828		-0.0023975		-0.0253298		-0.022045		-0.0128336		-0.0048704
-635.614	-0.0048833		-0.0091667		0.00543356		-0.0149502		-0.0185442		-0.012974		-0.0013032
-635.414	-0.0106223		-0.0082792		0.00134665		-0.0198483		-0.0161653		-0.0150053		-0.0010552
-635.214	-0.0080527		-0.009244		0.00701703		-0.0177746		-0.0129179		-0.0030392		-0.0008634
-635.014	-0.0089837		-0.0144425		0.00959408		-0.0141149		-0.0081215		-0.0029796		8.997e-05
-634.814	-0.0115678		-0.0218572		0.00430856		-0.018958		-0.0177489		-0.0075461		0.00140683
-634.614	-0.0100734		-0.0123153		0.00610489		-0.0160844		-0.0156646		-0.0029136		0.00491134
-634.414	-0.0081129		-0.0156118		0.00478277		-0.0180737		-0.0186853		-0.013594		-0.0045628
-634.214	-0.0109475		-0.0104697		0.00360141		-0.0148177		-0.0168928		-0.0074294		-0.0029641
-634.014	-0.0065535		-0.0070218		0.0031457		-0.0052251		-0.0144142		-0.0095559		0.00113272
-633.814	-0.0100508		-0.0151477		0.0060512		-0.0158566		-0.0167428		-0.0100588		0.00457614
-633.614	-0.0113521		-0.0095698		0.00358714		-0.0085462		-0.0121637		-0.0111121		-0.0008289
-633.414	-0.0033185		-0.0175678		0.00494307		-0.0147119		-0.0161544		-0.0114975		0.00423044
-633.214	-0.0059141		-0.0090088		0.00886918		-0.0117102		-0.0071473		0.0023444		0.00142614
-633.014	-0.0126618		-0.0084437		0.0166478		-0.0140265		-0.0155099		0.00078032		0.00176124
-632.814	-0.0050801		-0.0042897		0.0207023		-0.0057565		-0.0109334		-0.002085		0.0109915
-632.614	-0.0043006		-0.0042262		0.0111559		-0.0102233		-0.0114867		-0.0045607		0.00716653
-632.414	-0.0103762		-0.0122325		0.0109797		-0.0088774		-0.0160206		-0.0111763		0.00578974
-632.214	-0.0105957		-0.0074323		0.0090981		-0.0146515		-0.0173472		-0.0064155		-0.0019056
-632.014	-0.008005		-0.0073491		0.00238442		-0.0174389		-0.0172426		-0.0099503		-0.0010612
-631.814	0.00100096		-0.0115407		0.0122116		-0.0178272		-0.0159652		-0.0063361		0.00782901
-631.614	-0.0188212		-0.0221349		0.00389623		-0.0209794		-0.0245545		-0.0197286		-0.001899
-631.414	-0.0172654		-0.0228761		0.00046423		-0.019268		-0.0197481		-0.0119176		-0.0019086
-631.214	-0.0130561		-0.0144919		0.00181502		-0.0193527		-0.0232892		-0.0046856		-0.0045118
-631.014	-0.0053047		-0.0175434		0.00905941		-0.0130547		-0.0119837		-0.0061598		0.00367721
-630.814	-0.0045888		-0.004594		0.0081946		-0.0142537		-0.0085422		-0.0015826		0.00087454
-630.614	-0.0086975		-0.0117583		0.00467422		-0.0179921		-0.0180964		-0.0062794		0.00100614
-630.414	-0.0135757		-0.0158713		-0.0016422		-0.0154521		-0.0118396		-0.0099899		-0.0078338
-630.214	-0.0160176		-0.0167234		0.00090708		-0.0198082		-0.0216753		-0.0162455		-0.0054913
-630.014	-0.0090205		-0.0088501		0.00065952		-0.016149		-0.0192022		-0.0044168		-0.000232
-629.814	-0.012084		-0.0157322		0.00048729		-0.0244017		-0.0233823		-0.0165219		-0.0087475
-629.614	-0.0079282		-0.0136495		0.00644606		-0.0167781		-0.0156338		-0.0094812		0.00028982
-629.414	-0.0048181		-0.0129569		0.00398354		-0.015426		-0.016927		-0.0080378		-0.0074284
-629.214	0.00431227		-0.0005213		0.0114999		-0.0082736		-0.00511		-0.0015105		0.0137872
-629.014	-0.0063739		-0.0112097		0.00712542		-0.0134762		-0.0180229		-0.0062878		-0.0006231
-628.814	-0.001194		-0.00337		0.00634529		-0.0094449		-0.0118023		-0.0019061		0.00574472
-628.614	-0.0084838		-0.0172875		0.00301077		-0.0171627		-0.0136324		-0.0089703		1.645e-05
-628.414	-0.0154452		-0.0185311		-0.0031768		-0.0236553		-0.0189507		-0.0151902		-0.0061758
-628.214	-0.0079816		-0.0173263		0.00220779		-0.0148065		-0.0194225		-0.0090241		-0.002439
-628.014	-0.0110591		-0.0152082		-0.004384		-0.0219642		-0.0184132		-0.0146193		0.00216767
-627.814	-0.0143792		-0.0245444		-0.0048016		-0.016941		-0.0190431		-0.0163759		-0.0097693
-627.614	-0.0148192		-0.0172778		0.00115476		-0.019857		-0.0184415		-0.0131046		-0.0005594
-627.414	-0.0113373		-0.0160857		0.00204596		-0.0157512		-0.0162863		-0.0056233		-0.0021954
-627.214	-0.006699		-0.0135504		0.00223805		-0.0183328		-0.0227072		-0.0142733		-0.0044393
-627.014	0.00186924		-0.0070374		0.00421124		-0.0087268		-0.0091727		-0.006556		0.00018752
-626.814	-0.0119749		-0.0159866		0.00268945		-0.0186107		-0.0227868		-0.0128991		0.00335421
-626.614	-0.0035012		-0.0066548		0.0149016		-0.0171252		-0.0170512		-0.0082164		0.00780858
-626.414	-0.0077644		-0.0147179		0.00987187		-0.0145245		-0.0158321		-0.011897		0.00046648
-626.214	-0.0153055		-0.0193134		0.00259046		-0.0169711		-0.0148158		-0.01292		0.00197868
-626.014	-0.0088548		-0.0178955		0.00796826		-0.0125553		-0.0175105		-0.0094789		0.00385395
-625.814	-0.0037733		-0.0123932		0.0124854		-0.0162157		-0.0091438		-0.0059495		0.00311421
-625.614	-0.0100504		-0.0123266		0.012708		-0.0111263		-0.0182782		-0.010358		0.00250905
-625.414	-0.0074706		-0.0166613		0.00793689		-0.0163804		-0.0189656		-0.0088839		0.00021328
-625.214	-0.006782		-0.0157928		0.0089623		-0.0148579		-0.0113911		-0.0049405		0.00586635
-625.014	-0.0142909		-0.0174863		-0.0006925		-0.0211004		-0.0163732		-0.0136693		-0.004243
-624.814	-0.008165		-0.0168555		0.00940892		-0.0287641		-0.0148712		-0.0091921		-0.004786
-624.614	-0.0159076		-0.0153432		-7.653e-05		-0.0167051		-0.0205281		-0.0111842		0.00136566
-624.414	-0.00864		-0.0151356		0.00778052		-0.0146933		-0.0179185		-0.0094756		0.0070924
-624.214	-0.0104173		-0.0159882		0.00316535		-0.0206314		-0.0157554		-0.0088027		0.00291026
-624.014	-0.0052483		-0.0104923		0.00670882		-0.015591		-0.0163375		-0.0091421		-0.0018857
-623.814	-0.0104081		-0.0167265		0.00090609		-0.0219284		-0.01656		-0.0121359		0.00158895
-623.614	-0.013051		-0.0151751		0.0044406		-0.0174979		-0.0169449		-0.009074		0.0010842
-623.414	-0.0120682		-0.0199691		0.00419534		-0.0220363		-0.0157359		-0.0163435		-0.0058884
-623.214	-0.0087211		-0.0134222		0.00729543		-0.0194946		-0.0226439		-0.0106906		-0.0003292
-623.014	-0.0106223		-0.010233		0.00505474		-0.0139232		-0.0199535		-0.0080593		-0.0031651
-622.814	-0.0143223		-0.0165047		0.0041566		-0.0212544		-0.0217609		-0.0082488		-0.0034379
-622.614	-0.0196693		-0.0200576		-0.0017214		-0.0189507		-0.021131		-0.0078547		0.00043697
-622.414	-0.0071988		-0.0125689		0.00310425		-0.016463		-0.0150423		-0.0082723		0.0057016
-622.214	-0.0124343		-0.0172001		0.00025247		-0.0218871		-0.0225702		-0.0167197		-0.0021463
-622.014	-0.0007291		-0.0093645		0.00825435		-0.0187585		-0.0175736		-0.0005525		0.00531185
-621.814	-0.0005225		-0.0050759		0.00951812		-0.0090323		-0.0092867		-0.0049658		0.00730495
-621.614	-0.0096504		-0.0106878		0.00510317		-0.0168366		-0.0164788		-0.0127938		0.00061872
-621.414	-0.0169181		-0.0161852		0.00400027		-0.019248		-0.018445		-0.0143545		-0.0088563
-621.214	-0.0118356		-0.0210732		-0.0020593		-0.0210675		-0.0210119		-0.0156078		-0.004901
-621.014	-0.0083185		-0.0155045		0.00236301		-0.0174814		-0.0176576		-0.0090554		0.00070774
-620.814	-0.0077526		-0.0066486		0.0108871		-0.0147547		-0.015824		-0.0062173		0.00598601
-620.614	-0.0096595		-0.0104641		0.00014949		-0.0192778		-0.0182415		-0.0079951		-0.0030524
-620.414	-0.0044793		-0.0120552		0.00430037		-0.0211019		-0.0164965		-0.0086169		0.00308552
-620.214	-0.0048		-0.0142594		0.00315827		-0.0216259		-0.0123667		-0.0116633		-0.0011213
-620.014	-0.0142958		-0.0134451		0.00545918		-0.0177889		-0.0150288		-0.0095081		0.002207
-619.814	-0.0036554		-0.0111738		0.00326594		-0.0126297		-0.0164305		-0.0050403		0.00088278
-619.614	-0.0041512		-0.0086978		0.0102679		-0.01234		-0.0144565		-0.0031336		0.00654339
-619.414	-0.0093567		-0.0105746		0.005217		-0.0176018		-0.0184214		-0.0148381		0.00233812
-619.214	-0.0074999		-0.007577		0.00875673		-0.0160613		-0.022951		-0.0135189		0.00136618
-619.014	-0.0119966		-0.0135915		-0.0019154		-0.0210653		-0.0183229		-0.008543		-0.0012166
-618.814	-0.0093714		-0.0150216		0.00592414		-0.012948		-0.0231485		-0.0130622		0.00455662
-618.614	-0.0055944		-0.0186872		0.0018261		-0.0181536		-0.0223499		-0.0087016		0.00020459
-618.414	-0.0012583		-0.0137906		0.00480603		-0.0125308		-0.0097459		-0.0085217		0.00609963
-618.214	-0.0112404		-0.0119332		0.00888137		-0.0144217		-0.0179786		-0.0099405		0.00483266
-618.014	-0.0102084		-0.0096864		0.00734633		-0.0151181		-0.0170313		-0.012552		0.00199636
-617.814	-0.0069569		-0.004933		0.00944814		-0.0149489		-0.0096381		-0.0023643		0.0113513
-617.614	-0.0067712		-0.0122155		0.00864947		-0.0168038		-0.0109343		-0.0030181		0.00539937
-617.414	-0.0077117		-0.0152874		0.00568883		-0.0194328		-0.0177038		-0.0138548		-0.0039471
-617.214	-0.0037287		-0.0187918		0.00997293		-0.0186735		-0.0089136		-0.0078562		-0.0045617
-617.014	-0.0069757		-0.012725		0.00349274		-0.0202705		-0.0175452		-0.0146474		-0.0022069
-616.814	-0.0110044		-0.0175984		0.00202717		-0.0207507		-0.0175043		-0.012443		-0.0078562
-616.614	-0.0044736		-0.0129256		0.00196615		-0.0204679		-0.0149501		-0.003612		0.00269547
-616.414	-0.0157394		-0.0162822		0.00634943		-0.0245281		-0.0197732		-0.0123128		-0.0040818
-616.214	-0.0036717		-0.0053552		0.00715726		-0.0175879		-0.0221041		-0.0077059		0.00356891
-616.014	-0.0051472		-0.0117852		0.00424256		-0.0134048		-0.0117243		-0.0078359		0.008238
-615.814	-0.0117199		-0.0144024		-0.0001584		-0.0195538		-0.0204565		-0.0138394		-0.003598
-615.614	-0.0083163		-0.0118516		0.0093289		-0.0157952		-0.0217084		-0.0082376		-0.0003189
-615.414	-0.0055031		-0.0059275		0.0158471		-0.005903		-0.0087234		-0.0023669		0.0103982
-615.214	-0.011988		-0.0095187		0.00183802		-0.01756		-0.0136011		-0.0129668		-0.0020758
-615.014	-0.0091889		-0.0107371		0.00437638		-0.0190762		-0.0193348		-0.0044253		0.00163787
-614.814	-0.0155218		-0.0159087		0.00355634		-0.021018		-0.0194539		-0.0103824		-0.0050123
-614.614	-0.0108946		-0.0096805		0.0072066		-0.0165343		-0.0172265		-0.0091482		0.00067852
-614.414	-0.0118949		-0.01149		0.00628743		-0.0187455		-0.0171878		-0.0092252		0.00511855
-614.214	-0.0078152		-0.0146596		0.00089479		-0.0206585		-0.0194275		-0.0116275		-0.0047798
-614.014	-0.0076792		-0.0128144		-0.002646		-0.0190685		-0.0172375		-0.0088056		0.00361279
-613.814	-0.0097491		-0.0117647		0.00436189		-0.0176034		-0.018671		-0.0168169		0.0010325
-613.614	-0.0042669		-0.0125136		0.00854022		-0.0168389		-0.0209161		-0.0068031		-0.0032135
-613.414	-0.0046077		-0.0173968		0.00757958		-0.0159821		-0.0155176		-0.0111451		0.00061325
-613.214	-0.0051347		-0.0143221		0.00070189		-0.0177644		-0.0175132		-0.0158511		-0.0035826
-613.014	-0.006345		-0.0119157		0.0141082		-0.0169755		-0.0125098		-0.0074442		0.00586743
-612.814	-0.0152388		-0.0125949		0.00130985		-0.0246712		-0.0214139		-0.014007		-0.0061285
-612.614	-0.0148507		-0.0180484		0.00341229		-0.0216922		-0.0185057		-0.0124496		-0.0070548
-612.414	-0.0065089		-0.0124081		0.00236573		-0.0161912		-0.0105848		-0.0112007		0.00402413
-612.214	-0.012465		-0.0170759		0.00867669		-0.0244056		-0.0221282		-0.00826		0.00174429
-612.014	-0.0050925		-0.0141871		0.00616051		-0.0187961		-0.0139716		-0.0058888		0.00240503
-611.814	-0.0078853		-0.0145771		0.00487844		-0.0141855		-0.0103381		-0.0102247		0.00607154
-611.614	-0.0030154		-0.0125399		0.00352275		-0.0137284		-0.0175008		-0.0092292		-0.000357
-611.414	-0.0168487		-0.0138073		-0.0020074		-0.0243291		-0.0238637		-0.02185		-0.0049293
-611.214	-0.0074204		-0.0129286		0.00986125		-0.0153381		-0.0136485		-0.0090276		0.00236251
-611.014	-0.0049057		-0.0147903		0.00523773		-0.0168594		-0.0158668		-0.0125006		-0.0028699
-610.814	-0.0096876		-0.0115619		0.00322126		-0.0154134		-0.0188823		-0.0118524		-0.002578
-610.614	-0.0063065		-0.0172825		0.00977836		-0.0180131		-0.0194322		-0.0038773		0.00040647
-610.414	-0.0109183		-0.0163792		0.00546812		-0.0205479		-0.0204892		-0.0137221		-0.0058399
-610.214	-0.0072263		-0.01469		0.00118851		-0.0205199		-0.019659		-0.0162581		-0.0047319
-610.014	-0.0073731		-0.0177035		0.00558382		-0.0218452		-0.022461		-0.012553		0.0004498
-609.814	-0.0076633		-0.0145279		0.007967		-0.0214679		-0.0181189		-0.0108918		-0.0043911
-609.614	-0.0096598		-0.0177496		0.00416194		-0.0209803		-0.0155472		-0.0079802		0.00040454
-609.414	-0.0068047		-0.0110012		0.0103812		-0.0186347		-0.0161201		-0.0143827		0.00550715
-609.214	-0.0048334		-0.0088767		0.00452762		-0.0169412		-0.0126936		-0.008974		0.00745272
-609.014	-0.0116906		-0.0132181		0.0108941		-0.0136547		-0.010311		-0.0068908		0.00444604
-608.814	-0.0101424		-0.012505		0.00172599		-0.0225639		-0.0190578		-0.0104044		-0.0011808
-608.614	-0.0097293		-0.0133025		1.21e-06		-0.0255816		-0.0223058		-0.0118842		-0.0002025
-608.414	-0.0120666		-0.0127531		0.00393813		-0.0188788		-0.0204571		-0.0189386		0.00269407
-608.214	-0.0047392		-0.0115466		0.00086272		-0.0190809		-0.0097764		-0.0074487		0.00434601
-608.014	-0.0115056		-0.011736		0.00228339		-0.0190979		-0.0211974		-0.0098165		0.00031026
-607.814	-0.011662		-0.0192005		0.00080311		-0.0224313		-0.0214545		-0.0179652		-0.0004592
-607.614	-0.0128811		-0.0228751		0.00204816		-0.0245187		-0.0201194		-0.0164603		-0.0027067
-607.414	-0.011878		-0.0149327		0.00417379		-0.0218725		-0.0212998		-0.0161897		0.00044433
-607.214	-0.0204049		-0.0173951		0.00102878		-0.0269493		-0.0291917		-0.0175732		-0.0047347
-607.014	-0.0128295		-0.0190056		0.00726241		-0.0153435		-0.022357		-0.0183135		-0.0023648
-606.814	-0.0045961		-0.0158317		-9.084e-05		-0.02232		-0.0134588		-0.009232		0.0039415
-606.614	-0.0104977		-0.0141164		0.00555568		-0.0163078		-0.015137		-0.0162947		-0.0008578
-606.414	-0.0126222		-0.0176364		-0.0048548		-0.0220868		-0.0147208		-0.0143721		-0.0043988
-606.214	-0.0077301		-0.0098568		0.00151427		-0.0204779		-0.0167064		-0.0085716		-0.0012951
-606.014	-0.0074436		-0.017937		0.00242983		-0.0208292		-0.0251453		-0.0117442		-0.0027444
-605.814	-0.0029584		-0.0058145		0.00907119		-0.0158999		-0.0179066		-0.0009426		0.00182507
-605.614	-0.0056644		-0.0195741		0.00718714		-0.0202777		-0.0119711		-0.0120376		0.00295565
-605.414	-0.0089766		-0.0171669		0.00050099		-0.0227305		-0.0198592		-0.0136998		-0.007333
-605.214	-0.0083132		-0.0070978		-0.0006272		-0.0165949		-0.0136301		-0.0083239		0.00738633
-605.014	-0.0066724		-0.0180568		0.00270589		-0.0171705		-0.0169096		-0.0034235		0.00232505
-604.814	-0.0078371		-0.0131403		0.00821462		-0.0162809		-0.0189053		-0.0087851		-0.0036895
-604.614	-0.0049717		-0.010786		0.00750035		-0.022982		-0.0185678		-0.0058212		0.00206045
-604.414	-0.0157568		-0.010856		0.00544376		-0.0257233		-0.0246391		-0.0108447		-0.0024228
-604.214	-0.010832		-0.0121581		-0.0002083		-0.0191012		-0.0212324		-0.0105307		0.00091514
-604.014	-0.012197		-0.0123593		0.00568502		-0.0148834		-0.0220334		-0.0123056		-0.000418
-603.814	-0.0141953		-0.0161793		0.0022853		-0.0221671		-0.0247424		-0.0150661		-0.003803
-603.614	-0.0105485		-0.0166803		0.00174269		-0.0249641		-0.020068		-0.012859		-0.0063426
-603.414	-0.0154367		-0.0140099		0.00436864		-0.0218112		-0.0199001		-0.0141141		0.00023944
-603.214	-0.0179925		-0.0170803		-0.0013726		-0.025983		-0.0262576		-0.0117318		-0.0061306
-603.014	-0.0119984		-0.0115782		0.00587508		-0.0267649		-0.0192154		-0.0119355		0.00751219
-602.814	-0.0100667		-0.0192208		0.00099669		-0.0191829		-0.0121283		-0.0171251		-0.0046127
-602.614	-0.0099061		-0.0082598		0.0111191		-0.0135598		-0.013367		-0.0130086		0.00392461
-602.414	-0.0135485		-0.0154921		-0.0059697		-0.023614		-0.0227282		-0.0133663		-0.0050629
-602.214	-0.0138914		-0.0161691		-0.0053112		-0.0147291		-0.018736		-0.0124121		-0.001966
-602.014	-0.004819		-0.0129653		0.00468327		-0.013431		-0.0157651		-0.0071978		-0.0009838
-601.814	-0.0118944		-0.0133708		0.00132303		-0.0230151		-0.0182612		-0.0121385		0.00352715
-601.614	-0.0036947		-0.0144603		0.00191742		-0.0225422		-0.0210151		-0.0161617		0.00094921
-601.414	-0.0162427		-0.0151531		-0.0022078		-0.0212623		-0.0174757		-0.0144939		0.00322139
-601.214	-0.0078435		-0.0066207		0.00578921		-0.0236247		-0.0119102		-0.0141884		-0.0004797
-601.014	-0.0057815		-0.0180843		0.00392614		-0.0218608		-0.0203641		-0.0114882		-0.0037815
-600.814	-0.0121549		-0.0183216		-0.0034675		-0.0265427		-0.0240865		-0.0150255		-0.0047281
-600.614	-0.0076364		-0.011411		0.00623057		-0.0233782		-0.0235609		-0.0115565		-0.0002916
-600.414	-0.013432		-0.0136483		-0.0010128		-0.0274386		-0.0189685		-0.0170938		-0.0105799
-600.214	-0.0048367		-0.0130097		-0.0004814		-0.0258361		-0.0199803		-0.0145614		-0.0031698
-600.014	-0.00387		-0.0124697		-0.0004429		-0.019302		-0.0193896		-0.0082431		0.00090857
-599.814	-0.0106358		-0.01423		-0.0011862		-0.0212539		-0.0198239		-0.0132869		-0.0007133
-599.614	-0.0057479		-0.0128343		0.00297598		-0.0204077		-0.0197407		-0.0077252		-0.001078
-599.414	-0.0079684		-0.0046885		0.00904128		-0.0200928		-0.0180685		-0.0112719		-0.0056192
-599.214	-0.0040932		-0.0195685		-0.0016695		-0.0227847		-0.0215945		-0.0158809		-0.0004724
-599.014	-0.0082683		-0.0134783		-0.0003513		-0.0220593		-0.020067		-0.0179312		-0.0002369
-598.814	-0.0136758		-0.0204288		-0.006501		-0.0264485		-0.0247933		-0.0168362		-0.0061405
-598.614	-0.0125645		-0.0161818		0.00582419		-0.0288957		-0.0210391		-0.0087841		0.00011224
-598.414	-0.013904		-0.0170083		0.00050101		-0.0178501		-0.0213872		-0.0144292		-0.0026777
-598.214	-0.0063249		-0.007038		0.00310559		-0.0166076		-0.0120168		-0.009386		0.00734704
-598.014	-0.0123541		-0.0101746		0.00529633		-0.0186355		-0.0128146		-0.0155242		-0.0003951
-597.814	-0.0087557		-0.0203364		0.00221754		-0.0219433		-0.0179481		-0.0202458		0.00127453
-597.614	-0.006115		-0.010104		0.00559552		-0.0231624		-0.0144675		-0.0097424		0.00093731
-597.414	-0.0092826		-0.0082269		0.00912603		-0.0220791		-0.0182916		-0.0153496		-0.0064281
-597.214	-0.0112881		-0.0210446		0.0057606		-0.0227105		-0.0192883		-0.0140262		-0.0039609
-597.014	-0.0051558		-0.012525		0.00384428		-0.0207699		-0.0114767		-0.0115112		-0.0021881
-596.814	-0.0133872		-0.0199399		-0.0025114		-0.0253069		-0.0254637		-0.0179533		-0.0044467
-596.614	-0.0060841		-0.0108069		0.00171366		-0.0173954		-0.0167525		-0.0122986		0.00189363
-596.414	-0.0107781		-0.0128396		-0.0028361		-0.0227925		-0.0232111		-0.0135782		-0.0016197
-596.214	-0.0085937		-0.0103139		0.00697891		-0.0202619		-0.017432		-0.0074249		-0.0003889
-596.014	-0.0127429		-0.0125743		-0.0028168		-0.0263921		-0.0239769		-0.0187731		-0.0026358
-595.814	0.00015368		-0.0025039		0.0105767		-0.011684		-0.0141913		-0.0073953		0.00018353
-595.614	-0.0106616		-0.0128083		0.0025755		-0.0259629		-0.0180884		-0.0113689		-0.0043735
-595.414	-0.005927		-0.0128844		0.00194247		-0.0240269		-0.0185024		-0.0107355		-0.0040918
-595.214	-0.0086586		-0.0063859		0.00958289		-0.0090257		-0.0152168		-0.013517		0.00162333
-595.014	-0.0074479		-0.0222666		0.00712012		-0.0255943		-0.0141734		-0.010524		-0.0014814
-594.814	-0.015479		-0.0235852		0.00460271		-0.0284643		-0.0211005		-0.0196872		-0.0055879
-594.614	-0.0093413		-0.0136215		0.0033567		-0.0206241		-0.0115378		-0.0119304		-0.0043379
-594.414	-0.0038423		-0.0089354		0.00377577		-0.0250289		-0.0147733		-0.012778		-0.0020524
-594.214	-0.007143		-0.015155		0.00348222		-0.0216792		-0.0138237		-0.014518		0.00503242
-594.014	-0.0155537		-0.0187859		0.00022154		-0.0208143		-0.0171701		-0.0205208		-0.0007412
-593.814	-0.017474		-0.0240478		-0.002534		-0.0358458		-0.0251923		-0.020052		-0.0028583
-593.614	-0.0056268		-0.013147		0.00239211		-0.0192021		-0.0091245		-0.0159749		0.00196718
-593.414	-0.0109333		-0.0155487		0.00296369		-0.0259255		-0.0218556		-0.0108956		0.00213445
-593.214	-0.0066731		-0.0109177		0.0022892		-0.0240489		-0.0213248		-0.016736		-0.0018759
-593.014	-0.0033825		-0.012054		-0.0017648		-0.0250749		-0.0181202		-0.00847		0.00068132
-592.814	-0.009636		-0.0135469		-0.0018332		-0.0142333		-0.0186176		-0.0195246		-0.0025289
-592.614	-0.0093639		-0.013643		0.00425627		-0.0174784		-0.0166364		-0.0133986		-0.0015136
-592.414	-0.0111893		-0.0135735		-9.117e-05		-0.0276014		-0.0221201		-0.0135192		-0.0070591
-592.214	-0.0076657		-0.0138003		0.00224152		-0.0222829		-0.0181836		-0.0107804		-0.0032224
-592.014	-0.0106533		-0.0232179		0.00028567		-0.0246646		-0.0229489		-0.0172292		-0.0051076
-591.814	-0.0106074		-0.0125595		0.00376979		-0.0258783		-0.0148794		-0.0128084		-0.0011605
-591.614	-0.010078		-0.0157086		-0.0018953		-0.0223257		-0.0188398		-0.0157251		-0.0005435
-591.414	-0.00997		-0.0181369		-0.0018208		-0.0256172		-0.0251627		-0.0190794		-0.0037361
-591.214	-0.0113632		-0.0148434		-0.0003982		-0.0228531		-0.0221067		-0.0151225		-0.0039422
-591.014	-0.0036881		-0.0184158		-0.0007557		-0.0189991		-0.0130742		-0.0152228		0.00270513
-590.814	-0.0074706		-0.0120886		0.0058529		-0.0247455		-0.0182599		-0.0154202		0.00032875
-590.614	-0.0077767		-0.0124143		0.00713774		-0.0266287		-0.0234471		-0.0197019		-0.0018225
-590.414	-0.003164		-0.0131968		0.00864011		-0.0225573		-0.0135197		-0.0123143		0.0005245
-590.214	-0.007658		-0.0162767		-0.0042771		-0.0182188		-0.0223788		-0.0148346		-0.0033151
-590.014	-0.0066616		-0.0135126		0.0054528		-0.0231573		-0.0235244		-0.0226266		-0.0036413
-589.814	-0.0054196		-0.0116954		0.00293927		-0.0192691		-0.0205821		-0.0180006		-0.0007068
-589.614	-0.0143461		-0.0179872		0.00615848		-0.0248235		-0.0254128		-0.0142737		-0.0025369
-589.414	-0.0086464		-0.0100468		-0.0016917		-0.0225119		-0.0155889		-0.0147065		-0.0047056
-589.214	-0.0072692		-0.0105531		0.00277146		-0.0157543		-0.0156239		-0.0093277		0.0091866
-589.014	-0.0139523		-0.0137053		0.00314605		-0.0222233		-0.0173776		-0.0178661		-0.0017629
-588.814	-0.001599		-0.01826		0.0108181		-0.0197152		-0.0118402		-0.0093054		0.00273258
-588.614	-0.0122838		-0.0087166		0.0036348		-0.0138925		-0.0221464		-0.0157311		0.00110755
-588.414	-0.0209142		-0.0179354		-0.0002798		-0.0260779		-0.0156523		-0.0202255		-0.0053919
-588.214	-0.0165557		-0.0115196		0.00670831		-0.0175224		-0.0257662		-0.0214203		-0.0022892
-588.014	-0.0167024		-0.0164649		0.00303744		-0.0259772		-0.0215554		-0.0113329		-0.0027771
-587.814	-0.0083389		-0.0144366		0.00351708		-0.0203219		-0.0159559		-0.0111297		-0.0011405
-587.614	-0.0128683		-0.0106754		0.00079277		-0.0205577		-0.0165376		-0.0162727		-0.0041281
-587.414	-0.0148034		-0.0196182		-0.0032698		-0.0317225		-0.0249613		-0.0232365		-0.0058512
-587.214	-0.0093434		-0.0147988		-0.0012234		-0.0276644		-0.0218525		-0.0176984		-0.002916
-587.014	-0.0134133		-0.0126551		0.00549527		-0.0260648		-0.0233977		-0.0147783		-0.0005078
-586.814	-0.0097768		-0.0148233		0.00034777		-0.029289		-0.0161646		-0.0172387		-0.0056245
-586.614	-0.0107584		-0.0199446		0.00384968		-0.0221985		-0.024141		-0.0180934		0.0004186
-586.414	-0.0127932		-0.0183515		-0.005645		-0.0263047		-0.0224459		-0.0165861		-0.0053796
-586.214	-0.0086086		-0.018354		0.00185272		-0.0212522		-0.0184664		-0.0195998		0.00418281
-586.014	-0.0144462		-0.0116125		-0.0024231		-0.0233351		-0.0204178		-0.0211472		-0.0025747
-585.814	-0.003748		-0.0096948		0.0102303		-0.0156689		-0.0163106		-0.008034		0.00454785
-585.614	-0.0084305		-0.0108397		0.00963947		-0.0206747		-0.0161343		-0.0131508		0.00296167
-585.414	-0.0145871		-0.0166926		-0.0024017		-0.0184409		-0.0183109		-0.0211152		-0.0056208
-585.214	-0.0089888		-0.0177811		-0.0030561		-0.0282565		-0.0216154		-0.0214012		-0.0028027
-585.014	-0.0088751		-0.0120256		-0.0077856		-0.0250061		-0.019645		-0.0180463		0.00079733
-584.814	-0.0167067		-0.0155919		-0.0015347		-0.0275482		-0.0243555		-0.0194794		-0.0036926
-584.614	-0.0091443		-0.0173325		-0.0087964		-0.0248216		-0.0174522		-0.0215657		-0.0024548
-584.414	-0.0128127		-0.0193761		-0.0005267		-0.0258013		-0.0243672		-0.0169845		-0.001132
-584.214	-0.0066324		-0.0131552		0.00659922		-0.0250939		-0.0204587		-0.0156207		-0.0042461
-584.014	-0.008777		-0.0140956		-0.0005257		-0.0295907		-0.0226476		-0.0259717		-0.0072671
-583.814	-0.0187545		-0.0181893		-0.0024151		-0.0272613		-0.0257089		-0.0168812		-0.0054985
-583.614	-0.0207819		-0.0278509		-0.0066427		-0.0309253		-0.02868		-0.0240266		-0.0106622
-583.414	-0.0071294		-0.0129591		-0.004419		-0.0209821		-0.0161479		-0.0139404		0.00118316
-583.214	-0.0139754		-0.0162825		-0.0011851		-0.0248389		-0.0223872		-0.0168512		-0.0079758
-583.014	-0.013994		-0.0215264		-0.0071384		-0.0297754		-0.0220884		-0.0226069		-0.0095211
-582.814	-0.005852		-0.0151686		0.00319818		-0.0278208		-0.0194061		-0.0118718		-0.0008807
-582.614	-0.0158554		-0.0182903		-0.0029033		-0.02395		-0.0236367		-0.0176446		-0.0023812
-582.414	-0.0020574		-0.0132429		0.00714937		-0.0209086		-0.0126276		-0.0113517		0.0017153
-582.214	-0.009813		-0.0158247		-0.0035469		-0.0264465		-0.0217884		-0.0178415		-0.0060508
-582.014	-0.0052523		-0.000527		0.00567539		-0.0166882		-0.0134656		-0.0142328		0.00144121
-581.814	-0.0121226		-0.0153825		-4.055e-05		-0.0275623		-0.0267461		-0.014286		-0.0003583
-581.614	-0.0132849		-0.0196959		-0.0033746		-0.0303851		-0.0224803		-0.0195671		-0.0059591
-581.414	-0.0028175		-0.0137584		0.00086916		-0.021927		-0.0184216		-0.0126258		0.0047144
-581.214	-0.0102614		-0.0124502		0.00382697		-0.0299987		-0.0276265		-0.0189003		-0.0038324
-581.014	-0.0103186		-0.0186885		0.00319848		-0.026724		-0.0213523		-0.0229426		-0.0028089
-580.814	-0.0070362		-0.0099035		0.00267735		-0.024033		-0.0107267		-0.0147961		-0.0029227
-580.614	-0.0041557		-0.0075485		0.00328776		-0.0207324		-0.011935		-0.0171259		0.00054227
-580.414	-0.0058762		-0.0094056		0.00836366		-0.0259569		-0.0132026		-0.0168924		-0.0012103
-580.214	-0.0026777		-0.0116785		0.0043494		-0.0200628		-0.0211259		-0.0089894		-0.003958
-580.014	-0.0029602		-0.0157343		0.00597889		-0.0267455		-0.0187736		-0.0147645		0.0036354
-579.814	-0.0052013		-0.0075126		0.00406152		-0.0191614		-0.0185549		-0.0136348		0.00521055
-579.614	-0.0099358		-0.0217768		-0.0060694		-0.0291642		-0.0248545		-0.0237208		-0.0077221
-579.414	-0.0105996		-0.0067209		0.00054238		-0.0203143		-0.0168535		-0.0193661		-0.0025307
-579.214	-0.0118015		-0.0142651		-0.0030482		-0.0298991		-0.0139256		-0.012959		0.00074612
-579.014	-0.0066392		-0.0135385		0.00401856		-0.0254275		-0.0141837		-0.0126001		0.0036663
-578.814	-0.0169047		-0.0172396		-0.0044009		-0.0304578		-0.0242721		-0.0203912		-0.0108972
-578.614	-0.0157924		-0.0204155		-0.0028168		-0.0300473		-0.0239849		-0.0243413		-0.0004254
-578.414	-0.0117883		-0.0193015		-0.0054208		-0.0332889		-0.0250487		-0.0194087		-0.0071912
-578.214	-0.0070724		-0.0111188		0.00489659		-0.0202833		-0.0185197		-0.0119041		0.00289742
-578.014	-0.0036674		-0.0120405		0.00137677		-0.017117		-0.0187622		-0.017721		0.00215241
-577.814	-0.012219		-0.014592		0.00245905		-0.0269447		-0.0165409		-0.0197622		-0.0001818
-577.614	-0.0039133		-0.0175001		0.00345956		-0.0209467		-0.012648		-0.0081834		0.00418632
-577.414	-0.0147009		-0.0199958		-0.0051986		-0.0289404		-0.0248358		-0.0279188		-0.0008603
-577.214	-0.0099054		-0.0159318		0.00088869		-0.0314059		-0.0254451		-0.0155485		-0.0060717
-577.014	-0.0042293		-0.01588		0.00452936		-0.0226355		-0.0184233		-0.0168912		-0.0044549
-576.814	-0.0079336		-0.0125947		0.00160169		-0.0236837		-0.0156628		-0.0128199		0.00351475
-576.614	-0.0058313		-0.0190006		0.00430332		-0.0265224		-0.0196877		-0.0191434		-0.0002062
-576.414	-0.010562		-0.0133647		-0.000735		-0.027046		-0.022867		-0.0175874		-0.0052823
-576.214	-0.0141019		-0.0237501		-0.0012236		-0.0263664		-0.017563		-0.0177823		-0.0011626
-576.014	-0.0077571		-0.0065381		-0.0055507		-0.0242024		-0.0147122		-0.0188309		-0.0058125
-575.814	-0.0086235		-0.0085902		-0.000453		-0.0236594		-0.0178869		-0.0071082		0.00018939
-575.614	-0.0143092		-0.0186442		-0.0065119		-0.0275193		-0.0206649		-0.012538		-0.0074102
-575.414	-0.0076928		-0.0217526		0.00041307		-0.0250672		-0.027529		-0.0145924		-0.0008406
-575.214	-0.0144721		-0.0194752		-0.0032755		-0.0275622		-0.0163011		-0.0248794		-0.001879
-575.014	-0.0069661		-0.007522		0.00571897		-0.0194894		-0.0166852		-0.0128488		0.00223935
-574.814	-0.0186183		-0.0173906		-0.0097358		-0.033805		-0.0225709		-0.0248529		-0.0045511
-574.614	-0.0151268		-0.0153589		-0.0033302		-0.0267857		-0.0158682		-0.0203186		-0.0043053
-574.414	-0.0082291		-0.0122709		-0.0043498		-0.029579		-0.0183086		-0.0218213		-0.0061594
-574.214	-0.0066952		-0.0083743		0.00657687		-0.020983		-0.0183491		-0.0081208		-0.0029568
-574.014	-0.0115226		-0.0154754		-0.006141		-0.0270609		-0.0260574		-0.0130921		-0.0040126
-573.814	-0.0046508		-0.0067366		-0.0015938		-0.0240102		-0.0198527		-0.0152553		-0.0019173
-573.614	-0.0124066		-0.0208191		-0.0075468		-0.0306233		-0.0302959		-0.0225995		-0.0086868
-573.414	-0.0124452		-0.0154827		-0.0055577		-0.0312707		-0.024827		-0.0227211		-0.0077481
-573.214	-0.0111517		-0.0124499		0.0020319		-0.0257224		-0.0132683		-0.0157384		-0.0016313
-573.014	-0.0126681		-0.0248413		-0.0040686		-0.0273798		-0.0233017		-0.023648		-0.0082676
-572.814	-0.0122463		-0.0089092		0.00284621		-0.0256597		-0.0209656		-0.0140909		-0.0008474
-572.614	-0.0102287		-0.0196226		-0.0029244		-0.0295266		-0.0170895		-0.0214655		-0.0067646
-572.414	-0.0134461		-0.0163712		0.000113		-0.0212667		-0.0201225		-0.0195333		-0.0027382
-572.214	-0.0112795		-0.0178709		0.00402032		-0.0251605		-0.0188226		-0.0161872		0.00155228
-572.014	-0.0074382		-0.0162066		-0.0010594		-0.0205558		-0.0206336		-0.0199279		0.00238283
-571.814	-0.0170982		-0.0251682		-0.006334		-0.0300279		-0.0214909		-0.0204905		-0.0034226
-571.614	-0.0065707		-0.0158363		0.00286419		-0.0244409		-0.0205861		-0.0166041		0.0023913
-571.414	-0.0089311		-0.0082772		0.0028541		-0.0241362		-0.0156531		-0.0147704		0.00220073
-571.214	-0.0075119		-0.0097242		-0.0008808		-0.0253577		-0.020075		-0.0188962		-0.0005711
-571.014	-0.0071008		-0.0175386		0.0084487		-0.0243541		-0.0213965		-0.0196951		-0.0034804
-570.814	-0.0053542		-0.0090765		0.0021917		-0.0315451		-0.0177863		-0.0166722		-0.0012002
-570.614	-1.652e-05		-0.0080807		0.00594593		-0.0204954		-0.0103126		-0.0065066		0.00453184
-570.414	-0.0099472		-0.0162212		-0.005648		-0.0254984		-0.0211808		-0.0180688		0.0001297
-570.214	-0.0169282		-0.0148631		-0.0066685		-0.0299338		-0.0199594		-0.0201416		-0.0022086
-570.014	-0.0164338		-0.013563		-0.0061146		-0.0271056		-0.0214467		-0.0237138		-0.0009515
-569.814	-0.0075326		-0.0141624		-0.0050011		-0.026184		-0.0202143		-0.0194062		0.00428826
-569.614	-0.0134531		-0.005465		0.00146815		-0.0203971		-0.0146033		-0.0120131		0.00071744
-569.414	-0.0110784		-0.0106508		0.00462115		-0.0180354		-0.0223098		-0.0106939		0.00185186
-569.214	-0.0077815		-0.0143402		-0.0031116		-0.0244196		-0.0173801		-0.0140901		-0.0079085
-569.014	-0.0102975		-0.0141173		-0.0005684		-0.0302798		-0.0218701		-0.0165901		0.0007275
-568.814	-0.007998		-0.0132061		-0.0034726		-0.0208184		-0.0173568		-0.0144644		0.00657567
-568.614	-0.0199427		-0.0218472		-0.0037921		-0.0317399		-0.0247856		-0.0194768		-0.0046813
-568.414	-0.0074351		-0.012441		-0.0027605		-0.0234838		-0.0168206		-0.0184648		-0.0065384
-568.214	-0.00211		-0.0114477		0.00913174		-0.0250131		-0.0219575		-0.0192216		-0.0055628
-568.014	-0.0032269		0.00277325		0.00516987		-0.0224108		-0.0117737		-0.0062793		0.0055288
-567.814	-0.0126137		-0.0214665		-0.0008089		-0.03084		-0.0200955		-0.0178012		-0.0078509
-567.614	-0.0083265		-0.0126812		-0.0036159		-0.0300063		-0.0200472		-0.0303731		-0.0029086
-567.414	-0.0148415		-0.0139439		-0.002977		-0.0319809		-0.0269118		-0.024935		-0.0033234
-567.214	-0.015992		-0.0177042		-0.0012238		-0.0283252		-0.0274723		-0.0241545		-0.0059043
-567.014	-0.0078581		-0.0158429		0.00297325		-0.0337809		-0.0223817		-0.0203281		-0.0056453
-566.814	-0.0099019		-0.0148942		0.00218649		-0.0241687		-0.0178111		-0.0118638		-0.0017578
-566.614	-0.019291		-0.0217641		-0.0042984		-0.0345226		-0.0233199		-0.0254212		-0.00798
-566.414	-0.0050806		-0.0114167		-0.002733		-0.0233447		-0.0221599		-0.0130449		-0.0027915
-566.214	-0.0118189		-0.011847		-0.0004055		-0.0281288		-0.0203436		-0.0222275		-0.0060063
-566.014	-0.0142228		-0.019998		-0.0036297		-0.0319439		-0.0242831		-0.0223057		-0.0048022
-565.814	-0.0010142		-0.0086899		0.00427895		-0.0220364		-0.0164724		-0.019767		-0.000109
-565.614	-0.0212461		-0.0196341		-0.0067126		-0.0320944		-0.0319522		-0.0234457		-0.008771
-565.414	-0.0021852		-0.0028806		0.00448135		-0.0218346		-0.0146378		-0.0155275		0.00388723
-565.214	-0.0154516		-0.0168315		0.00021123		-0.0337458		-0.0193225		-0.018076		-0.0008573
-565.014	-0.0132573		-0.0132966		0.00301559		-0.0253939		-0.0183739		-0.0185074		-0.0034466
-564.814	-0.0091599		-0.0089837		0.00495109		-0.0249991		-0.0196516		-0.0156211		0.00032699
-564.614	-0.00465		-0.0160913		0.00386566		-0.0218849		-0.0143308		-0.0095479		0.00051015
-564.414	-0.0104419		-0.0140787		0.00125633		-0.022239		-0.017563		-0.0153097		-0.0028703
-564.214	-0.0061104		-0.0125744		0.00498451		-0.0268748		-0.0220432		-0.016793		-0.0008955
-564.014	-0.0101573		-0.0189189		0.00204529		-0.0306619		-0.0224911		-0.0238087		-0.0078819
-563.814	-0.0132291		-0.0196925		0.00237715		-0.0277098		-0.023537		-0.0190349		0.00016714
-563.614	-0.006115		-0.0089476		-0.0028069		-0.0287368		-0.021111		-0.0175903		0.00209988
-563.414	-0.0197534		-0.0253407		-0.0031465		-0.0344461		-0.0254622		-0.029743		-0.011492
-563.214	-0.0077891		-0.009733		-0.0003341		-0.0222233		-0.0153593		-0.016833		-0.0026733
-563.014	-0.0086672		-0.0082715		0.00308655		-0.0190771		-0.0180143		-0.0129095		0.00048709
-562.814	-0.0170109		-0.0190465		-0.0048171		-0.0301016		-0.0270566		-0.0227356		-0.0051307
-562.614	-0.0209768		-0.0190357		-0.0057859		-0.0374061		-0.0289878		-0.0282491		-0.0013283
-562.414	-0.0060218		-0.0117683		-0.0005664		-0.0261253		-0.0185233		-0.0233517		0.00961007
-562.214	-0.0130711		-0.0191286		-0.0031193		-0.0343121		-0.0206464		-0.0223273		-0.0036406
-562.014	-0.0163071		-0.018381		-0.0036513		-0.0308083		-0.0311469		-0.03133		-0.0083569
-561.814	-0.0208853		-0.0179132		-0.0098034		-0.030563		-0.0256906		-0.0290895		-0.0057907
-561.614	-0.0149865		-0.016041		0.00245177		-0.0246033		-0.0256499		-0.0259412		-0.0027697
-561.414	-0.0071396		-0.0138981		-0.0035043		-0.0292836		-0.025943		-0.0208514		0.00112794
-561.214	-0.0188599		-0.0175982		-0.0025068		-0.0302711		-0.0299513		-0.0224613		-0.0024549
-561.014	-0.0061812		-0.0114808		-0.0016517		-0.0265228		-0.017561		-0.015391		0.00316461
-560.814	-0.0079607		-0.0122397		-0.0029886		-0.0268517		-0.0152422		-0.0196619		0.00190887
-560.614	-0.0078961		-0.0207321		0.00129508		-0.0264246		-0.0213891		-0.0216672		-0.0021791
-560.414	-0.0085447		-0.0129293		0.00477449		-0.0258422		-0.0187677		-0.0175156		0.0010725
-560.214	-0.0123908		-0.0173881		0.00493145		-0.0269772		-0.0262547		-0.0216195		-0.0056441
-560.014	-0.0076756		-0.0161907		0.00391738		-0.0275673		-0.0209883		-0.0241475		-0.0030463
-559.814	-0.0123075		-0.0149112		0.00268799		-0.0278928		-0.0184679		-0.0167198		0.00160624
-559.614	-0.0107309		-0.009655		-0.0026704		-0.0218534		-0.0155083		-0.01593		0.00118683
-559.414	-0.0132457		-0.0193575		-0.0079502		-0.0275192		-0.0254105		-0.0253823		-0.0029159
-559.214	-0.009452		-0.02105		-0.0020679		-0.0276145		-0.0254521		-0.0220392		-0.0142202
-559.014	-0.0087953		-0.0137133		-0.0052759		-0.0319608		-0.0201282		-0.0190031		-0.0011497
-558.814	-0.0171401		-0.0209662		5.028e-05		-0.0287472		-0.0289006		-0.0213034		-0.0025874
-558.614	-0.0145076		-0.019702		0.0010862		-0.0249032		-0.0212304		-0.0184906		0.00209622
-558.414	-0.0100078		-0.0115742		0.00210929		-0.0311249		-0.0160841		-0.0204623		-0.0058221
-558.214	-0.0092188		-0.0161227		0.00047208		-0.0267064		-0.0147875		-0.0182278		0.00309282
-558.014	-0.0136298		-0.0224435		-0.0108705		-0.0350804		-0.0307106		-0.0230423		-0.0052334
-557.814	-0.007342		-0.0161868		-0.0018432		-0.0247579		-0.022855		-0.0130918		-0.0023953
-557.614	-0.0175505		-0.0195132		-0.0056114		-0.0302061		-0.0181014		-0.0224017		-0.0050291
-557.414	-0.0059508		-0.0097952		0.00783676		-0.0247426		-0.0206537		-0.0109042		-0.0003353
-557.214	-0.0126837		-0.0174775		0.00132688		-0.034077		-0.0191114		-0.0201669		-0.002784
-557.014	-0.0150658		-0.023018		-0.0008474		-0.0306628		-0.0229829		-0.0207733		-0.005076
-556.814	-0.0166383		-0.0231863		-0.0094687		-0.032333		-0.0291436		-0.026929		-0.0111947
-556.614	-0.0156167		-0.0176803		-0.0098872		-0.0287587		-0.0253225		-0.0285589		-0.0063001
-556.414	-0.0077994		-0.0103994		0.00914538		-0.0289012		-0.0193724		-0.0184097		0.00139672
-556.214	-0.0108938		-0.0087812		-0.001251		-0.0252952		-0.0186203		-0.0189723		-0.0045433
-556.014	-0.0141597		-0.0218099		-0.0035764		-0.0315247		-0.0247944		-0.0294486		-0.0058331
-555.814	-0.0074726		-0.0170005		-0.0057215		-0.0294772		-0.0229063		-0.019604		0.00072931
-555.614	-0.0125208		-0.0059771		0.00105739		-0.0307		-0.0199524		-0.0181965		-0.0026969
-555.414	-0.008119		-0.0178058		-0.0013062		-0.0310255		-0.0181479		-0.0215128		-0.0034191
-555.214	-0.0079632		-0.0117041		-0.0029819		-0.0284041		-0.0201409		-0.0183296		0.00170033
-555.014	-0.0046797		-0.0178893		0.00308332		-0.0218567		-0.0150632		-0.0174396		-0.004827
-554.814	-0.0170784		-0.0226026		-0.0059405		-0.0362249		-0.0269811		-0.026188		-0.0076361
-554.614	-0.0096685		-0.0214774		-0.0079691		-0.0325618		-0.0264335		-0.0235553		-0.0085046
-554.414	-0.0042924		-0.0148534		-0.0012643		-0.0317784		-0.0165342		-0.0185762		0.00195693
-554.214	-0.0112129		-0.01346		0.00162908		-0.0284761		-0.0234024		-0.0140582		0.00134047
-554.014	-0.0086672		-0.0124712		0.00203594		-0.026553		-0.0185447		-0.0165498		-0.0016423
-553.814	-0.0046515		-0.0103672		0.00057794		-0.0286067		-0.0190988		-0.0194472		-0.0070464
-553.614	-0.0127226		-0.013432		-0.0033351		-0.0341066		-0.0149293		-0.0199856		-0.0017085
-553.414	-0.0165867		-0.0169195		-0.0117603		-0.0318347		-0.0220229		-0.0188538		-0.0028877
-553.214	-0.0201322		-0.0219309		-0.0072274		-0.0364528		-0.0198599		-0.0170685		-0.0055836
-553.014	-0.0113268		-0.0180593		-0.0002398		-0.0344776		-0.0217984		-0.0210987		-0.0002458
-552.814	-0.0066935		-0.0165813		0.00054755		-0.0267506		-0.0177757		-0.0193626		0.00048541
-552.614	-0.0120409		-0.0164823		-0.0010037		-0.0309794		-0.0231793		-0.0191669		-0.0053057
-552.414	-0.0095118		-0.0167714		-0.0006321		-0.0306243		-0.023337		-0.0234394		-0.0077176
-552.214	-0.0075005		-0.0193672		-0.0072744		-0.02658		-0.0280033		-0.0241204		-0.0047285
-552.014	-0.0189731		-0.015714		-0.0035019		-0.0353542		-0.0250269		-0.0274774		-0.0082738
-551.814	-0.0066736		-0.013907		0.00446306		-0.0239045		-0.0212059		-0.0173804		0.0032879
-551.614	-0.0072407		-0.0236026		0.00168238		-0.0324957		-0.0227002		-0.0271167		-0.0054869
-551.414	-0.0114453		-0.0145489		-0.0070164		-0.0289369		-0.0220675		-0.026243		-0.0050593
-551.214	-0.0168591		-0.0238766		-0.0019267		-0.0321215		-0.0282235		-0.0317218		-0.0113117
-551.014	-0.0058312		-0.0142461		0.00204235		-0.0309622		-0.0161878		-0.0243072		-0.0003901
-550.814	-0.0044046		-0.0123389		0.0036614		-0.0277914		-0.02303		-0.0168862		-0.0020844
-550.614	-0.0064505		-0.0143788		-0.0023862		-0.0208585		-0.0194363		-0.0206722		0.00292476
-550.414	-0.0112158		-0.0163774		-0.0019995		-0.0274693		-0.0217444		-0.0171793		-0.0055066
-550.214	-0.0103851		-0.0181035		-0.0033622		-0.0309301		-0.0204093		-0.0197876		-0.000252
-550.014	-0.0162626		-0.0218121		-0.0028341		-0.0294281		-0.0256143		-0.0226768		-0.0050913
-549.814	-0.0071007		-0.018923		-0.0010301		-0.0243318		-0.0189533		-0.0228647		0.00053791
-549.614	-0.0155709		-0.0258278		-0.0050151		-0.0265685		-0.0229086		-0.0234829		-0.0038358
-549.414	-0.0152514		-0.0151265		-0.0022288		-0.0259679		-0.0191346		-0.0205514		-0.0016352
-549.214	-0.0095104		-0.0187187		-0.000507		-0.0248904		-0.0239285		-0.0184743		-0.0025603
-549.014	-0.0150027		-0.0166825		-0.0031711		-0.0304646		-0.0202039		-0.0235656		-0.0066601
-548.814	-0.0126222		-0.0173888		-0.0054706		-0.0274979		-0.0213188		-0.0230806		-0.0024622
-548.614	-0.0111266		-0.0148241		0.00129663		-0.0358635		-0.0221075		-0.0141893		0.00021717
-548.414	-0.0162049		-0.0109936		0.00211437		-0.0322682		-0.026382		-0.0238331		-0.0019599
-548.214	-0.0117347		-0.0159764		0.00805208		-0.0281022		-0.019501		-0.0217945		-0.0032744
-548.014	-0.0073998		-0.0172143		0.00020037		-0.0282695		-0.0175556		-0.0191405		0.00276174
-547.814	-0.0149561		-0.0136701		0.00094457		-0.0349785		-0.0296663		-0.0222257		-0.0044967
-547.614	-0.0125482		-0.0150575		0.00372263		-0.0306474		-0.0231211		-0.0197568		0.00222101
-547.414	-0.0056106		-0.0057516		0.00263954		-0.0245613		-0.0149867		-0.0161772		0.00012075
-547.214	-0.0122666		-0.0157832		0.00359965		-0.0253678		-0.0233457		-0.0225851		-0.0007858
-547.014	-0.0052748		-0.008634		0.0014638		-0.0202884		-0.0150024		-0.0172863		-0.0004611
-546.814	-0.0091038		-0.0197652		-0.0022526		-0.0268008		-0.0256137		-0.0241567		-0.0042136
-546.614	-0.0076779		-0.0146279		-0.0050258		-0.0316877		-0.0190368		-0.0245392		-0.0022268
-546.414	-0.0109465		-0.0155821		0.00120317		-0.0276969		-0.0269486		-0.0256412		-0.0043115
-546.214	-0.0138759		-0.0170832		-0.0006527		-0.0314029		-0.0276894		-0.024298		-0.006899
-546.014	-0.0014943		-0.0184665		0.00179636		-0.0295158		-0.0173817		-0.0223416		-0.0016818
-545.814	-0.0075291		-0.021941		-0.0011421		-0.0312246		-0.0257213		-0.0296813		-0.0048413
-545.614	-0.0118614		-0.0174165		-0.0029091		-0.0285412		-0.0232987		-0.0234162		-0.0062594
-545.414	-0.0076868		-0.0155863		0.00178512		-0.0326262		-0.020553		-0.0200024		-0.002689
-545.214	-0.0142724		-0.0202156		-0.0044825		-0.0367172		-0.0266682		-0.0237848		-0.0050412
-545.014	-8.159e-05		-0.0143662		0.00064388		-0.026838		-0.0196981		-0.024508		0.00318256
-544.814	-0.0045582		-0.0183381		-0.0026109		-0.0268369		-0.0172742		-0.0165833		0.00124397
-544.614	-0.0134528		-0.0184516		-0.0084259		-0.0288217		-0.0232896		-0.0293295		-0.0117887
-544.414	-0.0090203		-0.0158501		-0.0001117		-0.0276266		-0.0232041		-0.023255		-0.0001456
-544.214	-0.0042814		-0.0202066		-0.0011678		-0.0332065		-0.0209797		-0.0120676		-0.0002028
-544.014	-0.0095945		-0.0195341		-0.0075253		-0.0304011		-0.0261214		-0.0272377		-0.0042746
-543.814	-0.0082972		-0.0124854		-0.0027079		-0.0294103		-0.023536		-0.0236666		-0.0088398
-543.614	-0.008768		-0.0172242		0.00286771		-0.0321561		-0.0194704		-0.0172111		-0.011699
-543.414	-0.0095111		-0.0119797		-0.0002745		-0.0354477		-0.0227563		-0.0192072		-0.0013229
-543.214	-0.0061506		-0.0133895		0.00425128		-0.0327608		-0.0244749		-0.0218033		-0.0032129
-543.014	-0.0117927		-0.0194612		-0.0060826		-0.0350441		-0.0306035		-0.0243277		-0.002308
-542.814	-0.0156498		-0.0145131		-0.0073262		-0.0328325		-0.0220206		-0.0198591		-0.0007802
-542.614	-0.0039012		-0.016073		-0.0009562		-0.028117		-0.0191016		-0.0267887		0.00160668
-542.414	-0.0127398		-0.0174684		-0.0026419		-0.032648		-0.0224914		-0.0208825		-0.004428
-542.214	-0.0078184		-0.0135363		0.00174636		-0.0272581		-0.0265295		-0.0148028		0.00129967
-542.014	-0.0119614		-0.0196512		-0.0028758		-0.035949		-0.0220629		-0.0229874		-0.008429
-541.814	-0.0023332		-0.0125053		0.0002323		-0.0320248		-0.0244127		-0.0223387		-0.0035346
-541.614	-0.0048204		-0.0140945		0.00637593		-0.0230257		-0.0171534		-0.0223435		0.00441564
-541.414	-0.0087124		-0.0262554		-0.015099		-0.0386699		-0.0270822		-0.0320435		-0.0077764
-541.214	-0.0037601		-0.0079496		-0.0037311		-0.0318498		-0.0172586		-0.0193473		-0.0007506
-541.014	-0.007012		-0.0177989		-0.005795		-0.0336715		-0.0277684		-0.0207471		-0.000671
-540.814	-0.0114219		-0.0187899		-0.0016335		-0.0359007		-0.0246038		-0.0263885		-0.0013386
-540.614	-0.0123976		-0.0233899		-0.0079397		-0.0360676		-0.0246504		-0.0272713		-0.0083041
-540.414	-0.0074091		-0.0164987		0.00130718		-0.0283089		-0.0182959		-0.0135922		0.00265547
-540.214	-0.0070465		-0.0171499		0.00248002		-0.0310592		-0.0242638		-0.0252872		-0.0045964
-540.014	-0.0128756		-0.0207999		-0.0036944		-0.0333918		-0.0260779		-0.0254484		-0.0052463
-539.814	-0.0079992		-0.0134859		-0.0010465		-0.0325847		-0.0180159		-0.0182078		-0.0017367
-539.614	-0.0061536		-0.0080267		0.00010866		-0.0271502		-0.0176442		-0.0195457		-0.0044399
-539.414	-0.005345		-0.0098633		0.00538612		-0.0223133		-0.0232196		-0.0215338		0.00110619
-539.214	-0.0054889		-0.0140562		-8.58e-05		-0.025701		-0.0215393		-0.0220528		-1.094e-05
-539.014	-0.0091142		-0.0089889		0.00523705		-0.0331752		-0.0153428		-0.0192915		-0.0003222
-538.814	-0.0099146		-0.0122339		-0.0024356		-0.0251323		-0.0151805		-0.0216319		-0.0019442
-538.614	-0.0123284		-0.015404		-0.001273		-0.0295298		-0.0197248		-0.0207243		-5.8e-05
-538.414	-0.0145701		-0.0256248		-0.007286		-0.0342837		-0.0288324		-0.0258276		-0.0095926
-538.214	-0.00137		-0.0136671		-0.0027324		-0.0299226		-0.0155299		-0.0256107		0.00189615
-538.014	-0.0088937		-0.0096859		-0.0009864		-0.0298834		-0.022446		-0.0210148		0.00105499
-537.814	-0.0066607		-0.015796		0.00288092		-0.0226815		-0.0214975		-0.0222183		0.00177139
-537.614	-0.0044408		-0.0098118		-0.0035447		-0.0244532		-0.0200944		-0.0114942		0.00084977
-537.414	-0.0157559		-0.0164339		-0.0052684		-0.0325379		-0.0263704		-0.0271557		-0.0035758
-537.214	-0.0220344		-0.0146135		-0.0119025		-0.0376611		-0.0234167		-0.0295236		-0.0089953
-537.014	-0.0121375		-0.0205595		0.00161194		-0.0332047		-0.022302		-0.0198841		-0.0035974
-536.814	-0.0116828		-0.0125468		-0.0083372		-0.0388986		-0.0232863		-0.0222964		-0.0051408
-536.614	-0.0116176		-0.010946		-0.0042588		-0.0290856		-0.0210163		-0.0264439		-0.0014276
-536.414	-0.0113606		-0.015016		-0.0031102		-0.0347505		-0.0304639		-0.028658		-0.0072466
-536.214	-0.0083642		-0.0233281		-0.0078086		-0.0349336		-0.0333989		-0.026192		-0.008519
-536.014	-0.0150978		-0.0130304		-0.0067072		-0.0403006		-0.0335095		-0.0269589		-0.0094599
-535.814	-0.0121392		-0.0179966		-0.0018756		-0.0358863		-0.0250244		-0.0211939		-0.00515
-535.614	-0.0005869		-0.0149229		-0.0008639		-0.0305208		-0.0132674		-0.0187059		0.00438233
-535.414	-0.0097653		-0.0197058		-0.0036548		-0.032774		-0.0251429		-0.0208172		-0.0010232
-535.214	-0.0204843		-0.0221805		-0.0039072		-0.0321068		-0.030565		-0.0291075		-0.0066248
-535.014	-0.0175682		-0.0208923		-0.0092782		-0.0349192		-0.0275704		-0.0292162		-0.0073903
-534.814	-0.0131966		-0.0175188		-8.426e-05		-0.0257147		-0.0230121		-0.0228916		0.00059877
-534.614	-0.0107105		-0.0162185		-0.006546		-0.0333477		-0.0270989		-0.0258436		-0.0034226
-534.414	-0.0056773		-0.0120864		-0.0086568		-0.0370172		-0.021596		-0.0250538		-0.001872
-534.214	-0.0129522		-0.0239594		-0.0078528		-0.0310395		-0.0299732		-0.0320638		-0.0089064
-534.014	-0.0065841		-0.0181382		0.00280693		-0.0288356		-0.0152704		-0.0239463		-0.0051912
-533.814	-0.0090591		-0.0176676		-0.0015488		-0.0338898		-0.0179077		-0.0255455		-0.0070704
-533.614	-0.0108665		-0.0150797		-0.0049608		-0.029534		-0.021867		-0.0243953		0.00113207
-533.414	-0.0089459		-0.0161984		-0.0019129		-0.0358149		-0.0264709		-0.0285333		-0.0048866
-533.214	-0.0086718		-0.0174055		-0.0042151		-0.0315526		-0.0239031		-0.0208549		-0.0028647
-533.014	-0.0152881		-0.0191678		0.00057736		-0.0349794		-0.0208837		-0.0215664		-0.0053587
-532.814	-0.0031457		-0.0156865		-0.004552		-0.0332722		-0.0230816		-0.0242356		9.739e-05
-532.614	-0.0100231		-0.0249602		-0.0027902		-0.0371456		-0.0221559		-0.0286649		-0.0032898
-532.414	-0.0119693		-0.0125145		-0.0056452		-0.0313991		-0.0201007		-0.0201606		-0.0042062
-532.214	-0.0040269		-0.0136027		-0.0034949		-0.033949		-0.0226606		-0.0221208		0.00188943
-532.014	-0.0080823		-0.01594		0.00127002		-0.0326512		-0.0194872		-0.023543		-0.0029863
-531.814	-0.0073974		-0.0184335		-0.0024792		-0.0337403		-0.0291345		-0.0294935		-0.003092
-531.614	-0.0093126		-0.0167322		0.00148317		-0.0279967		-0.0219312		-0.0241704		0.00259125
-531.414	-0.0067092		-0.0190937		0.00253753		-0.0293546		-0.022313		-0.0198963		-0.0012745
-531.214	-0.0100452		-0.0211139		-0.0011682		-0.0294853		-0.0233212		-0.0253404		-0.0073873
-531.014	-0.0058496		-0.0137234		0.00470626		-0.0268877		-0.0207071		-0.0212283		0.00533777
-530.814	-0.0079731		-0.0224848		-0.0017616		-0.0323387		-0.0228381		-0.0311557		-0.0033166
-530.614	-0.005511		-0.0145698		-0.0023753		-0.0356019		-0.0165629		-0.019431		-0.002017
-530.414	-0.0091036		-0.0126774		-0.0032483		-0.0337492		-0.0209671		-0.0232936		-0.0015827
-530.214	-0.0134139		-0.020392		-0.0139855		-0.0374619		-0.0249541		-0.0232619		-0.009629
-530.014	-0.0090924		-0.0164264		0.0001135		-0.0277478		-0.019255		-0.0235415		0.00101043
-529.814	-0.0096323		-0.0231824		0.0036325		-0.0371031		-0.0249246		-0.022895		-0.0043063
-529.614	-0.0114272		-0.0147622		-0.0005736		-0.0260279		-0.0210815		-0.0191249		0.00670852
-529.414	-0.0036142		-0.0112626		0.00210699		-0.0293775		-0.0186297		-0.0247822		-0.0001459
-529.214	-0.0069459		-0.0183209		0.00132917		-0.0271393		-0.0194235		-0.0190815		0.00024148
-529.014	-0.0076126		-0.0194559		-0.0046961		-0.0299231		-0.0282806		-0.0262621		-0.0083956
-528.814	-0.011549		-0.0155993		0.00186893		-0.0326374		-0.0263394		-0.0236847		-0.0026473
-528.614	-0.0122429		-0.0166765		-0.0059879		-0.0401969		-0.0264361		-0.0278637		-0.0071479
-528.414	-0.0097151		-0.0166757		0.00085086		-0.0279747		-0.0168609		-0.0232122		-0.0013347
-528.214	-0.0056475		-0.0081846		-0.0014662		-0.0341667		-0.0190876		-0.0170708		0.00028677
-528.014	-0.0074845		-0.0122159		0.00292698		-0.0318403		-0.0231934		-0.0206555		-0.0024026
-527.814	-0.0048033		-0.0126642		-0.0014455		-0.0323193		-0.0272115		-0.0286252		-0.0005365
-527.614	-0.008553		-0.0133477		0.00370896		-0.0325483		-0.0212743		-0.019924		0.00141821
-527.414	-0.0082544		-0.0156653		-0.0056044		-0.0257056		-0.0138027		-0.0230924		-0.0001397
-527.214	-0.008624		-0.0176722		-0.0015903		-0.0291926		-0.0220716		-0.025041		-0.0030526
-527.014	-0.0137243		-0.0209697		-0.0015902		-0.0359045		-0.0263928		-0.0343265		-0.0064458
-526.814	-0.0094923		-0.014094		0.00095543		-0.0307542		-0.0151284		-0.0239469		-0.0041268
-526.614	-0.0091077		-0.015815		-0.0043908		-0.0355735		-0.0236117		-0.0252448		0.00111161
-526.414	-0.0032722		-0.0152803		-0.005506		-0.027255		-0.0206426		-0.0245566		-0.0088824
-526.214	-0.008213		-0.0185578		-0.0007225		-0.0321303		-0.0190335		-0.0229449		-0.0023447
-526.014	-0.0064327		-0.0142121		0.00048771		-0.0305111		-0.0195085		-0.0232682		0.0058753
-525.814	-0.0128732		-0.0176624		-0.0059169		-0.0335261		-0.0185763		-0.0228982		-0.0049149
-525.614	-0.0036057		-0.0137522		0.00336269		-0.0326574		-0.015814		-0.0207118		-0.0027148
-525.414	-0.0109956		-0.0237069		-0.004311		-0.0406396		-0.0205642		-0.0297092		-0.0053317
-525.214	-0.0112083		-0.0211076		-0.0117985		-0.0378024		-0.0280874		-0.0329903		-0.0124608
-525.014	-0.0154862		-0.0211289		-0.0075811		-0.0361814		-0.024193		-0.0281687		-0.0101047
-524.814	-0.0093832		-0.0152501		-0.0034505		-0.032116		-0.0213979		-0.0315062		-0.0020511
-524.614	-0.0085694		-0.0188936		0.00283778		-0.03047		-0.0202077		-0.0208967		0.000762
-524.414	-0.0050241		-0.0038968		0.0103101		-0.0264485		-0.0173707		-0.012383		0.00244421
-524.214	-0.0130075		-0.0140663		-0.0096458		-0.0360097		-0.0202048		-0.0246621		-0.0059882
-524.014	-0.0146204		-0.0225955		-0.0074199		-0.036915		-0.0332667		-0.0318883		-0.0091733
-523.814	-0.0076361		-0.0067415		0.00351387		-0.0320772		-0.0209622		-0.0258972		-0.0041962
-523.614	-0.0140581		-0.0163477		-0.0044297		-0.0334471		-0.0271844		-0.0260472		0.00019451
-523.414	-0.0053556		-0.017304		-0.0023948		-0.0292015		-0.0232457		-0.021872		0.00160751
-523.214	-0.0083737		-0.0149543		0.00302015		-0.0287267		-0.0255191		-0.0266467		-0.0022459
-523.014	-0.0031606		-0.0079297		0.00303195		-0.0205677		-0.0219094		-0.0271424		-0.001721
-522.814	-0.0113639		-0.0098752		0.00145851		-0.0359653		-0.0229139		-0.0245589		-0.0029576
-522.614	-0.0090476		-0.022201		-0.0069701		-0.038855		-0.0248908		-0.0266106		-0.0064442
-522.414	-0.0104536		-0.0147819		-0.0057077		-0.0333689		-0.0224553		-0.0227936		-0.0072428
-522.214	-0.0124332		-0.0200962		-0.0013842		-0.0335612		-0.0214531		-0.0244778		-0.0006331
-522.014	-0.0155093		-0.02331		-0.0059159		-0.0371384		-0.0261676		-0.0335334		-0.0113107
-521.814	-0.0099232		-0.0168407		-0.0044392		-0.0356094		-0.0168031		-0.0226606		-0.0013896
-521.614	-0.0054981		-0.0180399		0.00014001		-0.0327721		-0.0214309		-0.0256442		0.00025231
-521.414	-0.0134495		-0.015737		-0.0035339		-0.0338737		-0.0257653		-0.0183854		-0.002165
-521.214	-0.0084509		-0.0175709		-0.0011874		-0.0415229		-0.0259898		-0.0213176		-1.286e-05
-521.014	-0.0105276		-0.0243199		-0.0025941		-0.0415201		-0.0226635		-0.0253352		-0.0071146
-520.814	-0.0112373		-0.0178175		-0.004272		-0.0354267		-0.020132		-0.0245102		-0.0021951
-520.614	-0.0087327		-0.0130396		-0.0029878		-0.0292468		-0.0201974		-0.0267852		-0.0017552
-520.414	-0.0047406		-0.0128763		-0.003942		-0.0292009		-0.0195828		-0.0233112		0.00326833
-520.214	-0.0086291		-0.0239023		-0.0060498		-0.0331567		-0.0215505		-0.02181		-0.0053554
-520.014	-0.0118085		-0.022344		-0.003121		-0.0374314		-0.0195471		-0.0343623		-0.0087498
-519.814	-0.0089365		-0.0142754		-0.0031623		-0.0329724		-0.0197107		-0.0249602		0.00092177
-519.614	-0.0102354		-0.0202739		-0.0032799		-0.0338402		-0.0289728		-0.0284854		-0.0072815
-519.414	-0.0109965		-0.021227		-0.0039637		-0.0381191		-0.0320895		-0.0306916		-0.0093183
-519.214	-0.0090419		-0.0152265		-0.002523		-0.0344749		-0.021357		-0.0223256		-0.0011403
-519.014	-0.0109272		-0.0151849		0.00072398		-0.0356117		-0.0188914		-0.0243607		-0.0010145
-518.814	-0.0160984		-0.0225685		-0.0018901		-0.0373211		-0.0323933		-0.0282215		-0.0107783
-518.614	-0.0104632		-0.0176402		-0.004019		-0.0413763		-0.0227657		-0.026551		0.00179911
-518.414	-0.0073384		-0.0121534		-0.0007083		-0.0320289		-0.0231626		-0.0267825		-0.0013109
-518.214	-0.0104757		-0.0184354		-0.0032726		-0.0355611		-0.021647		-0.0280398		-0.0069419
-518.014	-0.0137472		-0.0175781		-0.0048873		-0.0376418		-0.0246695		-0.0342528		-0.0083011
-517.814	-0.0110044		-0.0206119		-0.0099176		-0.0384174		-0.0251555		-0.0290352		-0.0107856
-517.614	-0.014913		-0.0183584		-0.0074199		-0.035472		-0.0209059		-0.0307359		-0.0017639
-517.414	-0.0124886		-0.0180346		-0.0056978		-0.0339486		-0.0252124		-0.0358634		-0.0045493
-517.214	-0.0136159		-0.0176803		-0.0020885		-0.0331088		-0.0277427		-0.0314252		-0.0031449
-517.014	-0.0109825		-0.0124881		-0.0068576		-0.030266		-0.0204892		-0.0264961		-0.0115938
-516.814	-0.005691		-0.0134916		-0.0067575		-0.0371898		-0.024073		-0.0319609		-0.0005542
-516.614	-0.0052124		-0.0118762		0.00154538		-0.0316778		-0.0157566		-0.023324		0.00358619
-516.414	-0.0046465		-0.0092696		0.00319454		-0.0324697		-0.0135154		-0.0230431		0.00777126
-516.214	-0.0071221		-0.0186111		0.00118375		-0.0366358		-0.0152807		-0.0237837		-0.0054362
-516.014	-0.0073646		-0.0150977		9.656e-05		-0.0396297		-0.0210832		-0.0232202		-0.0041766
-515.814	-0.0150922		-0.0169209		-0.0057904		-0.0419684		-0.0235934		-0.0298585		-0.0125765
-515.614	-0.0088354		-0.0130045		0.00059985		-0.0317646		-0.0211039		-0.0237443		-0.0012386
-515.414	-0.0113403		-0.0168355		-0.0070516		-0.0312869		-0.0247341		-0.0264967		-0.0029499
-515.214	-0.0112924		-0.0137144		-0.0080976		-0.0391677		-0.024209		-0.028023		0.00065056
-515.014	-0.0110871		-0.0223226		0.00398457		-0.0368002		-0.0241807		-0.0275759		-0.0042867
-514.814	-0.0100628		-0.017993		-0.0119941		-0.0418257		-0.0347064		-0.0334615		-0.0071412
-514.614	-0.0134938		-0.0128449		-0.0031025		-0.031745		-0.0203204		-0.0280517		0.00034513
-514.414	-0.0093767		-0.0128163		-0.0014201		-0.0345665		-0.0226835		-0.026911		-0.0026899
-514.214	-0.0144241		-0.017474		-0.004248		-0.0404019		-0.0198047		-0.0320482		-0.004669
-514.014	-0.0098463		-0.0241739		-0.0058115		-0.0367447		-0.023653		-0.0275419		-0.0064054
-513.814	-0.0155131		-0.0157525		-0.0063803		-0.0337663		-0.0291229		-0.0290216		-0.0070885
-513.614	-0.0120328		-0.0154691		-0.0079872		-0.0400531		-0.0249916		-0.0319394		-0.0046845
-513.414	-0.0179882		-0.0224104		-0.0022393		-0.0381962		-0.0296914		-0.0306781		-0.003507
-513.214	-0.0155574		-0.0170812		-0.0079295		-0.0391361		-0.0243019		-0.0307651		-0.003286
-513.014	-0.0105463		-0.0191199		-0.0071256		-0.0421897		-0.024099		-0.0292357		-0.0090349
-512.814	-0.0094728		-0.0125811		0.00431645		-0.029954		-0.0256134		-0.0217186		-0.0032176
-512.614	-0.0094905		-0.0248604		-0.0003207		-0.0379656		-0.0206762		-0.0258567		-0.0042575
-512.414	-0.0102431		-0.0124908		-0.0059761		-0.0393033		-0.0220645		-0.028508		-0.0066343
-512.214	-0.0075328		-0.0235932		-0.0040367		-0.0374552		-0.0270164		-0.0304653		-0.0093319
-512.014	-0.0138512		-0.0334078		-0.0081489		-0.0466716		-0.0316189		-0.0360798		-0.0130032
-511.814	-0.0092516		-0.0096892		-0.0001793		-0.0366649		-0.022457		-0.0215088		0.00292762
-511.614	-0.009356		-0.0148972		-0.0061077		-0.0386052		-0.0224167		-0.0238186		0.00012149
-511.414	-0.0152288		-0.0214834		-0.0083367		-0.0436362		-0.0281158		-0.0262035		-0.0035406
-511.214	-0.0152366		-0.0210974		-0.0099064		-0.0445031		-0.0276336		-0.0282322		-0.0071832
-511.014	-0.0112584		-0.0124452		-0.0011552		-0.02682		-0.0177299		-0.022244		-0.0034882
-510.814	-0.0082498		-0.009317		0.00049772		-0.0307219		-0.0204087		-0.0213529		-0.0014674
-510.614	-0.0149092		-0.0178905		-0.0057859		-0.0410362		-0.0286716		-0.025339		-0.003957
-510.414	-0.0090234		-0.0116069		2.522e-05		-0.0324711		-0.0245676		-0.0207741		0.00013034
-510.214	-0.0160481		-0.0186054		-0.0108184		-0.0374565		-0.0301665		-0.0280257		-0.0062715
-510.014	-0.016686		-0.0118374		-0.0087331		-0.0422068		-0.0268439		-0.0299119		-0.0044949
-509.814	-0.0131839		-0.0136286		-0.0062802		-0.0315878		-0.0272482		-0.0226436		-0.0033903
-509.614	-0.0082152		-0.0116534		-0.0020182		-0.0296738		-0.0239199		-0.0316921		0.00063975
-509.414	-0.0021345		-0.0123562		0.00414656		-0.0382149		-0.0157884		-0.0244125		-0.0001812
-509.214	-0.0131504		-0.0187599		-0.0067297		-0.0308872		-0.027505		-0.0310103		-0.0092745
-509.014	-0.0187098		-0.0212531		-0.0089042		-0.0403295		-0.0362398		-0.0365289		-0.0080568
-508.814	-0.0061512		-0.0082339		-0.0023823		-0.0391539		-0.023419		-0.0276188		-0.004325
-508.614	-0.0103093		-0.0209868		-0.0060397		-0.0400284		-0.0278757		-0.0328152		-0.0049108
-508.414	-0.0096841		-0.017339		0.0026162		-0.0366407		-0.0248514		-0.0297208		-0.0048104
-508.214	-0.0087109		-0.0104931		-0.0035807		-0.0342357		-0.023198		-0.0317759		-0.0024974
-508.014	-0.0135135		-0.0274161		-0.0007031		-0.0385344		-0.0273457		-0.0327661		-0.0047017
-507.814	-0.0093862		-0.0229916		-0.0050973		-0.039211		-0.0265165		-0.0317765		-0.008623
-507.614	-0.0080008		-0.0173429		0.00051825		-0.0324188		-0.0208849		-0.0232215		-0.0009952
-507.414	-0.0137335		-0.0135512		-0.0075969		-0.035869		-0.0243144		-0.0252852		-0.002171
-507.214	-0.0163768		-0.0219831		-0.0060624		-0.0429218		-0.0327056		-0.0375327		-0.0098547
-507.014	-0.0034019		-0.0169481		-0.0004737		-0.0363246		-0.0268559		-0.0253566		-0.006949
-506.814	-0.0101837		-0.0166662		-0.0038298		-0.0346544		-0.0233325		-0.0295639		0.0016215
-506.614	-0.0076494		-0.0199932		-0.0037692		-0.0402099		-0.0200783		-0.0294064		-0.0019703
-506.414	-0.0065039		-0.0142602		-0.0011475		-0.0289513		-0.0174168		-0.0249473		-0.0040715
-506.214	-0.005993		-0.0161601		-0.0053192		-0.0365846		-0.0250428		-0.0325002		-0.0091243
-506.014	-0.007249		-0.0111259		-0.0044842		-0.0335025		-0.0233259		-0.0283933		-0.0037792
-505.814	-0.0105903		-0.0184101		-0.0058928		-0.0365576		-0.0277048		-0.0258091		-0.0046661
-505.614	-0.0157241		-0.0182226		-0.0055251		-0.0357631		-0.0280928		-0.0326159		-0.0023768
-505.414	-0.0206309		-0.0190945		-0.007487		-0.0403798		-0.0305478		-0.0366129		-0.0085242
-505.214	-0.0135901		-0.0190781		-0.0061388		-0.0393588		-0.0282678		-0.0383051		-0.0077223
-505.014	-0.0165189		-0.0162035		-0.0061274		-0.0296124		-0.0294511		-0.0341954		-0.0012797
-504.814	-0.0111644		-0.0199575		-0.01222		-0.0388696		-0.0219839		-0.0322917		-0.0053949
-504.614	-0.0128048		-0.0149958		-0.0036705		-0.0393979		-0.0254238		-0.0269319		-0.0041979
-504.414	-0.0055891		-0.0130868		-0.0030563		-0.0387608		-0.0212865		-0.0229696		0.00144404
-504.214	-0.0031857		-0.0130301		0.000592		-0.0281787		-0.0176154		-0.0238068		0.0030316
-504.014	-0.018631		-0.0185679		-0.008094		-0.0383882		-0.0322286		-0.0368759		-0.0102853
-503.814	-0.0057286		-0.0148882		-0.0078049		-0.0413799		-0.0280133		-0.0290777		-0.0072098
-503.614	-0.0201712		-0.0298684		-0.0071465		-0.0473014		-0.0225246		-0.0347234		-0.0124866
-503.414	-0.0148081		-0.0245023		-0.0051374		-0.0452801		-0.0323675		-0.0321717		-0.0113952
-503.214	-0.0076474		-0.0206351		0.00054123		-0.0404708		-0.0244137		-0.0337485		-0.0032188
-503.014	-0.0190065		-0.0197984		-0.007118		-0.0360801		-0.0241812		-0.0249527		-0.0074847
-502.814	-0.0013052		-0.0100313		-0.0001109		-0.0321921		-0.0208683		-0.0245224		-0.0009707
-502.614	-0.0072335		-0.0221187		-0.0135946		-0.0423399		-0.0267888		-0.0315055		-0.0055924
-502.414	-0.0081073		-0.015381		-0.0017767		-0.0324838		-0.0216376		-0.0329364		-0.0029539
-502.214	-0.0073408		-0.0109511		-0.0009948		-0.0359149		-0.0188833		-0.023577		-0.0019286
-502.014	-0.0069951		-0.0193624		-0.0029001		-0.0410325		-0.0203207		-0.0295541		-0.0090931
-501.814	-0.0001265		-0.0094432		0.00165093		-0.0306705		-0.0241738		-0.028517		-0.0030629
-501.614	-0.019374		-0.0201331		-0.0152239		-0.0410186		-0.0294912		-0.0343772		-0.0111096
-501.414	-0.0073656		-0.0166934		-0.0009344		-0.0387042		-0.0279335		-0.0292479		-0.0068396
-501.214	-0.0115321		-0.0161212		-0.0039643		-0.0331572		-0.0235968		-0.0252228		-0.0065623
-501.014	-0.0107315		-0.0232129		-0.0021716		-0.0436721		-0.0312529		-0.0344107		-0.0005049
-500.814	-0.0136624		-0.0141539		-0.01345		-0.0441724		-0.030647		-0.0316694		-0.0047614
-500.614	-0.0142617		-0.0200347		-0.0047034		-0.0387461		-0.0283971		-0.0347189		-0.0084365
-500.414	-0.0091201		-0.0153352		0.00219699		-0.0364127		-0.0273324		-0.0258846		-0.002595
-500.214	-0.0110904		-0.0181026		-0.0075302		-0.0421156		-0.0261578		-0.0371901		-0.0037572
-500.014	-0.0224027		-0.0271095		-0.0121076		-0.0405534		-0.0339792		-0.0326723		-0.0076648
-499.814	-0.0155361		-0.0215573		-0.0072134		-0.0398468		-0.0223017		-0.0296952		-0.0048506
-499.614	-0.0097424		-0.0187604		-0.0057951		-0.0378698		-0.0236545		-0.0298821		-0.0007184
-499.414	-0.0123083		-0.0121633		-0.0010734		-0.0383525		-0.0159861		-0.0244746		-0.0001874
-499.214	-0.007665		-0.0137605		-0.0055194		-0.035008		-0.0255326		-0.0296064		-0.0039598
-499.014	-0.016842		-0.0177089		-0.0041963		-0.0352151		-0.0297471		-0.0286399		-0.0025628
-498.814	-0.0071153		-0.0207278		-0.0057775		-0.0324275		-0.0184711		-0.0264614		-0.0047287
-498.614	-0.0138544		-0.0193556		-0.0088949		-0.0377067		-0.0260888		-0.032412		-0.0067871
-498.414	-0.0145275		-0.0151009		-0.0009738		-0.0464886		-0.0292009		-0.0362901		-0.0069875
-498.214	-0.0054598		-0.0186997		-0.0012015		-0.0390606		-0.0242162		-0.0257652		-0.0019968
-498.014	-0.0093943		-0.0151426		-0.0050211		-0.0428829		-0.016344		-0.0335416		-0.0080407
-497.814	-0.011468		-0.0144731		-0.0066654		-0.040486		-0.020377		-0.0298741		-0.0024512
-497.614	-0.0091184		-0.0152703		-0.0010647		-0.0375651		-0.0285331		-0.0268686		-0.0023214
-497.414	-0.0129819		-0.017649		-0.0029651		-0.0410038		-0.0231214		-0.0291946		-0.0003361
-497.214	-0.0162837		-0.0199564		-0.0073893		-0.0437996		-0.0254702		-0.0277145		-0.0047889
-497.014	-0.0096704		-0.0146023		-0.0101451		-0.0326015		-0.0251573		-0.0293177		-0.0027022
-496.814	-0.0164722		-0.0148575		-0.0049488		-0.0342129		-0.0230593		-0.0258085		-0.0043281
-496.614	-0.0073576		-0.0198982		-0.0019401		-0.0424061		-0.0269367		-0.0361166		-0.0060784
-496.414	-0.0135805		-0.0213164		-0.0015108		-0.0424392		-0.0207376		-0.0381638		-0.0048669
-496.214	-0.0103427		-0.0063013		-0.0017073		-0.0349776		-0.0203105		-0.026578		0.00105338
-496.014	-0.0123932		-0.0157228		-0.008123		-0.0433549		-0.0278479		-0.0283968		-0.0061494
-495.814	-0.0115928		-0.0224605		-0.0068237		-0.0398638		-0.0180907		-0.0367164		0.00065568
-495.614	-0.0116616		-0.0200891		0.00069846		-0.0399635		-0.0239266		-0.0305443		-0.0052616
-495.414	-0.0078919		-0.0143432		0.00066147		-0.0322397		-0.0261136		-0.0289846		0.00018482
-495.214	-0.0163509		-0.0207482		-0.0095269		-0.0470242		-0.0260606		-0.0299692		-0.0029223
-495.014	-0.0077663		-0.0104554		-0.0025069		-0.0451216		-0.0272505		-0.0233953		0.00067751
-494.814	-0.0173378		-0.015573		-0.0074692		-0.0403789		-0.0266196		-0.0305655		-0.009823
-494.614	-0.0047887		-0.0112748		-0.0040714		-0.0247325		-0.0165935		-0.0285395		-0.0001856
-494.414	-0.0143973		-0.0204461		-0.0068502		-0.0430525		-0.0285542		-0.034022		-0.0016625
-494.214	-0.0175095		-0.0222728		-0.007554		-0.0420097		-0.0237771		-0.0368372		-0.0076072
-494.014	-0.0078591		-0.0182805		0.0016259		-0.0374893		-0.0200466		-0.024658		-0.002372
-493.814	-0.0123841		-0.015302		-0.0037819		-0.0412853		-0.0183792		-0.0298746		-0.0052989
-493.614	-0.0148109		-0.0225016		-0.0040475		-0.0362374		-0.0232181		-0.0296875		-0.0068237
-493.414	-0.0023857		-0.009602		0.00124869		-0.0297699		-0.014891		-0.0209742		-0.0019108
-493.214	-0.0034985		-0.0094058		-0.0026467		-0.0336417		-0.0120495		-0.0255804		-0.001446
-493.014	-0.0100333		-0.0193252		-0.0096589		-0.037354		-0.0231506		-0.0287287		-0.0067594
-492.814	-0.0036135		-0.0113069		0.00285923		-0.0341858		-0.0258112		-0.0211253		0.00359447
-492.614	-0.0079422		-0.0070838		-0.0029415		-0.0384909		-0.0231987		-0.021206		-0.0052023
-492.414	-0.0184596		-0.0143131		-0.0039664		-0.043339		-0.022141		-0.0271473		-0.0037198
-492.214	-0.0062264		-0.0133802		0.00062208		-0.0361364		-0.0215455		-0.0248187		0.00097998
-492.014	-0.0078665		-0.0205609		-0.0027627		-0.0408063		-0.0242066		-0.0291026		-0.0021447
-491.814	-0.0173302		-0.0237765		-0.0053438		-0.0420439		-0.0279463		-0.030131		-0.0054812
-491.614	-0.0160376		-0.0245306		-0.0102865		-0.0516954		-0.0272707		-0.0373555		-0.0113542
-491.414	-0.0150579		-0.0201533		-0.0106935		-0.0384487		-0.0256771		-0.0269852		-0.0130581
-491.214	-0.0043104		-0.016901		0.00053484		-0.0333373		-0.0226566		-0.0268528		0.00166222
-491.014	-0.0064884		-0.0133446		-0.000204		-0.0349376		-0.0267394		-0.0225564		0.00265242
-490.814	-0.0144148		-0.0132568		-0.0109709		-0.0426014		-0.0239615		-0.0344249		-0.0089735
-490.614	-0.0198593		-0.019999		-0.0022255		-0.0436983		-0.0248197		-0.0293924		-0.0001757
-490.414	-0.008943		-0.0124317		-0.0009645		-0.0311975		-0.0212468		-0.0297572		0.00145497
-490.214	-0.0101038		-0.0202657		-0.0061964		-0.0422374		-0.0272765		-0.0321781		-0.0017563
-490.014	-0.0153174		-0.0201624		-0.0044484		-0.0391163		-0.0255803		-0.0313667		-0.0029569
-489.814	-0.0093142		-0.0132905		0.00137108		-0.0405429		-0.0226711		-0.0284697		0.00354345
-489.614	-0.0102915		-0.01985		0.00119691		-0.0386005		-0.0260352		-0.0300366		-0.0032373
-489.414	-0.0116043		-0.0166375		-0.0032364		-0.0391813		-0.0216222		-0.0328285		-0.0039586
-489.214	-0.0125541		-0.0125148		-0.0007371		-0.0341851		-0.0185811		-0.02589		-0.0021594
-489.014	-0.0136325		-0.0216688		-0.0110066		-0.0466099		-0.0214827		-0.0316982		-0.0070925
-488.814	-0.0100468		-0.0106768		-0.0054935		-0.0407421		-0.0248347		-0.0345495		-0.004731
-488.614	-0.0091008		-0.0143346		-0.0018795		-0.0382934		-0.0265472		-0.0310185		-0.0038999
-488.414	-0.0040693		-0.011686		0.00158002		-0.0345485		-0.022532		-0.0228435		0.00433574
-488.214	-0.0072063		-0.0166017		0.00392413		-0.0347046		-0.0249278		-0.0328947		-0.0078882
-488.014	-0.0090154		-0.0198755		0.00310845		-0.0448387		-0.0224765		-0.0385579		-0.0067422
-487.814	-0.008949		-0.0128063		-0.0020295		-0.0409958		-0.019794		-0.0310939		-0.0033992
-487.614	-0.0094273		-0.0160257		-0.0036648		-0.035523		-0.0218292		-0.0304135		-0.0072193
-487.414	-0.0057346		-0.0200486		-0.0023034		-0.0352773		-0.0221965		-0.032632		-0.0057518
-487.214	-0.0043221		-0.0091222		0.00218525		-0.0358011		-0.0215707		-0.0294523		0.00125329
-487.014	-0.0140059		-0.0151114		-0.0092104		-0.0390848		-0.0328553		-0.0336492		-0.0045235
-486.814	-0.0134143		-0.0149346		-0.0055494		-0.0358263		-0.0235969		-0.0237559		-0.0015304
-486.614	-0.0151563		-0.016833		-0.0048242		-0.041194		-0.0280752		-0.0307056		-0.0057959
-486.414	-0.0128917		-0.0169739		-0.0047611		-0.042998		-0.0207305		-0.030759		-0.0118622
-486.214	-0.0125824		-0.0149469		-0.006474		-0.0419212		-0.0246171		-0.0330399		-0.0015919
-486.014	-0.0122042		-0.0190657		-0.009661		-0.0439782		-0.0302236		-0.0338638		-0.0063066
-485.814	-0.0158186		-0.0148934		-0.0043991		-0.0413362		-0.0249438		-0.0307654		-0.0079006
-485.614	-0.0039913		-0.0160882		0.00040358		-0.0411972		-0.0253372		-0.027747		0.00010074
-485.414	-0.0109097		-0.0150347		-0.0114699		-0.0440155		-0.0255981		-0.026805		-0.0057482
-485.214	-0.0185273		-0.0218725		-0.0140041		-0.0439624		-0.0311738		-0.0305028		-0.0072231
-485.014	-0.0104221		-0.0183547		-0.0096901		-0.0491664		-0.0306874		-0.0340826		-0.0107488
-484.814	-0.013316		-0.0151538		-0.0050285		-0.0453543		-0.0273456		-0.0370099		-0.0052397
-484.614	-0.0171612		-0.0185019		-0.0106675		-0.0394135		-0.0248444		-0.0317788		-0.0055489
-484.414	-0.0056316		-0.0106662		-0.0005674		-0.0338421		-0.0238688		-0.0256576		-0.0034775
-484.214	-0.0105497		-0.0134632		-0.00603		-0.0351049		-0.0280399		-0.0294387		-0.0075323
-484.014	-0.0122028		-0.0154002		-0.0030992		-0.036265		-0.0204259		-0.0326367		-0.00341
-483.814	-0.0092871		-0.016165		-0.0033256		-0.0408927		-0.0271088		-0.0294191		-0.0067929
-483.614	-0.0127074		-0.021088		-0.0101239		-0.0442703		-0.0294868		-0.0388019		-0.0112346
-483.414	-0.0146445		-0.0210496		-0.0062589		-0.0374055		-0.0292486		-0.0342792		-0.0046061
-483.214	-0.0114128		-0.0277673		-0.0130425		-0.0474038		-0.030296		-0.036563		-0.0079881
-483.014	-0.0161371		-0.0248859		-0.0093301		-0.0382225		-0.0291715		-0.0361056		-0.0068304
-482.814	-0.0073756		-0.0210291		-0.0039918		-0.0368688		-0.0227274		-0.02793		-0.0058691
-482.614	-0.0037609		-0.0219422		-0.0086672		-0.0404315		-0.0313215		-0.0348097		-0.0060888
-482.414	-0.0028029		-0.0087388		0.00302262		-0.0299704		-0.0230201		-0.0240563		0.0009909
-482.214	-0.0114207		-0.0211734		-0.0084738		-0.0454325		-0.0203979		-0.0354475		-0.0036808
-482.014	-0.0115692		-0.0138603		-0.0079054		-0.0456831		-0.0231056		-0.0305484		-0.0073512
-481.814	-0.0187526		-0.0258988		-0.012245		-0.0448305		-0.0275502		-0.0390191		-0.0118804
-481.614	-0.0099506		-0.0174967		-0.0035887		-0.0380609		-0.0264842		-0.0292933		0.00253532
-481.414	-0.0127582		-0.0049494		0.00177257		-0.0389365		-0.023137		-0.0248426		-0.0041735
-481.214	-0.0097231		-0.0140769		-0.0080243		-0.0431496		-0.0258832		-0.0304391		-0.0046563
-481.014	-0.0098173		-0.0107896		-0.0018314		-0.0368267		-0.0243121		-0.0335477		0.00317857
-480.814	-0.0166704		-0.0146239		-0.0073223		-0.0401564		-0.0280728		-0.0376313		-0.0071325
-480.614	-0.0026086		-0.0219585		-0.0046373		-0.043348		-0.0247718		-0.0270543		-0.0065412
-480.414	-0.0132641		-0.0177336		-0.0059714		-0.0405163		-0.0152242		-0.0327224		0.00254432
-480.214	-0.0096253		-0.0123551		-0.0062689		-0.0479325		-0.0256293		-0.0286729		0.00163045
-480.014	-0.0041791		-0.0109349		-0.00588		-0.0354345		-0.0317275		-0.0282518		0.00070657
-479.814	-0.0171247		-0.0186847		-0.0096197		-0.0471542		-0.0296257		-0.0300387		-0.0072829
-479.614	-0.0148447		-0.0185319		-0.0026556		-0.0407653		-0.0293944		-0.031532		-0.0096945
-479.414	-0.0198476		-0.0235035		-0.0150219		-0.0440588		-0.0304847		-0.033724		-0.0156929
-479.214	-0.0124611		-0.0175846		-0.0001812		-0.0366384		-0.0211024		-0.0299096		0.00012578
-479.014	-0.0089524		-0.016335		-0.0043389		-0.0390497		-0.0220663		-0.0363393		-0.0055823
-478.814	-0.0098105		-0.0173618		-0.0098407		-0.0373452		-0.0248444		-0.0314992		-0.0074637
-478.614	-0.01869		-0.0242198		-0.0075144		-0.0452971		-0.0351419		-0.0396641		-0.0136762
-478.414	-0.0133711		-0.0223924		-0.0086765		-0.0461883		-0.0254737		-0.0341825		-0.002897
-478.214	-0.0105476		-0.0147098		-0.0058649		-0.0385386		-0.0220231		-0.0332885		0.00165511
-478.014	-0.0116071		-0.0204664		0.00271161		-0.040468		-0.0286113		-0.032637		-0.0017485
-477.814	-0.0091605		-0.0181406		-0.0046664		-0.0375106		-0.0288568		-0.0258716		-0.0102295
-477.614	-0.0069233		-0.0167481		-0.002232		-0.0418534		-0.0229915		-0.0274991		-0.0053906
-477.414	-0.0139052		-0.0189871		-0.006121		-0.0416724		-0.0330331		-0.0343288		-0.0113412
-477.214	-0.0104602		-0.010483		0.00531574		-0.0384491		-0.0205361		-0.0323615		-0.0014397
-477.014	-0.0204072		-0.0176836		-0.0054487		-0.0403981		-0.0274802		-0.0356607		-0.0050277
-476.814	-0.0093259		-0.0101898		-0.0028023		-0.0399452		-0.0177976		-0.0266526		0.00518512
-476.614	-0.0088253		-0.0166043		0.00450947		-0.043381		-0.0216744		-0.0298965		0.0043605
-476.414	-0.0062912		-0.0137565		-0.0097128		-0.0406834		-0.0251177		-0.0306871		-0.0071649
-476.214	-0.0064006		-0.0099473		-0.0031807		-0.0379072		-0.0238829		-0.0317729		0.00142564
-476.014	-0.0151543		-0.0174914		-0.007585		-0.0411934		-0.0282452		-0.0295736		-0.001451
-475.814	-0.0097881		-0.0223406		-0.0044899		-0.0442908		-0.0200101		-0.0307584		-0.0034934
-475.614	-0.0085506		-0.0150397		0.00046403		-0.0448959		-0.0162363		-0.0354778		3.965e-05
-475.414	-0.0137082		-0.0155431		-0.0060974		-0.0421851		-0.0231972		-0.0319199		-0.0084021
-475.214	-0.018559		-0.0180428		-0.0100258		-0.0517502		-0.0273783		-0.0354873		-0.0095147
-475.014	-0.0091804		-0.0157024		-0.0085763		-0.0373496		-0.0260802		-0.0236453		-0.0039169
-474.814	-0.0104701		-0.0131511		-0.0031797		-0.0447575		-0.0236984		-0.0236762		-0.0039571
-474.614	-0.019415		-0.0178865		-0.009216		-0.0447735		-0.0229635		-0.0321403		-0.0110269
-474.414	-0.0172		-0.0222513		-0.0052763		-0.0477965		-0.0297901		-0.0351942		-0.0089937
-474.214	-0.0107791		-0.0184949		-0.0051987		-0.0405571		-0.0233107		-0.0328894		-0.0038196
-474.014	-0.0100899		-0.0153111		-0.0019825		-0.0412555		-0.0259084		-0.0316245		0.00021757
-473.814	-0.0114612		-0.0197981		-0.0099221		-0.0426818		-0.0233875		-0.0346538		-0.0109675
-473.614	-0.0118236		-0.011056		-0.0031748		-0.0362857		-0.0229101		-0.0265733		0.00105625
-473.414	-0.014278		-0.0186712		-0.0055062		-0.0473398		-0.0300531		-0.0375182		-0.0057273
-473.214	-0.0087428		-0.0173427		0.00284914		-0.0397018		-0.0212034		-0.0300264		-0.0026208
-473.014	-0.0113957		-0.0224742		-0.0046595		-0.0468897		-0.0294488		-0.0331225		-0.0039152
-472.814	-0.0133972		-0.0148048		-0.0045626		-0.0438607		-0.031478		-0.0343619		-0.0013268
-472.614	-0.0075915		-0.015775		0.00013739		-0.0422362		-0.0256813		-0.0343904		-0.0051996
-472.414	-0.0056989		-0.01624		-0.0016403		-0.0372644		-0.0210978		-0.0272172		0.00290832
-472.214	-0.0135089		-0.0163212		-0.0094644		-0.0442817		-0.0295451		-0.0329716		-0.0120081
-472.014	-0.0126226		-0.0110807		-0.0032689		-0.0409178		-0.0310841		-0.0345907		-0.0029611
-471.814	-0.0078764		-0.0104384		-0.0006091		-0.0381132		-0.0243044		-0.0291234		-0.0030873
-471.614	-0.0008624		-0.0060653		-0.0021902		-0.0361		-0.0222303		-0.0196624		0.00514936
-471.414	-0.0162436		-0.0197765		-0.0115554		-0.0457344		-0.0255457		-0.0343846		-0.0071836
-471.214	-0.0123453		-0.0195053		-0.0104228		-0.044947		-0.0294623		-0.0296751		-0.0099876
-471.014	-0.0072406		-0.0109913		0.00104214		-0.0448185		-0.0185354		-0.0351433		0.00349945
-470.814	-0.0128198		-0.0150968		-0.0051739		-0.0391425		-0.0271198		-0.033046		-0.0014941
-470.614	-0.0082133		-0.0124505		-0.0048442		-0.0468356		-0.0229039		-0.0286351		-0.0012548
-470.414	-0.0150487		-0.0222432		-0.0073757		-0.0455932		-0.0259569		-0.0379814		-0.0136917
-470.214	-0.0090015		-0.0124926		-0.007104		-0.0443652		-0.0207185		-0.0344795		-0.0062515
-470.014	-0.0130122		-0.0212497		-0.0018591		-0.0426318		-0.023496		-0.0305902		-0.0021545
-469.814	-0.0217698		-0.0230345		-0.0149166		-0.0557957		-0.0264206		-0.0364139		-0.0156552
-469.614	-0.021647		-0.0199047		-0.0098115		-0.0441894		-0.0278602		-0.0369946		-0.0028048
-469.414	-0.0163465		-0.0240449		-0.0165693		-0.0509618		-0.0325402		-0.0447728		-0.0162411
-469.214	-0.0114303		-0.0169131		-0.0066259		-0.03956		-0.0265892		-0.0336357		-0.0050958
-469.014	-0.0147632		-0.0133106		-0.0091417		-0.044175		-0.0304136		-0.040614		-4.7e-07
-468.814	-0.0139604		-0.0213714		-0.0089536		-0.0434895		-0.029079		-0.0384358		-0.0048919
-468.614	-0.0165382		-0.0137746		-0.0061303		-0.049076		-0.0284053		-0.0380912		-0.0110971
-468.414	-0.012519		-0.0147653		-0.0078421		-0.0445794		-0.0268102		-0.0376415		-0.0010687
-468.214	-0.0142482		-0.0189182		-0.0044581		-0.0501077		-0.0309109		-0.0382184		-0.0082465
-468.014	-0.0077143		-0.0224432		0.0037281		-0.0399457		-0.0200625		-0.0288913		-0.0025764
-467.814	-0.0193627		-0.0221292		-0.0064146		-0.0452775		-0.0320416		-0.0349179		-0.0126281
-467.614	-0.0172776		-0.0224192		-0.0052754		-0.0522862		-0.027411		-0.0355507		-0.0068544
-467.414	-0.0094927		-0.0203365		-0.009239		-0.0487046		-0.0264371		-0.0353329		-0.0031757
-467.214	-0.0041018		-0.0130896		-0.0028205		-0.0363389		-0.0236354		-0.0376199		0.00636953
-467.014	-0.0124556		-0.0164614		-0.0039905		-0.0464832		-0.0271306		-0.0331251		-0.0040209
-466.814	-0.0144892		-0.0116871		-0.0069315		-0.0361509		-0.0272154		-0.0357782		-0.001193
-466.614	-0.0132732		-0.016588		-0.0024323		-0.04355		-0.0318917		-0.0363182		-0.0054849
-466.414	-0.0127102		-0.0235762		-0.008672		-0.0420455		-0.0226625		-0.0317766		-0.0050389
-466.214	-0.0001278		-0.0135833		-0.0052511		-0.0395764		-0.0186555		-0.0260957		0.00627629
-466.014	-0.0149484		-0.0096746		-0.0093193		-0.0373818		-0.0267844		-0.0347461		-0.0068334
-465.814	-0.0209957		-0.0156137		-0.0073535		-0.0457899		-0.0266551		-0.0352119		-0.0041184
-465.614	-0.0193759		-0.0099267		-0.0045706		-0.0349227		-0.0302432		-0.0352764		-0.00122
-465.414	-0.0131976		-0.0202659		-0.0052803		-0.0451093		-0.0314183		-0.0363738		-0.0047187
-465.214	-0.0184182		-0.0178661		-0.011076		-0.0445513		-0.0299439		-0.0375268		-0.0030209
-465.014	-0.0138403		-0.0208607		-0.0064495		-0.0364566		-0.0332016		-0.0389344		-0.0013789
-464.814	-0.0128085		-0.0260047		-0.0105868		-0.0447201		-0.0350249		-0.0414244		-0.0086405
-464.614	-0.011412		-0.0134802		-0.0075306		-0.0386535		-0.0270329		-0.0277569		0.00232954
-464.414	-0.0113828		-0.0116893		-0.0023429		-0.0417499		-0.0293589		-0.0307734		0.00101919
-464.214	-0.0095076		-0.0142092		-0.0017609		-0.0445017		-0.0223346		-0.0289722		-0.006891
-464.014	-0.0141885		-0.0146513		0.00332779		-0.0386416		-0.0220537		-0.0303155		-0.0004838
-463.814	-0.0233969		-0.0180401		-0.0117431		-0.0452369		-0.0354693		-0.039935		-0.0123132
-463.614	-0.0168972		-0.0213861		-0.0052176		-0.0476385		-0.0327984		-0.0289317		-0.0069371
-463.414	-0.0115854		-0.0127277		-0.0045772		-0.0456981		-0.0243231		-0.0390322		-0.0083877
-463.214	-0.0054345		-0.0117909		0.00207607		-0.0316052		-0.0171755		-0.0284431		-0.0014872
-463.014	-0.0194431		-0.022624		-0.0127005		-0.0474122		-0.0323985		-0.0368473		-0.010185
-462.814	-0.0223677		-0.0225342		-0.0095611		-0.0517642		-0.0356357		-0.039057		-0.0143081
-462.614	-0.0123537		-0.0194635		0.00265084		-0.0406516		-0.0267913		-0.0352124		-0.0033223
-462.414	-0.0138415		-0.0197547		-0.008618		-0.0482781		-0.0364189		-0.0328268		-0.0088881
-462.214	-0.0157832		-0.0204404		-0.0086122		-0.0457599		-0.029704		-0.0447143		-0.0125368
-462.014	-0.0127453		-0.0152585		-0.0008626		-0.0427452		-0.0265728		-0.0280949		-0.0025048
-461.814	-0.014388		-0.0203114		-0.0079086		-0.0466859		-0.0262863		-0.0323783		-0.001835
-461.614	-0.0061155		-0.0134465		-0.0080036		-0.0435446		-0.0190372		-0.0272161		-0.0025388
-461.414	-0.0183283		-0.0191914		-0.0129513		-0.0472714		-0.027875		-0.0358619		-0.0033766
-461.214	-0.0088524		-0.01752		-0.0063548		-0.0370165		-0.0255233		-0.0325535		-0.0006937
-461.014	-0.010757		-0.0226831		-0.0098361		-0.0465893		-0.0321859		-0.0373272		-0.0046929
-460.814	-0.018394		-0.0228928		-0.0121238		-0.0550493		-0.0372228		-0.0350698		-0.0134956
-460.614	-0.0094034		-0.0159395		-0.0053932		-0.0392531		-0.0244854		-0.032859		-0.0024885
-460.414	-0.0100354		-0.0192202		-0.0002426		-0.0439093		-0.0198808		-0.033853		-0.0071803
-460.214	-0.0142799		-0.016532		-0.0083358		-0.0469884		-0.027233		-0.037056		0.00073968
-460.014	-0.0110566		-0.020084		-0.0051641		-0.0423423		-0.0251424		-0.034465		-0.0017008
-459.814	-0.0168934		-0.0181865		-0.0126885		-0.0473552		-0.02959		-0.0390478		-0.0089125
-459.614	-0.0200064		-0.0211251		-0.0082853		-0.0476059		-0.0240811		-0.0413782		-0.0068072
-459.414	-0.0162493		-0.0136696		-0.0077924		-0.0434676		-0.0233561		-0.0361304		-0.0059242
-459.214	-0.0088538		-0.0150662		-0.0038928		-0.0447122		-0.024888		-0.0310627		-0.0003313
-459.014	-0.0191999		-0.0179435		-0.000411		-0.0490028		-0.0259266		-0.0361785		-0.0065969
-458.814	-0.0090804		-0.0141023		-0.0084479		-0.039727		-0.0162153		-0.0286809		-0.009486
-458.614	-0.0084779		-0.0133793		-0.0018794		-0.0420913		-0.0200002		-0.0353967		0.00138457
-458.414	-0.013044		-0.0139511		-0.0031186		-0.0479677		-0.0229238		-0.0379986		-9.505e-05
-458.214	-0.0001095		-0.0192191		-0.0001476		-0.0351387		-0.0169753		-0.0285677		0.00546893
-458.014	-0.012829		-0.0200012		-0.0053281		-0.0446326		-0.0253668		-0.0424784		-0.0040298
-457.814	-0.0101993		-0.0172828		-0.0047062		-0.043844		-0.0157357		-0.0390998		-0.0044713
-457.614	-0.0041982		-0.0175417		-0.0053348		-0.043454		-0.024625		-0.0310525		-0.0027119
-457.414	-0.0137413		-0.0177993		0.00108311		-0.0427513		-0.025691		-0.0400455		-0.0056993
-457.214	-0.0133745		-0.0248405		-0.0063802		-0.0446125		-0.0280047		-0.0400112		-0.0068729
-457.014	-0.0122099		-0.0220004		-0.0149737		-0.04845		-0.0236895		-0.0385482		-0.0130898
-456.814	-0.0135538		-0.0212437		-0.0053886		-0.0464456		-0.0335585		-0.0427694		-0.0109284
-456.614	-0.0150317		-0.014688		-0.0089478		-0.0432297		-0.0285477		-0.0374685		-0.0075151
-456.414	-0.0010866		-0.0134609		-0.0057897		-0.0443126		-0.0221701		-0.0335116		-0.010121
-456.214	-0.0009078		-0.0113193		0.00045108		-0.037145		-0.0178677		-0.0218499		0.00407027
-456.014	-0.0130116		-0.0199385		-0.0100697		-0.0454739		-0.0255198		-0.03521		-0.0123902
-455.814	-0.0139642		-0.0193907		-0.0087028		-0.0443138		-0.0289973		-0.042065		-0.0119311
-455.614	-0.0118933		-0.0123119		-0.0113966		-0.0409654		-0.0330342		-0.0395017		-0.0077505
-455.414	-0.0114389		-0.0150333		-0.0016452		-0.0438782		-0.0279649		-0.0318282		-0.0002191
-455.214	-0.0113613		-0.0193312		-0.0031334		-0.0466244		-0.0285816		-0.0320001		-0.0041718
-455.014	-0.0129524		-0.0179872		-0.0081622		-0.0447851		-0.0296579		-0.0320002		-0.0090579
-454.814	-0.0054935		-0.0159384		-0.0046405		-0.0422317		-0.0227475		-0.0357169		0.00068766
-454.614	-0.0164003		-0.0167069		-0.0124503		-0.0505603		-0.0300086		-0.0379505		-0.0053049
-454.414	-0.0061912		-0.0195448		-0.0071851		-0.0497124		-0.0270819		-0.0403119		-0.003724
-454.214	-0.0150435		-0.0132972		-0.0042538		-0.045675		-0.0251991		-0.0310788		-0.0035939
-454.014	-0.0104213		-0.0150955		-0.0061623		-0.0454994		-0.0228875		-0.0393149		-0.0057546
-453.814	-0.0147956		-0.0179082		-0.0068856		-0.0512624		-0.0306332		-0.0359655		-0.0077385
-453.614	-0.0138784		-0.0156884		-0.007205		-0.0491951		-0.0335586		-0.0374295		-0.0090157
-453.414	-0.010315		-0.0135486		-0.009165		-0.0416538		-0.0255322		-0.0338661		0.00269271
-453.214	-0.0067785		-0.022356		-0.009548		-0.0475516		-0.0318993		-0.0358751		-0.001615
-453.014	-0.0065496		-0.0187312		-0.004173		-0.0431172		-0.0248322		-0.0343598		-0.0043569
-452.814	-0.0157503		-0.0185948		-0.0109758		-0.0474749		-0.0300735		-0.0403736		-0.0042569
-452.614	-0.0165694		-0.0130065		-0.0024415		-0.0467371		-0.0249305		-0.0340476		-0.0034907
-452.414	-0.0172789		-0.0182884		-0.0065901		-0.047036		-0.032437		-0.0403969		-0.0060678
-452.214	-0.0151665		-0.0185237		-0.0055803		-0.0425973		-0.0278323		-0.0405732		-0.0041437
-452.014	-0.0121475		-0.0173049		-0.0117326		-0.0431224		-0.0337136		-0.0356756		-0.0046511
-451.814	-0.0117374		-0.0105518		-0.0061643		-0.0492442		-0.0275805		-0.0386137		-0.006771
-451.614	-0.0084231		-0.0129917		-0.0015251		-0.0438626		-0.024893		-0.0299439		-0.0024395
-451.414	-0.0052674		-0.0072479		-0.0077392		-0.0452104		-0.0222228		-0.0359787		-0.0053394
-451.214	-0.004797		-0.0059498		-0.0024731		-0.0461605		-0.0222878		-0.0298		0.00043133
-451.014	-0.0114824		-0.0080875		-0.0044883		-0.0389911		-0.0286838		-0.0335819		-0.0002914
-450.814	-0.0113212		-0.014943		-0.0060947		-0.0479112		-0.0254074		-0.0343069		-0.0034194
-450.614	-0.0124762		-0.020428		-0.0057572		-0.0477233		-0.0311876		-0.0372632		-0.0066824
-450.414	-0.013225		-0.0149547		-0.0035014		-0.0483563		-0.0254497		-0.0354679		-0.0067977
-450.214	-0.0180327		-0.0186977		-0.0107561		-0.0483196		-0.0303988		-0.0407214		-0.0135509
-450.014	-0.0060076		-0.0187825		-0.0020822		-0.041948		-0.0172599		-0.0357977		-0.00453
-449.814	-0.0115062		-0.0163562		-0.0074804		-0.0462861		-0.0290793		-0.0370709		-0.0100819
-449.614	-0.0139889		-0.0238389		-0.0107311		-0.044002		-0.0276235		-0.0383879		-0.0036876
-449.414	-0.0157821		-0.0165957		-0.0107378		-0.0482126		-0.0278477		-0.0370546		-0.0024552
-449.214	-0.016484		-0.0175822		-0.0061322		-0.0518294		-0.0296608		-0.0390358		-0.0062896
-449.014	-0.01182		-0.0075246		-0.0061854		-0.0462115		-0.0287399		-0.0365043		0.00130412
-448.814	-0.0152873		-0.0232985		-0.016691		-0.044651		-0.0278622		-0.0405778		-0.0088798
-448.614	-0.0119536		-0.0208818		-0.0079401		-0.0476061		-0.0230766		-0.0362184		-0.0037585
-448.414	-0.0116719		-0.0174079		-0.0013244		-0.0446144		-0.0217337		-0.0325044		0.00081279
-448.214	-0.0078704		-0.0145267		-0.0041898		-0.0463521		-0.02774		-0.0330093		-0.0037558
-448.014	-0.0109317		-0.0133298		-0.0080828		-0.0507897		-0.0309596		-0.0436498		-0.0045264
-447.814	-0.0093252		-0.0122414		0.00290647		-0.0429053		-0.022298		-0.03327		-0.0028825
-447.614	-0.018429		-0.0217264		-0.0028786		-0.0435171		-0.0274359		-0.038343		-0.0074548
-447.414	-0.0104122		-0.0123776		0.00089664		-0.0445501		-0.0243296		-0.0316577		-0.0065916
-447.214	-0.0093419		-0.0144422		-0.0013477		-0.0450045		-0.02626		-0.0362657		-0.0081636
-447.014	-0.0138483		-0.0148945		-0.0087656		-0.0490441		-0.0231181		-0.0387729		-0.0074899
-446.814	-0.0119735		-0.0196852		-0.0039371		-0.0479131		-0.0226299		-0.0378855		-0.0049181
-446.614	-0.0185963		-0.0191172		-0.0143991		-0.0520242		-0.0268961		-0.0419462		-0.0055502
-446.414	-0.0132664		-0.0202859		-0.0150818		-0.0513502		-0.021275		-0.0383442		-0.0119406
-446.214	-0.0137446		-0.0202385		-0.0124703		-0.0468561		-0.024805		-0.0440935		-0.0094501
-446.014	-0.0116841		-0.0219618		-0.0038958		-0.0530978		-0.0287269		-0.0400566		-0.003347
-445.814	-0.0139118		-0.02188		-0.0080482		-0.0569228		-0.0229105		-0.0327354		-0.0084795
-445.614	-0.0141134		-0.0201448		-0.007922		-0.0487316		-0.0232913		-0.0338548		-0.0048724
-445.414	-0.0085955		-0.0179134		0.00293633		-0.0492841		-0.0214078		-0.0288246		0.00450915
-445.214	-0.0030473		-0.0110067		0.00225774		-0.0470916		-0.0227682		-0.0298116		0.00219451
-445.014	-0.0105641		-0.0131273		-0.0006681		-0.0477603		-0.0209731		-0.0374187		-0.0027486
-444.814	-0.0062745		-0.0205981		-0.004796		-0.0460204		-0.0306603		-0.0425479		-0.0075569
-444.614	-0.0113571		-0.0130391		-0.0007898		-0.047531		-0.0163872		-0.0317113		-0.002208
-444.414	-0.0231039		-0.0259319		-0.0058043		-0.0496148		-0.0291742		-0.040912		-0.0077768
-444.214	-0.013946		-0.0191625		-0.0063909		-0.0416602		-0.0276284		-0.0374453		-0.0079243
-444.014	-0.0194747		-0.0172242		-0.0126005		-0.0530228		-0.0317632		-0.0434898		-0.0114172
-443.814	-0.0197425		-0.0191552		-0.011897		-0.0449223		-0.0257433		-0.0393155		-0.0069375
-443.614	-0.0124518		-0.021041		-0.0098187		-0.0464778		-0.0229792		-0.0351142		-0.0070754
-443.414	-0.0127188		-0.0148055		-0.0106222		-0.0484224		-0.0274587		-0.038572		-0.0056287
-443.214	-0.0119625		-0.0173829		-0.0039901		-0.0466433		-0.0242852		-0.0365294		-0.0011431
-443.014	-0.0155089		-0.0190592		-0.0077193		-0.0468349		-0.0263022		-0.0419259		-0.0058404
-442.814	-0.0139901		-0.0125856		-0.006551		-0.0498025		-0.0190115		-0.0377735		-0.0014325
-442.614	-0.0138094		-0.0174494		-0.0050283		-0.0494366		-0.0260475		-0.0404975		0.00207348
-442.414	-0.0134002		-0.0238401		-0.0058064		-0.0541608		-0.0326746		-0.0407743		-0.0107809
-442.214	-0.010882		-0.0167671		-0.0119554		-0.050169		-0.0297009		-0.0357508		-0.0081068
-442.014	-0.0146415		-0.0139703		-0.0101402		-0.0490778		-0.0220782		-0.0369773		-0.0082957
-441.814	-0.0097803		-0.0157054		-0.0081413		-0.0489641		-0.0202877		-0.0359992		-0.0039887
-441.614	-0.0035528		-0.0132743		-0.0035074		-0.0445178		-0.0180103		-0.0370241		0.00644957
-441.414	-0.0150341		-0.020801		-0.0136606		-0.0473386		-0.0256722		-0.0398196		-0.0072341
-441.214	-0.00969		-0.0152424		-0.0030317		-0.0458297		-0.0231784		-0.0398051		-0.0052587
-441.014	-0.0151062		-0.0231348		-0.0117172		-0.0503414		-0.031651		-0.0432358		-0.0107333
-440.814	-0.0110522		-0.0163894		-0.0038342		-0.0505346		-0.0210178		-0.0319519		-0.0083022
-440.614	-0.0105321		-0.0187187		-0.0099976		-0.0512103		-0.0232808		-0.0371152		-0.004758
-440.414	-0.0098318		-0.0149962		-0.0058728		-0.0369684		-0.0274467		-0.0381937		-0.0058291
-440.214	-0.0178153		-0.0228194		-0.0046795		-0.0458001		-0.0262444		-0.0371823		-0.0030537
-440.014	-0.015821		-0.0153134		-0.0076707		-0.0452222		-0.0245221		-0.0346064		-0.0041344
-439.814	-0.0157964		-0.0225023		-0.0074097		-0.054576		-0.0280631		-0.0393629		-0.0061619
-439.614	-0.0178019		-0.0232007		-0.0082916		-0.0514257		-0.0293724		-0.0415869		-0.0050436
-439.414	-0.013774		-0.0160269		-0.0044055		-0.0504704		-0.0271663		-0.0401801		-0.0074641
-439.214	-0.0128033		-0.01746		-0.0103416		-0.0540331		-0.0317892		-0.0398781		-0.0001225
-439.014	-0.0149502		-0.0174651		-0.012672		-0.0510372		-0.0300094		-0.0408993		0.0018759
-438.814	-0.0140076		-0.0223167		-0.0193692		-0.0505197		-0.0316192		-0.0482553		-0.0047663
-438.614	-0.0163353		-0.0127772		-0.0046306		-0.0408402		-0.0225933		-0.0360433		0.00066811
-438.414	-0.0169839		-0.024305		-0.0027083		-0.055267		-0.0295175		-0.042126		-0.0121795
-438.214	-0.0148221		-0.0201449		-0.0060377		-0.0514285		-0.0284082		-0.0380284		-0.0058457
-438.014	-0.0157492		-0.0138797		-0.0108295		-0.0493783		-0.0287243		-0.041225		-0.0049096
-437.814	-0.0115801		-0.0200172		-0.0063251		-0.050429		-0.0205504		-0.0316726		-0.00059
-437.614	-0.0113147		-0.016451		-0.0065172		-0.0444361		-0.0235131		-0.0391642		-0.0126589
-437.414	-0.0169879		-0.0228961		-0.0127673		-0.0517293		-0.0297437		-0.0425173		-0.0158299
-437.214	-0.0175073		-0.0256826		-0.0117451		-0.0494661		-0.0255856		-0.0441748		-0.0064522
-437.014	-0.0134142		-0.0237839		-0.0090778		-0.0534401		-0.0267008		-0.0379149		-0.0054723
-436.814	-0.0138104		-0.0223527		-0.0096418		-0.0488152		-0.0313109		-0.0397816		-0.0037702
-436.614	-0.0091904		-0.0151845		-0.0100664		-0.0384		-0.0286824		-0.0351402		-0.0025804
-436.414	-0.0250799		-0.021931		-0.0141207		-0.0600622		-0.0326185		-0.0467778		-0.0108507
-436.214	-0.014076		-0.0205449		-0.012572		-0.0540053		-0.0323017		-0.0436453		-0.0041832
-436.014	-0.0100832		-0.0115076		-0.010275		-0.0377242		-0.0239106		-0.0355132		0.00016427
-435.814	-0.0121644		-0.0239767		-0.018491		-0.0526793		-0.0323687		-0.0402778		-0.0088839
-435.614	-0.0169585		-0.0186007		-0.0049787		-0.0506989		-0.025541		-0.0446775		-0.0086112
-435.414	-0.0166085		-0.0159308		-0.003784		-0.0436295		-0.0284109		-0.0330387		-0.0051242
-435.214	-0.0048294		-0.0181213		-0.0044733		-0.0479084		-0.0257763		-0.0371286		-0.000717
-435.014	-0.0210008		-0.022065		-0.0074524		-0.0569853		-0.0338744		-0.0453059		-0.006819
-434.814	-0.0090924		-0.0106739		-0.0024253		-0.0449305		-0.0293972		-0.0413119		-0.0053974
-434.614	-0.0053467		-0.00708		-0.0022117		-0.0429027		-0.0240437		-0.0355229		-0.0007131
-434.414	-0.0175627		-0.015398		-0.0099702		-0.0551662		-0.0293512		-0.0458337		-0.0063303
-434.214	-0.0163719		-0.0219641		-0.0049331		-0.0547768		-0.0309861		-0.0369883		-0.007813
-434.014	-0.0114592		-0.0170778		-0.009732		-0.0525398		-0.0299088		-0.0382824		-0.0094631
-433.814	-0.019775		-0.0157531		-0.0014579		-0.0501722		-0.0224196		-0.0350212		-0.0068783
-433.614	-0.0189793		-0.0197914		-0.0130117		-0.0559532		-0.0331276		-0.0386796		-0.0104187
-433.414	-0.0115731		-0.0111047		-0.0038698		-0.049082		-0.0280006		-0.0400801		-0.0092232
-433.214	-0.0188426		-0.0214726		-0.0079298		-0.0538782		-0.0281242		-0.0422861		-0.0058229
-433.014	-0.0093197		-0.0195001		-0.0002183		-0.0496828		-0.0213668		-0.0378785		-0.0029986
-432.814	-0.0169767		-0.0173177		-0.0084397		-0.0462801		-0.0259549		-0.038684		0.00153477
-432.614	-0.0051968		-0.0141768		-0.008447		-0.0440459		-0.0300955		-0.0369544		0.00011135
-432.414	-0.0158768		-0.0183757		-0.0069787		-0.0563732		-0.0283029		-0.0383642		-0.0061408
-432.214	-0.0115627		-0.0167401		0.00187445		-0.0444495		-0.0272656		-0.0346315		-0.0028621
-432.014	-0.0158833		-0.0205226		-0.0113136		-0.0498366		-0.0330202		-0.0359278		-0.0064822
-431.814	-0.0101768		-0.0115423		-0.0060524		-0.0516726		-0.0228343		-0.0407918		-0.0066089
-431.614	-0.0160514		-0.0177181		-0.0103439		-0.0465266		-0.026533		-0.0342334		-0.0088694
-431.414	-0.0077755		-0.0099357		-0.0037961		-0.0459944		-0.0263779		-0.0382691		-0.0037789
-431.214	-0.0133893		-0.0185818		-0.0120802		-0.0566575		-0.0256389		-0.0387231		-0.0094968
-431.014	-0.016268		-0.0237026		-0.0091153		-0.0485178		-0.0345672		-0.0437596		-0.0070483
-430.814	-0.0143847		-0.0140287		-0.0049059		-0.0503622		-0.0252116		-0.036506		-0.0033781
-430.614	-0.0113215		-0.0176294		-0.0096683		-0.0439865		-0.023756		-0.0417024		4.294e-05
-430.414	-0.0173023		-0.0184331		-0.0082461		-0.0531942		-0.0317212		-0.043004		-0.0056123
-430.214	-0.0165292		-0.0144198		-0.0082811		-0.0558746		-0.0292568		-0.0453329		-0.0054661
-430.014	-0.0140945		-0.0180475		-0.0132832		-0.0517227		-0.0294026		-0.0416484		-0.0071102
-429.814	-0.0103312		-0.0128666		-0.0029241		-0.0554165		-0.0276262		-0.0413867		-0.0005578
-429.614	-0.0041766		-0.020619		-0.0064441		-0.044329		-0.0270086		-0.0394174		-0.0048689
-429.414	-0.0114225		-0.0240174		-0.005792		-0.043467		-0.0242373		-0.0383776		-0.0020545
-429.214	-0.0083654		-0.0194641		-0.0064373		-0.0535814		-0.0288472		-0.0325983		-0.0068035
-429.014	-0.0126055		-0.0175853		-0.0061747		-0.0469702		-0.0268492		-0.0417435		0.00058827
-428.814	-0.023412		-0.0203776		-0.0126019		-0.0565614		-0.0389473		-0.0525478		-0.0159803
-428.614	-0.0108239		-0.021304		-0.0094751		-0.0540104		-0.0285917		-0.0451269		-0.0027267
-428.414	-0.01172		-0.0190682		-0.0081208		-0.0561199		-0.0324075		-0.0355694		-0.0052855
-428.214	-0.0078738		-0.0173266		-0.0055795		-0.0442795		-0.0299703		-0.0378617		-0.0051757
-428.014	-0.0100448		-0.0160606		-0.0038792		-0.0500222		-0.031453		-0.0384635		-0.0034961
-427.814	-0.0107482		-0.0128442		-0.0040445		-0.0507795		-0.0253095		-0.0428037		-0.0083329
-427.614	-0.0143113		-0.0164243		-0.008252		-0.0474554		-0.0370824		-0.0385986		-0.0072378
-427.414	-0.0137503		-0.0103997		-0.0064298		-0.0449237		-0.0264507		-0.0430446		-0.0026616
-427.214	-0.0114718		-0.0222255		-0.0081437		-0.0519244		-0.0296381		-0.0404696		-0.0094428
-427.014	-0.0173572		-0.0156541		-0.000336		-0.0495315		-0.025011		-0.0401559		-0.0021233
-426.814	-0.0126379		-0.0171018		-0.0028795		-0.0502745		-0.025694		-0.0421842		0.00056286
-426.614	-0.0148715		-0.0194816		-0.0098204		-0.049768		-0.0275784		-0.0379132		-0.0016182
-426.414	-0.0130553		-0.0130495		-0.0084147		-0.0525259		-0.0344417		-0.043573		-0.0090721
-426.214	-0.0171002		-0.0223105		-0.0138776		-0.0520088		-0.0275639		-0.0454497		-0.0080833
-426.014	-0.0071169		-0.0080208		0.00231501		-0.0400555		-0.0208177		-0.033315		0.00637844
-425.814	-0.0138736		-0.0167653		-0.008088		-0.0494954		-0.025673		-0.0457971		-0.0079003
-425.614	-0.0162961		-0.0191011		-0.0081696		-0.0504683		-0.0335158		-0.0446142		-0.0102875
-425.414	-0.0146905		-0.0184898		-0.0021802		-0.0463846		-0.0318514		-0.046025		-0.0053721
-425.214	-0.0105865		-0.0089821		-0.0052416		-0.0469207		-0.0213882		-0.0392822		0.00054104
-425.014	-0.013368		-0.0118718		-0.0001456		-0.0453459		-0.0253861		-0.0380205		-0.007284
-424.814	-0.0130688		-0.0170932		-0.0123338		-0.0573561		-0.0258432		-0.0485005		-0.0059831
-424.614	-0.0063485		-0.0159982		-0.0106584		-0.0528933		-0.0309887		-0.0403536		-0.0027441
-424.414	-0.0223808		-0.0274955		-0.0149979		-0.0601262		-0.0361709		-0.0521871		-0.0083708
-424.214	-0.0119891		-0.0203268		-0.0118933		-0.0466989		-0.0300817		-0.0380906		-0.0031865
-424.014	-0.0189144		-0.020701		-0.0120196		-0.0523676		-0.0391297		-0.0408044		-0.0061658
-423.814	-0.0209163		-0.0214578		-0.0109632		-0.048703		-0.0293617		-0.0405376		-0.007101
-423.614	-0.0004144		-0.0060301		-0.0010478		-0.0428587		-0.0244435		-0.0270792		-0.0016077
-423.414	4.059e-05		-0.0129236		0.00423156		-0.0482518		-0.0168862		-0.0352176		-0.0044263
-423.214	-0.0081027		-0.0188304		-0.0051476		-0.051129		-0.0317465		-0.0425793		-0.0025791
-423.014	-0.013197		-0.0175568		-0.0050755		-0.0543888		-0.0245661		-0.0442234		-0.0019755
-422.814	-0.0074264		-0.016204		-0.0088454		-0.0527936		-0.0240705		-0.0427539		-0.006867
-422.614	-0.0103193		-0.021467		-0.0107844		-0.0558994		-0.0283579		-0.0470525		-0.0099946
-422.414	-0.0130517		-0.0239089		-0.0108046		-0.0545288		-0.0296566		-0.0451419		-0.0094068
-422.214	-0.0141562		-0.0124399		-0.0079827		-0.0580548		-0.0285136		-0.0381872		-0.0112387
-422.014	-0.0124923		-0.0173992		-0.014188		-0.0570244		-0.0306233		-0.0460139		-0.0107211
-421.814	-0.0114731		-0.0152007		-0.0039103		-0.0465972		-0.0275818		-0.0391576		-0.0082296
-421.614	-0.0104267		-0.0178251		-0.0088528		-0.0559175		-0.0302497		-0.0450704		-0.0043554
-421.414	-0.015991		-0.0245218		-0.0135177		-0.0532634		-0.0360551		-0.0458296		-0.0071566
-421.214	-0.0087974		-0.0144607		0.00222415		-0.0524502		-0.0224163		-0.036123		-0.0057152
-421.014	-0.0238233		-0.0198617		-0.0099634		-0.0577682		-0.0329266		-0.0413897		-0.0135746
-420.814	-0.01829		-0.0193914		-0.0076091		-0.0549914		-0.031792		-0.0455588		-0.0072312
-420.614	-0.014567		-0.0165801		-0.0037217		-0.05187		-0.0271678		-0.040519		-0.0088119
-420.414	-0.0170036		-0.0147049		-0.012578		-0.0570739		-0.0320567		-0.0477109		-0.0123688
-420.214	-0.0157512		-0.0181962		-0.0109481		-0.0513648		-0.029363		-0.0452195		-0.0068931
-420.014	-0.0160233		-0.018463		-0.0064614		-0.0550578		-0.031524		-0.0454181		-0.007603
-419.814	-0.0082002		-0.0185019		-0.0056266		-0.0542645		-0.0258549		-0.0352941		-0.0046058
-419.614	-0.0125462		-0.0198983		-0.0120302		-0.051906		-0.0284342		-0.0425927		-0.0039581
-419.414	-0.0113511		-0.0161482		-0.0062358		-0.0493809		-0.0234142		-0.0368985		-0.0093684
-419.214	-0.0053085		-0.0126848		-0.0094079		-0.0511695		-0.029027		-0.0458459		-0.0058571
-419.014	-0.0126933		-0.0185398		-0.0135201		-0.0516222		-0.030343		-0.0490149		-0.0095332
-418.814	-0.0129768		-0.0214278		-0.0097541		-0.052308		-0.0296274		-0.0415049		-0.0082074
-418.614	-0.014039		-0.0191924		-0.014151		-0.0512011		-0.0318664		-0.0410055		-0.0109619
-418.414	-0.015303		-0.0183287		-0.0082235		-0.0560927		-0.0298023		-0.0450958		-0.0097299
-418.214	-0.0138428		-0.0144736		-0.0053779		-0.0459614		-0.0274468		-0.0416622		3.8e-07
-418.014	-0.0190102		-0.0127234		-0.011043		-0.0554143		-0.0314498		-0.0442056		-0.0069519
-417.814	-0.0179884		-0.0193483		-0.0077505		-0.053474		-0.0254263		-0.0435413		-0.0086486
-417.614	-0.0124559		-0.0177751		-0.0074705		-0.0580986		-0.0289965		-0.0398312		-0.0049594
-417.414	-0.0037236		-0.0172663		-0.0141932		-0.0540322		-0.0339704		-0.0416828		-0.0086671
-417.214	-0.0077508		-0.0077829		-0.0020616		-0.0404857		-0.0240554		-0.0275896		6.888e-05
-417.014	-0.0090965		-0.0143731		-0.0082653		-0.0418822		-0.0289551		-0.0395823		-0.0024022
-416.814	-0.0143233		-0.0273176		-0.0086452		-0.0529876		-0.0356557		-0.0469		-0.0062571
-416.614	-0.0113117		-0.0169942		-0.0066667		-0.0496431		-0.0253062		-0.0395378		-0.0038624
-416.414	-0.0087398		-0.0100802		-0.0126268		-0.052213		-0.0225453		-0.0354892		-0.0063872
-416.214	-0.0138374		-0.0119126		-0.0088938		-0.0511167		-0.0243333		-0.044421		-0.0056059
-416.014	-0.0200122		-0.015567		-0.0061487		-0.0496702		-0.0306431		-0.0385518		-0.0042253
-415.814	-0.0167168		-0.0134228		-0.0112212		-0.0494804		-0.0248153		-0.0357655		-0.0050377
-415.614	-0.0117008		-0.0187103		-0.0088478		-0.0530636		-0.0253807		-0.0407697		-0.0055496
-415.414	-0.013665		-0.0156825		-0.0078026		-0.0510971		-0.0250193		-0.0403917		-0.0027403
-415.214	-0.0080091		-0.0075756		-0.0077009		-0.0464276		-0.0233129		-0.042676		-0.0018228
-415.014	-0.0226748		-0.0248793		-0.0124294		-0.0604706		-0.0335742		-0.0511848		-0.0177655
-414.814	-0.0068264		-0.0147581		-0.0059187		-0.0443683		-0.0230151		-0.0397532		-0.0011022
-414.614	-0.0130819		-0.0070729		-0.006872		-0.051666		-0.0239533		-0.035377		-0.0011251
-414.414	-0.011911		-0.0179013		-0.0074076		-0.050584		-0.0270696		-0.0397628		-0.0115314
-414.214	-0.0155524		-0.0119559		-0.0006941		-0.0437121		-0.0277571		-0.0437191		-0.0075441
-414.014	-0.0173484		-0.0254626		-0.0155983		-0.0582631		-0.0348813		-0.0476966		-0.0153835
-413.814	-0.0144809		-0.0122634		-0.013594		-0.0497721		-0.0319124		-0.0382415		-0.0033016
-413.614	-0.0166028		-0.0204595		-0.0063552		-0.0558624		-0.029558		-0.0404185		-0.0054954
-413.414	-0.0122529		-0.0174498		0.00175827		-0.052814		-0.0280903		-0.0406657		-0.002275
-413.214	-0.0119941		-0.0130849		-0.0026748		-0.0506012		-0.0233619		-0.0364501		-0.002633
-413.014	-0.0095921		-0.0172305		-0.006295		-0.0529504		-0.0258119		-0.0420408		-0.0027574
-412.814	-0.0109724		-0.0166371		-0.0076518		-0.0539584		-0.0290663		-0.0396239		-0.0033724
-412.614	-0.0050443		-0.0088067		-0.0068343		-0.0489631		-0.0286596		-0.0391149		-0.0073719
-412.414	-0.0087946		-0.0107225		-0.0027264		-0.0500293		-0.0251177		-0.0411087		-0.0056957
-412.214	-0.0179133		-0.0209804		-0.0156331		-0.0542864		-0.0312172		-0.0433377		-0.0125919
-412.014	-0.0163363		-0.0122617		-0.009735		-0.0564341		-0.0248831		-0.0409862		-0.0037112
-411.814	-0.0104393		-0.0157329		-0.0060596		-0.0484544		-0.0279249		-0.0414021		-0.0063107
-411.614	-0.0066354		-0.0123679		-0.0022224		-0.042934		-0.0193204		-0.0433595		0.00127379
-411.414	-0.016946		-0.0173312		-0.005364		-0.0514547		-0.0320186		-0.0482318		-0.0087064
-411.214	-0.0118931		-0.0111511		-0.007496		-0.0480057		-0.0296444		-0.0433229		-0.0021646
-411.014	-0.0161579		-0.0199808		-0.0137191		-0.0540853		-0.0320471		-0.0458085		-0.0091035
-410.814	-0.0179586		-0.025075		-0.0128868		-0.0596267		-0.0293128		-0.0459759		-0.0084148
-410.614	-0.0092125		-0.0151352		-0.001731		-0.0558671		-0.0321715		-0.0391786		-0.0036979
-410.414	-0.002899		-0.0152002		-0.001207		-0.0457619		-0.0151641		-0.0376704		0.00140153
-410.214	-0.0082112		-0.0148968		-0.0024379		-0.0508917		-0.0264178		-0.0386776		-0.002848
-410.014	-0.0136608		-0.0168894		-0.0083202		-0.0502567		-0.0292177		-0.045813		-0.0068659
-409.814	-0.014705		-0.0148479		-0.0070497		-0.0534012		-0.0263371		-0.0428463		-0.0085622
-409.614	-0.0106198		-0.0163288		-0.0046554		-0.051017		-0.0261621		-0.0398929		-0.0032997
-409.414	-0.0139415		-0.017822		-0.0099616		-0.056323		-0.0280384		-0.0442036		-0.0118514
-409.214	-0.01558		-0.0192192		-0.0081111		-0.0552575		-0.0358024		-0.0472404		-0.005872
-409.014	-0.016103		-0.0181644		-0.0077093		-0.0438889		-0.0296942		-0.0473954		-0.0060206
-408.814	-0.0130387		-0.0159124		-0.0061957		-0.0589885		-0.0249064		-0.0438784		-0.0072818
-408.614	-0.0089198		-0.0188257		-0.0026885		-0.0544086		-0.0215025		-0.0418123		0.00219058
-408.414	-0.0133624		-0.0142164		-0.0051588		-0.0582044		-0.0299648		-0.0456742		-0.0048668
-408.214	-0.0118304		-0.0164557		-0.0075596		-0.0549798		-0.026135		-0.0530412		-0.0097443
-408.014	-0.012351		-0.0168243		-0.0120566		-0.0561817		-0.0303327		-0.0425073		-0.011145
-407.814	-0.0230037		-0.0214455		-0.0142912		-0.0568548		-0.028711		-0.0457215		-0.0047141
-407.614	-0.0104801		-0.0118128		-0.0032315		-0.0506359		-0.0246392		-0.0419209		-0.005511
-407.414	-0.0173075		-0.0191027		-0.016149		-0.0574843		-0.0400247		-0.0468682		-0.0118698
-407.214	-0.0141871		-0.0185925		-0.0124256		-0.057229		-0.0294912		-0.0406018		-0.0067593
-407.014	-0.0165459		-0.0212523		-0.0170766		-0.0587747		-0.0306301		-0.051381		-0.0097507
-406.814	-0.0122886		-0.0101226		-0.0057579		-0.0538908		-0.032025		-0.0483377		-0.0039581
-406.614	-0.0079288		-0.0206047		-0.0114317		-0.0531865		-0.0255689		-0.0432339		-0.0063702
-406.414	-0.0139119		-0.0170746		-0.0111248		-0.055425		-0.0289263		-0.0371818		-0.0063918
-406.214	-0.0185394		-0.0197564		-0.0114248		-0.0540579		-0.0308288		-0.0420598		-0.0078734
-406.014	-0.0108103		-0.0105123		-0.0060522		-0.0522536		-0.029382		-0.0471199		-0.0014763
-405.814	-0.0105004		-0.0194253		-0.0075164		-0.0569809		-0.0235311		-0.0441762		-0.0053509
-405.614	-0.011934		-0.0211479		-0.0094679		-0.056404		-0.0354082		-0.0463327		-0.0054979
-405.414	-0.0168206		-0.0249233		-0.0099851		-0.0566282		-0.0331789		-0.050556		-0.011627
-405.214	-0.0134595		-0.0207357		-0.0121917		-0.0581389		-0.0279041		-0.0476073		-0.0097973
-405.014	-0.0153021		-0.014376		-0.0058636		-0.0522729		-0.0270147		-0.0387429		-0.005015
-404.814	-0.0170123		-0.0154609		-0.0099301		-0.0535171		-0.0300768		-0.0454795		-0.0083337
-404.614	-0.013298		-0.0073582		-0.0093893		-0.0540053		-0.0276796		-0.0496984		-0.0105972
-404.414	-0.0184107		-0.0205517		-0.013325		-0.0578319		-0.0331288		-0.0515302		-0.012699
-404.214	-0.0124062		-0.0086655		-0.0048261		-0.0529823		-0.0216726		-0.0446632		-0.0079876
-404.014	-0.0113767		-0.0164578		-0.0104788		-0.0559629		-0.0333187		-0.0424666		-0.0035528
-403.814	-0.017586		-0.0207796		-0.0111772		-0.0594464		-0.0302995		-0.045612		-0.0053398
-403.614	-0.0102745		-0.0125936		-0.0083471		-0.0490999		-0.0229087		-0.0389152		-0.0073976
-403.414	-0.0127753		-0.0141218		-0.0049643		-0.053567		-0.0325154		-0.041525		-0.0043386
-403.214	-0.0115192		-0.0124993		-0.0129064		-0.0519969		-0.0313819		-0.0477913		-0.0062555
-403.014	-0.0080317		-0.0189029		-0.0073978		-0.0491785		-0.0201579		-0.0448754		-0.0051349
-402.814	-0.0095336		-0.0194858		-0.0116716		-0.0568205		-0.0293235		-0.043948		-0.0073713
-402.614	-0.0125086		-0.0186774		-0.0099802		-0.0522199		-0.0323365		-0.0499891		-0.0018126
-402.414	-0.0125536		-0.0150093		-0.0050126		-0.0525581		-0.0264273		-0.0424289		-0.0007399
-402.214	-0.0104869		-0.0141447		-0.0043476		-0.0539181		-0.0268687		-0.0450573		-0.0023754
-402.014	-0.0186786		-0.0158614		-0.0175528		-0.0625668		-0.034187		-0.0443973		-0.0141103
-401.814	-0.0175501		-0.0225565		-0.0012586		-0.0569789		-0.0298348		-0.0472817		-0.0082586
-401.614	-0.0112341		-0.0119188		-0.0093887		-0.0478277		-0.0286997		-0.0415694		-0.0076178
-401.414	-0.0156699		-0.0213693		-0.0083709		-0.0602601		-0.0301425		-0.0412076		-0.008797
-401.214	-0.0179906		-0.0169555		-0.0130316		-0.0529543		-0.0312899		-0.0478521		-0.0044543
-401.014	-0.0112039		-0.0160604		-0.010198		-0.057266		-0.0277288		-0.041645		-0.0020673
-400.814	-0.0180588		-0.0170381		-0.0096982		-0.0561958		-0.0270779		-0.0470437		-0.0059506
-400.614	-0.0119267		-0.0119794		-0.0056552		-0.0507199		-0.0261313		-0.043769		-0.0061255
-400.414	-0.0093522		-0.0067969		-0.0098033		-0.0473953		-0.0270757		-0.0417525		-0.0026871
-400.214	-0.0192205		-0.0146723		-0.0097759		-0.0558546		-0.0249553		-0.0421012		-0.0103616
-400.014	-0.0181113		-0.0258754		-0.0228357		-0.0632693		-0.0391999		-0.0530733		-0.0157926
-399.814	-0.0111211		-0.018949		-0.0080179		-0.0522358		-0.0307679		-0.0440711		-0.0039705
-399.614	-0.0156959		-0.0136654		-0.0131748		-0.0628741		-0.0279683		-0.0479126		-0.0068987
-399.414	-0.0178821		-0.0187461		-0.00292		-0.0547195		-0.0276847		-0.0432339		-0.0103165
-399.214	-0.0084867		-0.0134472		-0.0134854		-0.0564787		-0.027715		-0.0495416		-0.0091419
-399.014	-0.0117889		-0.014952		-0.0015424		-0.0487035		-0.023302		-0.0435369		-0.007146
-398.814	-0.0181003		-0.0136359		-0.0134084		-0.0566215		-0.0265032		-0.0445483		-0.0059724
-398.614	-0.0120249		-0.0154603		-0.0025457		-0.0547629		-0.0298219		-0.0454747		-0.0050149
-398.414	-0.0149254		-0.0111906		-0.0078367		-0.0556202		-0.0283729		-0.0395382		-0.0013979
-398.214	-0.0178634		-0.0184975		-0.0150052		-0.0569919		-0.0252636		-0.0486699		-0.0103964
-398.014	-0.0161854		-0.0163467		-0.0119693		-0.0547519		-0.0240262		-0.0496465		-0.0079681
-397.814	-0.0143119		-0.0093128		-0.0133501		-0.0518691		-0.0312947		-0.0466248		-0.0031356
-397.614	-0.0173416		-0.0130147		-0.0080021		-0.0559333		-0.0314164		-0.0456663		-0.011715
-397.414	-0.0163735		-0.0114648		-0.0080342		-0.0507984		-0.0261978		-0.0485472		-0.009015
-397.214	-0.0138213		-0.0219884		-0.0104057		-0.058726		-0.0343909		-0.0506046		-0.0104286
-397.014	-0.0123985		-0.0183425		-0.006264		-0.0555148		-0.0300227		-0.0481056		-0.0080771
-396.814	-0.0202249		-0.0186948		-0.0133521		-0.064053		-0.032782		-0.0535215		-0.0140145
-396.614	-0.012393		-0.0220753		-0.009931		-0.058883		-0.0327352		-0.0496058		-0.0032477
-396.414	-0.0142838		-0.0062848		-0.0020605		-0.0560446		-0.0232757		-0.0361323		-0.004808
-396.214	-0.0186979		-0.0201618		-0.0105928		-0.0597902		-0.03099		-0.0440678		-0.0022465
-396.014	-0.0154766		-0.0156916		-0.00701		-0.0509817		-0.0296878		-0.0491501		-0.0060526
-395.814	-0.0162338		-0.0144049		-0.006744		-0.0524506		-0.0380131		-0.0504639		-0.0093424
-395.614	-0.0126107		-0.0130675		-0.0069541		-0.053644		-0.0263822		-0.0439943		-0.0069488
-395.414	-0.0114278		-0.0106864		-0.0085036		-0.0513871		-0.024897		-0.0404768		0.00237838
-395.214	-0.0145969		-0.0187585		-0.0049872		-0.0555441		-0.0288136		-0.0426825		-0.0044678
-395.014	-0.0146293		-0.0204284		-0.0091598		-0.0545533		-0.0317172		-0.0498833		-0.0095676
-394.814	-0.0113347		-0.0155732		-0.0081721		-0.0529638		-0.0361901		-0.0398674		-0.005951
-394.614	-0.0054566		-0.0091437		-0.0050837		-0.0459565		-0.0199101		-0.0334881		-0.0006354
-394.414	-0.0155183		-0.0204336		-0.0037136		-0.0595687		-0.0325327		-0.0465832		-0.0098932
-394.214	-0.0109367		-0.0161549		-0.007855		-0.0515749		-0.0312171		-0.0506864		-0.0069082
-394.014	-0.0144794		-0.0168997		-0.0083823		-0.0529987		-0.0318015		-0.0435965		-0.0097146
-393.814	-0.0097255		-0.0190206		-0.004216		-0.0577182		-0.0309252		-0.0402077		-0.0061595
-393.614	-0.0139543		-0.0185851		-0.0100203		-0.0607544		-0.025407		-0.0461753		-0.0077932
-393.414	-0.0149952		-0.0164221		-0.0085305		-0.056166		-0.0288777		-0.0457286		-0.0024949
-393.214	-0.0109381		-0.0072881		-0.0029451		-0.0482115		-0.0302934		-0.0468187		-0.0028369
-393.014	-0.0106011		-0.0206983		-0.0065146		-0.0482043		-0.0247625		-0.0497574		-0.0053761
-392.814	-0.0169052		-0.0172597		-0.0080179		-0.0606212		-0.0328725		-0.0463026		-0.0099615
-392.614	-0.0106624		-0.0146892		-0.0013703		-0.0499678		-0.0246738		-0.0451857		-0.008671
-392.414	-0.0129065		-0.0151856		-0.0034298		-0.056508		-0.0300639		-0.0479613		-0.0088766
-392.214	-0.0154867		-0.0170175		-0.0115303		-0.0568917		-0.0299706		-0.0519184		-0.0142372
-392.014	-0.0101166		-0.0157294		-0.0109388		-0.0521165		-0.0252587		-0.0502856		-0.0040235
-391.814	-0.0131316		-0.023602		-0.011155		-0.0584573		-0.0351573		-0.0475587		-0.008537
-391.614	-0.0214708		-0.0191339		-0.0121061		-0.064004		-0.0347842		-0.0561226		-0.0158679
-391.414	-0.0217406		-0.0177833		-0.0145907		-0.0592234		-0.0298638		-0.0477838		-0.0109973
-391.214	-0.0174984		-0.0211517		-0.0096835		-0.0579845		-0.0307189		-0.0529103		-0.0093502
-391.014	-0.012893		-0.0136049		-0.0096		-0.0521891		-0.0261343		-0.0459429		-0.0021451
-390.814	-0.0128424		-0.0158044		-0.0108386		-0.0567029		-0.0330449		-0.0468868		-0.0024893
-390.614	-0.0092184		-0.011348		-0.0007559		-0.0535513		-0.0208202		-0.0432562		0.00286162
-390.414	-0.0165755		-0.0174585		-0.006834		-0.0589416		-0.0292719		-0.048311		-0.0043498
-390.214	-0.0261136		-0.0214176		-0.0137647		-0.0638479		-0.0436704		-0.048091		-0.011258
-390.014	-0.0091802		-0.0185875		-0.0095085		-0.0533028		-0.0216783		-0.0435969		-0.0032903
-389.814	-0.0118126		-0.0151002		-0.010596		-0.057663		-0.0283539		-0.0417641		-0.0126364
-389.614	-0.0134172		-0.0211718		-0.015787		-0.0638835		-0.0327732		-0.0489124		-0.0081181
-389.414	-0.0178196		-0.0184939		-0.0151893		-0.0617452		-0.0277598		-0.0496714		-0.0117542
-389.214	-0.0118243		-0.0183841		-0.0057236		-0.0533598		-0.0235664		-0.0416138		-0.0040888
-389.014	-0.0145839		-0.0212451		-0.0020891		-0.0539084		-0.0287944		-0.0480904		-0.0072532
-388.814	-0.0178216		-0.0157981		-0.0127954		-0.0588248		-0.0353287		-0.0473247		-0.0107952
-388.614	-0.0125655		-0.0135635		-0.0075553		-0.0549088		-0.0287404		-0.0455529		-0.0080617
-388.414	-0.0130082		-0.0136673		-0.0083775		-0.0581564		-0.0302701		-0.0392232		-0.005873
-388.214	-0.0168656		-0.0187732		-0.007511		-0.0603213		-0.0317443		-0.0505096		-0.0059777
-388.014	-0.0180637		-0.0133318		-0.0113273		-0.0599195		-0.0296011		-0.0481759		-0.0072973
-387.814	-0.0163798		-0.0191402		-0.0091381		-0.0636645		-0.0295413		-0.0444489		-0.0085036
-387.614	-0.0205643		-0.0207191		-0.0148224		-0.0650544		-0.0357377		-0.0463381		-0.0070971
-387.414	-0.0104908		-0.0165504		-0.0073142		-0.05457		-0.0223965		-0.044628		-0.0027687
-387.214	-0.0130414		-0.0125854		-0.0081304		-0.054802		-0.0334325		-0.0482835		-0.0056108
-387.014	-0.010333		-0.0220477		-0.0095712		-0.0582383		-0.0285861		-0.0520619		-0.009108
-386.814	-0.0276719		-0.0197658		-0.013859		-0.061155		-0.0344436		-0.0529508		-0.009273
-386.614	-0.0188952		-0.0150719		-0.0054991		-0.0519759		-0.0264978		-0.0399205		-0.005429
-386.414	-0.0117606		-0.0161288		-0.0079979		-0.0563842		-0.0270377		-0.0413242		-0.0031291
-386.214	-0.0165527		-0.0193037		-0.0084272		-0.0596563		-0.027687		-0.0489468		-0.0049456
-386.014	-0.017311		-0.019411		-0.0106621		-0.0605673		-0.0371355		-0.0471494		-0.0170433
-385.814	-0.0169094		-0.0182297		-0.0104718		-0.0535298		-0.0266646		-0.0509174		-0.0159832
-385.614	-0.0143317		-0.0249406		-0.0107416		-0.0642072		-0.0269794		-0.0515696		-0.0122013
-385.414	-0.0100443		-0.0141716		-0.0051728		-0.0545237		-0.0215895		-0.0454594		-0.0008053
-385.214	-0.0185076		-0.0233256		-0.0076441		-0.0637435		-0.030254		-0.0534304		-0.0115502
-385.014	-0.0131696		-0.0205027		-0.009912		-0.0520464		-0.0305065		-0.0535815		-0.0074181
-384.814	-0.0175228		-0.0158958		-0.0114088		-0.0607725		-0.0305399		-0.048552		-0.0123691
-384.614	-0.0135371		-0.0210596		-0.0095443		-0.0533201		-0.0223326		-0.0451135		-0.0068408
-384.414	-0.0142198		-0.0184005		-0.0087316		-0.0590648		-0.0345265		-0.0464278		-0.0126286
-384.214	-0.0169252		-0.0228936		-0.0117428		-0.0567111		-0.0337414		-0.0560149		-0.014946
-384.014	-0.01253		-0.0149604		-0.0053057		-0.0533656		-0.0257305		-0.0422585		-0.0064939
-383.814	-0.0152494		-0.0193297		-0.0098735		-0.0594007		-0.0294605		-0.0479345		-0.0140876
-383.614	-0.0176063		-0.0161589		-0.0056708		-0.0554984		-0.0189618		-0.0485932		-0.0017627
-383.414	-0.0163052		-0.0133002		-0.0105633		-0.0584334		-0.0280007		-0.0490687		-0.0019444
-383.214	-0.0096541		-0.0182333		-0.002482		-0.051365		-0.0203391		-0.0476805		-0.0053121
-383.014	-0.0157445		-0.0144181		-0.0116516		-0.0587403		-0.0319941		-0.0465035		-0.0157409
-382.814	-0.0091857		-0.0174869		-0.0046969		-0.0530173		-0.0303146		-0.042113		-0.0019114
-382.614	-0.017322		-0.0189064		-0.0098801		-0.0644575		-0.0262592		-0.0516104		-0.0030816
-382.414	-0.0238374		-0.0194853		-0.0128479		-0.0677447		-0.0350507		-0.0636024		-0.0132093
-382.214	-0.0163696		-0.0174435		-0.0088265		-0.0578182		-0.0232123		-0.0506496		-0.0080731
-382.014	-0.0115574		-0.0059184		-0.0026323		-0.0549214		-0.0212483		-0.0464399		-0.0001094
-381.814	-0.0168331		-0.0184177		-0.0066336		-0.0556363		-0.0224409		-0.0524551		-0.006811
-381.614	-0.0220214		-0.0308317		-0.0160006		-0.0564282		-0.028525		-0.0534506		-0.0103399
-381.414	-0.0129276		-0.0198077		-0.0080239		-0.0606092		-0.026992		-0.044719		-0.0106289
-381.214	-0.0080406		-0.0168218		-0.0042662		-0.0612857		-0.0236526		-0.0461977		-0.0068932
-381.014	-0.0158102		-0.0235347		-0.0054882		-0.0597227		-0.0305456		-0.0450689		-0.0091232
-380.814	-0.0062712		-0.017929		-0.0069939		-0.0478568		-0.0254543		-0.0402731		-0.0128686
-380.614	-0.0077786		-0.0192945		-0.0082267		-0.0592629		-0.0300461		-0.0498246		-0.0135042
-380.414	-0.0185958		-0.0113773		-0.0077979		-0.0570775		-0.0292026		-0.0470281		-0.010122
[truncated: 4,901 more rows]
