# Supplementary material for: A conserved chronobiological complex times C. elegans development
Source: EMBO J. 2025 Oct 20;44(22):6368–96. doi: 10.1038/s44318-025-00585-z (PMC12624140; doi:10.1038/s44318-025-00585-z)
Supplement: Supplementary file 5 — Source data Fig. 3 [file 44318_2025_585_MOESM5_ESM.zip › Figure 3/3C/KD numerical data.xlsx]

## Sheet: affinities
	affinity for biotin CK1 (nM)
replicate number	CK1BD WT	CK1BD WT + Tail	CK1BD∆B + Tail	CK1BD∆A/B + Tail	CK1BD∆A + Tail
1	142	486	not detectable	not detectable	3940
2	266	184	not detectable	not detectable	2550
3	362	388	not detectable	not detectable	2990
4	458	177
5	330
6	260

## Sheet: descriptive statistics
	CK1BD WT	CK1BD WT + Tail	CK1BD ∆A + Tail
Number of values	6	4	3
Minimum	142	177	2550
Maximum	458	486	3940
Range	316	309	1390
Mean	303	308.8	3160
Std. Deviation	107.1	153.4	710.4
Std. Error of Mean	43.73	76.71	410.2
