# Supplementary material for: A conserved chronobiological complex times C. elegans development
Source: EMBO J. 2025 Oct 20;44(22):6368–96. doi: 10.1038/s44318-025-00585-z (PMC12624140; doi:10.1038/s44318-025-00585-z)
Supplement: Supplementary file 5 — Source data Fig. 3 [file 44318_2025_585_MOESM5_ESM.zip › Figure 3/3D/CK1BD WT BLI numerical data.xlsx]

## Sheet: Fig. 3D
time(s)	10µM	10µM fit	3.33µM	3.33µM fit	1.11µM	1.11µM fit	0.37µM	0.37µM fit	0.123µM	0.123µM fit	0.041µM	0.041µM fit	0.014µM	0.014µM fit
-780.024	0		0		0		0		0		0		0
-779.824	-0.0052053		-0.0060799		0.0065733		0.00690883		-0.0061344		-0.001555		-0.0038936
-779.624	-0.002992		-0.0049699		-0.0023529		0.00375008		-0.0008394		-0.0088434		-0.0026966
-779.424	-0.0015277		-0.0010715		0.00391819		0.00499077		0.00495474		-0.0001823		0.00459814
-779.224	-0.004894		-0.0012945		0.000777		-0.0025866		0.00143147		-0.0067223		-0.0039347
-779.024	-0.008966		-0.0027281		0.00130041		-0.0021898		-0.002573		-0.0081283		-0.0080212
-778.824	-0.0031475		-0.0031465		0.00147831		0.00059503		0.00097899		-0.0020688		-0.0069226
-778.624	-0.0089229		-0.0105439		-0.0060021		-0.0018799		-0.0017168		-0.0166794		-0.0105397
-778.424	-0.0060003		-0.002952		-0.001622		0.00389284		-0.001407		-0.009975		-0.0020075
-778.224	-0.0060318		-0.0065934		-0.0007989		-0.000447		-0.0023952		-0.0104247		-0.0058087
-778.024	-0.0047978		-0.0047446		0.00474348		0.00403304		0.00360896		-0.005715		-0.0023142
-777.824	-0.0145053		-0.0158735		-0.0129114		-0.0041904		-0.0064869		-0.0118716		-0.007845
-777.624	-0.0051538		-0.0055049		-0.0003757		-0.0026274		-0.001818		-0.0034956		-0.0040857
-777.424	-0.009263		-0.0066613		0.00411163		0.00167668		-0.0048821		-0.0096341		-0.0039052
-777.224	-0.0084208		-0.0099939		-0.0008733		0.00045406		-0.0009007		-0.0103356		-0.0100498
-777.024	-0.0097816		-0.0091592		-0.0001664		-0.0045624		0.00062983		-0.0136591		-0.0044605
-776.824	-0.0058838		-0.0084962		-0.0084785		-0.004033		-0.0059476		-0.0081463		-0.0072149
-776.624	-0.0091206		-0.0110655		-0.0061858		-0.0033303		-0.0059234		-0.0137651		-0.0029034
-776.424	-0.0076559		-0.0019343		-0.001364		-0.003061		0.00070763		-0.0078097		-0.0035715
-776.224	-0.0065907		-0.0050519		0.00095997		-5.847e-05		-0.0025831		-0.0102541		-0.006013
-776.024	-0.0040871		-0.0053739		0.0007509		0.00135638		0.00225322		-0.0070343		-0.0025099
-775.824	-0.0032621		-0.0051784		-0.0077614		0.0006634		-0.0075691		-0.0074971		-0.0005642
-775.624	-0.0065803		-0.0058558		-0.0057153		-0.00325		-0.0038977		-0.006829		-0.0102649
-775.424	-0.007018		-0.005026		0.00025664		-0.0056272		-0.0037704		-0.0106654		-0.0103592
-775.224	-0.0072397		-0.0064974		0.0011307		0.00292005		-0.0050272		-0.0023323		-0.0006841
-775.024	0.00032656		-0.00323		0.00587055		0.00385072		-0.0013066		-0.0091843		-0.0071255
-774.824	-0.0016012		-0.0039049		0.00732295		0.00177283		0.00087766		-0.0040295		0.00272473
-774.624	-0.0035438		-0.0033391		-0.000942		-0.0007058		-0.0026722		-0.0028211		0.00078264
-774.424	-0.0088085		-0.0094668		-0.0022539		-0.0042382		-0.004517		-0.0109693		-0.0113017
-774.224	-0.0067901		-0.0056587		-0.00284		-0.003432		-0.0030866		-0.0107847		-0.0022926
-774.024	-0.0058262		-0.0044157		-0.003427		-0.0003317		0.00220339		-0.0105064		-0.0015889
-773.824	-0.0080698		-0.0075783		-0.002682		-0.0041169		-0.0018758		-0.0064512		-0.0054826
-773.624	-0.0052809		-0.0049344		0.00663574		-0.0018347		0.00158665		-0.0022583		-0.0031545
-773.424	-0.002771		-0.0015063		0.00191603		0.00428512		-0.001541		-0.0012726		-0.0010945
-773.224	-0.0044274		0.00042101		0.00189141		0.00173938		0.00150472		-0.0059582		-0.0049521
-773.024	-0.0080458		-0.0085258		-0.0011048		-0.007145		-0.0060683		-0.0085608		-0.0060074
-772.824	-0.0094101		-0.0033376		0.00138421		-0.0015369		0.00165334		-0.0090177		-0.0086383
-772.624	0.00230092		-0.0016004		-0.0057072		0.0004851		0.00482297		-0.001956		-0.0058123
-772.424	-0.0050069		0.00156694		-0.0013507		0.00449553		-0.0008495		-0.0059429		-0.0004795
-772.224	-0.0042138		-0.0038922		-0.0022184		-0.0003245		-0.0014453		-0.0093836		-0.0017052
-772.024	0.00141265		0.00867284		0.00478571		0.0049692		0.00475493		-0.0004746		0.00139531
-771.824	-0.0111974		-0.015446		-0.0002016		-0.001099		-0.0062719		-0.0116006		-0.0065711
-771.624	-0.0093117		-0.0093735		-0.0078728		-0.0054199		-0.005395		-0.0133931		-0.0069918
-771.424	-0.0013996		0.00155239		0.00148335		0.00606306		0.00426026		-0.0040393		-0.0009912
-771.224	-0.0095112		-0.0106536		-0.0041963		-0.0024726		-0.0100088		-0.0144944		-0.0106346
-771.024	-0.0043882		-0.0097178		-0.0033137		-0.0067799		-0.0039521		-0.0039753		-0.0065426
-770.824	-0.007189		-0.0055907		-0.0031787		-0.0038584		0.00307071		-0.0026789		-0.002295
-770.624	-0.0064425		-0.0062327		0.00622184		0.00511641		0.00405928		-0.0041982		-0.0001599
-770.424	-0.0018948		-0.0036208		0.0001266		0.00613367		0.00316025		-0.004225		-0.0038514
-770.224	-0.0080665		-0.0066415		-0.0032889		0.00533166		0.00143086		-0.0103236		-0.0044186
-770.024	-0.0008679		-0.0037951		0.00428976		8.442e-05		0.00301119		-0.0043118		-0.0015845
-769.824	-0.0033227		0.00145124		0.00275577		0.00534597		0.00382041		-0.0028427		0.00559376
-769.624	-0.0011005		-0.0039227		0.0109267		0.00728697		0.00149994		0.00147804		-0.0019807
-769.424	-0.0106068		-0.0050467		0.0020672		-1.832e-05		-0.0018133		-0.0053769		-0.0011028
-769.224	-0.0028922		-0.0025898		0.00132369		-0.0053424		0.00100102		-0.0121221		0.00350678
-769.024	-0.0121602		-0.0081562		-0.0019939		-0.0011975		-0.0020157		-0.0087025		-0.0080959
-768.824	-0.006825		-0.0065877		-0.0005756		-0.0004521		-0.0066329		-0.0079884		-0.0039219
-768.624	-0.0041244		-0.0050542		0.00138131		-0.0055855		-0.0027692		-0.0056279		-0.0053929
-768.424	-0.007403		-0.0080711		0.00086774		5.385e-05		-0.0028424		-0.0109448		-0.0028305
-768.224	-0.0108671		-0.0103807		0.00075842		-0.0033469		-0.001782		-0.0150987		-0.0039894
-768.024	-0.0078481		-0.0103931		-0.0022778		-0.0003771		-0.0073527		-0.0171243		-0.0027194
-767.824	-0.0120289		-0.0098528		-0.0076045		-0.0063819		-0.0046831		-0.0134271		-0.0095391
-767.624	-0.0053627		-0.0053262		-0.0027845		-0.0045209		-0.0049509		-0.012658		-0.0021264
-767.424	-0.0069483		-0.0069025		-0.0022419		-0.0038025		-0.0037195		-0.0115403		-0.0032243
-767.224	-0.0049983		-0.003887		0.0052627		0.00682035		-0.0017697		0.00024775		-0.006147
-767.024	-0.0020425		-0.0026864		0.00551882		0.0053614		0.00393989		-0.0061334		-0.0019317
-766.824	-0.0089724		-0.0123007		-0.0005594		-0.0028636		-0.0085429		-0.0116496		-0.0048511
-766.624	-0.0004307		-0.0007732		0.00422318		0.00959388		0.0068758		-0.0057414		0.00785323
-766.424	-0.0119767		-0.0104782		-0.0044304		-0.0031246		-0.0094618		-0.012012		-0.0063488
-766.224	-0.0056962		-0.0109333		-0.0035352		0.00459816		-0.0020399		-0.0100107		-0.0049129
-766.024	-0.0057662		-0.001424		-0.0013172		0.00130006		-0.0012112		-0.0044572		-0.0003864
-765.824	-0.0037364		-0.0027181		-0.0047246		0.00026617		-0.0021624		-0.0050702		0.00187353
-765.624	-0.0036169		0.00175887		0.00723371		0.00135673		0.0016224		0.00303745		-0.0032818
-765.424	0.00160671		-0.0027578		0.00204244		0.0103056		0.00180235		-0.0005314		-0.0040677
-765.224	-0.0073983		-0.0044865		-0.0012295		-0.0003044		-0.001217		-0.0074057		-0.0012363
-765.024	-0.0061826		-0.0064232		-0.001152		0.00212219		0.00473588		-0.0056963		-0.0020446
-764.824	-0.0056026		-0.0082635		0.00074584		0.00437617		-0.0069503		-0.0034527		-0.0037078
-764.624	-0.0154473		-0.0122427		-0.0119359		-0.0053079		-0.0059756		-0.0107906		-0.0110078
-764.424	-0.0065385		-0.008971		0.00129941		-0.0040316		0.00183932		-0.0111397		-0.0043512
-764.224	-0.0105456		-0.0138658		-0.001151		0.00446653		-0.0062228		-0.0118062		-0.0024362
-764.024	-0.0106817		-0.0051285		-0.0040329		0.0040179		-0.0032053		-0.0074205		-0.0012264
-763.824	-0.0068504		-0.0044266		0.00270285		0.00723733		0.00343798		-0.0045667		0.00147352
-763.624	-0.0067275		-0.0106642		0.00020519		-0.0025364		-0.0063391		-0.0048622		-0.006927
-763.424	-0.0085433		-0.0107561		-0.0036866		-0.0030523		-0.0081377		-0.0130748		-0.0065955
-763.224	-0.0015795		-0.0096825		-0.0070492		0.0002905		0.00053264		-0.0052072		0.00165107
-763.024	-0.0041427		-0.0074632		-0.0021963		-0.0053698		-0.0048529		-0.0154094		-0.0050776
-762.824	-0.0094679		-0.00919		-0.0016536		-0.0041884		0.00173486		-0.0113094		-0.0035953
-762.624	-0.0100765		-0.0115592		-0.0005347		-0.0050189		-0.0049		-0.0111105		-0.0049196
-762.424	-0.0027931		0.00103584		0.00733661		0.00656751		-0.0027767		-0.0052184		-0.0003982
-762.224	-0.0047064		-0.0070211		-0.0028728		0.00627369		0.00211465		-0.0097008		-0.001812
-762.024	-0.0083323		-0.0061837		0.0013474		0.00284692		-0.0004229		-0.0058228		-0.0017669
-761.824	-0.0077708		-0.0130851		-0.0071372		-0.0040054		-0.0062026		-0.0125406		-0.0071525
-761.624	-0.0037489		-0.0046488		0.00075948		0.00135148		-0.003165		-0.0087124		0.00030153
-761.424	-0.0024854		-0.0088785		0.00206886		0.00602298		0.00547502		-0.0071677		0.0007452
-761.224	-0.0099848		-0.0068494		-0.0021113		-0.0027282		0.00399085		-0.0180293		-0.0042754
-761.024	-0.0059879		-0.0077146		-0.001409		-2.47e-06		-0.002969		-0.0100149		-0.0068868
-760.824	-0.000748		-0.00182		0.00466384		-0.0009942		-0.0001683		-0.0059614		-0.000965
-760.624	-0.0019571		-0.0049133		0.00077056		-0.0092023		-0.0018319		-0.0107424		-0.0067044
-760.424	-5.304e-05		-0.0069082		0.00364154		0.00215074		0.00115969		-0.0043866		-0.0015586
-760.224	-0.005019		-0.0098314		0.00018266		0.00296421		-0.0064196		-0.0137371		-0.0116429
-760.024	-0.0082355		-0.0063084		0.00113469		-0.0044491		-0.0066188		-0.0094004		-0.0078196
-759.824	-0.0065624		-0.0156502		-0.0041739		-0.0074055		-0.0060571		-0.013488		-0.0099424
-759.624	-0.0024671		-0.0033028		0.00559349		0.00045138		0.00373564		-0.0030964		-0.0004318
-759.424	-0.0100619		-0.0030499		0.00572025		0.00297068		1.506e-05		-0.0079012		-0.0028886
-759.224	-0.0094316		-0.0081232		-0.0049104		-0.002105		-0.00515		-0.0138424		-0.0064763
-759.024	-0.0022746		-0.0053937		-0.0017251		0.00287981		-0.00322		-0.0128081		-0.0024835
-758.824	-0.0039865		0.0032305		0.00693692		0.00492846		0.0037399		-0.0050393		0.00666434
-758.624	-0.0037144		-0.004297		0.00487419		0.00385136		0.00278399		-0.0041598		0.00126933
-758.424	-0.0046743		-0.0043827		-0.0030732		-0.0013606		-0.0072863		-0.0052316		-0.0021393
-758.224	-0.004916		-0.0101314		-0.0051809		0.00556374		0.00216215		-0.0049242		-0.0031304
-758.024	-0.0097787		-0.0046841		0.0037322		0.00204989		-0.0013587		-0.0107831		-0.0003505
-757.824	-0.0048379		-0.0093063		0.00576903		0.00732468		-0.0022986		-0.0080404		0.00073168
-757.624	-0.0098116		-0.0091521		-0.0042018		0.00086122		-0.0018964		-0.0115015		-0.0033933
-757.424	-0.0032084		-0.01531		-0.0084559		0.0007155		-0.0001766		-0.0109305		-0.0061528
-757.224	-0.0061891		-0.0084982		0.0003617		-0.0022408		-0.0077913		-0.0100298		-0.0071876
-757.024	-0.0060066		-0.0101775		-0.000807		0.00352401		-0.0039083		-0.0026296		-0.0008874
-756.824	-0.0064158		-0.0070253		0.0005462		-0.0004941		-0.0024379		-0.0066796		-0.0008822
-756.624	-0.000766		-0.0013454		0.00376601		0.00649955		0.00551235		-0.0117768		-0.0012776
-756.424	-0.0012798		-0.0074995		-0.0028787		0.00235096		-0.0052671		-0.0093241		-0.0035869
-756.224	-0.0086433		-0.0123256		-0.0039651		-0.0037301		-0.0055008		-0.0146269		-0.0021518
-756.024	0.00137254		0.00115466		0.00922754		0.00685266		0.00053265		-0.0019038		-0.0002604
-755.824	-0.0026015		-0.0104631		-0.0006744		-0.0054141		0.0009324		-0.0110119		-0.005563
-755.624	-0.0059704		-0.004287		0.00154732		-0.0014726		0.00282664		-0.0026696		-0.0045657
-755.424	-0.0066652		-0.0096909		-0.004393		-0.0029276		-0.0054658		-0.0130035		-0.0088456
-755.224	-0.000656		-0.0017593		0.00114799		0.00409463		0.00256167		-0.0053547		-0.0013825
-755.024	0.00148949		0.005788		0.00470328		0.013668		0.00659839		-0.0036674		-6.716e-05
-754.824	-0.0092091		-0.0028208		0.00182734		0.00064934		-0.0080712		-0.0103087		-0.002117
-754.624	-0.0010603		-0.0028758		-0.0007355		0.00431319		0.00215167		0.00062404		0.00227192
-754.424	-0.0047143		-0.005307		0.00449133		-0.0011859		-0.0016795		-0.0039109		0.00185252
-754.224	0.0019967		-0.0015591		0.00017628		0.0063455		0.00157299		-0.0051442		0.00292024
-754.024	-0.0015558		-0.0039095		0.00289809		0.00277154		-0.0019905		-0.0082307		-0.0035036
-753.824	0.00201451		-0.002223		0.00273381		-0.001665		0.00791052		-0.0023883		0.00585129
-753.624	-0.0015082		-0.0081158		0.00324654		-0.0002897		-0.0059376		0.00046454		-0.0017933
-753.424	-0.0098942		-0.0147597		-0.0023825		-0.0041501		-0.0067212		-0.0184088		-0.0032918
-753.224	0.00051335		-0.0072896		0.00360732		0.00661836		0.00385636		-0.0006093		0.00706255
-753.024	-0.0083195		0.00514216		0.00684606		0.00136242		-0.0011292		-0.0058008		0.00161641
-752.824	-0.0087434		-0.0037856		0.00025383		0.00224919		0.00417842		-0.0046143		0.00050255
-752.624	-0.0078498		-0.0022325		0.00391073		0.00287385		-0.0011768		-0.0087721		0.00183899
-752.424	-0.0047132		-0.0012303		-0.0004366		-0.0040852		-0.0017393		-0.0085209		0.00052931
-752.224	-0.0040886		-0.0047264		0.00134363		-0.0030065		0.00302441		-0.0027494		0.00167098
-752.024	-0.010365		-0.0038067		0.00611099		0.0008084		0.00470187		-0.0026705		0.00186077
-751.824	-0.0068654		-0.0040948		0.00361126		-0.0045369		-0.004294		-0.0107978		-0.0089824
-751.624	-0.0099426		-0.0040063		-0.0024159		-0.0049844		-0.0076481		-0.0120898		-0.0067757
-751.424	-0.0029543		-0.0034159		0.00354463		0.00401133		-0.0041386		-0.0055933		-0.0015643
-751.224	-0.0089685		-0.0096455		-0.0006149		-0.0024379		-0.0042023		-0.0078595		-0.0054701
-751.024	-0.0090754		-0.0099765		-0.0024977		-0.001071		-0.0111749		-0.00681		-0.0036808
-750.824	-0.0118775		-0.0127751		-0.0096177		-0.0037171		-0.011104		-0.017644		-0.0060226
-750.624	-0.0085111		-0.0034093		0.00108508		-0.0047024		-0.0038655		-0.0105734		-0.000632
-750.424	-0.0057686		-0.0140583		-0.0053342		-0.004604		-0.0041268		-0.0085764		-0.0025055
-750.224	-0.0080303		-0.0053287		0.00557752		-0.0018439		0.00097654		-0.0057032		-0.0009584
-750.024	-0.0039858		-0.0040102		-0.0006676		-0.0009123		-0.0024832		-0.008388		0.00214081
-749.824	-0.0101086		-0.0110929		-0.0052592		-0.0058466		-0.00731		-0.0151321		-0.0081788
-749.624	0.00107854		-0.0010907		0.00115687		0.00415407		-0.000426		-0.0038896		-0.0035015
-749.424	-0.0005516		-0.0062117		0.00060797		0.00452115		0.00482089		-0.0062799		0.00270931
-749.224	-0.0094929		-0.0092166		-0.0074042		-0.0033685		-0.0064545		-0.0136031		-0.0062848
-749.024	-0.0061388		-0.0044527		0.00181442		0.00070179		-0.0043819		-0.0103782		-0.0033114
-748.824	-0.001705		-0.0008548		0.00584167		-0.0008306		-0.0034979		-0.0013665		0.00435137
-748.624	-0.0011417		-0.0054522		0.00271825		-0.0003938		-0.0027513		-0.0020264		0.0034662
-748.424	-0.0073605		-0.0158096		-0.00448		-0.0018793		-0.0089161		-0.013435		-0.0067077
-748.224	-0.0025042		-0.0048089		0.00230771		0.00199744		-0.0019421		-0.0074964		0.00101121
-748.024	-0.0026825		-0.0087278		-0.0035387		0.00333978		-0.0048501		-0.0102357		-0.0055908
-747.824	-0.0077554		-0.0066626		0.0039646		0.00331935		-0.007522		-0.0122754		-0.0058919
-747.624	-0.0037295		-0.0028363		0.00433443		0.00210247		0.00180044		-0.0064301		-0.0034889
-747.424	-0.0045862		-0.0047891		0.00496921		0.00359756		-0.0015255		-0.0032927		0.00071064
-747.224	-0.0084284		-0.0054476		-0.0032604		-0.0042452		-7.215e-05		-0.0101779		-0.0084945
-747.024	-0.0061		-0.0035772		-0.0004751		-0.0005399		-0.0054581		-0.0092625		-0.0032769
-746.824	-0.0086734		-0.0069216		-0.0020309		-0.0033112		-0.0119343		-0.0146027		-0.0068627
-746.624	-0.0042917		-0.0036976		0.00492946		0.00344166		-0.0012704		-0.0125303		-0.0032103
-746.424	-0.0049756		-0.0071252		0.0052218		-0.000535		-0.0038463		-0.0083149		-0.0019946
-746.224	-0.0033275		-0.0121757		-0.0052703		-0.0034645		-0.0025528		-0.0103904		0.00147336
-746.024	-0.0033001		-0.0042223		0.00540772		0.00115532		-0.0042718		-0.0048417		-0.0010356
-745.824	-0.0171368		-0.0043046		-0.0056991		-0.0023681		-0.0147166		-0.0044491		-0.0104575
-745.624	-0.004376		0.00170065		0.00653448		0.0015561		0.00237514		-0.0048269		0.00056312
-745.424	-0.002982		0.00259878		-0.0013167		0.0111064		-0.0019046		-0.0022637		0.00707307
-745.224	-0.0068405		-0.0164552		-0.0053482		-0.0050405		-0.0096454		-0.0131434		-0.0077721
-745.024	-0.0043009		-0.0155641		0.00285993		-0.0048436		-0.0086523		-0.0086556		-0.0017725
-744.824	-0.0062946		-0.0058408		-0.0027898		0.00560956		0.00297322		-0.0099638		-0.0020708
-744.624	-0.0053976		-0.0076845		-0.001028		-0.0073762		-0.0044297		-0.005803		0.00169325
-744.424	-0.0045962		-0.0020696		-0.0002137		-0.0024855		-0.0038339		-0.0078749		-2.511e-05
-744.224	-0.0106764		-0.0070015		-0.0036896		-0.0048337		-0.000151		-0.0086807		0.00249924
-744.024	-0.0041922		-0.0103708		0.00017316		0.00035177		-0.0046288		-0.0102099		-0.0028681
-743.824	-0.0044786		-0.0134087		-0.0002708		0.00248031		-0.0043808		-0.0154784		-0.006321
-743.624	-0.0038855		-0.0087521		0.00120928		0.0048618		-0.0048683		-0.0059425		0.00495192
-743.424	0.00243257		-0.005146		-0.0003789		0.00562436		0.00155614		-0.0031302		0.00621356
-743.224	-0.0081779		-0.0073475		-0.0019953		-0.0019582		-0.0074761		-0.0104886		0.00148924
-743.024	-0.0059017		-0.0104503		-0.0001885		-0.0051353		-0.0025685		-0.0133912		-0.010529
-742.824	-0.0005233		-0.0038312		0.00648479		-2.268e-05		0.00324184		-0.0028002		-0.0065423
-742.624	-0.0071686		-0.0074944		0.00332739		0.00681283		5.236e-05		-0.0064526		-0.0019001
-742.424	-0.0019041		-0.0056767		-0.0026471		-0.0002669		-0.0040698		-0.0054613		-0.0051072
-742.224	-0.0062265		-0.0117351		-0.0009378		-0.008066		-0.0039263		-0.0096316		-0.0060959
-742.024	-0.008092		-0.0051934		0.00168892		-0.0048332		-0.0037919		-0.0163166		-0.0044938
-741.824	-0.0048195		0.00485938		0.0080041		0.00259496		0.00455583		-0.002511		0.00322251
-741.624	-9.959e-05		0.00124806		0.00297889		0.00062307		0.00352279		-0.0127076		0.00078902
-741.424	0.00050937		-0.0016369		0.0080635		0.0111751		-0.0027268		-0.0051167		0.00062919
-741.224	-0.0069477		-0.0048626		0.00166972		-0.0024618		-0.0070021		-0.0094836		-0.0016533
-741.024	-0.0093162		-0.0068583		0.0009506		0.00031263		-0.0038186		-0.0084614		-0.0052345
-740.824	-0.0017459		-0.0075859		0.00626336		0.00320929		0.00377979		-0.0028205		0.00117042
-740.624	-0.0095931		-0.0108357		-0.0012537		0.00090615		-0.0081224		-0.0132632		-0.0043897
-740.424	-0.007738		-0.0051959		0.00543522		0.00190583		-0.0025255		-0.0077952		0.00602328
-740.224	-0.0064873		-0.0091228		-0.0038803		0.00341828		-0.0047973		-0.0037166		-0.0008886
-740.024	-0.0138537		-0.0056552		-0.0050211		-0.0008516		-0.0090641		-0.0125976		-0.0032877
-739.824	-0.0030986		-0.0020112		0.00523647		-0.0009872		-0.003764		-0.0077309		0.0046492
-739.624	-0.0050663		-0.0016712		0.0042052		5.616e-05		-0.0004934		-0.0122677		-0.0005212
-739.424	-0.0060623		-0.0091111		0.00131471		0.0110984		-0.005819		-0.0053926		0.00411944
-739.224	-0.0078358		-0.0064613		-0.0025808		-0.0043638		-0.0043927		-0.0095036		-0.0061027
-739.024	0.00230747		-0.006227		0.00174373		-0.0036385		0.00129218		-0.0052371		0.00116452
-738.824	-0.0072702		-0.0099423		-0.0023888		-0.0051094		-0.0089763		-0.0126768		-0.0041279
-738.624	-0.0047487		-0.0084758		-0.0009044		-0.0030674		-0.0046983		-0.0115925		-0.0043279
-738.424	-0.0007731		-0.0098177		0.00506037		0.0017928		-0.0009493		-0.0011369		0.00208377
-738.224	-0.0032616		-0.0057071		0.00544011		-0.0001278		-0.0026027		-0.0013357		-0.0042558
-738.024	-0.0054071		-0.0039123		-0.0047041		-0.0053043		0.00092002		-0.0106051		-0.0056809
-737.824	-0.0079347		-0.006866		-0.0018345		-0.0021724		-0.003209		-0.012181		-0.0050337
-737.624	0.00304028		0.00121131		0.0041052		0.00319137		-0.0030805		-0.0121313		0.0002379
-737.424	-0.007262		-0.0065923		-0.0056312		-0.0089018		-0.0040849		-0.0099007		-0.001885
-737.224	-0.0128615		-0.0140727		-0.0072373		-0.0049318		-0.0126426		-0.0077184		-0.0035172
-737.024	-0.0112297		-0.0127802		-0.0030397		-0.0065108		-0.0056371		-0.0128168		-0.0031972
-736.824	-0.0044582		-0.0130468		0.00227465		0.00210371		-0.0116411		-0.0062087		2.685e-05
-736.624	-0.0125574		-0.0060662		-0.0034684		-0.0053201		-0.0110673		-0.0156851		-0.0090557
-736.424	-0.0013871		-0.0051233		0.00209361		0.00323139		-0.0012662		-0.009715		0.00327278
-736.224	0.00034784		-0.0038223		0.00986409		0.00568587		0.0040834		-0.0055844		0.0119003
-736.024	-0.0107988		-0.0115935		-0.0015239		-0.0028914		-0.0065647		-0.0134759		-0.0013801
-735.824	-0.0108935		-0.0132574		-0.003488		-0.0060536		-0.0051133		-0.011613		-0.0061192
-735.624	-0.0089641		-0.011679		-0.004271		-0.0062568		-0.0114635		-0.013639		-0.0075203
-735.424	-0.0013602		-9.589e-05		-0.002179		0.00120525		-0.0022792		-0.0050995		-0.0013373
-735.224	-0.001867		-0.007233		0.00108055		-0.001956		0.00128034		-0.0072174		-0.0018628
-735.024	-0.0084638		-0.0091377		-0.0016451		-0.0035857		-0.0116739		-0.0053375		-0.0052032
-734.824	-0.005576		-0.0041971		0.00238741		0.0040915		-0.0031906		-0.0059661		0.0007697
-734.624	-0.0037784		-0.0077889		0.0071967		0.00308482		-0.0022623		-0.0041036		0.001996
-734.424	-0.0075454		-0.0090386		-0.0031083		-0.002343		-0.0069836		-0.0074796		-0.0085464
-734.224	-0.0072347		-0.0015799		-0.0026601		-0.0030561		-0.0077673		-0.0101714		-0.0085573
-734.024	-0.008025		-0.0104745		-0.0032009		0.00045537		-0.0032862		-0.0139198		-0.001675
-733.824	-0.0077989		-0.0088259		-0.0014797		-0.003094		-0.0053975		-0.0168743		-0.007695
-733.624	-0.0093997		-0.0093614		-0.0002334		-0.0022288		-0.0051717		-0.0107823		0.00207547
-733.424	-0.0016601		0.00281604		0.00939209		0.00223273		0.00105893		-0.001101		0.00769261
-733.224	-0.0091453		-0.0065623		0.00146818		-0.0028999		-0.0052709		-0.0143273		-0.009319
-733.024	-0.0093201		-0.0145047		-0.0055662		-0.0028237		-0.0101091		-0.0113208		-0.0044553
-732.824	-0.0107372		-0.0085668		0.00181778		2.826e-05		-0.0094116		-0.0086107		-0.0035324
-732.624	-0.0140409		-0.0148646		-0.0048049		-0.0053265		-0.0034527		-0.0192062		-0.0054735
-732.424	-0.0074597		-0.0051821		0.00696632		0.00382403		-0.0062463		-0.0089216		0.00043421
-732.224	-0.0060126		-0.004318		0.00337186		0.00154976		-0.0020247		-0.0013599		0.00318416
-732.024	-0.004018		-0.0096741		0.00396917		0.0007285		-0.0061271		-0.0117613		-0.0008067
-731.824	-0.0051716		-0.0053771		-0.0080084		-0.0028772		-0.0043866		-0.0103962		-0.0012074
-731.624	-0.0098288		-0.0060482		-0.0035023		0.00153308		-0.0085156		-0.0131215		-0.0032095
-731.424	-0.0004299		-0.0047208		0.00850303		0.00752425		0.00087311		-0.0016386		0.00381868
-731.224	-0.0041518		-0.0076627		0.00425081		0.00031019		-0.0030273		-0.0079582		0.00064057
-731.024	-0.0084315		-0.0091963		-0.002341		0.00691027		-0.0061006		-0.0041003		-0.0053037
-730.824	-0.0060488		-0.0097035		-0.0020583		-0.0034678		-0.0052677		-0.0126333		-0.003252
-730.624	-0.0042555		0.00194843		0.00159657		0.00342711		-0.0043197		-0.0102106		-0.0021362
-730.424	-0.005275		-0.0092192		0.00816543		-0.0010581		-0.0052051		-0.0063267		-0.0026422
-730.224	-0.0036255		-0.0031388		0.00135024		0.00393409		-0.0056704		-0.0066972		0.00120934
-730.024	-0.007175		-0.0065491		0.00516041		0.00145406		-0.0050624		-0.0122302		-0.0046884
-729.824	-0.0037394		-0.0105512		-0.0032673		0.0007082		-0.007564		-0.0160452		-0.003309
-729.624	-0.0057737		-0.0070827		0.00436527		0.00182138		-0.0034457		-0.0061167		-0.0046171
-729.424	-0.0036303		-0.008507		0.00978747		0.00294727		-0.0022217		-0.0019984		0.00476354
-729.224	-0.0104058		-0.0100033		-0.0044667		-0.0051664		-0.0085296		-0.007377		-0.0051845
-729.024	-0.00155		-0.0035408		0.00446598		0.0031867		6.4e-06		-0.0043298		0.00228731
-728.824	-0.0017239		-0.0096667		0.00728872		0.00621324		0.00096583		-0.002747		0.00227768
-728.624	-0.0008982		-0.0005699		0.00619015		0.0029409		-2.669e-05		-0.00913		0.00127511
-728.424	-0.0026442		-0.0120828		-0.0027929		-0.0007599		-0.0016624		-0.0063029		0.00160795
-728.224	-0.0011737		-0.0085118		-0.0067346		-0.0077485		-0.0093967		-0.0142274		-0.0015982
-728.024	-0.0018873		-0.0081344		0.00095183		0.00351973		0.00205557		-0.0086485		-0.0022351
-727.824	-0.0011885		-0.0006387		0.00384609		0.0024701		0.00477162		-0.0051722		0.00298354
-727.624	-0.0040222		0.00108647		0.00476223		-0.0013136		-0.0036158		-0.0129142		-0.0024639
-727.424	-0.005067		-0.0089103		-8.639e-05		-0.0048638		-0.0046733		-0.0023184		0.001274
-727.224	-0.0047189		-0.0059113		-0.0005773		0.0001616		-0.0032381		-0.0069146		-0.0036379
-727.024	-0.0054123		-0.0019636		0.00238317		0.00489664		0.0028517		-0.0050098		0.00235035
-726.824	-0.0062598		-0.0049351		-0.0004614		0.00277015		-0.01169		-0.0122295		-0.0021292
-726.624	-0.0060743		-0.0048298		0.00377108		0.00376225		0.00294843		-0.0107615		0.0005358
-726.424	-0.0041739		-0.0085182		-0.0045785		-0.0074382		-0.005247		-0.0125222		-0.0034073
-726.224	-0.0067486		-0.006839		-0.0046665		-0.003085		-0.011343		-0.0137601		-0.0103252
-726.024	-0.0066488		-0.0057786		0.00701178		0.00091181		-0.0008634		-0.0110666		-0.0039433
-725.824	-0.0036088		-0.00298		-0.0046342		-0.0002405		6.284e-05		-0.0102116		-0.0049288
-725.624	-0.0068466		-0.0111952		-0.0010578		-0.0037857		-0.0095883		-0.0116015		-0.0077205
-725.424	-0.0118282		-0.00611		-0.0003429		-0.0026596		-0.0110306		-0.0151931		-0.0041385
-725.224	0.00048082		-0.0051271		0.00310987		0.00605957		-0.0039514		-0.0021308		0.00397263
-725.024	-0.0047984		-0.0117435		-0.0001485		0.00094402		-0.0007383		-0.0102037		-5.82e-05
-724.824	-0.0127046		-0.014243		-0.0020825		-0.0031331		-0.0091712		-0.0172631		-0.0021833
-724.624	-0.0006002		-0.0075781		0.0035714		0.00256568		-0.0026102		-0.0099958		0.00291595
-724.424	-0.0087609		-0.0091438		0.00234819		-0.0006815		-0.0041089		-0.0063653		-0.0090319
-724.224	-0.0072508		-0.0077013		-0.0019484		-0.0011864		-0.0106374		-0.0116424		-0.0047303
-724.024	-0.0099586		-0.0059333		0.00235318		0.00400693		-0.0054933		-0.0094302		-2.374e-05
-723.824	-0.0021243		-0.0066961		0.0021611		0.00264405		-0.0009754		-0.0053307		0.00120598
-723.624	0.00219359		0.00038363		0.00301419		0.00222858		0.00084409		-0.0124517		-0.0005667
-723.424	-0.0060233		-0.0044457		0.00216004		0.00121947		-0.0053458		-0.0054399		-0.0033595
-723.224	-0.0091015		-0.0142634		-0.0011479		-0.002727		-0.01115		-0.0111745		-0.0068654
-723.024	-0.0037198		-0.0061435		-0.002604		-0.000745		-0.0002237		-0.0073298		-0.003431
-722.824	-0.0004083		-0.003825		-0.000757		0.00124582		0.00372839		-0.0075801		0.00231198
-722.624	-0.0045459		-0.0064886		-0.0025823		-0.0011038		-0.0025963		-0.0108608		-0.0049041
-722.424	0.00273406		-0.0031862		0.0070265		0.00864767		0.00475597		-0.0053138		0.00355487
-722.224	-0.0071964		-0.0048391		0.00104441		0.00087284		-0.0013978		-0.0110791		-0.004112
-722.024	-0.0020281		-0.0032152		0.00043917		-0.0008633		-0.0007099		-0.0010899		-0.0014355
-721.824	-0.0078297		-0.0083828		-0.0012741		-0.0003757		-0.0091827		-0.0120046		-0.0035613
-721.624	-0.006458		-0.0039386		0.00457547		-0.0035378		-0.0078523		-0.0047034		-0.0027496
-721.424	-0.0049735		-0.0120841		0.00193868		0.00131848		-0.0095314		-0.0084794		-0.0055283
-721.224	0.0011929		-0.0049769		-0.0026419		0.00032384		-0.0051849		-0.0070069		-0.0006709
-721.024	-0.0027479		0.00104872		0.00368832		-0.0003007		0.00239537		-0.0083555		-0.0020735
-720.824	-0.0034729		-0.0011953		0.00537038		0.00114184		-0.0037474		-0.0112233		-0.0009143
-720.624	-0.0034868		-0.004334		0.0014043		-0.0007575		-0.0121546		-0.0106611		-0.0073062
-720.424	-0.0079094		-0.0001813		0.00446051		0.00119559		-0.0020636		-0.0008608		0.00166616
-720.224	-0.0052834		-0.0128013		-0.0055796		0.00137757		-0.0017565		-0.0127315		-0.0019064
-720.024	-0.0047115		-0.0047439		0.00203672		-0.0013218		-0.0025153		-0.0093152		-0.0066834
-719.824	0.0025061		-0.0033409		-0.0022424		0.00199219		-0.0022462		-0.0111125		-0.0027414
-719.624	0.00274633		-0.0120987		0.00153554		0.00239374		-0.0079136		-0.0159357		-0.0020342
-719.424	-0.0017068		-0.0063071		7.144e-05		0.00279234		-0.0043295		-0.0091729		-0.0079394
-719.224	0.00323302		-0.0007502		0.00625278		0.00830256		0.00216667		-0.0063309		0.00388046
-719.024	-0.0135883		-0.0162016		-0.0086025		-0.0071782		-0.0078722		-0.0122556		-0.0118381
-718.824	-0.0050258		-0.0118842		-0.0056687		-0.0052364		-0.0094054		-0.018449		-0.0049264
-718.624	-0.003521		-0.0032449		0.00255534		-0.0013637		-0.0001454		-0.0002368		-0.0006747
-718.424	-0.002707		-0.0086499		-0.001657		0.00330364		-0.0031973		-0.0077784		-0.0016822
-718.224	-0.0069027		-0.0079017		2.449e-05		-0.0028519		-0.0101476		-0.0122331		-0.0047069
-718.024	-0.0056666		-0.0136753		-0.0004392		-0.0028283		-0.0010146		-0.0155497		-0.0025541
-717.824	-0.0016737		-0.0036194		0.00183223		0.00087649		-0.0053792		-0.0178274		-0.0067592
-717.624	-0.0035374		-0.0116048		0.00393581		0.00166514		-0.0032566		-0.0085287		-0.0024535
-717.424	-0.0072862		-0.0127595		-0.0043846		-0.0011102		-0.0050049		-0.0146685		-0.0094538
-717.224	-0.0106953		-0.0128113		-0.0003032		-0.0072994		-0.0072928		-0.0142206		0.00103058
-717.024	0.00312133		-0.0011286		0.00785814		0.00558566		-0.0034004		-0.0019313		0.00105524
-716.824	-0.0067704		-0.0106943		-0.0020069		-0.0024227		-0.0062201		-0.0134311		-0.0062011
-716.624	-0.0058712		-0.0116536		-0.0105286		-0.0045687		-0.0097098		-0.0087117		-0.0064585
-716.424	-0.0065908		-0.0112703		-0.0080133		-0.0031097		-0.0090846		-0.0175732		-0.0102036
-716.224	-0.0027123		-0.0109605		0.00799326		0.00316193		-0.002691		-0.0145966		0.00031259
-716.024	-0.0062329		-0.0004721		0.00118978		0.00627418		-0.0013282		-0.0080635		-0.0002982
-715.824	-0.0120191		-0.0124096		-0.0049696		-0.0020933		-0.005129		-0.016998		-0.0055716
-715.624	-0.0034812		-0.0080678		0.00085916		0.00235963		-0.0026537		-0.0074439		-0.0011713
-715.424	-0.007701		-0.0107875		-0.0037844		0.00251015		-0.0084882		-0.0156598		-0.0012994
-715.224	-0.0007549		-0.0013545		0.00562351		0.00190773		-0.002679		-0.0106864		-0.000596
-715.024	-0.0069985		-0.0097034		-0.0032705		-0.00471		-0.0028386		-0.0098445		-0.0053305
-714.824	-0.0061257		-0.0105886		-0.0019621		-0.0009791		-0.0056901		-0.0124458		-0.0013069
-714.624	-0.0030564		-0.0079332		0.00094068		0.00041476		-0.0063657		-0.0109066		-0.0079864
-714.424	-0.0058708		-0.0018482		0.00122974		0.00189242		0.00110178		-0.0045014		-0.0011241
-714.224	-0.0086572		-0.0135515		-0.0004873		-0.0026527		-0.0101431		-0.0148796		-0.0084843
-714.024	-0.0044841		-0.0125744		0.00196253		0.00415322		-0.0072946		-0.0096076		-0.0029973
-713.824	0.00122213		-0.000964		0.00338907		0.0061016		-0.006404		-0.001007		-0.0008575
-713.624	-0.0005614		-0.0059698		0.00386499		0.00087465		-0.0093519		-0.0073997		-0.0014071
-713.424	-0.0057453		-0.0059228		7.688e-05		0.00257359		-0.0094153		-0.0124868		0.00146087
-713.224	-0.0003042		-0.0017033		0.00219718		0.00409592		-0.0012565		-0.0102451		0.00012697
-713.024	-0.0074091		-0.0097039		-0.0070882		-0.0041576		-0.0067677		-0.0135632		-0.0058646
-712.824	-0.0067595		-0.0063759		-0.000194		-0.0029748		-0.0058816		-0.0064401		-0.0022429
-712.624	-0.0059305		-0.0070774		-0.0036956		0.00272354		-0.0020593		-0.0159324		-0.0048941
-712.424	-0.0059935		-0.0036107		0.0043264		0.00035913		0.00025937		-0.0092837		0.00018648
-712.224	-0.0055494		-0.0096076		0.00463457		-0.0004597		-0.0100635		-0.0100964		-0.0016549
-712.024	0.00011837		-0.0014116		0.00463067		0.00501005		0.00197475		-0.0055514		0.0013134
-711.824	-0.005928		-0.0015476		0.00427916		0.003251		-0.0012295		-0.0063999		0.00203087
-711.624	-0.0086593		-0.0128138		-0.0087947		-0.0022643		-0.0087329		-0.0179042		-0.0061103
-711.424	-0.0085156		-0.0104996		0.0006803		-0.0032691		-0.0064149		-0.0136363		-0.0049163
-711.224	-0.011918		-0.0077942		-0.0035782		-0.0037398		-0.0038379		-0.0064993		-0.0015553
-711.024	-0.0005352		0.00151426		-0.0057736		0.00556476		0.00103373		-0.0035988		0.00253041
-710.824	-0.0048503		-0.0043504		0.00467907		0.00375222		0.00168473		-0.0001104		0.00337235
-710.624	-0.0062756		-0.0115568		-0.0048937		-0.0012158		-0.009765		-0.0104632		-0.0063315
-710.424	-0.0032698		-0.0076725		0.00416597		0.00189546		0.00126069		-0.0085324		-0.0031158
-710.224	-0.0057448		-0.0072957		-0.0031186		-0.0022043		-0.0012398		-0.0038123		-0.0019128
-710.024	-0.0064644		-0.0103905		0.00059273		0.00285572		-0.0038401		-0.006579		0.00012679
-709.824	0.00048933		-0.0013956		0.0107065		0.00454772		0.00107117		-0.003681		0.0026041
-709.624	-0.0057682		-0.0057297		0.00972331		-0.0029929		-0.0074072		-0.0091079		0.00196143
-709.424	-0.0010452		-0.0047723		0.0022735		-0.0008767		-0.0110123		-0.0097647		-0.0001802
-709.224	-0.0036946		-0.0063919		0.00549592		0.00305645		-0.0007897		-0.0077811		-0.0034194
-709.024	-0.0076504		-0.0081962		-0.0035417		-0.0041151		-0.008721		-0.0134914		-0.0011731
-708.824	-0.0013078		-0.0084982		0.00186392		-0.0029869		-0.0044387		-0.006567		0.00545626
-708.624	-0.0006471		-0.0079655		-0.0027558		0.00084758		-0.0023756		-0.0080366		0.00097844
-708.424	-0.0038404		-0.0041168		0.00347301		0.00395709		0.0008551		-0.009763		0.00454902
-708.224	-0.0017688		-0.0004735		0.00437992		0.00461183		0.00079931		-0.0005088		0.00576222
-708.024	-0.0035253		-0.006133		-0.0014248		-0.0036882		-0.0082452		-0.0100257		-0.0091073
-707.824	0.00416474		-0.0050103		0.00099093		0.0040452		0.00243079		-0.0098501		0.00338303
-707.624	-0.0112853		-0.0149768		0.00263398		-0.0056606		-0.0038182		-0.0105439		-0.0077475
-707.424	-0.0083832		-0.0092218		-0.0008491		0.00014394		-0.0052939		-0.0088209		-0.0019738
-707.224	0.00102876		-0.0049292		-0.0009811		0.00414047		-0.0011767		-0.0022262		0.00069957
-707.024	-0.0026402		-0.0069214		-0.0045856		-0.004168		-0.0033667		-0.0045473		-0.0020616
-706.824	-0.0001137		0.00041542		0.00558708		0.00149679		0.00445949		-0.0118047		0.00287207
-706.624	-0.0083686		-0.0111902		0.00424423		-0.0043864		-0.0036292		-0.0035965		-0.0023087
-706.424	0.00029791		-0.0083385		0.00169527		0.00637328		-0.0023168		-0.0114598		0.00168281
-706.224	-0.0023635		-0.0068981		-0.0009432		-0.0013524		-0.0053154		-0.0152573		-0.0009342
-706.024	-0.0058237		-0.0051222		0.0002081		0.00432082		-0.0074879		-0.014547		-0.0014551
-705.824	-0.0087571		-0.0035665		0.00422187		0.00397304		-0.006736		0.0001955		-0.0048223
-705.624	-0.0026971		-0.0038944		0.00487592		0.00239289		-0.0008195		-0.0098412		0.00062385
-705.424	-0.0028301		-0.0059993		0.0038207		0.00609095		-0.0004797		-0.0106645		0.00248897
-705.224	6.954e-05		-0.0051453		0.00215931		0.00021199		-0.0005425		-0.0106676		0.0040974
-705.024	-0.0074501		-0.0072933		-0.0025535		-0.0048063		-0.0082382		-0.0068443		0.00355433
-704.824	-0.0063798		-0.0079527		-0.0012942		0.00171374		-0.0053552		-0.008468		0.00017695
-704.624	0.00422441		-0.0087328		0.00623704		0.000799		0.00164478		-0.0061654		0.0052908
-704.424	-0.006535		-0.0062796		0.00173611		6.853e-05		0.0019522		-0.00485		-0.0009304
-704.224	-0.0056569		-0.0100554		-0.0004713		0.00033191		-0.0083213		-0.0091036		-0.0022124
-704.024	-0.0032428		-0.0071036		0.00393978		9.261e-05		-0.0024916		-0.0113583		0.00582266
-703.824	-0.0033079		-0.005745		0.00387899		0.0049622		-0.0039419		-0.0088408		0.00249683
-703.624	-0.0079344		-0.0108698		-0.000501		-0.0025014		-0.0048612		-0.0047959		-0.00358
-703.424	0.00555353		-0.0111662		0.0057213		0.00584227		-0.0009267		-0.0060245		-0.0022054
-703.224	-0.0032845		-0.0110118		-2.379e-05		-0.003346		-0.0028013		-0.0076992		-0.0024224
-703.024	-0.0067409		-0.003226		0.00464249		0.00158797		-0.0009979		-0.0048377		-0.0002637
-702.824	0.00182697		-0.0087496		0.00851644		0.00110772		-0.004852		-0.0082583		-0.0010196
-702.624	-0.0051254		-0.0034111		0.00231809		0.00100669		-0.0044277		-0.0150124		-0.0064911
-702.424	-0.0052409		-0.0110322		0.00130343		-0.0032318		-0.0031635		-0.0139294		-0.0027056
-702.224	-0.0065579		-0.0049475		0.00195054		0.00339614		-0.0023314		-0.0036263		0.00371535
-702.024	-0.0024165		-0.0152936		-0.0045058		-0.0005868		-0.0059234		-0.0153969		-0.0097829
-701.824	-0.0005194		-0.0041023		0.00331513		0.00212858		-0.0005039		-0.008876		-0.0044371
-701.624	0.00123434		0.00265206		0.00538529		0.00897353		0.0009153		-0.0035902		0.00021319
-701.424	-0.0057407		-0.0112917		-0.0021118		0.00217882		-0.0005007		-0.0159166		-0.0015227
-701.224	-0.0083558		-0.0096824		0.00188519		-0.0027477		-0.0030712		-0.0140937		-0.0014941
-701.024	-0.0084311		-0.0141831		-0.0034139		0.00230583		-0.0072892		-0.0194333		-0.00796
-700.824	-0.0042991		-0.0088164		0.00013471		0.00066883		-0.0024439		-0.0153697		-0.0070449
-700.624	-0.0030622		-0.0021628		0.00593405		0.00496431		0.0009042		-0.0057408		-0.0020955
-700.424	-0.003235		-0.0046726		0.00367008		-0.0013944		-0.002924		-0.0076398		-0.0047085
-700.224	-7.788e-05		-0.0097582		-0.0015375		-0.004273		-0.008606		-0.016187		-0.0087349
-700.024	-0.0023721		0.00114882		0.00313224		0.00272506		-0.0037727		-0.0035597		0.00324682
-699.824	-0.0084267		-0.0078919		0.00137662		-0.0020371		-0.0099944		-0.0154373		-0.0020926
-699.624	-0.0089825		-0.0087969		0.00149561		-0.0019043		-0.0018023		-0.0108004		-0.001104
-699.424	-0.002075		0.00045979		0.00511337		0.00089431		0.00061383		-0.0069644		0.00308879
-699.224	-0.0037842		-0.0081364		-0.0063147		-0.0066177		-0.0063414		-0.0080281		-0.0052598
-699.024	-0.0020317		-0.0043128		0.00319728		-0.0039353		-0.0015137		-0.006612		0.00191845
-698.824	-0.0014104		0.00021354		0.00385234		0.00195889		-0.0028964		-0.0037528		0.00247812
-698.624	-0.0041829		-0.0030628		-0.0032653		0.00066202		-0.0007488		-0.0028266		-0.0005015
-698.424	0.00042243		-0.0086325		-0.0028805		0.00364763		-0.0013141		-0.0018572		0.005842
-698.224	-0.0035149		-0.0085442		0.0010509		0.00371527		-0.0055017		-0.0139101		0.00120681
-698.024	-0.0082038		-0.0106537		-0.0007304		6.463e-05		-0.0070095		-0.0123434		-0.0021036
-697.824	-0.005834		-0.0109388		-0.0083537		-0.0037949		-0.0055395		-0.0134728		-0.0074594
-697.624	-0.0074783		-0.0074424		-0.0020234		-0.0012286		-0.0096752		-0.0198923		-0.0056089
-697.424	-0.0006631		-0.0038651		0.00323309		0.00366745		-0.0001502		-0.0090832		0.00079619
-697.224	-0.0049918		-0.0054188		-0.0044345		0.00221184		-0.0028949		-0.0065901		-0.0001298
-697.024	-0.0031777		-0.0029278		-0.0012343		0.0019644		-0.0025965		-0.00494		0.00357743
-696.824	-0.0032271		-0.0084768		0.0033704		-0.0020947		0.00076892		-0.0069706		-0.0026398
-696.624	0.00495285		-0.0045045		0.00544514		0.0078615		0.00088425		-0.0150438		-0.0027618
-696.424	-0.0019806		-0.0103371		0.00233749		0.00658413		-0.0038977		-0.0028031		0.00266329
-696.224	0.0056646		-0.0052792		0.00852142		0.00857841		-0.0003119		-0.0044444		0.00498693
-696.024	-0.005172		-0.0045088		0.00475495		0.00650591		0.00151995		-0.0111499		-0.0036849
-695.824	-0.001758		-0.0081826		-0.0038908		-0.0034338		-0.0071135		-0.0194807		-0.0073509
-695.624	-0.0019218		-0.0001652		0.00363966		0.00177029		-0.001045		-0.0077097		0.00157973
-695.424	-0.006091		-0.0034536		-0.0007138		0.00322519		-0.0003571		-0.0001434		-0.0018886
-695.224	-0.0050149		-0.0032056		-0.003064		0.00620156		-0.0022743		-0.0144705		-0.0020013
-695.024	-0.0063454		-0.0096115		-0.002878		-0.001502		-0.0109178		-0.0090843		-0.0073674
-694.824	-0.0019682		-0.0020623		0.00743		0.00393556		0.00318235		-0.0056113		0.00115583
-694.624	-0.0086311		-0.0089091		-0.0004766		0.0010036		-0.0111431		-0.0112539		-0.0021491
-694.424	-0.0048956		-0.0132213		0.00092124		-0.0019909		-0.0086497		-0.0135858		-0.0072841
-694.224	-0.0044028		-0.0037991		-0.0066357		-0.0001821		-0.0045654		-0.0065303		-0.0025455
-694.024	-0.0007983		-0.0084898		0.00490119		0.00214428		-0.0079892		-0.0048073		-0.000818
-693.824	-0.0037455		-0.0025621		-0.0033569		-0.001851		-0.004225		-0.0101304		0.00176397
-693.624	-0.0024693		-0.0051121		-0.0042814		0.00095197		-0.0053631		-0.0085802		0.00078202
-693.424	-0.0077799		-0.0043108		0.00041761		-0.0021453		-0.0041689		-0.0105667		-0.0067597
-693.224	-0.0043838		-0.0060386		0.00124228		-0.0001231		-0.0041471		-0.0123089		0.00199797
-693.024	-0.0037623		-0.0048466		0.00169837		0.00145199		-0.0031356		-0.0109507		-0.0018536
-692.824	-0.0034288		-0.0097405		-1.838e-05		0.00385406		-0.0024533		-0.0129156		-0.0018345
-692.624	-0.0063043		-0.0045711		-0.0011449		0.00233949		-0.0082574		-0.0152633		-0.0017785
-692.424	0.00214348		0.00124699		0.00245018		0.0030764		0.00079226		-0.0088947		-0.0018396
-692.224	-0.0067672		-0.0134085		-0.003454		-0.0042697		-0.0081447		-0.0181424		-0.0035235
-692.024	-0.0065817		-0.009925		-0.0036561		-0.0078078		0.00071749		-0.013255		-0.0054553
-691.824	0.00293533		-0.0020203		0.00293013		0.00772084		0.00337791		-0.0055621		0.00195687
-691.624	-0.0122163		-0.0154522		-0.0046521		-0.0062578		-0.0086419		-0.0146022		-0.008686
-691.424	-0.00311		-0.0082279		0.00613833		0.00517484		-0.0090297		-0.0061142		-0.0022075
-691.224	-0.0005752		-0.0032135		-0.0055834		-0.0009361		-0.0044839		-0.013809		-0.004135
-691.024	-0.0126976		-0.0195204		-0.0078192		-0.0083025		-0.0082018		-0.0176497		-0.0086206
-690.824	-0.0048792		-0.0069214		0.00281605		0.00230645		-0.0065714		-0.0106072		0.00131871
-690.624	-0.0050127		-0.0020348		-0.0049258		0.00303831		-0.0054312		-0.0093337		0.00104409
-690.424	-0.002583		-0.005353		0.00369912		0.00070374		-0.0043422		-0.010615		0.00251812
-690.224	-0.0039333		-0.0054825		0.00016837		-0.000358		0.00189992		-0.0089607		0.00177955
-690.024	-0.0014485		-0.0072887		0.00399636		0.00120212		-0.002148		-0.0079137		-0.0060721
-689.824	-0.0015177		-0.0120239		-0.00153		0.00111628		-0.0045758		-0.0128457		-0.0044706
-689.624	0.00359858		-0.0041554		-0.0019128		0.0125256		0.00030219		-0.012004		-0.0003441
-689.424	-0.0106		-0.0066335		-0.0059971		-0.0036138		-0.0093237		-0.0169727		-0.0076657
-689.224	-0.0065065		-0.0051558		0.00265629		0.00013936		-0.0010404		-0.0131071		-0.0038046
-689.024	-0.005804		-0.0030112		-0.0028896		-0.001406		-0.004708		-0.0097276		-0.0035271
-688.824	-0.0068952		-0.0089255		-0.0007343		0.00431755		-0.0133937		-0.0117023		-0.0018883
-688.624	0.00070009		-0.0034556		0.00762244		0.00564318		-0.0014538		-0.003906		0.00265806
-688.424	-0.0021539		-0.0053935		0.00110038		0.00489606		0.00171914		-0.0068544		0.00417427
-688.224	-0.0016072		-0.0053577		0.00621201		0.00549275		-0.0026581		-0.0042168		0.00030729
-688.024	-0.0040802		-0.0046493		-0.0012796		-0.0012689		-0.0033299		-0.0135049		-0.0057031
-687.824	-0.0063707		-0.0136056		-0.0042918		-0.0021332		-0.0074798		-0.0174121		-0.008565
-687.624	0.00164412		-0.001207		0.00256176		0.00971398		-0.0039909		-0.0086446		0.00633723
-687.424	-0.0011532		-0.0093335		0.00025656		0.00153278		-0.0065521		-0.0139148		-0.0023886
-687.224	-0.0008379		-0.0083681		0.00507776		0.00299808		-0.0005471		-0.0074066		0.00075788
-687.024	0.00370555		-0.0057563		0.00811059		0.00518481		-0.0024114		-0.0008207		0.00735658
-686.824	-0.0026271		-0.0063281		0.00533617		0.0023986		-0.0058185		-0.0074949		0.00178376
-686.624	-0.0012218		-0.0051944		0.00533546		0.00579467		-0.0012081		-0.003104		0.00177261
-686.424	-0.0031292		-0.0076821		0.00181408		0.00355641		-0.0040164		-0.0090624		0.00016617
-686.224	-0.0075241		-0.0027077		-0.0050353		0.00156241		-0.0056811		-0.0163797		-0.0069111
-686.024	0.00083728		-0.0113957		-0.0003045		0.00235384		0.00073394		-0.0094806		-0.0030867
-685.824	-0.0071297		-0.0146906		-0.0061188		-0.002584		-0.0116856		-0.0142716		-0.0042735
-685.624	-0.0034638		-0.0029989		0.00209348		-0.0025742		-0.0055307		-0.0124965		-0.0009837
-685.424	-0.0058257		-0.0033621		0.00586613		0.00141113		-0.0076326		-0.0071385		0.00280842
-685.224	-0.0040908		-0.0044693		-0.0012232		0.00202951		-0.00564		-0.0092294		-0.0034045
-685.024	-0.0060068		-0.0062314		0.00101612		0.00081142		-0.0070824		-0.0120342		0.0052537
-684.824	-0.0050929		-0.010489		-0.0066037		0.00058881		-0.0106752		-0.0174615		-0.0065383
-684.624	-0.0033227		-0.0084137		-0.0058986		-0.0030333		-0.0105268		-0.0121148		0.00034947
-684.424	-0.0086418		-0.0034775		0.00127751		0.00252123		-5.138e-05		-0.0072		-5.93e-06
-684.224	-0.0027428		-0.0089326		0.00276863		0.00150909		-0.0066568		-0.0043037		0.0074014
-684.024	-0.0078053		-0.0105699		-0.0028606		-0.0001437		-0.0075026		-0.0154865		-0.0057853
-683.824	-0.0025124		-0.0074365		-0.0087101		0.00064304		-0.0080628		-0.0147723		0.00013294
-683.624	0.00756872		-0.001395		0.010107		0.00484461		-0.0021378		0.0019298		0.00190489
-683.424	-0.0058244		-0.0103375		-0.0021746		-0.0056331		-0.0099589		-0.0136975		-0.0061862
-683.224	-0.0080516		-0.008651		-0.0070882		-4.714e-05		-0.0072997		-0.0145198		-0.002562
-683.024	-0.0046529		-0.0059747		0.00158298		-0.0013488		-0.0082386		-0.0115408		-0.0040749
-682.824	0.00014126		-0.0095399		-0.0007909		-0.0081085		0.00368952		-0.0117608		-0.0039626
-682.624	0.00169774		0.00053291		0.00475069		-0.0013719		-0.0010543		-0.0024077		-0.0007137
-682.424	-0.0103454		-0.013215		-0.0047973		-0.0018135		-0.010806		-0.0171101		-0.0044411
-682.224	0.00199826		-0.0052065		-0.0010666		0.00067845		-0.0010004		-0.0113797		0.00190484
-682.024	-0.0027385		-0.0032044		0.00578723		0.00439182		0.00084053		-0.009522		0.00220058
-681.824	-0.0043779		-0.0064719		-0.0037731		-0.0036055		-0.0056735		-0.0098594		-0.003008
-681.624	-0.0034121		-0.0046332		0.00024243		0.00010089		-0.0044043		-0.0119921		-0.0042213
-681.424	-0.0083466		-0.0084378		-0.0029507		-0.0026532		-0.0070714		-0.012879		-0.0068731
-681.224	0.00042588		-0.0037289		0.00570052		0.00381879		-0.0008795		-0.0088377		-0.0003177
-681.024	-0.0047821		-0.0047737		0.0009474		0.00529225		-0.0051783		-0.0036531		0.00310183
-680.824	-0.0027725		-0.0086296		0.00592685		0.00650637		-0.0026329		-0.0042407		-9.68e-06
-680.624	-0.0071714		-0.0087673		0.00522666		0.00387581		0.00034794		-0.007756		-0.0010174
-680.424	0.00086129		-0.0021712		-0.0023058		0.00532042		-0.0058503		-0.0128893		0.00027552
-680.224	-0.003866		-0.0090107		5.848e-05		0.00392684		-0.0028487		-0.0090243		-0.0002364
-680.024	0.0017618		-0.0005122		0.005298		0.00401354		-0.0005505		-0.0064368		0.0034097
-679.824	-0.0058198		-0.0099288		0.00049139		0.00059393		-0.0062939		-0.006168		-0.0062607
-679.624	-0.0074734		-0.0070309		0.00080897		-0.0045193		-0.0028735		-0.0059131		-0.0023749
-679.424	-0.0008179		-0.0112169		-0.0034428		-0.0008313		-0.0029905		-0.0118461		-0.0031436
-679.224	-0.0017173		-0.0025984		0.0051778		0.00149133		-0.0013618		-0.0092364		-0.0013139
-679.024	-0.0064268		-0.0055725		0.00128006		0.00027807		-0.0029736		-0.0128978		-0.0012649
-678.824	0.00073729		-0.0026962		0.00013216		0.00202013		-0.003459		-0.0064938		0.00176656
-678.624	0.00369976		0.00138496		0.00433896		0.00386631		0.00510731		-0.0025814		0.00090352
-678.424	-0.0086834		-0.0151441		-0.0009475		0.00115256		-0.0112267		-0.0127943		-0.0089349
-678.224	-0.0026493		-0.0066143		0.00160816		0.00129477		0.0006109		-0.0049655		0.00104122
-678.024	-0.0012473		-0.0053336		0.00234271		0.002913		-0.0017059		-0.0070022		-0.0001115
-677.824	-0.0090459		-0.0109803		-0.0014001		-0.0047469		-0.0105097		-0.0101796		-0.0082265
-677.624	0.00081657		-0.0017025		0.00318771		0.00652359		0.00347392		-0.0019937		8.563e-05
-677.424	-0.0089499		-0.0107997		-0.0001925		-0.0060268		-0.0087105		-0.0157145		-0.0113529
-677.224	-0.0094286		-0.0074698		-0.0030436		-0.0062322		-0.0034962		-0.0143091		-0.0004159
-677.024	-0.001805		-0.0082444		-0.0018204		-0.0016196		-0.0023855		-0.0117516		-0.0065033
-676.824	-0.0026442		-0.0059101		-0.0035045		-0.0005288		0.00026088		-0.0067846		0.0029244
-676.624	-0.0014251		-0.0070277		-0.0017688		0.00094537		-0.0067309		-0.0114272		-0.0047068
-676.424	-0.0062548		-0.0094482		0.0002565		0.00057198		-0.0102574		-0.0144573		-0.0051303
-676.224	0.00403749		-0.0043082		0.00824806		0.00720027		0.00681722		-0.0032072		0.00282807
-676.024	-0.0034114		-0.0039735		0.00340717		0.00361062		-0.006403		-0.0056981		-0.0016464
-675.824	-0.0003038		-0.0054262		0.00816914		0.00295027		-0.0004568		-0.007197		0.00447213
-675.624	-0.0009788		0.00053291		0.00357874		0.00795331		0.0013285		-0.006117		0.00439278
-675.424	-0.008439		-0.0002787		0.00326657		0.00564306		0.00072248		-0.0106107		0.00208251
-675.224	0.00282197		-0.0065495		0.00717095		0.00197084		0.0005434		-0.0062707		0.00319748
-675.024	0.00268281		-0.0014921		0.00590199		0.00717598		-0.0024442		-0.0048685		0.00234577
-674.824	-0.0045307		-0.0033415		0.00023901		0.00182459		-0.0013734		-0.0065017		-0.0041035
-674.624	-0.0039815		-0.0086354		0.00348925		-0.0039165		-0.0071875		-0.0084562		-0.0067458
-674.424	-0.00224		-0.0045091		0.00452474		0.0005798		-0.0029165		-0.008756		0.00157203
-674.224	-0.0085357		-0.0129142		-0.0047787		-0.0059489		-0.0105189		-0.0130653		-0.0042624
-674.024	-0.0048705		-0.0045296		0.00482665		0.00512877		0.00046171		-0.0118892		-0.0033544
-673.824	-0.0091483		-0.0018285		0.00521195		0.00145869		0.00185119		-0.0076354		0.00275609
-673.624	0.00037275		-0.0035818		0.00105463		0.00316938		0.00491982		-0.0002318		0.00563113
-673.424	-0.002043		-0.0087678		-0.0018489		-0.0049561		-0.0019383		-0.0067506		-0.0035957
-673.224	-0.0002501		-0.0022453		0.00395133		0.00847327		0.00226199		-0.0100784		7.367e-05
-673.024	-0.000863		-0.0009574		0.00278679		0.00452701		-0.0025801		-0.0077936		-0.001952
-672.824	0.00286159		0.00373354		0.0032853		-8.324e-05		0.00381383		-0.0069249		0.00074335
-672.624	-0.001097		-0.0035172		0.00370306		0.00581943		-0.0026462		-0.0066215		-0.0014254
-672.424	-0.0119352		-0.0110773		-0.0052901		-0.0016435		-0.0073763		-0.0160576		2.895e-05
-672.224	0.00041171		-0.0014855		-0.0001044		0.00206697		-0.0063221		-0.0039592		0.00117767
-672.024	-0.0049187		-0.009571		-0.0029367		0.00254496		-0.004372		-0.0073522		-0.0014467
-671.824	-0.0091321		-0.0063951		0.00450076		0.0057722		0.00070747		-0.0135155		0.00100807
-671.624	-0.0036998		-0.0118779		-0.0008819		-0.0030203		-0.0058427		-0.0118481		0.00077148
-671.424	-0.0083845		-0.0126256		-0.0030972		0.00054393		-0.0053379		-0.0110577		-0.0013912
-671.224	-0.008935		-0.0128681		-0.0019484		-0.0031045		-0.0115988		-0.0162704		-0.0069001
-671.024	-0.0055401		-0.0078308		-0.0011657		-0.0006677		-0.0012296		-0.0166757		-0.0034393
-670.824	0.00317439		-0.0036105		0.00274043		0.00478704		-0.0008359		0.00101531		0.00180683
-670.624	-0.0009893		-0.0017416		0.00648787		0.00018275		-0.000683		-0.0079338		0.0012965
-670.424	0.00085024		0.00053286		0.00626122		0.00537777		-0.0023837		-0.0063469		0.0080458
-670.224	-0.0051336		-0.0057984		0.0037085		0.00287936		-0.0057384		-0.0058799		0.00083884
-670.024	-0.0001076		-0.0040387		0.00205808		0.00099845		-0.0002441		-0.0078285		0.00035344
-669.824	-0.0063289		-0.0070634		-0.0056626		0.00527292		-0.0013571		-0.0086785		-0.0025701
-669.624	-0.0011852		-0.0101144		-0.0045097		-0.0075192		-0.0045784		-0.0139625		-0.0037788
-669.424	-0.0025471		-0.0078011		0.00355353		0.00206115		0.00236841		-0.0048681		-0.0047085
-669.224	-0.0088663		-0.0100466		-0.0015342		-0.00447		-0.0098334		-0.0164398		-0.0076029
-669.024	-0.0034635		-0.0026135		0.00078076		0.00503515		-0.008084		-0.0106676		0.00390537
-668.824	-0.0088229		-0.0064482		0.00173358		0.00355706		-0.0084599		-0.0093695		-0.0002251
-668.624	-0.003181		-0.0040429		-0.0001824		0.00214047		-0.0034286		-0.0092601		-0.000775
-668.424	-0.0031522		-0.0082802		-0.0036405		-0.0023923		-0.010701		-0.015164		-0.0052724
-668.224	-0.0009921		-0.0044557		0.00207728		0.00484438		-0.0013805		-0.0041723		0.00531639
-668.024	-0.0056446		-0.0081173		-0.0002218		0.00189573		-0.0019321		-0.0120926		-0.0062422
-667.824	-0.0019706		-0.002926		0.00569514		0.00360128		-0.0039581		-0.0065388		-0.00138
-667.624	-0.0030501		-0.0071178		0.00037964		-0.0002725		0.00083079		-0.008474		-0.0043482
-667.424	-0.0047255		-0.0062702		0.00278333		0.00022199		-0.004952		-0.010093		0.00157258
-667.224	-0.0056957		-0.0100197		0.00488649		0.00307217		-0.0063294		-0.0039728		-0.0027899
-667.024	-0.0065585		-0.008279		-0.0013808		9.637e-05		-0.0099136		-0.010039		-0.0064386
-666.824	-0.0015884		-0.0088955		-0.0021753		0.00114539		-0.0069709		-0.009922		-0.0043558
-666.624	0.00290696		-0.0037755		0.00196522		0.0103161		-0.006259		-0.0023284		0.00164026
-666.424	-0.0072298		-0.0073385		0.00108808		0.00208746		-0.0072699		-0.0054347		-0.0004161
-666.224	-0.0023095		-0.0039052		0.00174049		0.00513782		0.00204751		-0.0088512		0.00149462
-666.024	-0.0075153		-0.0076673		0.00056774		-0.0006614		-0.0017521		-0.0121903		0.00048718
-665.824	-0.0089536		-0.0141575		-0.0012224		0.00125353		-0.0036693		-0.0153295		-0.0068452
-665.624	-0.0015026		0.0025199		0.00452704		0.00832021		0.00109864		-0.0047453		0.00200878
-665.424	-0.0124086		-0.0020654		0.00489344		0.00452883		-0.0048818		-0.0096784		-0.002737
-665.224	-0.0062507		-0.0102787		5.325e-05		0.00338419		-0.0046969		-0.0148243		-0.0038281
-665.024	-0.0047832		-0.0072299		0.00807168		0.00262152		-0.0046296		-0.0060082		0.0028491
-664.824	0.00511861		-0.0046671		0.00193406		0.00721902		-0.0012321		-0.0083083		0.00238187
-664.624	-5.08e-06		-0.0027974		0.00475541		0.00241502		-0.0047029		-0.0058193		0.00697194
-664.424	-0.0035847		-0.0040387		0.00257592		0.00422757		-0.0073196		-0.0119452		-0.0030616
-664.224	0.00139659		-0.0068702		0.00171866		0.00277596		-0.0027708		-0.0103658		-0.0032964
-664.024	-0.0124665		-0.0174985		-0.0009668		-0.0084592		-0.0121229		-0.0188812		-0.0107507
-663.824	0.00300188		-0.0081426		0.00296174		0.0028092		-0.002845		-0.0147215		-0.0044014
-663.624	0.00281961		-0.003085		6.369e-05		0.00538714		-0.0001801		-0.0030454		0.00524802
-663.424	-0.0031774		-0.004382		0.00018307		0.00618667		-0.0011134		-0.0089131		-0.0041144
-663.224	-0.0061662		-0.0067808		0.00177323		0.00336361		-0.0066927		-0.0053137		-0.0046314
-663.024	-0.0018773		-0.0029197		0.00827866		0.0104677		-0.0016352		-0.0027801		0.00495672
-662.824	-0.0037576		-0.0096006		0.00147319		0.00133013		-0.006919		-0.0102512		0.00384581
-662.624	-0.0011507		-0.0057271		0.00297561		0.00174674		-0.0082817		-0.013488		6.926e-05
-662.424	-0.0082502		-0.0055689		0.00391571		-0.0005719		-0.0138622		-0.01197		-0.0017861
-662.224	-0.0018508		-0.0075433		0.00189838		0.00339877		-0.0005932		-0.014297		-0.0045473
-662.024	0.00482595		-0.0056331		0.00358425		0.0007122		-0.0049344		-0.0093361		0.00382735
-661.824	-0.0011259		-0.0106417		-0.0026599		0.00393814		-0.0034421		-0.0073084		0.00156512
-661.624	0.00500715		-0.0052876		0.00585052		0.00137039		-0.0014725		-0.0055086		0.00456652
-661.424	-0.0003109		-0.01066		0.00607446		0.00714141		-0.0001349		-0.0011507		0.00286459
-661.224	-0.0088081		-0.0092267		0.005972		-0.000647		-0.001908		-0.0101448		-0.0054254
-661.024	-0.006842		-0.010347		-0.0032998		-0.0112662		-0.0085025		-0.012453		-0.0074561
-660.824	-0.0048498		-0.0127778		0.00239607		-0.004411		-0.012155		-0.0087089		-0.0065807
-660.624	-0.0050119		-0.0052019		-0.0038445		-0.0001289		-0.0036388		-0.0153663		-0.0103387
-660.424	-0.0032433		-0.0131395		-0.0097878		-0.0039362		-0.0092297		-0.0147511		-0.0085177
-660.224	-0.0028137		-0.0035445		0.00555278		3.383e-05		-0.0050596		-0.0116367		-0.0076396
-660.014	-0.0163907		-0.0156288		-0.0071337		-0.0162374		-0.0172154		-0.0261004		-0.0005289
-659.814	-0.0055396		-0.0132127		-0.0044469		-0.0042443		-0.0048285		-0.0188628		0.00172971
-659.614	-0.009575		-0.019503		-0.0119809		-0.0074213		-0.0122789		-0.0164084		0.00112007
-659.414	-0.0090593		-0.0192133		-0.0110388		-0.0131967		-0.0171479		-0.017187		0.00025837
-659.214	-0.0104502		-0.0147676		-0.0103702		-0.0106906		-0.0132962		-0.0169632		-0.005524
-659.014	-0.0103615		-0.0203584		-0.0082549		-0.0114569		-0.0112703		-0.0174649		-0.0055158
-658.814	-0.0119731		-0.0166149		-0.0076821		-0.0040586		-0.0088633		-0.0104143		3.46e-06
-658.614	-0.0159291		-0.0204249		-0.0157477		-0.0102244		-0.0155965		-0.0201186		-0.0042843
-658.414	-0.0129347		-0.0211209		-0.0147429		-0.0157864		-0.0157612		-0.0225735		-0.0083288
-658.214	-0.0104889		-0.0124521		-0.0059277		-0.0058047		-0.0131058		-0.0134598		0.00060121
-658.014	-0.0121251		-0.0132673		-0.0050056		-0.0099996		-0.0144765		-0.0159622		0.00128761
-657.814	-0.0112541		-0.0128541		-0.0040901		-0.009014		-0.0147265		-0.0139922		-0.0045786
-657.614	-0.0083023		-0.0128055		-0.010487		-0.0136224		-0.00623		-0.0188236		0.0028776
-657.414	-0.0099297		-0.0141488		-0.0073108		-0.0025909		-0.0061073		-0.0125164		-0.0037326
-657.214	-0.0112951		-0.0092466		-0.0069361		-0.0099961		-0.0158535		-0.0205812		-0.0010811
-657.014	-0.0056167		-0.0168826		-0.0048121		-0.0125831		-0.0125421		-0.015389		0.00025467
-656.814	-0.0105943		-0.0168814		-0.0044491		-0.0083351		-0.0094773		-0.0172714		0.00034703
-656.614	-0.0119559		-0.0131533		-0.0083862		-0.0026507		-0.0141502		-0.0087275		-0.0020634
-656.414	-0.0116894		-0.0135077		-0.0158433		-0.0116209		-0.0094242		-0.0178399		-0.001958
-656.214	-0.0104367		-0.0122647		-0.0058052		-0.0029313		-0.0038234		-0.0124092		0.00483699
-656.014	-0.0080753		-0.0121474		0.00129827		-0.0040807		-0.0052425		-0.0106497		-0.0003487
-655.814	-0.0094581		-0.0169377		-0.0090736		-0.0104526		-0.01802		-0.0129172		-0.0078058
-655.614	-0.0119421		-0.0133876		-0.0042134		-0.0020513		-0.0114578		-0.0164634		0.00150754
-655.414	-0.0026003		-0.0116134		-0.0061766		-0.0025468		-0.0026311		-0.0133583		0.00506659
-655.214	-0.012667		-0.0180307		-0.0048123		-0.0103424		-0.0084559		-0.0175416		-0.0007001
-655.014	-0.007641		-0.01279		-0.0126814		-0.0026138		-0.0052325		-0.0196325		-0.001579
-654.814	-0.0096357		-0.019173		-0.0124066		-0.0098913		-0.0090419		-0.0154597		-0.0016493
-654.614	-0.00853		-0.0142889		-0.0119997		-0.007279		-0.0041056		-0.0179346		-0.0020955
-654.414	-0.0123464		-0.0138002		-0.004248		-0.0127933		-0.0100507		-0.0156601		-0.0030358
-654.214	-0.0050267		-0.0200382		-0.0050544		-0.0100938		-0.0115184		-0.0105914		-0.0017263
-654.014	-0.0124878		-0.0137057		-0.0099884		-0.0080121		-0.007204		-0.0182674		-0.0008343
-653.814	-0.0100016		-0.0185299		-0.0069998		-0.0129693		-0.0066781		-0.0168445		0.00292191
-653.614	-0.011933		-0.0101687		-0.0039168		-0.0067948		-0.0056701		-0.015948		-0.000252
-653.414	-0.0091298		-0.010924		-0.0036681		-0.0067963		-0.0084655		-0.0115931		-0.0016263
-653.214	-0.0131079		-0.0126592		-0.0004315		-0.0044446		-0.0068642		-0.0179591		0.00323599
-653.014	-0.0132859		-0.0172053		-0.0138711		-0.0080557		-0.0183859		-0.0117746		-0.0021317
-652.814	-0.0129598		-0.014151		-0.0097055		-0.0047114		-0.0095761		-0.0152627		0.00299557
-652.614	-0.0085602		-0.0164669		-0.003341		-0.0062643		-0.009355		-0.0142402		-0.0018027
-652.414	-0.0075054		-0.0154317		-0.0063492		-0.0138721		-0.0097436		-0.0217835		0.00067633
-652.214	-0.0092316		-0.0218661		-0.0086293		-0.0119687		-0.0094817		-0.0188467		-0.0038135
-652.014	-0.0122116		-0.0184506		-0.0129455		-0.0124836		-0.0135273		-0.0171153		-0.0005197
-651.814	-0.0060132		-0.0117748		-0.0080394		-0.0037306		-0.0064943		-0.0128089		0.00081562
-651.614	-0.0094487		-0.0120411		-0.0083327		-0.0054253		-0.0070782		-0.0141588		0.00141864
-651.414	-0.0123998		-0.0121081		-0.0094807		-0.0107347		-0.005987		-0.011259		-0.0003113
-651.214	-0.0087072		-0.0049514		-0.0070723		-0.0025719		-0.0077744		-0.0125875		0.00479562
-651.014	-0.0096592		-0.0107684		-0.0084871		-0.0026128		-0.0117493		-0.0163353		0.00176249
-650.814	-0.0106789		-0.0167902		-0.0067187		-0.0091817		-0.014396		-0.0149286		0.00191235
-650.614	-0.0126953		-0.0242841		-0.0161436		-0.009624		-0.0156418		-0.0220277		-0.0040236
-650.414	-0.0092669		-0.0137943		-0.0068305		-0.0094745		-0.0104317		-0.0161758		-0.0021757
-650.214	-0.0102172		-0.0148702		-0.0075973		-0.0027288		-0.0130044		-0.0101081		-0.0026903
-650.014	-0.0123075		-0.0159712		-0.0103962		-0.0071069		-0.0045075		-0.0139496		0.00059918
-649.814	-0.0137145		-0.0155782		-0.0055456		-0.0076397		-0.0113504		-0.0147217		0.00261519
-649.614	-0.0078267		-0.0148415		-0.0059558		-0.0051837		-0.0065067		-0.0139153		-0.0035717
-649.414	-0.0110711		-0.0139776		-0.0074314		-0.0072105		-0.0073301		-0.0117806		-0.0033103
-649.214	-0.0119426		-0.0156184		-0.0114677		-0.0073394		-0.0111326		-0.0199766		-0.0100765
-649.014	-0.0167402		-0.0146797		-0.0127488		-0.0133542		-0.0142214		-0.013411		-0.0092703
-648.814	-0.0112853		-0.0147875		-0.0127635		-0.0096791		-0.0113382		-0.0138307		-0.0039574
-648.614	-0.0144045		-0.0252744		-0.0128533		-0.0067501		-0.0172474		-0.0164221		-0.0090555
-648.414	-0.0146969		-0.0174239		-0.0128189		-0.009941		-0.0141455		-0.0182448		-0.003153
-648.214	-0.0174983		-0.0158364		-0.0164237		-0.015262		-0.0170885		-0.0229726		-0.001975
-648.014	-0.0092413		-0.0105446		-0.0088281		-0.0050443		-0.0034752		-0.0105758		0.00497766
-647.814	-0.0056599		-0.0172046		-0.0113573		-0.0106751		-0.0107436		-0.0147578		-0.0050841
-647.614	-0.0028297		-0.0137463		-0.0079036		-0.004674		-0.0065397		-0.0181346		-0.0002537
-647.414	-0.0100617		-0.0100539		-0.0052511		-0.0050684		-0.0058633		-0.013965		0.00433735
-647.214	-0.0108333		-0.0166159		-0.0055813		-0.0102111		-0.0129727		-0.0162383		0.00022189
-647.014	-0.0045211		-0.0148628		-0.0073359		-0.0044293		-0.0041731		-0.0171578		0.00186162
-646.814	-0.0152436		-0.0186838		-0.0097756		-0.0167399		-0.0121936		-0.0224979		-0.005282
-646.614	-0.0060249		-0.0155683		-0.0113193		-0.0092733		-0.009624		-0.0170955		0.00059989
-646.414	-0.0145		-0.0126485		-0.0105799		-0.001644		-0.006759		-0.0178753		0.0017919
-646.214	-0.0093677		-0.0080811		-0.0015305		-0.0007399		-0.0058866		-0.0138007		-0.0023754
-646.014	-0.0091708		-0.0129186		-0.0075474		-0.0083682		-0.0114297		-0.0166945		0.00387935
-645.814	-0.0120661		-0.0120116		-0.0078044		-0.0011474		-0.0136849		-0.0156717		-0.0035128
-645.614	-0.0144348		-0.020972		-0.0099132		-0.0093325		-0.0116365		-0.0189023		-0.0071212
-645.414	-0.0095494		-0.0098511		-0.0028729		-5.05e-06		-0.003734		-0.0061979		0.00783288
-645.214	-0.0135872		-0.0183192		-0.011556		-0.0056922		-0.0150887		-0.0173208		-0.0056543
-645.014	-0.0085118		-0.0120895		-0.0061379		-0.0065829		-0.008082		-0.017078		-0.0098718
-644.814	-0.0129892		-0.0110483		-0.0020981		-0.0042502		-0.0113661		-0.0096496		-0.0010981
-644.614	-0.0171692		-0.0227579		-0.0156476		-0.0170858		-0.021713		-0.019354		-0.0032887
-644.414	-0.0151217		-0.0164579		-0.0122202		-0.0102527		-0.0093753		-0.0172062		-0.0037252
-644.214	-0.0100465		-0.0083466		-0.0033224		-0.0049558		-0.0073765		-0.0171372		0.00199553
-644.014	-0.0070471		-0.0137306		-0.0063428		-0.0093179		-0.0070942		-0.0162059		-0.0053016
-643.814	-0.0067403		-0.0116062		0.00100856		-0.0019741		-0.0029302		-0.0106642		0.00046304
-643.614	-0.0109664		-0.0189616		-0.0089418		-0.0064786		-0.0044667		-0.0163938		-0.0060314
-643.414	-0.0136638		-0.0167712		-0.0160376		-0.0112673		-0.0115851		-0.0150237		-0.0031295
-643.214	-0.0128176		-0.0126058		-0.0084301		-0.0063939		-0.0087138		-0.015046		0.00140788
-643.014	-0.005897		-0.0090629		-0.002646		-0.0048772		-0.0086297		-0.0117422		0.00412649
-642.814	-0.0114748		-0.0208741		-0.0132118		-0.0107354		-0.0133712		-0.0204059		-0.0034934
-642.614	-0.0175524		-0.0144015		-0.0144736		-0.0120554		-0.0108642		-0.0188708		0.00121177
-642.414	-0.0199961		-0.0152617		-0.0144047		-0.01202		-0.0120371		-0.0158665		-0.005179
-642.214	-0.0154138		-0.0173732		-0.0108207		-0.0138963		-0.0149294		-0.0218617		-0.0028212
-642.014	-0.0163357		-0.0268505		-0.0140334		-0.0102221		-0.0108855		-0.0202161		-0.0068987
-641.814	-0.0088339		-0.0194012		-0.008647		-0.0070976		-0.0072257		-0.0183505		-0.0043261
-641.614	-0.0115085		-0.0091235		-0.0086241		-0.0035322		-0.0071731		-0.013798		0.00043151
-641.414	-0.0048145		-0.014475		-0.0024458		-0.0012318		-0.0059811		-0.0112203		-0.0007864
-641.214	-0.0119324		-0.0167099		-0.0142549		-0.0141563		-0.0039129		-0.0171137		-0.0066475
-641.014	-0.0077278		-0.0213725		-0.0092271		-0.0135655		-0.0070465		-0.0169374		-0.0066103
-640.814	-0.0194604		-0.0218465		-0.0207272		-0.0151065		-0.0183365		-0.0244876		-0.0122837
-640.614	-0.0116505		-0.0181394		-0.0095128		-0.0051448		-0.0172624		-0.0189694		-0.0068201
-640.414	-0.0103734		-0.0116979		-0.0050138		-0.0052957		-0.0050978		-0.0079326		0.00217131
-640.214	-0.0107352		-0.0157415		-0.0097948		-0.0097019		-0.0099433		-0.0166973		0.00252441
-640.014	-0.0211124		-0.024067		-0.0088053		-0.0116749		-0.0152134		-0.0173858		-0.0078461
-639.814	-0.0136648		-0.0215574		-0.0081237		-0.0071909		-0.0150544		-0.0175835		-0.0090705
-639.614	-0.0201655		-0.0189423		-0.0126946		-0.0189063		-0.0170785		-0.0219033		-0.006207
-639.414	-0.0117721		-0.0134513		-0.0079367		-0.0074028		-0.0114561		-0.0141319		-0.0057887
-639.214	-0.0145788		-0.0174843		-0.0094224		-0.0086251		-0.0041094		-0.0149741		-0.0025877
-639.014	-0.0185001		-0.0172254		-0.0124232		-0.0118979		-0.0099771		-0.019343		-0.0050225
-638.814	-0.0127616		-0.0282784		-0.0144767		-0.0160942		-0.0122247		-0.0239631		-0.0072896
-638.614	-0.0100668		-0.0178397		-0.0096975		-0.0107484		-0.0043172		-0.016719		-0.0056993
-638.414	-0.0112669		-0.0091861		-0.007289		-0.0069133		-0.0078036		-0.0184718		-0.0026571
-638.214	-0.0081215		-0.0135835		-0.0019885		-0.0030346		-0.0130157		-0.0146841		-0.0019128
-638.014	-0.0097184		-0.0109581		-0.0073283		-0.004656		-0.0070846		-0.0130917		-0.0034556
-637.814	-0.0165083		-0.0207836		-0.0124947		-0.0077799		-0.012991		-0.0126042		-0.0061575
-637.614	-0.0093187		-0.0170567		-0.0072045		-0.0096186		-0.0082323		-0.0189856		0.00207963
-637.414	-0.0133787		-0.0172551		-0.013376		-0.0089007		-0.0112302		-0.0185514		-0.0056092
-637.214	-0.0200948		-0.0222815		-0.0138136		-0.015349		-0.0124555		-0.0205929		-0.0044209
-637.014	-0.0206693		-0.0183038		-0.0131412		-0.0158411		-0.0074698		-0.0189056		-0.0018594
-636.814	-0.0182521		-0.0226785		-0.0089172		-0.0155657		-0.0124881		-0.0180963		-0.0044284
-636.614	-0.015188		-0.0182872		-0.013821		-0.0040963		-0.0075181		-0.0158905		-0.0014462
-636.414	-0.0103561		-0.0154515		-0.0103276		-0.0043736		-0.0099845		-0.0121679		-0.0030368
-636.214	-0.013353		-0.0203877		-0.0063581		-0.0111685		-0.0111277		-0.0155051		-0.003846
-636.014	-0.0078328		-0.023905		-0.009502		-0.0072342		-0.012255		-0.0195124		-0.003038
-635.814	-0.0076566		-0.0203357		-0.0140357		-0.0126451		-0.0087724		-0.0252887		-0.0056006
-635.614	-0.0161742		-0.0237514		-0.0149491		-0.0158117		-0.0133333		-0.0214708		-0.0050422
-635.414	-0.0167511		-0.0176679		-0.0132478		-0.0109413		-0.0090617		-0.0204185		-0.0054271
-635.214	-0.012329		-0.0177787		-0.0147342		-0.0023598		-0.0056415		-0.010543		-0.0010744
-635.014	-0.0111		-0.0187742		-0.0153361		-0.0139532		-0.013991		-0.0244919		-0.0060136
-634.814	-0.0117212		-0.0222379		-0.0151309		-0.0113247		-0.0100942		-0.0197539		-0.0005076
-634.614	-0.0144093		-0.0210838		-0.0090698		-0.0079813		-0.0120342		-0.0180568		0.00019972
-634.414	-0.0113149		-0.022481		-0.0123117		-0.0042631		-0.0112748		-0.0149917		-0.0058233
-634.214	-0.009566		-0.0137268		-0.0092331		-0.0124262		-0.0077765		-0.0167681		6.584e-05
-634.014	-0.0070542		-0.0131453		-0.0095444		-0.0003573		-0.0070179		-0.0110266		-0.0018848
-633.814	-0.0085555		-0.0132168		-0.0065806		-0.0048354		-0.0058822		-0.0134245		-0.000305
-633.614	-0.0070532		-0.0131555		-0.0078925		-0.0081683		-0.0144549		-0.0161098		-0.0039986
-633.414	-0.0201006		-0.0205608		-0.0194242		-0.0143163		-0.0150169		-0.0245252		-0.0073432
-633.214	-0.0129585		-0.0178519		-0.010912		-0.014085		-0.0086542		-0.0147245		-0.0059701
-633.014	-0.0180586		-0.0227678		-0.0159277		-0.0205658		-0.0129728		-0.0221028		-0.0093938
-632.814	-0.0128182		-0.0208751		-0.0134876		-0.0078462		-0.0096847		-0.0151426		-0.0037561
-632.614	-0.0118726		-0.0142235		-0.0056438		-0.0026839		-0.0051322		-0.0164077		0.00206582
-632.414	-0.0133554		-0.0252199		-0.0102834		-0.0142986		-0.022234		-0.0225382		-0.0036622
-632.214	-0.0071107		-0.0107109		-0.0034205		-0.0069285		-0.0011834		-0.0120061		0.00689543
-632.014	-0.0147656		-0.0230875		-0.0102287		-0.017462		-0.0067519		-0.017834		-0.0045242
-631.814	-0.0071333		-0.0169535		-0.0101093		-0.0073108		-0.0099796		-0.016665		-0.0033353
-631.614	-0.021525		-0.0234754		-0.0180536		-0.0138799		-0.0182419		-0.0208692		-0.0061679
-631.414	-0.0178044		-0.025129		-0.0137874		-0.0136765		-0.0098648		-0.0231739		-0.006709
-631.214	-0.0190221		-0.0208929		-0.0168154		-0.0121951		-0.0159013		-0.0190872		-0.010419
-631.014	-0.0153628		-0.0165179		-0.009151		-0.0075949		-0.0066482		-0.0146754		-0.0035503
-630.814	-0.0137742		-0.0177745		-0.0110667		-0.0106823		-0.0113669		-0.0217056		-0.0074061
-630.614	-0.0105658		-0.0173441		-0.0026874		-0.0031363		-0.0036495		-0.0173631		-0.0024228
-630.414	-0.0128353		-0.0141588		-0.0104953		-0.0087501		-0.0045549		-0.0166986		-0.0030792
-630.214	-0.0099478		-0.014399		-0.002999		-0.0086499		-0.0067312		-0.0157953		0.00436877
-630.014	-0.0135926		-0.0182575		-0.0095551		-0.0138634		-0.0147797		-0.0145979		-0.0058699
-629.814	-0.0151754		-0.0202883		-0.0097506		-0.0078049		-0.0073535		-0.0200914		-0.0002775
-629.614	-0.0108521		-0.0162667		-0.0121344		-0.0045095		-0.0115981		-0.0146453		-0.0012454
-629.414	-0.0128351		-0.0148381		-0.0160847		-0.0126981		-0.0075384		-0.0175047		-0.0012521
-629.214	-0.0108563		-0.0124538		-0.009294		-0.0069123		-0.0075862		-0.0150038		0.0009986
-629.014	-0.0169847		-0.0225659		-0.0155558		-0.0196117		-0.0136702		-0.024739		-0.0110921
-628.814	-0.0163892		-0.0160122		-0.0049814		-0.0119432		-0.0090756		-0.0171302		-0.0026116
-628.614	-0.0187909		-0.0263632		-0.0215075		-0.0106186		-0.015171		-0.0231485		-0.0135837
-628.414	-0.019212		-0.0226113		-0.0128703		-0.013918		-0.0093797		-0.0228259		-0.0058995
-628.214	-0.0164418		-0.017134		-0.0108907		-0.0141104		-0.0101611		-0.0237693		-0.0044649
-628.014	-0.0114668		-0.0090514		-0.0078281		-0.0050183		-0.0051379		-0.0164178		0.00140937
-627.814	-0.006634		-0.0185942		-0.0113659		-0.0085271		-0.0048797		-0.0172183		-0.0032952
-627.614	-0.0145691		-0.0184171		-0.0155011		-0.0163256		-0.0107489		-0.0278679		-0.0072854
-627.414	-0.0127357		-0.0184601		-0.014744		-0.0125734		-0.0043399		-0.0120373		0.00387153
-627.214	-0.009027		-0.0115182		-0.0073404		-0.0041287		-0.0048289		-0.0173056		0.00097289
-627.014	-0.0134226		-0.0206195		-0.0137306		-0.0064087		-0.0157311		-0.0131871		-0.0035726
-626.814	-0.0185999		-0.0227808		-0.0138744		-0.0127492		-0.011432		-0.021352		-0.0032519
-626.614	-0.0139864		-0.0201425		-0.016743		-0.0120886		-0.0070217		-0.0162593		0.00295118
-626.414	-0.014138		-0.015846		-0.0139601		-0.0123468		-0.0087861		-0.0183572		-0.0006866
-626.214	-0.0084192		-0.0123675		-0.00546		-0.0071347		-0.0057708		-0.0190237		0.00490196
-626.014	-0.0130881		-0.0219862		-0.0036118		-0.0068217		-0.0109821		-0.0174873		0.00034447
-625.814	-0.0071482		-0.0156206		-0.0088692		-0.0083718		-0.0063822		-0.019999		0.00266939
-625.614	-0.0139319		-0.0200862		-0.0115477		-0.004004		-0.0081884		-0.0155519		0.00149815
-625.414	-0.0129898		-0.0171394		-0.0121671		-0.0068321		-0.010676		-0.0165815		-0.0085553
-625.214	-0.0120336		-0.0173179		-0.0050544		-0.0071516		-0.0123671		-0.0179358		0.0025073
-625.014	-0.0100222		-0.0154307		-0.0064303		-0.0070355		-0.010459		-0.0125377		0.00036608
-624.814	-0.0101674		-0.0170994		-0.0096998		-0.0098941		-0.0082289		-0.0148661		-0.0009751
-624.614	-0.0157826		-0.0252259		-0.0107483		-0.0057976		-0.0118364		-0.0133569		0.00037252
-624.414	-0.0105113		-0.0173039		-0.0112374		-0.0061617		-0.0107446		-0.0155575		-0.0068445
-624.214	-0.0164504		-0.0196113		-0.0188513		-0.0145876		-0.0142937		-0.017101		-0.0025809
-624.014	-0.0096611		-0.0137842		-0.010668		-0.0062893		-0.0136517		-0.00729		-0.0027683
-623.814	-0.0101816		-0.0134933		-0.010363		-0.0099354		-0.0111386		-0.0147033		-0.0055882
-623.614	-0.004631		-0.0146875		-0.0073545		-0.0097069		-0.011113		-0.0165674		-0.0026144
-623.414	-0.0132207		-0.0206663		-0.0099767		-0.0040143		-0.006547		-0.0242301		0.0025458
-623.214	-0.0154529		-0.0241748		-0.0194375		-0.0095641		-0.0149683		-0.0226396		-0.0046329
-623.014	-0.0060417		-0.0134915		-0.0102927		-0.0093652		-0.0086635		-0.0116636		0.00359796
-622.814	-0.0209145		-0.0229861		-0.0257827		-0.0197591		-0.0166938		-0.0284421		-0.0084435
-622.614	-0.010034		-0.0150521		-0.0130775		-0.0105272		-0.0123571		-0.0227306		-0.0014042
-622.414	-0.0162277		-0.0218039		-0.007991		-0.0072534		-0.0095646		-0.0149195		-0.0025832
-622.214	-0.0196378		-0.0219246		-0.0191077		-0.0154177		-0.009277		-0.0219321		-0.0069517
-622.014	-0.0156648		-0.0197449		-0.0148839		-0.014107		-0.0108678		-0.024202		-0.0063088
-621.814	-0.0091275		-0.0193104		-0.0143565		-0.0102137		-0.0077477		-0.0199453		-0.0040794
-621.614	-0.0043763		-0.014749		-0.0113642		-0.0080869		9.614e-05		-0.0160469		-0.0006741
-621.414	-0.0151491		-0.0218684		-0.0156193		-0.011952		-0.0102586		-0.0198479		-0.0091608
-621.214	-0.01109		-0.0268231		-0.0097433		-0.0053585		-0.0054616		-0.0160611		-0.0021569
-621.014	-0.0149842		-0.023159		-0.0159026		-0.0147169		-0.0108499		-0.0281656		-0.0103682
-620.814	-0.0068209		-0.0087193		0.00083122		-0.0020966		-4.498e-05		-0.0141602		0.00460952
-620.614	-0.0152173		-0.013128		-0.0083373		-0.0079649		-0.0067023		-0.0139586		0.00179816
-620.414	-0.0091663		-0.014946		-0.0096655		-0.0052521		-0.0060349		-0.024283		-0.0002097
-620.214	-0.0190315		-0.0205475		-0.010476		-0.01632		-0.0134069		-0.020014		-0.0100034
-620.014	-0.0161563		-0.0217545		-0.010361		-0.0079384		-0.0113469		-0.0157396		-0.0073279
-619.814	-0.0097384		-0.0095738		-0.0041722		-0.0060735		-0.0058795		-0.0109332		-0.0019691
-619.614	-0.0119534		-0.0171917		-0.0098922		-0.0108841		-0.0080094		-0.0219714		-0.0025868
-619.414	-0.0098422		-0.0112084		-0.0102608		-0.0113667		-0.009731		-0.016123		0.00018213
-619.214	-0.0074318		-0.0185026		-0.0108965		-0.0073507		-0.0070054		-0.0141896		-0.0012339
-619.014	-0.0125243		-0.0163657		-0.0162813		-0.0104206		-0.0040966		-0.0214385		-0.0032637
-618.814	-0.013959		-0.0198234		-0.011012		-0.0076655		-0.0076818		-0.0124591		-0.0016869
-618.614	-0.0147252		-0.0190201		-0.0136101		-0.0091132		-0.0083061		-0.0232774		-0.0044771
-618.414	-0.0166241		-0.0217494		-0.0207229		-0.016464		-0.0128705		-0.0283654		-0.0099708
-618.214	-0.0176641		-0.0203872		-0.0114518		-0.0126627		-0.0091723		-0.0192319		0.00049614
-618.014	-0.0127682		-0.017061		-0.0142839		-0.0111205		-0.0118333		-0.017145		-0.0051604
-617.814	-0.0131321		-0.0151736		-0.010906		-0.002255		-0.002257		-0.0160595		-0.0002983
-617.614	-0.0149795		-0.0196825		-0.0102923		-0.0126529		-0.0126414		-0.0181905		0.00042563
-617.414	-0.0153765		-0.0188992		-0.0133416		-0.0078933		-0.0028559		-0.013067		-6.681e-05
-617.214	-0.0134753		-0.0162683		-0.0128698		-0.01131		-0.0112532		-0.0181417		-0.005427
-617.014	-0.0152861		-0.0206641		-0.0132938		-0.0115049		-0.0055869		-0.0198495		-0.0061156
-616.814	-0.0176897		-0.0274511		-0.0149544		-0.0145201		-0.0167278		-0.0221731		-0.0099069
-616.614	-0.0166101		-0.0179424		-0.0113832		-0.0132663		-0.016223		-0.0224553		-0.0088774
-616.414	-0.0146045		-0.0134914		-0.0123279		-0.0051575		-0.0050766		-0.0128509		-0.0011311
-616.214	-0.0127797		-0.0165046		-0.0106165		-0.0028287		-0.0116646		-0.017434		0.00094891
-616.014	-0.0182526		-0.0195598		-0.0139056		-0.0098393		-0.011702		-0.0166353		0.0033008
-615.814	-0.0195644		-0.0216653		-0.0151605		-0.0125424		-0.0142477		-0.0189325		-0.0117664
-615.614	-0.010984		-0.0199617		-0.0122811		-0.0083542		-0.0104712		-0.0209268		-0.0029978
-615.414	-0.0189045		-0.0254579		-0.0119168		-0.0083051		-0.0097711		-0.0207223		-0.0067536
-615.214	-0.0128527		-0.0201614		-0.0122868		-0.0083282		-0.0076529		-0.0125186		0.00072511
-615.014	-0.0092756		-0.0188043		-0.0117965		-0.0107307		-0.0034268		-0.0185183		-0.0043467
-614.814	-0.0121757		-0.0105169		-0.0082656		-0.0057577		-0.001898		-0.0101281		0.00136227
-614.614	-0.0215242		-0.0245554		-0.0139408		-0.0112064		-0.0137571		-0.0244793		-0.0129096
-614.414	-0.0076599		-0.0191431		-0.014725		-0.0071591		-0.0112232		-0.0141967		-0.0001047
-614.214	-0.0158439		-0.0232549		-0.0172315		-0.0124608		-0.013733		-0.0237301		-0.0104358
-614.014	-0.0130999		-0.0154668		-0.0102528		-0.015211		-0.0136998		-0.019358		-0.0020293
-613.814	-0.0148747		-0.0193282		-0.0083646		-0.0129331		-0.0137001		-0.0207056		-0.0023952
-613.614	-0.010521		-0.0161841		-0.0063854		-0.0091129		-0.0093414		-0.0132583		-0.0005028
-613.414	-0.016436		-0.0206466		-0.0120671		-0.008968		-0.0106286		-0.0190654		-0.005387
-613.214	-0.0163997		-0.0159072		-0.015243		-0.0141397		-0.0066584		-0.0203244		-0.0045224
-613.014	-0.012992		-0.0204352		-0.0107894		-0.0114807		-0.0083327		-0.0146657		-0.0062239
-612.814	-0.0093052		-0.0217011		-0.0169141		-0.0121642		-0.010313		-0.0235969		-0.0077529
-612.614	-0.0121737		-0.022634		-0.0166918		-0.0106919		-0.008457		-0.025014		-0.003109
-612.414	-0.0138091		-0.0091264		-0.0056244		-0.0116231		-0.0012089		-0.0177017		-0.0031342
-612.214	-0.0142467		-0.0167997		-0.0057455		-0.0102182		-0.0078856		-0.0136848		0.00113533
-612.014	-0.0142177		-0.0156717		-0.0115771		-0.0108679		-0.0081176		-0.0198067		-0.0043935
-611.814	-0.0065758		-0.0165304		-0.0072283		-0.006072		-0.0068525		-0.0162969		-0.0003938
-611.614	-0.0146559		-0.0207918		-0.0128463		-0.0150975		-0.0138909		-0.0231172		-0.0049201
-611.414	-0.0087757		-0.0222441		-0.0179377		-0.0132704		-0.0120435		-0.0214792		-0.0004397
-611.214	-0.0110734		-0.0131544		-0.0143179		-0.0064464		-0.0060903		-0.0154172		0.00297727
-611.014	-0.0044188		-0.0124805		-0.0038651		0.0042975		0.00173791		-0.0083455		0.0003117
-610.814	-0.0136153		-0.0213441		-0.0123174		-0.0045405		-0.0100986		-0.0149036		-0.0044011
-610.614	-0.0176154		-0.0218851		-0.0122906		-0.0113881		-0.0100376		-0.0215907		-0.0045467
-610.414	-0.0111224		-0.0117169		-0.0145506		-0.0166886		-0.0113853		-0.0208147		-0.0009509
-610.214	-0.0112162		-0.0214302		-0.0129569		-0.0162801		-0.004712		-0.0193099		-0.007157
-610.014	-0.0118804		-0.0174902		-0.0055921		-0.0036412		-0.003872		-0.0165478		0.00231828
-609.814	-0.0094562		-0.0138663		-0.0047107		-0.0063907		-0.005631		-0.0154262		-0.0042609
-609.614	-0.0162306		-0.0128888		-0.0156681		-0.0200496		-0.0117545		-0.0223007		-0.0040328
-609.414	-0.0146829		-0.0196991		-0.0166479		-0.0138913		-0.0179286		-0.0208928		-0.0060939
-609.214	-0.0085707		-0.0133681		-0.0069595		-0.0079385		-0.0009436		-0.0181418		0.00089079
-609.014	-0.010191		-0.0194743		-0.0125431		-0.0066861		-0.00993		-0.0218838		0.00417708
-608.814	-0.0082472		-0.0166078		-0.0104278		-0.0077275		-0.0048268		-0.0173591		0.00254712
-608.614	-0.0122751		-0.0216118		-0.0144765		-0.0151309		-0.0087004		-0.0186389		-0.0064304
-608.414	-0.0159167		-0.0168001		-0.0134482		-0.0104045		-0.0101556		-0.0150956		-0.000296
-608.214	-0.009137		-0.0193178		-0.0126311		-0.0095297		-0.0113638		-0.0210822		-0.005941
-608.014	-0.0206759		-0.0214275		-0.0203517		-0.0141951		-0.0130306		-0.0236421		-0.0125133
-607.814	-0.0205576		-0.0234361		-0.010842		-0.0162781		-0.0135227		-0.0261737		-0.0072338
-607.614	-0.0093119		-0.0134029		-0.0139618		-0.0163768		-0.0079857		-0.0152472		-0.0032669
-607.414	-0.0173416		-0.0239846		-0.0144261		-0.0159446		-0.0145151		-0.024962		-0.0099417
-607.214	-0.0152568		-0.0136533		-0.0079205		-0.0067131		-0.0081748		-0.0162725		-0.0007285
-607.014	-0.0096504		-0.0133631		-0.0074339		-0.00303		-0.0021295		-0.0168225		0.00731158
-606.814	-0.0117609		-0.0137947		-0.0115989		-0.0091673		-0.0092274		-0.0167127		0.00360995
-606.614	-0.0145258		-0.0207644		-0.0169097		-0.0136094		-0.0145811		-0.0234612		-0.0108726
-606.414	-0.0073734		-0.0134198		-0.0120415		-0.0062927		-0.0057564		-0.013458		0.00021933
-606.214	-0.0074907		-0.0123713		-0.0007497		0.00472932		-0.0005312		-0.0174906		0.00251748
-606.014	-0.0133618		-0.0189395		-0.0114147		-0.0131635		-0.011702		-0.0237156		-0.004864
-605.814	-0.0135483		-0.0152219		-0.0083932		-0.0049762		-0.0058365		-0.0164152		-0.0055032
-605.614	-0.0127369		-0.0146648		-0.01329		-0.0119447		-0.0090338		-0.0189382		-0.0030772
-605.414	-0.009657		-0.0171797		-0.0114253		-0.0063356		-0.0057963		-0.0108239		0.00411189
-605.214	-0.0116141		-0.0225067		-0.0127462		-0.0077756		-0.0066912		-0.023314		-0.0055887
-605.014	-0.0116713		-0.0127824		-0.0144783		-0.006896		-0.0056077		-0.0145666		-0.0009014
-604.814	-0.0143504		-0.0172848		-0.0186275		-0.0172843		-0.0081694		-0.0180726		-0.0041874
-604.614	-0.0243065		-0.0221088		-0.0168611		-0.012403		-0.0119121		-0.0249245		-0.0003906
-604.414	-0.0104848		-0.0106955		-0.01283		-0.0056205		-0.007879		-0.0140043		-0.0021397
-604.214	-0.0152678		-0.0131518		-0.007229		-0.006121		-0.0031941		-0.0161409		0.00448619
-604.014	-0.0119197		-0.0178467		-0.0142949		-0.0109919		-0.0090571		-0.0209764		-0.0029394
-603.814	-0.0170688		-0.0177503		-0.0060904		-0.0071551		-0.0097767		-0.0241119		0.0010645
-603.614	-0.0043463		-0.016331		-0.0052002		-0.0116771		-0.0057172		-0.0187021		0.00556444
-603.414	-0.0157595		-0.0189659		-0.0116406		-0.0111726		-0.0101929		-0.0246802		-0.0043203
-603.214	-0.00854		-0.0158145		-0.0098701		-0.0054906		-0.0040796		-0.0167288		0.00291791
-603.014	-0.0155168		-0.0185277		-0.0101927		-0.0097966		-0.0108378		-0.0190838		-0.0004394
-602.814	-0.020734		-0.0188758		-0.0151205		-0.012879		-0.0149865		-0.0200569		-0.0099092
-602.614	-0.0150042		-0.0134918		-0.0071035		-0.0122108		-0.0069792		-0.0100919		0.00315961
-602.414	-0.0115018		-0.0125635		-0.011226		-0.0121775		-0.0034045		-0.0172274		0.00091185
-602.214	-0.0124521		-0.0139733		-0.0120346		-0.0120107		-0.0101151		-0.0157617		-0.0027484
-602.014	-0.0076801		-0.0202258		-0.0168139		-0.0160981		-0.0115786		-0.0211262		-0.0067613
-601.814	0.00166873		-0.012616		-0.0056693		-0.0050311		-0.0054838		-0.0111203		0.00342235
-601.614	-0.0040278		-0.016019		-0.0056014		-0.0037153		-0.0071193		-0.0119		-0.001029
-601.414	-0.0113162		-0.0184512		-0.0106775		-0.0070953		-0.0116926		-0.0152962		-0.0038399
-601.214	-0.0066754		-0.0175427		-0.0138182		-0.0109467		-0.0044007		-0.0232809		-0.00244
-601.014	-0.0074085		-0.0144477		-0.0114081		-0.0089976		-0.003521		-0.018982		-0.0015327
-600.814	-0.0137073		-0.0170927		-0.0136654		-0.0102461		-0.0043655		-0.011819		0.00114195
-600.614	-0.0063893		-0.0067668		-0.0084435		-0.006837		-0.003274		-0.0075482		-0.000886
-600.414	-0.0122883		-0.0123806		-0.0126218		-0.0057437		-0.0042118		-0.0162337		-0.0007429
-600.214	-0.0127862		-0.0142102		-0.0102097		-0.0060791		-0.0062221		-0.0201713		0.00355711
-600.014	-0.0123142		-0.0163069		-0.0165711		-0.0143453		-0.0052951		-0.0204444		-0.0028112
-599.814	-0.0138274		-0.0128319		-0.0128002		-0.0144839		-0.0072442		-0.0169766		-0.0059678
-599.614	-0.0020704		-0.0083625		-0.0046434		-0.0043167		-0.0034084		-0.0166288		-0.0003166
-599.414	-0.0076109		-0.011409		-0.0062408		-0.0082578		-0.003138		-0.0117269		0.00365638
-599.214	-0.0163277		-0.0126756		-0.0129178		-0.0116083		-0.0060315		-0.0207303		-0.0017781
-599.014	-0.013102		-0.0144146		-0.018548		-0.007173		-0.0069015		-0.0136947		0.00038562
-598.814	-0.0085932		-0.0095721		-0.0112065		-0.0111625		-0.0035769		-0.0155561		-0.0062941
-598.614	-0.0153026		-0.0152208		-0.0136542		-0.0073726		-0.0032668		-0.0159374		-0.0009275
-598.414	-0.0122246		-0.0198688		-0.0138053		-0.0090154		-0.006025		-0.0178348		-0.0050125
-598.214	-0.0159242		-0.0146536		-0.0094453		-0.0080823		-0.0042646		-0.0188177		-0.0025622
-598.014	-0.0134448		-0.017317		-0.0096582		-0.0170781		-0.0075735		-0.0223388		-0.0008817
-597.814	-0.0050627		-0.0176627		-0.0079376		-0.0045089		-0.005716		-0.0141366		0.00748253
-597.614	-0.0145162		-0.0152706		-0.0138215		-0.0099811		-0.0074485		-0.0183233		-0.0034469
-597.414	-0.0135421		-0.0175865		-0.0138093		-0.0071791		-0.0133067		-0.0212595		-0.0036622
-597.214	-0.011228		-0.0141452		-0.0095761		-0.0091767		-0.0003996		-0.0150189		-0.0044388
-597.014	-0.0095012		-0.0143799		-0.012153		-0.0057497		-0.00477		-0.0184687		0.00109326
-596.814	-0.0103346		-0.0110453		-0.0022425		-0.0076268		-0.007374		-0.0160196		0.00479514
-596.614	-0.0185468		-0.0162467		-0.0191306		-0.0174791		-0.0123311		-0.025712		-0.0074502
-596.414	-0.0067182		-0.0142336		-0.0101097		-0.005915		0.00082359		-0.0174685		-0.0040584
-596.214	-0.018284		-0.0190306		-0.0160284		-0.0139126		-0.008117		-0.0226506		-0.0078219
-596.014	-0.013409		-0.0190921		-0.0116762		-0.0065161		-0.0020066		-0.0255025		-0.0065331
-595.814	-0.0174715		-0.0188845		-0.010817		-0.0083945		-0.0108773		-0.019833		-0.0068545
-595.614	-0.0157194		-0.0161733		-0.0125429		-0.0141078		-0.0066249		-0.0246463		-0.0057295
-595.414	-0.0026314		-0.0157188		-0.0015999		-0.0089948		0.00019557		-0.0133126		0.00373183
-595.214	-0.0091736		-0.0139712		-0.0076946		-0.0068771		-0.0038411		-0.0127678		0.00283608
-595.014	-0.0077698		-0.0140539		-0.0116104		-0.0097067		-0.002907		-0.0136566		-0.0055567
-594.814	-0.0098989		-0.0142503		-0.0081664		-0.008164		-0.0075527		-0.0171483		0.00436377
-594.614	-0.0096956		-0.0163012		-0.0045283		-0.0031556		-0.0027882		-0.0162665		0.00106289
-594.414	-0.0143829		-0.0173595		-0.0140583		-0.0156025		-0.0045066		-0.0201348		-0.0006867
-594.214	-0.0067934		-0.0095461		-0.0062778		-0.0013977		-0.0030125		-0.0059308		0.00311471
-594.014	-0.0061519		-0.0081635		-0.0069891		0.00199636		-0.0003933		-0.0155826		0.00511146
-593.814	-0.0103502		-0.0173966		-0.0101945		-0.0103164		-0.0095086		-0.0159439		-0.0001724
-593.614	-0.0084879		-0.0146366		-0.0063483		-0.0072888		0.00298616		-0.0138159		-0.0019431
-593.414	-0.0137433		-0.0157009		-0.0061341		-0.0079221		0.00137134		-0.0126903		0.0028615
-593.214	-0.0192397		-0.0204069		-0.0172077		-0.0120783		-0.0065083		-0.0231945		-0.0015708
-593.014	-0.0140183		-0.014834		-0.0094785		-0.0092317		-0.0142177		-0.0256362		-0.0019328
-592.814	-0.022048		-0.0271575		-0.0168853		-0.0183712		-0.0116831		-0.028375		-0.0065469
-592.614	-0.0137541		-0.0136123		-0.0042331		-0.0079289		-0.0078018		-0.0176606		-0.0003394
-592.414	-0.0097179		-0.0127632		-0.0088713		-0.0058019		-0.0041087		-0.0155862		0.00206647
-592.214	-0.01493		-0.0210522		-0.0111328		-0.0173123		-0.0046626		-0.0219225		-0.0045293
-592.014	-0.012609		-0.0152049		-0.0128541		-0.0109444		-0.0105789		-0.0192807		-0.0022648
-591.814	-0.0052789		-0.013251		-0.0123694		-0.0017592		-0.0027483		-0.0186114		-0.0014841
-591.614	-0.0043877		-0.0107015		-0.0131512		-0.0105251		0.00671332		-0.0174616		0.0023692
-591.414	-0.0110034		-0.0158176		-0.0158768		-0.0172696		-0.0028773		-0.0198449		-0.0103441
-591.214	-0.0108257		-0.0208346		-0.0128895		-0.0072915		-0.0069664		-0.0169027		-0.0026551
-591.014	-0.017203		-0.0189034		-0.0154529		-0.0166472		-0.0106127		-0.025244		-0.0084885
-590.814	-0.0078326		-0.0176232		-0.0107924		-0.0072236		-0.0005781		-0.0212086		-0.0003279
-590.614	-0.0060349		-0.0104332		-0.0118354		-0.0091391		-0.0048765		-0.0180334		0.00218129
-590.414	-0.0086842		-0.0078541		-0.0114096		-0.0099991		-0.0079383		-0.0193297		0.00165138
-590.214	-0.0170103		-0.0122403		-0.0071579		-0.0145211		-0.0052176		-0.0169878		-0.0055145
-590.014	-0.0105469		-0.0127178		-0.0077484		-0.0050914		-0.0075352		-0.0131566		0.00145178
-589.814	-0.0074255		-0.0141079		-0.0096521		-0.0046934		0.00219492		-0.0190119		0.00380908
-589.614	-0.0185953		-0.0217202		-0.0157367		-0.013643		-0.010579		-0.0311637		-0.0045868
-589.414	-0.0161319		-0.0115513		-0.0071197		-0.0095969		-0.0030176		-0.0219383		0.00239841
-589.214	-0.0118062		-0.0139368		-0.0082482		-0.0096037		-0.0076377		-0.0176159		-0.0033652
-589.014	-0.0138156		-0.0169414		-0.0188351		-0.0084198		-0.0073228		-0.0243815		-0.0055644
-588.814	-0.0094764		-0.0142912		-0.0090744		-0.0051994		-0.0047656		-0.0131767		-0.0009004
-588.614	-0.0123017		-0.0145538		-0.0093894		-0.0070081		-0.0083691		-0.0162169		-0.0066673
-588.414	-0.0084542		-0.0162495		-0.007354		-0.0102042		-0.0068611		-0.0200672		-0.0004123
-588.214	-0.0104542		-0.0127567		-0.01404		-0.0052535		-0.0090776		-0.023141		0.00215395
-588.014	-0.0118362		-0.0078995		-0.0068992		-0.0011279		-0.0011476		-0.0199787		0.00253766
-587.814	-0.0104303		-0.0144845		-0.007313		-0.0133326		-0.0060158		-0.0202551		-0.0059295
-587.614	-0.0124636		-0.0156665		-0.0199397		-0.0158758		-0.0078597		-0.0236836		-0.0057413
-587.414	-0.0077018		-0.0175156		-0.0105344		-0.0062974		-0.0081656		-0.0099207		0.00253588
-587.214	-0.0052133		-0.0093184		-0.0107804		-0.0065018		-0.0036856		-0.013869		0.00822646
-587.014	-0.017469		-0.0156507		-0.0160361		-0.0083807		-0.0084636		-0.0234343		-0.0027408
-586.814	-0.0136725		-0.0136541		-0.0185734		-0.0066426		-0.008384		-0.0188478		-0.0064782
-586.614	-0.0117228		-0.0143472		-0.0080989		-0.0028332		-0.0022716		-0.0199771		0.00207612
-586.414	-0.0075894		-0.0158021		-0.0082786		-0.0100949		7.675e-05		-0.0159726		0.00011747
-586.214	-0.0151261		-0.0174486		-0.0195201		-0.0116682		-0.0058718		-0.0189336		-0.0007492
-586.014	-0.010946		-0.0187145		-0.0114813		-0.0135927		-0.0062957		-0.0206712		-0.0032751
-585.814	-0.0125706		-0.0209287		-0.0174855		-0.017382		-0.0122132		-0.0289748		-0.0109727
-585.614	-0.00944		-0.0167709		-0.0111965		-0.0106851		-0.0060017		-0.0236207		-0.0024998
-585.414	-0.0125286		-0.0112839		-0.0169901		-0.0116544		-0.0044241		-0.019922		0.00155741
-585.214	-0.0134493		-0.0186667		-0.0106301		-0.0108111		-0.0035874		-0.0147529		0.00016235
-585.014	-0.0183839		-0.0166831		-0.0151359		-0.00809		-0.0097504		-0.0202299		-0.0065797
-584.814	-0.0027115		-0.0070029		0.0026084		-0.0051772		0.00454494		-0.0105719		0.00405373
-584.614	-0.0142432		-0.0136697		-0.0092786		-0.0120359		-0.0097617		-0.0189082		-0.0024367
-584.414	-0.0105352		-0.0179127		-0.003683		-0.0128294		-0.0055633		-0.0221684		0.00516528
-584.214	-0.0118496		-0.0124674		-0.0123996		-0.010755		0.00175885		-0.0157211		-0.0043215
-584.014	-0.0066741		-0.0106329		-0.0075101		-0.0035749		0.00151589		-0.0157362		0.00585624
-583.814	-0.0166131		-0.0127612		-0.0098784		-0.0045822		-0.0002963		-0.0095832		-0.00193
-583.614	-0.0152704		-0.0154407		-0.0138863		-0.0113313		-0.0082049		-0.0228113		-0.0070215
-583.414	-0.0073022		-0.0133824		-0.0083511		-0.0116676		-0.0034699		-0.0108819		0.00040591
-583.214	-0.0173151		-0.0116737		-0.0064568		-0.0073311		-0.0034347		-0.017431		-0.0035884
-583.014	-0.0159197		-0.0227292		-0.0166076		-0.0132178		-0.0120049		-0.023287		-0.007951
-582.814	-0.0115187		-0.0191239		-0.0117381		-0.0113636		-0.0098097		-0.0229763		-0.0058062
-582.614	-0.0082935		-0.0131477		-0.0097989		-0.0085618		-0.0036788		-0.0168919		0.00271175
-582.414	-0.0100708		-0.017564		-0.0136885		-0.0119597		-0.0026416		-0.0203584		-0.0032387
-582.214	-0.0088954		-0.0133325		-0.0098529		-0.011963		-0.0069034		-0.0230236		-0.005031
-582.014	-0.0115771		-0.0131375		-0.0119276		-0.0090166		-0.0023145		-0.023718		0.00185832
-581.814	-0.0103242		-0.0140789		-0.0107854		-0.0082726		-0.0035681		-0.0223715		-0.0025664
-581.614	-0.0011428		-0.0103402		-0.007727		-0.0045399		-0.0032378		-0.0131436		0.00256583
-581.414	-0.0112613		-0.0116011		-0.0117403		-0.0125824		-0.0111284		-0.0188179		-0.0041689
-581.214	-0.0098097		-0.0112861		-0.0105184		-0.0090333		-0.0002574		-0.0140185		0.00145776
-581.014	-0.0109191		-0.0114795		-0.0139126		-0.0083484		-0.0088289		-0.0246397		-0.0037284
-580.814	-0.0150212		-0.0181928		-0.0170258		-0.0202823		-0.00782		-0.0239651		-0.0069605
-580.614	-0.0111068		-0.0185206		-0.0129389		-0.0082846		-0.0052208		-0.0120121		-0.0028536
-580.414	-0.0114632		-0.0076386		-0.0045215		-0.0092328		-0.0042394		-0.0145795		-0.0026256
-580.214	-0.0177689		-0.0198116		-0.0149689		-0.0123451		-0.012967		-0.0212803		-0.0088155
-580.014	-0.0131773		-0.0176096		-0.0105846		-0.0108542		-0.004891		-0.0174176		-0.0020047
-579.814	-0.0161926		-0.0122436		-0.0147913		-0.002939		-0.0061589		-0.0183189		0.00427258
-579.614	-0.0084699		-0.0214187		-0.0107366		-0.0103275		-0.0058253		-0.0217432		-0.0081813
-579.414	-0.0148624		-0.0196724		-0.0108417		-0.0093708		-0.007455		-0.0185444		-0.0028805
-579.214	-0.0101553		-0.009416		-0.0073549		-0.0071388		-0.0005705		-0.0161522		0.0104117
-579.014	-0.0090859		-0.0192542		-0.0093326		-0.0005077		-0.0021121		-0.0207333		-0.0014464
-578.814	-0.0112531		-0.0112366		-0.0167155		-0.0080715		-0.0047558		-0.0158946		-0.0046405
-578.614	-0.0212205		-0.0192199		-0.0178409		-0.0102003		-0.005594		-0.0199288		-0.0021723
-578.414	-0.006143		-0.0104001		-0.0052209		-0.0061707		-0.000464		-0.0135204		-0.0013388
-578.214	-0.0111279		-0.0149999		-0.0127289		-0.0125478		-0.0058368		-0.0213788		-0.0040604
-578.014	-0.0085466		-0.0082406		-0.0036822		-0.011034		0.00190192		-0.0123905		0.00383128
-577.814	-0.0141378		-0.0150542		-0.0152709		-0.0156822		-0.0037601		-0.0230646		-0.0017314
-577.614	-0.0079711		-0.0055891		-0.0068624		-0.0034017		0.00223036		-0.0236052		-0.000626
-577.414	-0.0080239		-0.0096077		-0.0082371		-0.0026917		-0.0096683		-0.0199958		0.00011648
-577.214	-0.0138574		-0.0101381		-0.0052173		-0.0080407		-0.0038068		-0.0190207		0.00239154
-577.014	-0.0115908		-0.0068148		-0.0053365		-0.0097147		-0.0010566		-0.0182456		0.00117351
-576.814	-0.0127929		-0.0197812		-0.0129855		-0.0143404		-0.0068602		-0.0255367		-0.0062167
-576.614	-0.0166787		-0.0143835		-0.0167404		-0.01092		-0.008733		-0.0279893		-0.0048839
-576.414	-0.0063855		-0.0096313		-0.0125905		-0.0074921		-0.0047468		-0.0194079		-0.0047292
-576.214	-0.0136648		-0.0126664		-0.0081369		-0.0045569		-0.0059489		-0.0199959		0.00481464
-576.014	-0.0124483		-0.0170188		-0.0083312		-0.0126115		-0.0067403		-0.0196137		-0.0075753
-575.814	-0.0042251		-0.0113254		-0.0119163		-0.0062248		0.00103688		-0.0199831		-0.0030855
-575.614	-0.0174735		-0.021208		-0.0205595		-0.0139318		-0.0101721		-0.0326964		-0.0107531
-575.414	-0.0047255		-0.0107541		-0.0084906		-0.0091841		-0.0004873		-0.0176542		-0.0038923
-575.214	-0.0225001		-0.020843		-0.0142925		-0.0224632		-0.0152307		-0.025933		-0.0063689
-575.014	-0.0081325		-0.013011		-0.0121058		-0.0100955		0.00128421		-0.0114574		0.00010798
-574.814	-0.0198533		-0.0168022		-0.0179311		-0.0139097		-0.0112508		-0.029099		-0.008578
-574.614	-0.0094686		-0.0088111		-0.0164666		-0.0119338		-0.0067938		-0.0177395		0.00121535
-574.414	-0.0108803		-0.0129482		-0.0102732		-0.0102369		-0.0005056		-0.0257529		-0.0030127
-574.214	-0.0100899		-0.0087278		-0.0088187		-0.0091121		-0.0046845		-0.0230168		9.32e-05
-574.014	-0.0091696		-0.0097356		-0.0111988		-0.013611		-0.0007604		-0.0177015		-0.0008322
-573.814	-0.0058875		-0.0082676		-0.009324		-0.0090767		-0.0047379		-0.0167953		0.00222451
-573.614	-0.0071248		-0.0141437		-0.00998		-0.0041705		-0.0081755		-0.0201179		-0.00368
-573.414	-0.0152409		-0.0146512		-0.0127731		-0.0134406		-0.0053854		-0.0182503		-0.0037
-573.214	-0.0097495		-0.0073644		-0.0090592		-0.0067875		-0.0008218		-0.0080399		0.00413723
-573.014	-0.0117173		-0.0135701		-0.0117498		-0.0094045		-0.0070897		-0.0154978		-0.0023115
-572.814	-0.011553		-0.0076572		-0.0111823		-0.0078153		-0.0111207		-0.0252479		-0.0042484
-572.614	-0.0148153		-0.0044682		-0.0086812		-0.0068517		-0.0032482		-0.0213857		0.00155362
-572.414	-0.0164008		-0.0206802		-0.0216897		-0.0183218		-0.009381		-0.0251027		-0.0059056
-572.214	-0.012884		-0.016836		-0.0135008		-0.0130713		-0.016263		-0.0232887		-0.0064055
-572.014	-0.0059676		-0.0105636		-0.0045191		-0.0098055		-0.0015599		-0.0135635		0.00286413
-571.814	-0.0097887		-0.0080022		-0.0103125		-0.0072922		-0.0072588		-0.0148503		0.00073444
-571.614	-0.0150086		-0.0137415		-0.0104861		-0.0128628		-0.005135		-0.020859		-0.0071341
-571.414	-0.0169339		-0.0140726		-0.0170261		-0.0116383		-0.0038788		-0.0192015		-0.0026454
-571.214	-0.0131846		-0.0148062		-0.0131596		-0.0130855		-0.0088532		-0.0201671		-0.0098604
-571.014	-0.0077831		-0.0128855		-0.0010937		-0.0059112		0.00326114		-0.012026		0.0061919
-570.814	-0.0081703		-0.0116474		-0.0073614		-0.0067757		0.00043888		-0.0192305		0.00142823
-570.614	-0.0110638		-0.0109608		-0.0098578		-0.003223		-7.026e-05		-0.012698		-0.0021262
-570.414	-0.0163133		-0.0101045		-0.0140863		-0.0148735		-0.0004664		-0.0248535		-0.0056018
-570.214	-0.0151247		-0.0143065		-0.012076		-0.0091608		-0.0078951		-0.0238574		-0.0039652
-570.014	-0.0077785		-0.0109063		-0.0125345		-0.0098281		-0.004452		-0.0218162		0.00183955
-569.814	-0.010714		-0.009267		-0.0051857		-0.0078997		0.00022243		-0.0145634		0.00660517
-569.614	-0.0154355		-0.0109977		-0.0146459		-0.0093752		-0.0080006		-0.016743		0.00209881
-569.414	-0.0128205		-0.012187		-0.0133233		-0.0086275		-0.0043476		-0.0193481		-0.0029868
-569.214	-0.0143318		-0.0112332		-0.0174174		-0.0105385		-0.003778		-0.0261386		-0.0068496
-569.014	-0.0107733		-0.0074261		-0.0083633		-0.0077093		-0.0058103		-0.0268732		-0.0055851
-568.814	-0.0091668		-0.0178433		-0.0179617		-0.0117734		-0.0086749		-0.0263846		-0.0076618
-568.614	-0.0140021		-0.0055237		-0.0176991		-0.0157605		-0.0052164		-0.0234985		-0.0041948
-568.414	-0.0120348		-0.006358		-0.0105693		-0.0073848		0.00206637		-0.0182253		0.00311824
-568.214	-0.0113983		-0.0117443		-0.0111785		-0.0030338		0.00149396		-0.0194972		-0.0002796
-568.014	-0.0070196		-0.0141636		-0.0111393		-0.0151418		-3.848e-05		-0.016562		0.00765457
-567.814	-0.0096318		-0.0097098		-0.0085806		-0.0027184		0.00563302		-0.0184264		0.00328823
-567.614	-0.0151629		-0.014257		-0.0121869		-0.0072294		-0.0086092		-0.0230221		-0.0082248
-567.414	-0.0196382		-0.0201318		-0.0185961		-0.0160606		-0.0106997		-0.027625		-0.0042671
-567.214	-0.0019863		-0.001356		-0.0053352		-0.0024311		0.00102019		-0.0121923		0.00545256
-567.014	-0.0141035		-0.0096403		-0.0092503		-0.0086105		0.00200369		-0.0223924		-0.0018133
-566.814	-0.0175585		-0.0170271		-0.0170083		-0.0088495		-0.0022498		-0.0281585		-0.000233
-566.614	-0.0159965		-0.0106489		-0.0076698		-0.0089016		-0.0028299		-0.0183174		-1.98e-06
-566.414	-0.0132991		-0.0125947		-0.014092		-0.0162771		-0.0097669		-0.0259753		-0.0060139
-566.214	-0.0064481		-0.0183051		-0.0126072		-0.0109623		-0.0057187		-0.0217384		-0.0011376
-566.014	-0.0081359		-0.0078407		-0.0087894		-0.0053475		0.00332132		-0.0159117		0.00372976
-565.814	-0.0033264		-0.0062502		-0.0128861		-0.006748		-0.0010651		-0.0190839		-0.0025892
-565.614	-0.009417		-0.0074128		-0.0126962		-0.0043682		-0.0008931		-0.0210451		0.00581393
-565.414	-0.0048518		0.0043735		-0.0075829		-0.0036205		0.00762028		-0.0143468		0.00447842
-565.214	-0.0093481		-0.0108392		-0.0070882		-0.0161909		-0.0015128		-0.0203512		0.00127018
-565.014	-0.0129325		-0.0125499		-0.0129857		-0.0109375		-0.0072362		-0.027842		-0.0020016
-564.814	-0.0185014		-0.0136806		-0.0187949		-0.0111842		-0.0072093		-0.017564		-0.0013999
-564.614	-0.0142191		-0.0141457		-0.0185317		-0.0144288		-0.0073475		-0.0309553		-0.0025371
-564.414	-0.0130771		-0.0170846		-0.0180213		-0.0062602		-0.0058333		-0.0209941		-0.0042107
-564.214	-0.0101576		-0.0134745		-0.0120388		-0.0147704		-0.0078247		-0.0153735		-0.0045287
-564.014	-0.0066535		-0.0205449		-0.016291		-0.0098202		-0.0088433		-0.0183152		-0.0079366
-563.814	-0.0119947		-0.0129291		-0.0153798		-0.009572		-0.0028127		-0.0170862		-0.0013976
-563.614	-0.0109485		-0.0111549		-0.0144943		-0.0097771		-0.0019226		-0.0241957		-0.0049118
-563.414	-0.014193		-0.0172627		-0.0194303		-0.0139236		-0.0094637		-0.0178686		-0.0072534
-563.214	-0.0129324		-0.0164475		-0.0151838		-0.013249		-0.0052299		-0.0165999		0.00023816
-563.014	-0.010939		-0.0070947		-0.0103349		-0.0098033		-0.000596		-0.0167479		0.00624102
-562.814	-0.0062506		-0.0087189		-0.0130922		-0.0096743		-0.0092704		-0.0195421		-0.002119
-562.614	-0.0123875		-0.0135189		-0.0101772		-0.0078133		-0.002506		-0.0155599		-0.0010633
-562.414	-0.0054625		-0.0086688		-0.0125111		-0.0104099		0.00077056		-0.0193249		0.00130816
-562.214	-0.0111707		-0.0055179		-0.0103206		-0.008943		-0.005069		-0.0209673		0.00353419
-562.014	-0.0128689		-0.013804		-0.0164387		-0.0162751		-0.0003875		-0.0226812		-0.0051487
-561.814	-0.0073887		-0.010563		-0.0047467		-0.0062743		0.00220749		-0.0188165		-0.0035688
-561.614	-0.0071331		-0.0028234		-0.0039608		-0.0047821		0.00275496		-0.0173611		-0.0014977
-561.414	-0.0044364		-0.0067063		-0.0061654		-0.0032529		-0.0024139		-0.0169614		-0.0027783
-561.214	-0.0085714		-0.0065443		-0.0134936		-0.0097738		0.00033724		-0.0186797		0.00679982
-561.014	-0.0099555		-0.0051984		-0.0102057		-0.0113566		0.00012573		-0.0237392		-0.0013755
-560.814	-0.0151103		-0.0118587		-0.0125258		-0.0103149		-0.0071652		-0.0257346		-0.0053671
-560.614	-0.0167432		-0.0115542		-0.0112609		-0.013797		-0.0025386		-0.0224563		-0.0077732
-560.414	-0.0134532		-0.0088014		-0.0135482		-0.0104005		-0.0042719		-0.0202785		0.00111019
-560.214	-0.0081353		-0.0064573		-0.0060737		-0.0076478		0.00190356		-0.0220297		-0.0039885
-560.014	-0.0112379		-0.0016508		-0.0094593		-0.0067283		-0.0038108		-0.0133245		0.00226979
-559.814	-0.0132525		-0.008679		-0.0113381		-0.0136888		-0.0010345		-0.024212		-0.0006745
-559.614	-0.0038011		-0.0089179		-0.0058945		-0.0079482		-0.0055582		-0.0186843		-0.0004187
-559.414	-0.012423		-0.0088019		-0.0113143		-0.0070478		-0.0013908		-0.0168994		0.00233894
-559.214	-0.0131599		-0.0150698		-0.0149327		-0.0115706		-0.0036726		-0.0211819		-0.0004961
-559.014	-0.0082456		-0.0167018		-0.0125373		-0.0082579		-0.0110714		-0.0177816		-0.0047195
-558.814	-0.0108889		-0.0107057		-0.0133547		-0.0143473		-0.0114115		-0.0230616		-0.0035527
-558.614	-0.0171789		-0.0173965		-0.0185944		-0.023782		-0.0076145		-0.0249018		-0.0096471
-558.414	-0.0127118		-0.0077286		-0.0107177		-0.0020941		0.00350215		-0.0195145		0.00543955
-558.214	-0.0107603		-0.0087376		-0.0153956		-0.0057736		-0.0018521		-0.0199926		-0.0048618
-558.014	-0.0063698		-0.0117181		-0.0107931		-0.0089326		-0.0048439		-0.0191795		-0.000902
-557.814	-0.0082765		-0.0075595		-0.0086434		-0.0020543		0.0005343		-0.0205962		0.00052719
-557.614	-0.0065109		-0.0057531		-0.0042992		-0.0054167		-0.004885		-0.0145424		0.00324504
-557.414	-0.0069733		-0.0011215		-0.0105025		-0.0088096		0.00149845		-0.0191594		0.00514089
-557.214	-0.0085531		-0.009203		-0.0112043		-0.0044525		-0.0065433		-0.0194873		7.965e-05
-557.014	-0.0045304		-0.0077085		-0.0140102		-0.0091413		-0.0030083		-0.0203472		-3.065e-05
-556.814	-0.0083805		-0.0137909		-0.0088185		-0.0122738		-0.002228		-0.0195823		0.00368513
-556.614	-0.0146881		-0.0137577		-0.0149682		-0.0047383		-0.0064201		-0.0236497		-0.0025346
-556.414	-0.0086404		-0.0096005		-0.0084106		-0.014696		0.00469498		-0.0186986		0.00439692
-556.214	-0.0087148		-0.0085184		-0.0103533		-0.0113896		-0.0017172		-0.020318		-0.0004017
-556.014	-0.0122565		-0.0066464		-0.0144824		-0.0069965		0.00356057		-0.0211475		0.00686906
-555.814	-0.0212741		-0.0123687		-0.0180183		-0.0159448		-0.0048358		-0.0295628		-0.0071737
-555.614	-0.0067794		-0.0075673		-0.0105658		-0.0098152		0.00206456		-0.0191803		0.0038466
-555.414	-0.0182064		-0.012753		-0.0138185		-0.0197569		-0.0103509		-0.0211581		-0.0044612
-555.214	-0.010441		-0.0134632		-0.0128016		-0.0143968		-0.000175		-0.0194155		0.00241605
-555.014	-0.0097408		-0.0078382		-0.0082051		-0.0058902		0.00273101		-0.0179865		0.00121719
-554.814	-0.0056465		-0.0055507		-0.0058073		-0.0044379		0.00318051		-0.0174267		0.00590138
-554.614	-0.0119798		-0.0050843		-0.0045703		-0.0041734		-0.0025782		-0.0118018		0.00132649
-554.414	-0.0093667		-0.0084307		-0.0138765		-0.0174361		-0.0020581		-0.0232719		-0.0013213
-554.214	-0.0109764		-0.0121603		-0.0166808		-0.0157454		-0.0034795		-0.0235589		-0.0055098
-554.014	-0.0093441		-0.0086589		-0.0114954		-0.0104302		-0.0042227		-0.0208958		-0.0031109
-553.814	-0.0109293		-0.0055102		-0.0038391		-0.0100006		0.00523906		-0.0199632		0.00231916
-553.614	-0.0092758		-0.0089391		-0.0084139		-0.0035144		0.00072874		-0.0150022		0.00529099
-553.414	-0.0150717		-0.0142455		-0.0189334		-0.0148632		-0.012078		-0.0254714		-0.0051316
-553.214	-0.0104219		-0.0178955		-0.0093818		-0.0100516		0.00262018		-0.013322		0.00038444
-553.014	-0.0068615		-0.0067531		-0.0079539		-0.0096852		-0.0026361		-0.0149644		0.00128654
-552.814	-0.0113043		-0.0163641		-0.0162606		-0.0099717		-0.0026256		-0.0251384		0.00341358
-552.614	-0.0190613		-0.0125569		-0.016339		-0.0115248		0.0018533		-0.0219224		-0.0030816
-552.414	-0.0081064		-0.0069438		-0.0114482		-0.0037878		-0.0033169		-0.0142202		-0.0003002
-552.214	-0.0131144		-0.0152198		-0.0170093		-0.0177662		-0.0079212		-0.0270253		-0.0062077
-552.014	-0.0131109		-0.0060559		-0.0114799		-0.0054763		-0.002146		-0.0249729		-0.0004421
-551.814	-0.0116805		-0.0101683		-0.0147021		-0.0071213		-0.0029646		-0.0161946		0.00043849
-551.614	-0.0132803		-0.0129845		-0.0153724		-0.0120388		-0.0060841		-0.0197763		-0.0019986
-551.414	-0.0132459		-0.0155973		-0.0167516		-0.0128911		-0.0075997		-0.0198537		0.00101924
-551.214	-0.0096475		-0.0059597		-0.0063917		-0.0021035		-0.0041842		-0.0192077		-0.0003471
-551.014	-0.0090546		-0.0143656		-0.014648		-0.0052121		-0.0053373		-0.0218637		-0.0015992
-550.814	-0.0080829		-0.0018631		-0.0092049		-0.007534		0.00110869		-0.0138128		0.00256673
-550.614	-0.0159589		-0.0109642		-0.0151785		-0.0068532		0.00186893		-0.0186935		0.00173933
-550.414	-0.0143552		-0.0086695		-0.014613		-0.0091922		-0.0014485		-0.0217074		-0.0014033
-550.214	-0.0122019		-0.0090033		-0.0130072		-0.0107082		-0.0080914		-0.0178111		-0.000973
-550.014	-0.0169612		-0.0149294		-0.0213414		-0.0096893		-0.0093998		-0.0212376		-0.0070469
-549.814	-0.023704		-0.0188901		-0.0244509		-0.0179067		-0.0034586		-0.0275046		-0.0058057
-549.614	-0.0068072		-0.0094443		-0.0105144		-0.0094067		0.0023478		-0.0206039		0.00732875
-549.414	-0.0148703		-0.0105793		-0.0155203		-0.0121502		-0.0003382		-0.0210473		0.00306975
-549.214	-0.0108072		-0.0122468		-0.0104448		0.00021359		0.00138522		-0.0159835		0.0002869
-549.014	-0.0070984		-0.0103181		-0.0083904		-0.0092222		-0.0008826		-0.0128728		-0.0015304
-548.814	-0.014509		-0.0106262		-0.0142965		-0.0119223		-0.0032189		-0.0228396		-0.0019565
-548.614	-0.012058		-0.0125166		-0.0101375		-0.0062901		-0.0053507		-0.0193946		0.00228117
-548.414	-0.017027		-0.012757		-0.009826		-0.0152659		-0.0008788		-0.0193243		-0.0040798
-548.214	-0.0100835		-0.0072749		-0.0062567		-0.0007554		0.00114691		-0.0157583		0.00436064
-548.014	-0.0108787		-0.0039939		-0.0077094		-0.0032047		0.0001412		-0.0160116		-0.0023765
-547.814	-0.0120214		-0.0093366		-0.0186571		-0.0073058		-0.0073618		-0.0224153		0.00229565
-547.614	-0.0103351		-0.0136804		-0.0119538		-0.0064574		-0.0006232		-0.0160398		-0.0022174
-547.414	-0.0099191		-0.0060536		-0.0107407		-0.0057348		-0.0015663		-0.0162955		0.00023899
-547.214	-0.0072888		-0.0028471		-0.0046171		-0.010039		-0.0028366		-0.0175804		-0.002558
-547.014	-0.0185427		-0.011506		-0.0139321		-0.0156757		-0.0070056		-0.0247288		-0.0018528
-546.814	-0.0055684		-0.0058006		-0.0100321		-0.0089876		-0.0007794		-0.016201		0.00177466
-546.614	-0.0098931		-0.0128969		-0.0180099		-0.0078783		-0.0021838		-0.0214794		-0.0051359
-546.414	-0.0188765		-0.0071703		-0.0150415		-0.0088491		-0.0037242		-0.0225644		0.00027557
-546.214	-0.0152717		-0.0124983		-0.0131106		-0.0070299		-0.0021921		-0.0239256		0.00019665
-546.014	-0.0077132		-0.0108371		-0.0075011		-0.0099615		-0.0011614		-0.026013		0.00166153
-545.814	-0.0083682		-0.0027561		-0.0080934		-0.0071947		0.00557076		-0.0224304		0.00332538
-545.614	-0.014694		-0.0111148		-0.0094751		-0.0129205		-0.0045247		-0.0252173		-0.0062884
-545.414	-0.0102927		-0.0061942		-0.0137246		-0.0080143		-0.0086559		-0.0182773		0.00081865
-545.214	-0.0029614		-0.0077452		-0.0047778		-0.0035067		0.00141573		-0.0212634		-0.0050001
-545.014	-0.0186307		-0.0196502		-0.0121744		-0.0161903		-0.0013339		-0.0284909		-0.0041882
-544.814	-0.0141534		-0.0080583		-0.0163362		-0.012738		0.00020653		-0.0199155		-0.0071226
-544.614	-0.0104753		-0.0049828		-0.003959		-0.0068846		-0.0020474		-0.0150695		-5.649e-05
-544.414	-0.0146413		-0.0129514		-0.0164331		-0.0171431		-0.0055335		-0.0286918		-0.0074833
-544.214	-0.0125435		-0.0130685		-0.006421		-0.0078762		-0.0008004		-0.0143145		-0.0023203
-544.014	-0.0082717		-0.0049878		-0.0131869		-0.0068037		-0.0042731		-0.0212636		-0.0012876
-543.814	-0.0197634		-0.0140292		-0.0115079		-0.0116935		-0.0080254		-0.022316		-0.0097515
-543.614	-0.0117806		-0.0117498		-0.00683		-0.0087907		-0.005805		-0.0252214		-0.0096079
-543.414	-0.0097789		-0.0026462		-0.0133498		-0.0102593		0.00041884		-0.0187531		0.00142803
-543.214	-0.0061962		-0.0057935		-0.0073382		-0.0081473		-0.0055508		-0.0148911		-0.0013941
-543.014	-0.0029926		-0.0009748		3.69e-05		-0.0066696		-0.0004812		-0.0159257		0.00407619
-542.814	-0.0120592		-0.0092951		-0.0178984		-0.0078078		0.00412289		-0.021279		-0.0044819
-542.614	-0.0049023		-0.0069175		-0.00839		-0.0070991		0.001186		-0.0179922		0.0033701
-542.414	-0.0153461		-0.0075193		-0.0078016		-0.0120921		0.00036275		-0.0239673		-0.0027309
-542.214	-0.0112022		-0.0081667		-0.0099503		-0.0058865		-0.0063996		-0.0246565		0.00237714
-542.014	-0.0118801		-0.0126457		-0.0093258		-0.0135203		0.0019703		-0.0229132		-0.0025264
-541.814	-0.0075437		-0.0056517		-0.0031		-0.0034611		0.00451186		-0.0101513		0.00720644
-541.614	-0.0027895		-0.0027386		-0.0057622		-0.0084676		0.00414066		-0.0189535		0.00333074
-541.414	-0.0070318		-0.0111907		-0.0082312		-0.0060132		-0.0037685		-0.0186833		0.00058486
-541.214	-0.0143345		-0.0115937		-0.0138111		-0.0148717		-0.0013809		-0.0206907		-0.0063328
-541.014	-0.010144		-0.0087112		-0.0093797		-0.0083548		-0.0038332		-0.0230009		0.00280627
-540.814	-0.012168		-0.0061561		-0.0109824		-0.0128129		-0.0047424		-0.0223572		-0.0011071
-540.614	-0.0102392		-0.0078749		-0.0121094		-0.0092397		-0.0045371		-0.0200802		0.00193294
-540.414	-0.0104976		-0.0057564		-0.0086384		-0.0017683		-0.0016704		-0.0187513		0.00474891
-540.214	-0.0022846		-0.0097525		-0.0045829		-0.0044611		0.00091112		-0.0158721		0.00484682
-540.014	-0.0059735		-0.0016021		-0.0075846		-0.0002207		0.00401513		-0.0162544		0.00404033
-539.814	-0.0141611		-0.0041051		-0.0130982		-0.0070169		-0.0010378		-0.0252606		0.00028244
-539.614	-0.0101586		-0.0107184		-0.0117043		-0.0084571		-0.0029741		-0.0252858		-0.0018111
-539.414	-0.0136112		-0.0136957		-0.0091024		-0.0091688		-0.005011		-0.0277006		-0.0027481
-539.214	-0.0100868		-0.0097084		-0.011167		-0.0074149		-0.0056935		-0.0192933		-0.0055097
-539.014	-0.0106526		-0.0117236		-0.0154173		-0.0096777		-0.0040264		-0.0226265		-0.0033679
-538.814	-0.011045		-0.0065055		-0.0043201		-0.0084498		0.00214265		-0.0180573		0.00184956
-538.614	-0.0056603		-0.0072704		-0.0121518		-0.0014521		0.00432236		-0.0192027		0.00253259
-538.414	-0.0118596		-0.0080018		-0.014676		-0.0062945		-0.0017943		-0.0217599		-9.805e-05
-538.214	-0.0197383		-0.0141768		-0.0186006		-0.0159468		-0.0113224		-0.0315897		-0.008214
-538.014	-0.0114042		-0.0069263		-0.0123199		-0.0068602		-0.0014632		-0.0215753		0.00420023
-537.814	-0.0128918		-0.0062024		-0.013213		-0.0090343		0.00036911		-0.0204383		0.00297259
-537.614	-0.0150212		-0.008215		-0.0175235		-0.0113872		-0.008064		-0.0217815		-0.0034816
-537.414	-0.0180705		-0.0020017		-0.0173196		-0.0157777		-0.0020873		-0.0191222		-0.0039759
-537.214	-0.0068158		-0.0099272		-0.0124415		-0.0098509		-0.0009235		-0.0239972		0.00014592
-537.014	-0.0131669		-0.0123866		-0.014007		-0.0111752		-0.0055987		-0.0221331		-0.0014032
-536.814	-0.0133179		-0.0176396		-0.0158894		-0.0097465		-0.0076456		-0.0261553		-0.0105153
-536.614	-0.0092947		-0.0078526		-0.0133239		-0.0063454		0.00199529		-0.0204791		0.0007646
-536.414	-0.0058446		-0.0085491		-0.009347		-0.0116226		-0.0065186		-0.0243827		-0.0036558
-536.214	-0.0137919		-0.0034413		-0.0118751		-0.0061247		-0.002065		-0.0162995		-0.0053059
-536.014	-0.0102613		-0.0103284		-0.0110288		-0.0116576		-0.0007678		-0.0231394		-0.0033663
-535.814	-0.0054484		-0.0090174		-0.0031838		-0.0034557		0.00226047		-0.0154555		0.00270243
-535.614	-0.0099214		-0.00955		-0.0066992		-0.0125229		-0.0002181		-0.0202497		0.00036622
-535.414	-0.0038339		-0.0120719		-0.0096967		-0.0062548		-9.338e-05		-0.0210221		-0.0017175
-535.214	-0.0074018		-0.0037892		-0.002714		-0.0038897		0.00446954		-0.0193897		0.00675624
-535.014	-0.0199006		-0.0146362		-0.0173552		-0.0210209		-0.0126132		-0.027704		-0.0089405
-534.814	-0.0110057		-0.0090196		-0.0126976		-0.0123466		-0.0033348		-0.0242229		0.00246352
-534.614	-0.0127911		-0.0031044		-0.0117492		-0.0132769		-0.0033203		-0.0196068		-0.0037641
-534.414	-0.0147824		-0.0066317		-0.0094912		-0.0164791		-0.0006928		-0.0215113		-0.0030459
-534.214	-0.0142048		-0.0130523		-0.0119055		-0.0177213		-0.0005333		-0.0257838		5.233e-05
-534.014	-0.010734		-0.0043032		-0.0114994		-0.0129117		-0.0038324		-0.020359		-0.0005681
-533.814	-0.0097785		-0.0100989		-0.0091594		-0.0059998		0.00307081		-0.0228048		-0.0016855
-533.614	-0.0108336		-0.0159639		-0.015068		-0.0110827		-0.0020736		-0.0244355		-0.0011956
-533.414	-0.0043671		-0.0034375		-0.0058527		-0.0052177		-0.0023175		-0.0173378		0.00556977
-533.214	-0.0144375		-0.0147796		-0.0126448		-0.0137755		-0.0028427		-0.0245878		-0.0015328
-533.014	-0.0162909		-0.0152506		-0.017752		-0.0128612		-0.0073259		-0.0281422		-0.0061929
-532.814	-0.0124589		-0.0102651		-0.0178078		-0.0121762		-0.0021848		-0.0257472		-0.0035277
-532.614	-0.0095057		-0.0024551		-0.0106432		-0.0063063		0.00635268		-0.0213561		-0.0024331
-532.414	-0.0131914		-0.0059454		-0.0153717		-0.010762		-0.0034365		-0.0268783		-0.000947
-532.214	-0.0143711		-0.0026054		-0.0105558		-0.005027		-0.0069843		-0.0231576		0.00102333
-532.014	-0.0047561		-0.0036014		-0.0101634		-0.0052903		0.00147631		-0.0189373		0.00692294
-531.814	-0.0139706		-0.0061329		-0.0166669		-0.0111596		-0.0072247		-0.0275484		-0.0001253
-531.614	-0.004535		-0.0051708		-0.0044156		-0.0065274		0.00475529		-0.0204616		0.00150735
-531.414	-0.0143736		-0.0093406		-0.016781		-0.0113736		-0.0037238		-0.0205572		-0.004265
-531.214	-0.0117319		-0.0109548		-0.0134624		-0.0093237		-0.0048161		-0.0211929		-0.0039123
-531.014	-0.011391		-0.0183022		-0.0110489		-0.0126273		-0.0015929		-0.0224443		-0.0017695
-530.814	-0.0089601		-0.0077264		-0.0099289		0.00023394		-0.003191		-0.023041		0.0035495
-530.614	-0.0038087		-0.002192		-0.0085269		-0.0060582		0.00733596		-0.0177635		0.00098417
-530.414	-0.012031		-0.0046428		-0.012606		-0.0097068		-0.0006692		-0.0258134		-0.0014388
-530.214	-0.0057948		-0.0044489		-0.0105866		0.00017245		0.00341869		-0.0136076		0.00034122
-530.014	-0.013941		-0.005006		-0.0131454		-0.00884		-0.005524		-0.0206781		-0.0001418
-529.814	-0.0113291		-0.009859		-0.0133671		-0.0113147		-0.003307		-0.0219995		-0.0115326
-529.614	-0.0093783		-0.0139253		-0.0119379		-0.014573		-0.0002853		-0.0217173		-0.0029906
-529.414	-0.0058886		-0.0084331		-0.0075908		-0.012099		-0.0032232		-0.0146333		0.00371076
-529.214	-0.0059437		-0.004624		-0.0117744		-0.0085642		5.754e-05		-0.0224767		-0.0010304
-529.014	-0.0096156		-0.0102531		-0.0150613		-0.0087618		-0.0065181		-0.0272763		-0.0091891
-528.814	-0.011976		-0.0115354		-0.0198495		-0.012859		-0.0125268		-0.0262305		-0.0036692
-528.614	-0.0137066		-0.0098257		-0.0177322		-0.0127685		-0.0011526		-0.0238999		0.00092928
-528.414	-0.0084493		-0.007547		-0.0053266		-0.0036846		0.00749619		-0.0191811		0.004794
-528.214	-0.0087108		-0.0116628		-0.0090558		-0.0046881		0.00246511		-0.0169272		0.00309048
-528.014	-0.0104891		-0.0075361		-0.0127503		-0.0043895		0.0060086		-0.0209369		-0.0003436
-527.814	-0.0137263		-0.0106997		-0.0198444		-0.0162733		-0.0033438		-0.0235087		-0.0042846
-527.614	-0.0047639		-0.0032055		-0.0127443		-0.0059456		0.00290478		-0.0273666		-0.0023467
-527.414	-0.0158251		-0.0076606		-0.0155682		-0.0138634		-0.0057864		-0.0322456		-0.0053668
-527.214	-0.0058458		-0.0021014		-0.006303		-0.0017053		0.00478271		-0.0142474		0.00411947
-527.014	-0.0152192		-0.0138421		-0.0097689		-0.0094467		0.0010741		-0.0239625		0.00095726
-526.814	-0.0099877		-0.0123079		-0.0207827		-0.0169465		-0.0084077		-0.0242092		-0.0010927
-526.614	-0.0178413		-0.0090604		-0.0138366		-0.0091117		0.00259706		-0.0192842		-0.0031533
-526.414	-0.0149189		-0.0140577		-0.0135745		-0.0128796		-0.007132		-0.0239468		0.00040868
-526.214	-0.0117449		-0.0148151		-0.0137662		-0.0160962		-0.0012107		-0.0255711		-0.0019777
-526.014	-0.0068948		-0.0085485		-0.007765		-0.0112262		-0.0006687		-0.0243793		-0.0014334
-525.814	-0.0098554		-0.0077583		-0.0127214		-0.0052463		0.00216199		-0.0196534		0.00524962
-525.614	-0.0154952		-0.0070535		-0.0159075		-0.0140163		0.00481942		-0.0201678		-0.0009928
-525.414	-0.0122965		-0.0073346		-0.0116008		-0.0045633		0.00055787		-0.0191485		0.00408084
-525.214	-0.0077511		-0.0069138		-0.0156376		-0.0131091		-0.0034441		-0.0255508		-0.0042722
-525.014	-0.0102542		-0.0066898		-0.0141241		-0.0117855		-0.0032694		-0.0249038		-0.0052502
-524.814	-0.0158569		-0.0084229		-0.0088443		-0.0062076		0.00034408		-0.0217987		-0.0033552
-524.614	-0.0024465		-0.0063023		-0.0103236		-0.0069606		0.00514637		-0.0210974		-2.239e-05
-524.414	-0.0107023		-0.0138444		-0.015558		-0.0109258		-0.000602		-0.0243568		-0.0012693
-524.214	-0.0089905		-0.0086088		-0.0140088		-0.0166974		0.0003858		-0.0210022		-0.0011113
-524.014	-0.0100242		-0.0062939		-0.0134961		-0.0152373		-0.0029704		-0.0231706		0.00281191
-523.814	-0.0067472		-0.0036288		-0.0103511		-0.0028875		0.00968395		-0.0180969		0.00438816
-523.614	-0.0069889		-0.0046341		-0.0118882		-0.0028563		0.00358913		-0.0216016		0.00248353
-523.414	-0.0058171		-0.0154689		-0.0140519		-0.0084551		0.00106959		-0.0257328		-0.0034141
-523.214	-0.0053043		-0.0075223		-0.0144457		-0.0041857		0.00564665		-0.019405		0.00130409
-523.014	-0.0089158		-0.0105712		-0.0149639		-0.011609		-0.0051295		-0.0256736		-0.0039571
-522.814	-0.0146241		-0.0190114		-0.0220844		-0.0128004		0.00185832		-0.0227393		-0.008742
-522.614	-0.0112667		-0.0131752		-0.0111777		-0.013777		-0.0068357		-0.0288973		0.00093688
-522.414	-0.0098795		-0.0069356		-0.0135266		-0.009203		-0.0017541		-0.0234941		0.00312403
-522.214	-0.0065067		-0.008881		-0.0156266		-0.0129313		-0.002603		-0.0223894		-0.0037155
-522.014	-0.0150683		-0.0182327		-0.0171445		-0.0181208		-0.0097548		-0.0307596		-0.0084584
-521.814	-0.0100053		-0.007822		-0.010789		-0.004416		-0.0015006		-0.0226124		-0.0026284
-521.614	-0.0145941		-0.0081792		-0.0154074		-0.0136207		-0.0031361		-0.0262976		-0.0075162
-521.414	-0.0172349		-0.0112387		-0.0053787		-0.0105437		-0.0055908		-0.0224943		-0.0045264
-521.214	-0.0125906		-0.006983		-0.0164137		-0.0087452		0.00241046		-0.0198299		0.00410045
-521.014	-0.0169397		-0.0110606		-0.0185954		-0.0139268		-0.0036355		-0.0250475		-0.0124224
-520.814	-0.0103548		-0.010875		-0.009466		-0.0074122		0.00421945		-0.0172951		0.00386922
-520.614	-0.0091856		-0.0073861		-0.0149828		-0.0046476		0.00066737		-0.019152		0.0024609
-520.414	-0.0080953		-0.0113729		-0.0187885		-0.0099953		-0.0063013		-0.0200344		-0.0009364
-520.214	-0.0048134		-0.0069956		-0.0101839		-0.0077872		0.00218196		-0.0190725		0.00428062
-520.014	-0.0037132		-0.0071735		-0.0063213		-0.0082105		0.00055977		-0.0156442		0.00079804
-519.814	-0.0041245		-0.0096043		-0.0132265		-0.0074805		0.00318086		-0.0187034		-0.0010726
-519.614	-0.0147766		-0.0074801		-0.0064069		-0.003918		0.00191825		-0.019275		0.00020956
-519.414	-0.0094807		-0.0162579		-0.0100469		-0.0132411		0.00408878		-0.0193572		-0.0038415
-519.214	-0.0155463		-0.0074478		-0.0112267		-0.0141316		-0.0022168		-0.0205977		-0.0018378
-519.014	-0.0128205		-0.0123688		-0.0109861		-0.0102323		0.00270234		-0.0257315		-0.0028242
-518.814	-0.0053969		-0.0018577		-0.0075511		-0.0077948		0.00483689		-0.0210181		-0.0035091
-518.614	-0.0144472		-0.0095096		-0.0153456		-0.0074959		-0.004607		-0.0280623		-0.00109
-518.414	-0.0085189		-0.0071002		-0.0146508		-0.0084155		0.000569		-0.0171453		0.00099559
-518.214	-0.0110518		-0.0077082		-0.0117896		-0.0061496		0.00199114		-0.0195349		0.00061302
-518.014	-0.0083491		-0.0014496		-0.0059983		-0.0067795		0.00543685		-0.0243738		0.00397696
-517.814	-0.0138612		-0.0156512		-0.0134087		-0.0171622		-0.0040319		-0.0319338		-0.0015961
-517.614	-0.0097962		-0.0036982		-0.0124907		-0.0116525		-0.0016736		-0.0178887		-0.0001758
-517.414	-0.0098628		-0.003617		-0.0174786		-0.0057022		-0.0010119		-0.0233277		-0.0022339
-517.214	-0.0086955		-0.0089374		-0.0153544		-0.0149333		-0.0058113		-0.0246405		0.00094533
-517.014	-0.0056698		0.00111936		-0.0049358		0.00170716		0.0007972		-0.0150885		0.00531569
-516.814	-0.0075053		-0.0065704		-0.0073858		-0.0106758		-0.0032881		-0.0235674		-0.0023008
-516.614	-0.0167168		-0.0144751		-0.0169171		-0.0167441		-0.0023549		-0.0260141		0.00185622
-516.414	-0.021		-0.0112851		-0.0196767		-0.0172484		-0.009307		-0.0278464		-0.0082514
-516.214	-0.0066192		-0.0053861		-0.014701		-0.0069301		-0.0020237		-0.0171238		0.00290641
-516.014	-0.0090437		-0.0015115		-0.0106183		-0.0031444		0.00444417		-0.0155126		0.00798328
-515.814	-0.0050622		0.00381031		-0.0126903		-0.0049424		0.00768313		-0.0169748		0.0115676
-515.614	-0.0084978		-0.0031398		-0.0097643		-0.0079631		0.00361771		-0.0163834		0.0018166
-515.414	-0.015908		-0.0160189		-0.0187256		-0.012435		-0.0038933		-0.0278695		-0.0084432
-515.214	-0.0077659		-0.0051338		-0.0114173		-0.0069364		-0.0011527		-0.0240546		-0.0001759
-515.014	-0.0075988		-0.0036657		-0.0120561		-0.0099049		-0.0065713		-0.0237716		-0.0007575
-514.814	-0.0041207		-0.004859		-0.01233		-0.0031579		-0.0015412		-0.0232466		-0.0004963
-514.614	-0.0101122		-0.0028844		-0.01174		-0.0024884		0.00222924		-0.0137646		0.00155601
-514.414	-0.0095077		-0.0076376		-0.0032905		-0.0076879		0.00619297		-0.0212755		0.0026374
-514.214	-0.0159765		-0.010377		-0.0122556		-0.0104928		-0.0039429		-0.0252266		0.00210595
-514.014	-0.0074213		-0.0061176		-0.0086519		-0.0053036		0.00629296		-0.0160906		0.00519395
-513.814	-0.0093043		-0.0114001		-0.0099338		-0.0066082		0.00250491		-0.0267166		0.00799409
-513.614	-0.0135858		-0.008231		-0.017203		-0.0088952		-0.001511		-0.0247519		-0.0045211
-513.414	-0.0046974		-0.0123151		-0.0146739		-0.0065003		0.00482299		-0.0238137		0.00226208
-513.214	-0.0148307		-0.0080687		-0.0180038		-0.0118492		-0.0062775		-0.0255242		-0.0065263
-513.014	-0.0077479		-0.0091781		-0.0129451		-0.0091999		-0.0047224		-0.0192969		-0.0024955
-512.814	-0.0064303		-0.0074045		-0.0051667		-0.0048156		0.00272327		-0.0262299		-0.000984
-512.614	-0.0099648		-0.0077744		-0.0066384		-0.0062934		0.00273656		-0.0219226		7.506e-05
-512.414	-0.0100715		-0.0077343		-0.009414		-0.0078131		0.00157679		-0.0286488		-0.0037289
-512.214	-0.0134958		-0.0082352		-0.0172742		-0.0077913		0.00243098		-0.0237179		-0.0024572
-512.014	-0.0050905		-0.0047148		-0.0090041		-0.0061702		0.00308439		-0.0179572		0.00123101
-511.814	-0.0194353		-0.0114165		-0.0159113		-0.0108025		0.00490261		-0.0279973		-0.0015297
-511.614	-0.0057363		-0.0085281		-0.0100939		-0.0136767		0.00072318		-0.0228221		0.00404477
-511.414	-0.0085705		-0.0057084		-0.0128976		-0.0071426		-0.0014853		-0.0134212		0.00272792
-511.214	-0.0060276		-0.0001792		-0.007887		-0.0017676		0.00905314		-0.0157846		0.00330079
-511.014	-0.0095858		-0.0020338		-0.0155109		-0.0009274		0.00584373		-0.0169092		0.00361591
-510.814	-0.0120342		-0.004178		-0.0115474		-0.0121037		0.00309536		-0.0228087		-0.0028556
-510.614	-0.0146076		-0.0070828		-0.0132159		-0.0085345		-0.0005328		-0.0285826		-0.0032136
-510.414	-0.0069014		0.00010008		-0.0117136		-0.0058091		0.00340244		-0.0179183		0.00020473
-510.214	-0.0151653		-0.0118928		-0.026556		-0.0132741		-0.0065327		-0.0268867		-0.0011884
-510.014	-0.0036827		-0.0086908		-0.0131086		-0.0098508		0.00107846		-0.0228591		0.00078183
-509.814	-0.0084613		-0.0044359		-0.0116989		-0.0068732		0.00617472		-0.0160841		0.00080001
-509.614	-0.0107534		-0.0103151		-0.0171255		-0.0164535		-0.0063214		-0.0316484		-0.0096398
-509.414	-0.0127797		-0.0087739		-0.0123263		-0.0104928		-0.0044906		-0.0219577		-0.0028503
-509.214	-0.007453		-0.005536		-0.005635		-0.0080948		0.00443129		-0.020817		0.00740288
-509.014	-0.0083485		-0.0011357		-0.0088859		-0.0122544		0.00188413		-0.0174694		0.00246837
-508.814	-0.0150591		-0.0093705		-0.0141594		-0.012829		-0.001743		-0.0280079		-0.0043908
-508.614	-0.0101871		-0.0016379		-0.016788		-0.0082175		0.00045815		-0.0218013		-0.0029242
-508.414	-0.0076909		-0.0133238		-0.0105632		-0.0116931		-0.0041088		-0.024095		0.00282722
-508.214	-0.0140132		-0.0080811		-0.0121713		-0.0057867		0.00411745		-0.0262039		0.00508274
-508.014	-0.0090861		-0.0027004		-0.0103588		-0.0068845		0.00438753		-0.0232062		-0.0006143
-507.814	-0.0094664		-0.0135603		-0.0139456		-0.0130036		-0.0004421		-0.0247878		-0.0027336
-507.614	-0.0141529		-0.0074262		-0.0180862		-0.0149517		-0.0073436		-0.0260813		-0.0031487
-507.414	-0.0071279		-0.0120274		-0.0101757		-0.0077516		0.00091082		-0.0221332		-0.0016028
-507.214	-0.0107263		-0.0036784		-0.0062728		-0.0085162		0.00181674		-0.0219619		0.00239549
-507.014	-0.0129575		0.00322857		-0.0109388		-0.0045325		0.00888684		-0.0121054		0.0017225
-506.814	-0.0071741		-0.0071911		-0.0135009		-0.0071624		0.00046955		-0.0192097		-0.0028262
-506.614	-0.0066136		-0.0089516		-0.0168002		-0.0154289		-0.0010962		-0.0274871		-0.0031914
-506.414	-0.01033		-0.0091582		-0.0100372		-0.0117565		0.00161378		-0.0288911		-0.0004704
-506.214	-0.0083744		-0.0048604		-0.0116487		-0.0096244		0.00274133		-0.0214492		0.00108474
-506.014	-0.0060976		-0.0017381		-0.0121402		-0.0057633		-0.0003086		-0.0268276		0.00475122
-505.814	-0.0099193		-0.0094304		-0.0193684		-0.0133083		-0.0022464		-0.0278205		-0.0047894
-505.614	-0.0115494		-0.007328		-0.0119669		-0.010756		-0.0012783		-0.0274252		-0.0015801
-505.414	-0.0080629		-0.0042171		-0.0148529		-0.0150651		-0.005363		-0.0204722		-0.0016842
-505.214	-0.000226		0.00104934		-0.005638		0.00081839		0.00884875		-0.0141915		0.00875689
-505.014	-0.0064349		-0.0076312		-0.00835		-0.0135149		0.00044641		-0.0229384		0.00372181
-504.814	-0.0093248		-0.0033225		-0.0103133		-0.0111566		-0.0006299		-0.0198131		0.00164308
-504.614	-0.0148557		-0.0127664		-0.0124594		-0.0092966		-0.0037164		-0.0263251		-0.0024031
-504.414	-0.0099256		-0.0110171		-0.0181054		-0.0063555		0.00124302		-0.0259419		-0.0007567
-504.214	-0.0072521		-0.0012158		-0.012625		-0.0105827		-0.0001498		-0.0241058		-0.0027269
-504.014	-0.0078872		-0.0089541		-0.0132845		-0.0061585		0.0024729		-0.0262429		7.227e-05
-503.814	-0.0143166		-0.0117803		-0.0214468		-0.0106839		-0.0073991		-0.0269411		-0.0071384
-503.614	-0.0105004		-0.0083264		-0.0095421		-0.007428		0.00833696		-0.0215848		0.00261325
-503.414	-0.0051229		-0.0053603		-0.0105276		-0.0057048		0.00426878		-0.0203426		0.00264387
-503.214	-0.0197342		-0.0098472		-0.0172947		-0.0162758		-0.0037563		-0.0252835		-0.0125591
-503.014	-0.00718		-0.0069289		-0.0189433		-0.012217		0.00345173		-0.0235476		-0.0035137
-502.814	-0.0111506		-0.0135368		-0.0154099		-0.0108485		0.00321178		-0.0243489		-0.008763
-502.614	-0.0137074		-0.009682		-0.0173301		-0.0142714		-0.0063707		-0.0273526		-0.0048671
-502.414	-0.009252		-0.0113335		-0.0119643		-0.0075411		-0.0006593		-0.0247602		-0.0039704
-502.214	-0.0076999		-0.0017975		-0.0123992		-0.004271		0.00308336		-0.0196706		5.57e-05
-502.014	-0.0096636		-0.0027928		-0.0118037		-0.0087732		0.00164714		-0.0184725		0.00144764
-501.814	-0.0011079		-0.003094		-0.0100967		0.00098456		0.00700086		-0.0181127		0.00894316
-501.614	-0.0133945		-0.0088582		-0.0110215		-0.0124825		-0.0049492		-0.0253657		-0.0043457
-501.414	-0.0168005		-0.0049472		-0.0159526		-0.0095915		-0.0038898		-0.0240865		0.00279081
-501.214	-0.0099165		-0.0035159		-0.0166985		-0.0102306		-0.0093646		-0.0313041		-0.0004378
-501.014	-0.0145175		-0.0124288		-0.0200732		-0.0122007		-0.0050711		-0.0343332		-0.0004936
-500.814	-0.0139266		-0.0079383		-0.0162242		-0.0113642		-0.0021869		-0.0220269		0.00035178
-500.614	-0.0135482		-0.0083154		-0.0093873		-0.0073254		0.00626571		-0.0240665		0.00157597
-500.414	-0.012179		-0.0062609		-0.0130715		-0.010904		0.00028962		-0.0203921		0.00182375
-500.214	-0.0071682		-0.0038135		-0.0090839		-0.0060437		0.0034812		-0.0184489		0.00375488
-500.014	-0.0047951		-0.004337		-0.0103603		-0.0049762		0.00405374		-0.0213952		0.00300464
-499.814	-0.0166504		-0.0048241		-0.0134245		-0.0137146		0.00182312		-0.0244369		-0.0007353
-499.614	-0.0156187		-0.0053549		-0.0118284		-0.0097785		0.0022561		-0.0180918		0.00210002
-499.414	-0.0070391		-0.0001993		-0.0042402		-0.0015865		0.00573767		-0.0156935		0.00586797
-499.214	-0.0112455		-0.0134128		-0.0178442		-0.0168187		-0.0003835		-0.0309644		-0.0047666
-499.014	-0.0093381		-0.008764		-0.0095216		-0.0115835		0.006451		-0.0313219		-0.0006175
-498.814	-0.0140178		-0.0046509		-0.0067682		-0.0111169		0.00448819		-0.0205084		0.00030947
-498.614	-0.0103023		-0.007619		-0.0137647		-0.0094643		0.00047874		-0.0181008		0.00134058
-498.414	-0.0067983		-0.0031338		-0.0140453		-0.0031724		0.00722034		-0.0211216		0.00677552
-498.214	-0.0056969		-0.0056579		-0.0070345		-0.0094821		0.00094068		-0.0190101		0.00659149
-498.014	-0.0077082		-0.0036456		-0.0173479		-0.0033872		-0.0009107		-0.0230772		-0.0001067
-497.814	-0.0029527		-0.002276		-0.0095126		-0.003847		0.0068538		-0.0197544		0.00509225
-497.614	-0.0077787		-0.0019104		-0.0122459		-0.0096115		0.0057233		-0.0253725		-0.0049558
-497.414	-0.0054943		-0.0079222		-0.0107293		-0.0074589		0.00431315		-0.0257257		0.00539742
-497.214	-0.0194109		-0.0049803		-0.0098117		-0.0136125		0.0033555		-0.0248079		-0.0020542
-497.014	-0.0088601		-0.0034222		-0.0115261		-0.0133447		0.00083998		-0.0311012		-0.0018149
-496.814	-0.0088232		-0.0007597		-0.0125144		-0.005769		-0.0014573		-0.0266557		0.00238971
-496.614	-0.0081498		0.00065435		-0.0081596		-0.0084128		0.0055514		-0.0280709		-0.0011064
-496.414	-0.0056172		-0.0066261		-0.0115434		-0.0116335		0.0017138		-0.0190702		0.00247407
-496.214	-0.0062065		-0.0089226		-0.0131735		-0.010214		-0.0008661		-0.0232757		0.00167471
-496.014	-0.0086671		-0.0063504		-0.01282		-0.0092828		-0.0004755		-0.0273908		-0.0009749
-495.814	-0.0132309		-0.006326		-0.0163452		-0.0100345		0.0001933		-0.0270104		-0.0052615
-495.614	-0.0096399		-0.0094428		-0.0240681		-0.0139953		-0.008475		-0.0329568		-0.0039069
-495.414	-0.0153		-0.0131454		-0.0171394		-0.0108903		-0.006267		-0.0287955		-0.0020982
-495.214	-0.0071897		-0.0054865		-0.010722		-0.0061037		0.00350943		-0.0165402		0.00456565
-495.014	-0.0060556		-0.0085035		-0.0118788		-0.0098656		-0.001698		-0.0278624		-0.0011184
-494.814	-0.0157555		-0.0069471		-0.0110681		-0.0102604		0.00250519		-0.0290409		0.00127714
-494.614	-0.0047123		-0.0032583		-0.0097611		-0.0099511		0.00977298		-0.0179478		0.00128251
-494.414	-0.0063868		-0.0012272		-0.0058829		-0.0019521		0.00768274		-0.0210457		0.00128887
-494.214	-0.0001355		0.00044459		-0.008801		-0.0016216		0.007735		-0.0182558		0.00613108
-494.014	-0.0099346		-0.0050269		-0.0112953		-0.0034991		0.00466168		-0.0146043		0.0058994
-493.814	-0.0120396		-0.0089716		-0.0127277		-0.0103361		-0.0004351		-0.0237387		-0.0019368
-493.614	-0.0160709		-0.0135108		-0.0147433		-0.014294		-0.0037594		-0.0260863		-0.0065258
-493.414	-0.0115185		-0.0016111		-0.0133138		-0.0127444		0.00281866		-0.0230044		-0.0017135
-493.214	-0.0153599		-0.0097711		-0.0126198		-0.0176602		-0.0026371		-0.0293461		0.0012537
-493.014	-8.47e-05		-0.0007824		-0.005765		-0.0073082		0.00192044		-0.0232066		0.00426107
-492.814	-0.0084936		-0.0063478		-0.0152656		-0.0089553		0.00297922		-0.0164765		0.00288541
-492.614	-0.0116579		-0.0030031		-0.019542		-0.0111331		0.00433937		-0.0192803		0.00256455
-492.414	-0.0104155		-0.0044213		-0.0143131		-0.0080409		0.00303523		-0.0280189		0.00418543
-492.214	-0.0067542		-2.509e-05		-0.0016602		-0.0039992		0.0139601		-0.0162557		0.00853979
-492.014	-0.0093689		-0.0071738		-0.0094552		-0.0054602		0.00212064		-0.0245239		0.00539604
-491.814	-0.0126589		-0.0096727		-0.0148		-0.0125235		-0.0003241		-0.0273543		0.00138696
-491.614	-0.0120786		-0.0084733		-0.0144033		-0.0084048		-0.0002179		-0.0255591		-0.0074115
-491.414	-0.0133847		-0.0117492		-0.018631		-0.0120821		-0.0037183		-0.0266317		-0.0023059
-491.214	-0.0080228		-0.0004593		-0.009294		-0.0037556		-0.0004632		-0.0152352		0.00522047
-491.014	-0.0110965		-0.0087558		-0.0172088		-0.0050877		0.00709727		-0.0212053		-0.0011877
-490.814	-0.0151663		-0.0128139		-0.0189041		-0.011987		-0.0057941		-0.0317364		-0.0071268
-490.614	-0.0136279		-0.0114715		-0.0118084		-0.0094612		0.00131313		-0.0221319		0.00236935
-490.414	-0.0105084		-0.0054565		-0.0145022		-0.0105641		0.00235673		-0.0224037		-7.988e-05
-490.214	-0.0148818		-0.0051346		-0.0154951		-0.0094548		-0.0009949		-0.0257718		-0.0111348
-490.014	-0.0062371		-0.0038016		-0.0129868		-0.0052864		0.00193801		-0.0215608		0.00231589
-489.814	-0.0084545		-0.0049735		-0.0039762		-0.0072457		0.00354125		-0.0208284		0.00136606
-489.614	-0.0193023		-0.0065397		-0.0155862		-0.012759		-0.0041141		-0.0283407		-0.0001452
-489.414	-0.0101541		-0.0087877		-0.0153071		-0.013431		-0.0036632		-0.0272385		-0.0018856
-489.214	-0.0097012		-0.0045217		-0.0162374		-0.0126586		0.00336583		-0.0302974		-0.0005475
-489.014	-0.0128706		-0.0029769		-0.0133403		-0.0107201		0.00093475		-0.0235464		-0.0002733
-488.814	-0.0064248		-0.009437		-0.0107153		-0.0048195		0.00338334		-0.021792		0.000936
-488.614	-0.0066513		-0.0005905		-0.0073469		-0.010537		0.00201792		-0.018031		-0.0002742
-488.414	-0.0098533		-0.004372		-0.0144655		-0.0089921		-0.0055176		-0.0220013		-0.0049337
-488.214	-0.0093526		-0.0048993		-0.0130658		-0.0042107		0.00174949		-0.0246912		-0.0032251
-488.014	-0.0146573		-0.0112213		-0.0160105		-0.012687		-0.0046491		-0.0258703		-0.0063144
-487.814	-0.0029269		0.0002203		-0.0047133		-0.0027039		0.00804224		-0.018662		0.00416022
-487.614	-0.003822		0.00070101		-0.0091238		-0.0010825		0.00459675		-0.0188881		0.00349084
-487.414	-0.0113057		-0.0092004		-0.01564		-0.0100148		0.00276906		-0.0223722		0.00161235
-487.214	-0.0058701		-0.00674		-0.0093897		0.00116189		0.00341712		-0.0218059		0.0074806
-487.014	-0.0114752		-0.0072359		-0.0102198		-0.0073598		-0.0030406		-0.0177009		-0.0031424
-486.814	-0.0142574		-0.0028216		-0.0093805		-0.0140267		0.00208407		-0.0189444		0.00169983
-486.614	-0.0139557		-0.0053086		-0.0096976		-0.0053845		0.00391371		-0.0280877		0.00553133
-486.414	-0.0030384		-0.0023463		-0.004238		-0.0007089		0.00412979		-0.0200555		-0.0007398
-486.214	-0.0119722		-0.0072598		-0.0096523		-0.0098326		0.00368886		-0.0208712		-0.000411
-486.014	-0.0128666		-0.0142663		-0.0171606		-0.0145647		-0.0049338		-0.0243014		-0.0006869
-485.814	-0.0132841		-0.0030099		-0.0077616		-0.0122477		0.00346462		-0.0215618		0.00211486
-485.614	-0.014194		-0.0016399		-0.0142742		-0.0122844		0.00168527		-0.0277555		0.0044985
-485.414	-0.0113232		-0.0038311		-0.0167136		-0.0092949		0.00462262		-0.0276807		-2.9e-07
-485.214	-0.0072426		-0.0064354		-0.0108449		-0.0117232		0.00077957		-0.0323019		-0.0005024
-485.014	-0.0105249		0.0018194		-0.0103704		-0.0014054		0.003462		-0.0202141		0.00213126
-484.814	-0.0048626		-0.0008339		-0.0075671		-0.0102616		0.00492414		-0.0260582		0.00081912
-484.614	-0.0104353		-0.0078292		-0.006223		-0.0063691		0.00532955		-0.0252913		-0.0068004
-484.414	-0.0049173		-0.0103172		-0.0141456		-0.0143171		-0.0010364		-0.0294143		-0.0085192
-484.214	-0.0056581		-0.0043703		-0.0088699		-0.0077199		0.00918866		-0.0151809		0.0013781
-484.014	-0.0126417		-0.0080406		-0.017611		-0.0182215		-0.0016923		-0.0297389		0.00194306
-483.814	-0.0099483		-0.0060356		-0.0130886		-0.0052949		0.00417939		-0.027926		0.00208333
-483.614	-0.0052205		-0.0123487		-0.0163157		-0.0114616		0.00226032		-0.021993		-0.0023365
-483.414	-0.0073754		0.00115738		-0.0107913		-0.0080841		0.00638371		-0.0202448		-0.0025941
-483.214	-0.0050154		-0.0040477		-0.0089217		-0.0049364		0.00141518		-0.0208593		-0.0014449
-483.014	-0.0141953		6.101e-05		-0.0134854		-0.0105074		0.00494502		-0.017931		0.00493242
-482.814	-0.0117482		-0.0049786		-0.0084331		-0.0081082		0.00475167		-0.0261874		-0.0007664
-482.614	-0.0071815		-0.0099417		-0.0120296		-0.0139453		0.00478651		-0.0304083		-0.000346
-482.414	-0.0036646		0.00315154		-0.0087897		-0.006325		0.00392755		-0.017725		0.00276218
-482.214	-0.0134417		-0.0106511		-0.0182756		-0.0100632		0.00608692		-0.0259885		-0.0034856
-482.014	-0.0131664		-0.0071237		-0.014142		-0.0055281		0.00316221		-0.0258612		-0.0023479
-481.814	-0.0062754		-0.0013269		-0.0114494		-0.0042074		0.00639963		-0.0215221		-0.0005404
-481.614	-0.009739		-0.0052185		-0.00995		-0.0100802		0.00570434		-0.0286859		0.00656071
-481.414	-0.0070932		-0.0043281		-0.0103743		-0.0116004		0.00338575		-0.0196917		-0.0041114
-481.214	-0.0075422		0.00032739		-0.0066244		-0.0094151		0.00660383		-0.0199856		0.00080016
-481.014	-0.0077409		0.00096627		-0.0120104		-0.0074916		0.00628061		-0.0251007		0.00181029
-480.814	-0.0080777		0.00057703		-0.0148432		-0.0057628		0.00378448		-0.0225702		0.00448166
-480.614	-0.0084715		-0.0059786		-0.0148512		-0.0065903		0.00409882		-0.0225461		-0.0012206
-480.414	-0.0017249		-0.0003872		-0.00629		-0.0031626		0.0124594		-0.0160998		0.00668077
-480.214	-0.0169267		-0.0025599		-0.0147078		-0.0119637		0.00365075		-0.0250612		-0.0030487
-480.014	-0.0059269		-0.0014251		-0.0092134		-0.0024381		0.00876204		-0.0225951		0.00299073
-479.814	-0.0009998		-0.0002785		-0.0089471		-0.0005608		0.0103997		-0.016021		0.00521855
-479.614	-0.0134408		-0.0058331		-0.0136519		-0.0078925		0.0045352		-0.0262632		-0.0046338
-479.414	-0.0169701		-0.0128055		-0.0204899		-0.0177609		0.00126663		-0.0329349		0.00316476
-479.214	-0.0123131		-0.011273		-0.0159698		-0.0056646		0.00610606		-0.0327127		-0.000567
-479.014	-0.0111393		-0.0049121		-0.0134862		-0.006944		-2.784e-05		-0.0220561		-0.0001731
-478.814	-0.0159976		-0.0058403		-0.0106622		-0.0087709		0.00295071		-0.0269869		0.00025805
-478.614	-0.0159501		-0.0066426		-0.0133725		-0.0140673		0.00822907		-0.0247346		0.00403455
-478.414	-0.0062182		-0.0043735		-0.0108099		-0.0081464		0.00485943		-0.0245828		0.00511063
-478.214	-0.0102352		-0.0013864		-0.0113129		-0.0133466		0.0001143		-0.0265419		0.00243423
-478.014	-0.0145913		-0.0084727		-0.0126875		-0.0053923		0.00470573		-0.0274879		-0.0040236
-477.814	-0.0100088		0.00014199		-0.0118141		-0.0051382		0.00855541		-0.0170677		0.00039556
-477.614	-0.0169892		-0.0096985		-0.0173183		-0.0123621		0.0008901		-0.0278772		-0.0090497
-477.414	-0.0063591		-0.0042135		-0.0193225		0.00111401		0.00701915		-0.0214032		0.00185585
-477.214	-0.0031445		-0.0091994		-0.0173178		-0.0130648		-0.0029871		-0.0304054		0.00093507
-477.014	-0.0081331		-0.0054445		-0.0102752		-0.0094075		0.00862161		-0.0220442		0.00177915
-476.814	-0.0043684		-0.0048741		-0.0125327		-0.0058523		0.0072078		-0.0261812		-0.0014753
-476.614	-0.0072908		-0.0032868		-0.0059172		-0.0089929		0.00857319		-0.0290905		-0.0017245
-476.414	-0.0124695		-0.0138802		-0.0167204		-0.009779		0.0005307		-0.0225398		-0.0012762
-476.214	-0.0098233		-0.003632		-0.0125443		-0.0139039		-0.0042335		-0.0287854		-0.003467
-476.014	-0.0132104		-0.0094573		-0.0165861		-0.0048841		0.00224029		-0.025088		-0.0032414
-475.814	-0.0174123		-0.011416		-0.0173954		-0.0195622		0.00026849		-0.0299184		0.00225788
-475.614	-0.0103742		-0.0060494		-0.0169121		-0.0110267		0.00591636		-0.0281586		-0.0067875
-475.414	-0.0101904		-0.0076597		-0.0113639		-0.0070762		0.00669434		-0.0206214		0.00287399
-475.214	-0.0123		-0.0067535		-0.0218272		-0.0128361		0.00537658		-0.0237418		-0.0040111
-475.014	-0.0109262		-0.0098775		-0.0159348		-0.0074836		-0.0025186		-0.0251709		-0.0005144
-474.814	-0.0132507		-0.0052341		-0.0113413		-0.0087193		0.00218569		-0.0285634		-1.309e-05
-474.614	-0.0085668		-0.009432		-0.0082254		-0.0116612		0.00766406		-0.0249237		-0.0041367
-474.414	-0.0127104		-0.006176		-0.0169875		-0.0145569		-0.0053153		-0.0322493		-0.0064326
-474.214	-0.0092779		-0.0052603		-0.0135446		-0.0056634		0.00216223		-0.0223024		0.00639286
-474.014	-0.0111666		-0.009383		-0.0147535		-0.0178958		0.00134533		-0.0304551		-0.0068476
-473.814	-0.0090114		-0.0059828		-0.0045679		-0.0056272		0.0126793		-0.0197115		-0.0018869
-473.614	-0.0093864		-0.0103377		-0.0114907		-0.0095814		0.00020993		-0.0236337		-0.0028246
-473.414	-0.0069282		0.00058573		-0.0084198		-0.0038437		0.00468391		-0.0231572		0.00379572
-473.214	-0.0099781		0.00100066		-0.0136957		-0.0118391		0.00609515		-0.018017		0.00563026
-473.014	-0.01339		-0.0044425		-0.0105477		-0.0087571		-0.0001113		-0.0260076		0.00097816
-472.814	-0.0126736		-0.0037352		-0.0149211		-0.0119661		0.00153085		-0.0275049		-0.002319
-472.614	-0.0156481		-0.0071854		-0.015432		-0.0152894		0.00276066		-0.0209502		-0.0037793
-472.414	-0.0157121		-0.0087158		-0.0129776		-0.0133684		0.00127143		-0.0272836		-0.0024666
-472.214	-0.0090619		-0.0034507		-0.010257		-0.0052578		0.00764818		-0.0257578		0.01065
-472.014	-0.0070577		-0.0065957		-0.0211124		-0.0040265		0.00640277		-0.0182562		0.00057688
-471.814	-0.0067888		-0.0125219		-0.014955		-0.0104945		-0.0029969		-0.024243		0.00019914
-471.614	-0.0110888		-0.0007151		-0.0125752		-0.0123408		0.0114699		-0.0272354		0.00433774
-471.414	-0.0126284		-0.0063719		-0.0133725		-0.0081889		0.00436902		-0.0263466		-0.0057556
-471.214	-0.0108671		-0.0067293		-0.0120403		-0.0149609		0.00293157		-0.0210507		-0.0053909
-471.014	-0.0096052		-0.0090868		-0.0151888		-0.0133694		0.00628261		-0.0270895		-0.0091193
-470.814	-0.0104579		-0.0028708		-0.0131154		-0.011881		0.00693021		-0.0255154		-0.000445
-470.614	-0.0040674		-0.0013271		-0.0091643		-0.0051982		0.00784776		-0.0240815		0.00342849
-470.414	-0.0103622		-0.0097386		-0.0154335		-0.0126236		0.00602973		-0.0269064		0.00040637
-470.214	-0.0095231		-0.005561		-0.0119997		-0.0049049		0.00929149		-0.0218395		0.00334855
-470.014	-0.001945		-0.0001511		-0.0066898		-0.0024582		0.00705955		-0.0204378		0.00236587
-469.814	-0.0080765		-0.0059166		-0.017212		-0.0085858		0.00484045		-0.0295181		-0.0032355
-469.614	-0.0106051		-0.0041997		-0.0102792		-0.0120878		0.0070202		-0.0241587		0.00433544
-469.414	-0.0133053		-0.0093426		-0.0113148		-0.0112231		0.00431766		-0.0259534		0.00207054
-469.214	-0.0115828		-0.009879		-0.0100173		-0.0050575		0.00080854		-0.0187129		-0.00061
-469.014	-0.0160086		-0.0103062		-0.0129507		-0.0057406		-0.0023906		-0.0310393		-0.0040919
-468.814	-0.013799		-0.0034012		-0.0135961		-0.0094734		0.00611663		-0.029287		-8.792e-05
-468.614	-0.005378		0.0008797		-0.0103697		-0.0040872		0.0065275		-0.0248075		0.00605923
-468.414	-0.0139848		-0.0040755		-0.0146367		-0.0135888		0.00462689		-0.0328955		-0.0034628
-468.214	-0.0135328		-0.0069124		-0.0279255		-0.0198082		0.00116595		-0.028614		-0.0092778
-468.014	-0.0096089		-0.0056759		-0.0149401		-0.0114288		0.00101397		-0.0271344		-0.0082127
-467.814	-0.0065317		-0.0001016		-0.0129051		-0.0097083		0.00116792		-0.0262778		-0.0001621
-467.614	-0.0157615		-0.0045675		-0.0189361		-0.0074946		0.00187545		-0.0257888		0.00047354
-467.414	-0.0103594		4.077e-05		-0.0077667		-0.009963		0.00605582		-0.0217262		0.00079289
-467.214	-0.0039468		0.00038452		-0.0067013		-0.0017305		0.00790229		-0.0252071		0.00202837
-467.014	-0.0116721		-0.0021355		-0.0121746		-0.0114778		0.00188004		-0.0235822		-0.0003922
-466.814	-0.0102925		-0.0046099		-0.0127274		-0.0165186		0.00564166		-0.0278718		-0.0030589
-466.614	-0.0008249		0.00109544		-0.0121566		-0.0006105		0.00602668		-0.0179652		0.00962249
-466.414	-0.0181934		-0.0070862		-0.0171328		-0.0120021		0.00025183		-0.0266575		-0.0007476
-466.214	-0.0099287		-0.012363		-0.0133025		-0.007754		0.00477933		-0.0265151		5.334e-05
-466.014	-0.0078772		0.00344569		-0.0100261		-0.0114133		0.00619276		-0.025564		0.00022602
-465.814	-0.0045275		-0.0023373		-0.0111468		-0.0013856		0.00862647		-0.0185617		0.0036135
-465.614	-0.0071203		-0.0020532		-0.0133363		-0.0065161		0.00778617		-0.026732		0.00132139
-465.414	-0.0120738		-0.001301		-0.0138174		-0.008973		0.00681805		-0.0317867		0.00216783
-465.214	-0.0053258		-0.0045731		-0.0069592		-0.0083309		0.00550801		-0.0240979		0.00497667
-465.014	-0.0069605		0.00739432		-0.0108434		-0.0065772		0.00699546		-0.0210987		0.00715628
-464.814	-0.0087326		-0.001037		-0.0080695		-0.007022		0.00484794		-0.0232278		0.00723565
-464.614	-0.0112922		-0.0006905		-0.0082826		-0.0047071		0.00707013		-0.0326759		0.00129629
-464.414	-0.0091556		-0.0014762		-0.013387		-0.0057619		0.00577417		-0.024533		0.00804787
-464.214	-0.0056369		0.0052534		-0.0132004		-0.0002105		0.0079843		-0.0234279		0.00361292
-464.014	-0.0044677		0.00337459		-0.0124196		-0.0091851		0.0104711		-0.0201289		0.00061155
-463.814	-0.0112229		-0.0054084		-0.0146964		-0.0134894		0.00158865		-0.0268976		-0.0032084
-463.614	-0.0069138		-0.0063055		-0.0089928		-0.0074678		0.00809472		-0.0186096		-0.0009018
-463.414	-0.002763		0.00160877		-0.0081421		-0.0039202		0.0122061		-0.024113		0.00769306
-463.214	-0.0085947		-0.0081872		-0.0173581		-0.0092374		0.00493511		-0.0318813		-0.0019892
-463.014	-0.0105452		-0.0048836		-0.0147199		-0.0135855		0.00355344		-0.0299102		0.00315574
-462.814	-0.0108666		-0.0002668		-0.0117422		-0.0012146		0.00867789		-0.0294693		0.00355269
-462.614	-0.007673		-1.533e-05		-0.0130754		-0.009303		0.00638248		-0.0262128		0.00081971
-462.414	-0.0090861		0.00552389		-0.0109713		-0.0102546		0.00683312		-0.0270038		0.00494775
-462.214	-0.0107648		0.00345765		-0.0089965		-0.006794		0.00990612		-0.0222082		0.00802051
-462.014	-0.0057312		-0.0001064		-0.0062624		-0.0109417		0.010116		-0.0252151		0.00314685
-461.814	-0.0062175		0.00290278		-0.0013913		-0.0006203		0.0130507		-0.0229587		0.00517311
-461.614	-0.0029837		0.00101321		-0.003848		-0.0017212		0.00772103		-0.0128286		0.00958265
-461.414	-0.0115535		0.00086199		-0.0183134		-0.0118968		0.00309633		-0.026769		-0.0013452
-461.214	-0.0050854		-0.0005093		-0.0152573		-0.00889		-0.0002101		-0.024179		0.00047082
-461.014	-0.0090603		-0.0085085		-0.0145048		-0.0097431		0.0102663		-0.0258065		-0.0015544
-460.814	-0.0070454		-0.008035		-0.0141209		-0.0131882		0.00656622		-0.0252727		0.00020564
-460.614	-0.0021413		0.00126162		-0.003628		-0.0038911		0.00799014		-0.014092		0.00352699
-460.414	-0.0087311		-0.0081605		-0.0172306		-0.0104504		0.00586026		-0.027704		0.00130645
-460.214	-0.0087135		-0.0037677		-0.0161578		-0.0080481		0.0117668		-0.0220109		0.00017973
-460.014	-0.0054302		0.00460249		-0.0060609		-0.0023406		0.00436863		-0.0253863		0.00298801
-459.814	-0.0104695		-0.0026733		-0.0210438		-0.0107897		0.00445742		-0.0362801		-0.0038423
-459.614	-0.0032732		-0.0041109		-0.00917		-0.0078169		0.00455115		-0.0209171		0.00436172
-459.414	-0.0115972		0.00260533		-0.0114441		-0.0156259		0.00463659		-0.0278091		0.00098868
-459.214	-0.0118113		-0.0053366		-0.0146021		-0.0108667		0.00479964		-0.0336401		0.00152704
-459.014	-0.0030894		0.00161457		-0.0106696		-0.0037028		0.00626294		-0.0208304		0.0045672
-458.814	-0.0119887		-0.0104436		-0.0156657		-0.0100352		0.00561016		-0.0228293		-0.0003873
-458.614	-0.0053074		-0.0039752		-0.0133741		-0.0069282		0.00695508		-0.028864		-0.0034943
-458.414	-0.0025333		-0.0006811		-0.0154426		-0.0023366		0.00967647		-0.0266085		0.00658064
-458.214	-0.0012297		-0.0019805		-0.0132688		-0.0073001		0.0114141		-0.022707		0.00387912
-458.014	-0.0166341		-0.0083986		-0.0159921		-0.0121834		0.00579293		-0.0263079		-0.0023692
-457.814	-0.0105571		-0.0061806		-0.0128215		-0.0063514		0.00302563		-0.0260534		0.0025514
-457.614	-0.0107147		-0.0006657		-0.0145145		-0.007706		0.00424879		-0.0234991		0.00310082
-457.414	-0.0130591		-0.00524		-0.009787		-0.0125959		-0.0032311		-0.0311631		0.00379302
-457.214	-0.0069683		0.004861		-0.0109346		-0.0019412		0.00421121		-0.0239645		0.00355142
-457.014	-0.0094429		-0.0026274		-0.0074352		-0.0079671		0.0064537		-0.023136		0.00205676
-456.814	-0.0059045		-1.367e-05		-0.0042957		-0.0014339		0.0111971		-0.0211149		0.00691062
-456.614	-0.0069574		-0.0079197		-0.0186789		-0.0086931		0.00105258		-0.028567		-0.0052343
-456.414	-0.0090854		0.00309051		-0.008242		-0.0029754		0.0067572		-0.0267786		0.00146153
-456.214	-0.0059849		0.00090424		-0.0095688		-0.0028462		0.00985184		-0.0261943		0.00057284
-456.014	-0.0135587		-0.0023537		-0.0151633		-0.0113471		0.00818511		-0.0289213		0.00152559
-455.814	-0.0147965		-0.0059039		-0.0154282		-0.0110298		0.00598217		-0.0306464		-0.0023483
-455.614	-0.007708		-0.007995		-0.015672		-0.007533		0.00230864		-0.0291163		-0.0027183
-455.414	-0.0141647		-0.0003971		-0.0117035		-0.0111593		0.00479882		-0.0284223		-0.0016669
-455.214	-0.0144466		0.00013178		-0.0135165		-0.0089978		0.00890924		-0.0242943		0.00274411
-455.014	-0.0051386		-0.0020279		-0.0109834		-0.0101664		0.00505928		-0.0276634		0.00046916
-454.814	-0.0083398		-0.002561		-0.010566		-0.0062876		0.00491272		-0.0236745		0.00291522
-454.614	-0.0173012		-0.0036554		-0.0155237		-0.0163438		-0.0003173		-0.0282297		0.00150982
-454.414	-0.006728		0.00039138		-0.0137128		-0.0041355		0.0133506		-0.0230057		0.00186454
-454.214	-0.0073455		-0.002016		-0.0125602		-0.0064384		0.00463699		-0.0303848		0.00290469
-454.014	-0.0117856		-0.0049439		-0.010475		-0.0045389		0.0100342		-0.0205383		0.00655634
-453.814	-0.0062009		0.00356741		-0.0083631		-0.0001156		0.00927953		-0.027469		0.00475109
-453.614	-0.0023736		-0.0047543		-0.009574		-0.0088331		0.00875219		-0.022282		0.00854005
-453.414	-0.0040892		-0.0105549		-0.0149254		-0.0103617		0.00643692		-0.0246083		0.0005504
-453.214	-0.0051698		-0.0008898		-0.0150187		-0.009586		0.00586451		-0.0253873		0.00422942
-453.014	-0.0103226		-0.0022427		-0.0132568		-0.0123114		0.00158671		-0.0278602		-0.0012288
-452.814	-0.0071014		0.00767735		-0.0119331		-0.007169		0.0103587		-0.0272309		0.00751249
-452.614	-0.0121477		-0.0074797		-0.0110362		-0.0139133		0.00822375		-0.0262581		-0.002684
-452.414	-0.0056227		-0.0033397		-0.0151292		-0.0064342		0.00817325		-0.0245298		-0.0051
-452.214	-0.008999		-0.0023359		-0.017875		-0.0019696		0.00669196		-0.0284363		0.001042
-452.014	-0.0082506		-0.0052493		-0.0153987		-0.0096637		0.00576741		-0.0247851		0.00446573
-451.814	-0.0054737		0.0044605		-0.0026237		-0.0021217		0.0113397		-0.0275423		0.00811268
-451.614	-0.0069945		0.00087951		-0.0108664		-0.0091416		0.0105008		-0.0278036		0.00486523
-451.414	-0.0055048		0.00478502		-0.0095966		-0.0087867		0.0124843		-0.0178041		0.00260344
-451.214	-0.0047165		0.0013259		-0.0126759		-0.0107541		0.0104525		-0.0253212		0.00685076
-451.014	-0.0148912		-0.0046908		-0.020708		-0.009261		0.00093595		-0.022333		0.00379995
-450.814	-0.0059181		-0.0029532		-0.011673		-0.0109084		0.00347109		-0.0226223		-0.004483
-450.614	-0.0038693		-0.0029178		-0.0096889		-0.0030891		0.00653111		-0.0231371		0.00596058
-450.414	-0.0179901		-0.0079785		-0.0244839		-0.020642		-0.0073886		-0.0333012		-0.0090475
-450.214	-0.011079		-0.002424		-0.0159903		-0.0118382		0.00421912		-0.0241563		0.00048043
-450.014	-0.0031697		-0.0083911		-0.0166027		-0.0147195		0.00631019		-0.026797		0.00221026
-449.814	-0.016374		-0.0029576		-0.0175721		-0.011269		0.00075159		-0.0291282		0.00069309
-449.614	-0.010612		-0.0022353		-0.0110323		-0.0105397		0.00481276		-0.0341864		-0.0005288
-449.414	-0.0046554		0.0016798		-0.0071674		-0.0069301		0.0101433		-0.0204429		0.00823559
-449.214	-0.0059929		-0.0082044		-0.0080974		-0.0107456		0.00660451		-0.0266674		0.00610235
-449.014	-0.0021744		-0.0023108		-0.0066113		-0.0105123		0.0120232		-0.0257153		0.0060988
-448.814	-0.0065671		-0.0019821		-0.0103771		-0.0071751		0.0128035		-0.0255763		-0.0036551
-448.614	-0.0094844		-0.0097446		-0.0179314		-0.0132721		-0.0018164		-0.0287624		-0.0008183
-448.414	-0.0059812		-0.0029813		-0.0132366		-0.0082496		0.00845042		-0.0256089		0.00513709
-448.214	-0.012434		-0.0038705		-0.0123928		-0.0060645		0.00647592		-0.0264901		-0.0003326
-448.014	-0.0065273		-0.0068772		-0.0131778		-0.0080876		0.0111602		-0.023679		0.00411274
-447.814	-0.0102828		-0.0048518		-0.0145462		-0.0131735		0.00683446		-0.0255739		-3.894e-05
-447.614	-0.0111049		-0.0036337		-0.014724		-0.0083061		0.00104241		-0.027251		-0.0018446
-447.414	-0.0104409		-0.0058706		-0.0154508		-0.0089918		0.00333385		-0.0322255		0.00019178
-447.214	-0.0109043		-0.0068801		-0.0232202		-0.0145204		0.0104873		-0.0257524		0.00253199
-447.014	-0.0069266		-0.0096912		-0.0171957		-0.0102934		-0.0002553		-0.0222913		0.00241023
-446.814	-0.0038847		-0.0013598		-0.0128933		-0.007464		0.00871925		-0.0227876		-0.000664
-446.614	-0.0072443		0.00371974		-0.0094065		-0.0042847		0.00896245		-0.0203234		0.00034379
-446.414	-0.0109574		-0.0053589		-0.0126935		-0.0087584		0.00452492		-0.0310807		-0.0063418
-446.214	-0.0112277		-0.0074726		-0.0137329		-0.0090806		0.00873426		-0.029114		0.00562154
-446.014	-0.0100245		-0.0095975		-0.010369		-0.0056837		0.00375127		-0.0236338		0.00330891
-445.814	-0.0110392		-0.0030017		-0.0164883		-0.0081061		0.00775945		-0.0251024		-0.0004578
-445.614	-0.0126891		-0.0044145		-0.0080549		-0.004964		0.0135534		-0.0280305		0.00323278
-445.414	-0.0137295		-0.0072176		-0.0163265		-0.01364		0.00051816		-0.0297955		-0.0041365
-445.214	-0.0141025		-0.0076737		-0.0177129		-0.0157788		0.00076801		-0.0333316		-0.0052972
-445.014	-0.0071142		-0.0009678		-0.0093241		-0.0082943		0.00307131		-0.0251121		0.00189003
-444.814	-0.0119204		-0.0089571		-0.0163218		-0.0107183		0.00665718		-0.0274928		-0.0001335
-444.614	-0.0048593		-0.0034259		-0.0029639		-0.006292		0.00709928		-0.0231393		0.00235562
-444.414	-0.0101736		-0.0065205		-0.0112378		-0.0084672		0.00488326		-0.0268667		-0.0031642
-444.214	-0.0062609		0.00249378		-0.0109632		-0.0052609		0.00513707		-0.0273257		0.0020148
-444.014	-0.0105528		0.00094377		-0.0123843		-0.005871		0.00572719		-0.0263765		0.00210405
-443.814	-0.0121543		-0.003315		-0.0159137		-0.0026092		0.00556852		-0.0335295		-0.0005077
-443.614	-0.0103165		-0.0045521		-0.0135597		-0.0074123		0.00271601		-0.0291852		0.00303769
-443.414	-0.0085806		0.00233787		-0.0136921		-0.00645		0.00675936		-0.0267947		0.00677283
-443.214	-0.0043611		0.00114736		-0.0123192		-0.0100751		0.008521		-0.0201727		0.00316388
-443.014	-0.0083827		-0.0110967		-0.0153632		-0.0134775		-0.0002828		-0.029422		-0.0043206
-442.814	-0.0080807		-0.0053671		-0.00993		-0.0140842		0.00605008		-0.0239991		0.00324371
-442.614	-0.006904		-0.003193		-0.0073625		-0.0085911		0.00629653		-0.0267614		0.00605566
-442.414	-0.0059634		-0.0025883		-0.0077696		-0.0024398		0.010285		-0.0204791		0.00204456
-442.214	-0.0137313		-0.0101505		-0.0203928		-0.0115388		0.00788762		-0.024833		0.00044499
-442.014	-0.0121428		-0.0042925		-0.0143391		-0.0029113		0.00504384		-0.0289274		-0.0006401
-441.814	-0.0069178		-0.0004541		-0.0110398		-0.0009967		0.0104893		-0.0218264		0.00314445
-441.614	-0.0072382		0.00037027		-0.0081048		-0.0112367		0.0144279		-0.0214827		0.00276443
-441.414	-0.0125507		0.00518668		-0.0135939		-0.0102417		0.0044222		-0.0300429		0.00345225
-441.214	-0.0160562		-0.0038102		-0.0197216		-0.0138001		0.00230432		-0.0307775		-0.0064469
-441.014	-0.0100302		-0.0003795		-0.0078774		-0.008853		0.00849084		-0.025249		0.00178916
-440.814	-0.009002		-0.0022826		-0.021013		-0.0080233		0.0044893		-0.0300236		-0.0015478
-440.614	-0.0095413		-0.0068124		-0.01795		-0.0173982		0.00557443		-0.03316		-0.008674
-440.414	-0.0130827		-0.0017619		-0.012929		-0.0076355		0.00581321		-0.0259946		0.00383632
-440.214	-0.0107696		-0.0059193		-0.0200103		-0.0103131		0.00596728		-0.0332678		0.00558483
-440.014	-0.0161736		-0.0131534		-0.018563		-0.019907		-0.0019011		-0.0369696		-0.0039367
-439.814	-0.0059484		-0.0056278		-0.0097023		-0.0117617		0.00602965		-0.026044		0.00296981
-439.614	-0.0155176		-0.0103265		-0.0158764		-0.0149814		0.00161015		-0.0329257		0.00091326
-439.414	-0.0070433		-0.0025141		-0.0126587		-0.0102041		0.00457423		-0.028323		0.00259289
-439.214	-0.0074733		-0.0027657		-0.0154051		-0.0071006		0.012625		-0.0230601		0.00428415
-439.014	-0.0037012		0.00593317		-0.0122444		-0.0065719		0.0129084		-0.0229667		0.0129005
-438.814	-0.007084		-0.0024268		-0.0201169		-0.0116077		0.00427496		-0.0291839		-0.0023141
-438.614	-0.0121843		-0.0076871		-0.0158349		-0.0147573		0.00539428		-0.0304315		0.00038334
-438.414	-0.0105222		-0.0004938		-0.0137922		-0.0084881		0.00722323		-0.0310027		-0.002395
-438.214	-0.0099226		-0.0038202		-0.0090489		-0.0055244		0.0150586		-0.0236856		0.0113542
-438.014	-0.0062361		0.00209028		-0.00816		0.00037075		0.0153052		-0.0265769		0.00796637
-437.814	-0.0126227		-0.0035014		-0.0125944		-0.0062761		0.0121782		-0.0286794		-0.0019136
-437.614	-0.0093012		-0.0075233		-0.0099086		-0.0080518		0.00964035		-0.0250587		0.00092712
-437.414	-0.0106587		-0.0044132		-0.0139152		-0.0104181		0.00864152		-0.0272927		0.00248986
-437.214	-0.0060716		0.00078066		-0.004196		-0.0056868		0.00970666		-0.0263361		0.0006402
-437.014	-0.0108646		-0.0044993		-0.0063909		-0.0082511		0.0058828		-0.0311972		0.00410612
-436.814	-0.0130872		-0.0040527		-0.0147175		-0.008981		0.00453102		-0.0324202		0.00156638
-436.614	-0.0095632		-0.0019181		-0.0064439		-0.0093762		0.0114506		-0.0279339		0.00274695
-436.414	-0.0043696		0.00351218		-0.0039456		0.00099326		0.0175411		-0.0231509		0.0072587
-436.214	-0.0116388		0.00114788		-0.0148372		-0.0095769		0.00660533		-0.0234735		-0.0001573
-436.014	-0.0104757		-0.0053181		-0.0160381		-0.0098052		0.00349143		-0.0316129		-0.0009545
-435.814	-0.0096235		-0.0057336		-0.0179652		-0.0061403		0.00800083		-0.0307202		0.00681199
-435.614	-0.0192899		-0.0010758		-0.0186072		-0.0111608		0.00795875		-0.0329039		-0.0012338
-435.414	-0.0127183		0.00112632		-0.0080199		-0.0037772		0.00728072		-0.0235752		0.00530301
-435.214	-0.0048492		0.00203894		-0.0085198		-0.0041868		0.00951127		-0.0273032		-0.0012269
-435.014	-0.0103528		0.00164576		-0.0121448		0.001636		0.0160432		-0.0224884		0.00052944
-434.814	-0.009401		-0.0069765		-0.0073072		-0.00976		0.00847644		-0.0240782		-0.000297
-434.614	-0.0023614		-0.0049883		-0.0165773		-0.0003373		0.0060953		-0.0249651		0.00460779
-434.414	-0.0069148		-0.0024885		-0.0151395		-0.0141322		0.00422818		-0.0223789		0.00118699
-434.214	-0.0080396		-0.0036661		-0.0068943		-0.0078562		0.0104449		-0.0252783		8.418e-05
-434.014	-0.0027252		-0.0013906		-0.0140919		-0.0038724		0.0111848		-0.0319015		0.00253845
-433.814	-0.0076288		-0.0023571		-0.0166733		-0.0087604		0.00788511		-0.0326589		0.00038094
-433.614	-0.0139948		-0.0172051		-0.0167749		-0.0155735		-0.0001214		-0.0387847		-0.0032394
-433.414	-0.0114707		-0.003689		-0.015901		-0.0125585		0.00040346		-0.0295389		-0.0022931
-433.214	-0.0049691		-0.000748		-0.0147163		-0.0099669		0.0108126		-0.0323087		-0.0014166
-433.014	-0.0110824		-0.0084374		-0.0141812		-0.0069424		0.0101525		-0.0273955		-0.0037805
-432.814	-0.0082441		-0.0066954		-0.0130901		-0.013872		0.00527694		-0.034781		-0.0022235
-432.614	-0.0053025		0.00111721		-0.0107091		-0.0095586		0.0130634		-0.0226212		0.00420535
-432.414	-0.0058416		-0.0038729		-0.0106385		-0.0099696		0.0112932		-0.0234552		0.00089622
-432.214	-0.0123868		-0.0003884		-0.0172691		-0.0052349		0.00011533		-0.0281339		0.00197657
-432.014	-0.0112209		0.0014725		-0.0093123		-0.0070501		0.0146041		-0.0213513		0.00235383
-431.814	-0.004687		0.00307649		-0.0134239		-0.0074692		0.00918597		-0.0304713		0.00403519
-431.614	-0.0072098		-0.0048565		-0.0184569		-0.0116666		0.00518597		-0.0348981		-0.0014949
-431.414	-0.0086643		0.00013923		-0.0053868		-0.0028235		0.0120512		-0.0296511		0.00580734
-431.214	-0.0112529		-0.0038074		-0.0150788		-0.0135644		0.00387017		-0.0341625		-0.0024559
-431.014	-0.0074377		-0.0048519		-0.0096857		-0.0134781		0.00962818		-0.0323917		-0.0003759
-430.814	-0.0125859		-0.0122004		-0.0169192		-0.009768		0.00807667		-0.0323225		0.00669517
-430.614	-0.0111452		-0.0038611		-0.0155663		-0.0123685		-0.0022791		-0.0276355		-0.0013934
-430.414	-0.008294		-0.0016113		-0.0201446		-0.0091959		0.00817422		-0.0297379		0.00154163
-430.214	-0.0079598		-0.000352		-0.003778		-0.0021044		0.0112851		-0.0225769		0.00562685
-430.014	-0.0126949		0.00170544		-0.0092298		-0.0002194		0.00885792		-0.0258199		0.00716508
-429.814	-0.0083579		-0.0058592		-0.017822		-0.0167874		0.00387691		-0.0296699		-0.0025647
-429.614	-0.0081728		-0.0037415		-0.0080915		-0.0092219		0.00706426		-0.0284674		0.008179
-429.414	-0.0063398		-0.0078744		-0.0127965		-0.0046548		0.0106041		-0.0294508		-0.0017204
-429.214	-0.0138759		-0.0073737		-0.0167152		-0.0113689		0.00036893		-0.0363633		-0.0006432
-429.014	-0.0107537		0.00202502		-0.0106258		-0.0053963		0.00457104		-0.0317219		0.00034446
-428.814	-0.0085035		-0.0038704		-0.0161006		-0.0064409		0.0126746		-0.0326512		-0.0008418
-428.614	-0.0158174		-0.0136056		-0.0158891		-0.0142353		0.00476507		-0.0349769		-0.0043768
-428.414	-0.0049474		-0.0035577		-0.0123849		-0.0114102		0.010133		-0.0291237		0.00270973
-428.214	-0.0031744		0.00558192		-0.0123342		-0.001395		0.0136084		-0.0264067		0.00619368
-428.014	-0.0117883		0.00195691		-0.0127896		-0.0074483		0.015433		-0.0274892		0.00178239
-427.814	-0.0130602		-0.0080533		-0.0116918		-0.0080478		0.0118103		-0.0260239		0.00233615
-427.614	-0.0105934		-0.0008029		-0.0014743		-0.0041698		0.016587		-0.0179488		0.00537809
-427.414	-0.0180427		-0.0064011		-0.0162242		-0.013617		0.00069942		-0.030723		-0.002722
-427.214	-0.0109644		0.00084874		-0.0077399		-0.0055744		0.0158428		-0.0266815		0.00684013
-427.014	-0.0068383		0.00220409		-0.0149223		-0.0062825		0.00838504		-0.0274237		0.0102638
-426.814	-0.0050641		-0.0010053		-0.0074857		-0.0030078		0.0108082		-0.0253466		0.00306697
-426.614	-0.0061519		-0.0023189		-0.012231		-0.0079752		0.00898048		-0.0256162		0.00097706
-426.414	-0.0145574		-0.0085067		-0.0171881		-0.0097611		0.0096148		-0.0246507		0.00153881
-426.214	-0.00279		0.00813276		-0.0108463		-0.0032111		0.0171401		-0.0220685		0.0071049
-426.014	-0.0115129		-0.0084949		-0.0157805		-0.0116166		0.00285351		-0.0310671		-0.0037034
-425.814	-0.0115832		-0.0065079		-0.0147467		-0.0083915		0.0113296		-0.0319322		0.00451246
-425.614	-0.0089277		-0.0003343		-0.0148211		-0.0123235		0.0101183		-0.0262916		0.00107467
-425.414	-0.0069634		-0.0029116		-0.0127248		-0.0060388		0.01184		-0.0286658		-0.000424
-425.214	-0.0097023		-0.0024924		-0.0174023		-0.0082983		0.00517747		-0.0266623		0.00142294
-425.014	-0.0010924		0.00290503		-0.0080451		-0.0079968		0.013582		-0.0245718		0.0104309
-424.814	-0.0009691		0.00164114		-0.0107023		-0.0039703		0.0127822		-0.0220241		0.00846974
-424.614	-0.0067402		-0.0016458		-0.0125979		-0.0094513		0.0100731		-0.0263751		0.00292522
-424.414	-0.0075476		-0.0036134		-0.0114251		-0.0027087		0.0136079		-0.0251799		0.00102117
-424.214	-0.0077812		-0.0029924		-0.0127129		-0.0032125		0.00752756		-0.0314054		0.00160033
-424.014	-0.0060474		-0.0076398		-0.0103908		-0.0057501		0.0051354		-0.0312873		0.00451658
-423.814	-0.0076529		0.00450325		-0.0056797		-0.0078121		0.0116793		-0.0301773		0.00183894
-423.614	-0.0170394		-0.0080781		-0.0206604		-0.0108348		0.00189256		-0.0313039		0.00120349
-423.414	-0.0057797		-0.0022135		-0.0168046		-0.009475		0.0086561		-0.0312641		0.00385228
-423.214	-0.0146461		-0.0093168		-0.0170886		-0.0136051		0.00138557		-0.0308606		0.00348195
-423.014	-0.0180169		-0.0074207		-0.020364		-0.0155767		0.00568053		-0.0368128		-0.0025954
-422.814	-0.0128617		-0.0013665		-0.0151514		-0.0085111		0.00559826		-0.0269132		-0.0021744
-422.614	-0.0135571		-0.0010027		-0.0130814		-0.0171117		0.00597285		-0.0311163		-0.0004315
-422.414	-0.0063206		-0.0015993		-0.007571		-0.0020538		0.0128559		-0.0236347		0.00195207
-422.214	-0.0075253		-0.0017261		-0.0113794		-0.0053352		0.0134281		-0.0275858		0.00321146
-422.014	-0.0111745		-0.0048362		-0.0145939		0.00013834		0.00229032		-0.0297437		0.00262658
-421.814	-0.0109955		-0.0036064		-0.0157041		-0.0099488		0.0102029		-0.0333772		0.0043467
-421.614	-0.0065678		0.00187173		-0.0161957		-0.0128445		0.00582055		-0.0210571		0.00268665
-421.414	-0.0009836		-0.0004442		-0.0174147		-0.0025748		0.0101233		-0.0321176		0.00513771
-421.214	6.017e-05		0.00794314		-0.0126615		-0.0012554		0.0156622		-0.0222165		0.00620564
-421.014	-0.0179586		-0.0140639		-0.0217651		-0.0149059		-0.0005499		-0.0369064		-0.0063138
-420.814	-0.0116415		-0.0071487		-0.0155362		-0.0143234		0.00708849		-0.0318649		0.00080593
-420.614	-0.0054761		-0.0010632		-0.0093554		-0.0070502		0.0129417		-0.0302714		0.00620424
-420.414	-0.0150735		-0.0038618		-0.0144404		-0.012224		0.00760971		-0.0281615		0.0078545
-420.214	-0.0095182		-0.0021702		-0.0144898		-0.0065421		0.0112493		-0.0293743		0.00167369
-420.014	-0.006525		-0.0026868		-0.0124442		-0.0098554		0.0130573		-0.0252483		0.00218497
-419.814	-0.0139471		-0.0014254		-0.0145991		-0.0048827		0.0081808		-0.0292507		-0.0024868
-419.614	-0.0102292		-0.0009568		-0.0176317		-0.0118879		0.00651401		-0.0346518		-0.0013597
-419.414	-0.0094452		-0.0013498		-0.0149996		-0.0076085		0.00813761		-0.0293943		0.00146616
-419.214	-0.0160276		-0.0090624		-0.0201768		-0.0116685		0.00886419		-0.0382619		-0.0032803
-419.014	-0.015064		-0.00048		-0.0129057		-0.0092981		0.0128167		-0.0325179		0.00202671
-418.814	-0.0144714		-0.0041353		-0.0133387		-0.0115213		0.00345632		-0.0270737		-0.0005055
-418.614	-0.0052363		-0.0023564		-0.0156826		-0.0030134		0.0102218		-0.0313614		0.00526228
-418.414	-0.0119229		-0.0012271		-0.0136048		-0.0044718		0.0123643		-0.0282501		-0.0011552
-418.214	-0.0082963		0.00285135		-0.0159123		-0.0146615		0.0108758		-0.0266817		0.00423098
-418.014	-0.0073442		-0.0058249		-0.0172772		-0.0118658		0.00918324		-0.02931		0.00026533
-417.814	-0.0109167		-0.0051354		-0.0167811		-0.0120632		0.00864778		-0.0323871		-0.0011686
-417.614	-0.0049098		-0.0019787		-0.0146436		-0.0048407		0.00998532		-0.0260116		-0.0006357
-417.414	-0.0029766		0.00182765		-0.008288		-0.0019349		0.010199		-0.0221965		0.00849227
-417.214	-0.0052154		-0.0007356		-0.0127678		-0.0083646		0.0113969		-0.026785		0.00445684
-417.014	-0.0023902		-0.0013139		-0.0072027		-0.0041348		0.0094518		-0.026717		0.00900494
-416.814	-0.0110654		-0.0051005		-0.0144945		-0.0081854		0.00258461		-0.0279506		-0.0019923
-416.614	-0.0073868		-0.0054007		-0.0117338		-0.0101804		0.0111558		-0.0292962		0.00380003
-416.414	-0.0136639		-0.0063672		-0.0123562		-0.0176879		0.00511304		-0.0362524		-0.0011035
-416.214	-0.0033713		7.231e-05		-0.0098842		-0.0055736		0.0136744		-0.0239948		9.634e-05
-416.014	-0.0052387		0.00274422		-0.0087765		-0.0070077		0.0202581		-0.0249711		0.00884263
-415.814	-0.0050719		0.00458678		-0.0107475		-0.0028051		0.0134041		-0.0232779		0.00616823
-415.614	-0.0109364		0.0010927		-0.0134904		-0.0108862		0.00654035		-0.0296634		-0.0017769
-415.414	-0.0090074		-0.0023724		-0.0126761		-0.0154887		0.00577156		-0.0285017		-0.0005066
-415.214	-0.0022878		-0.0010172		-0.0123089		-0.0103662		0.0144233		-0.0246996		0.00498582
-415.014	-0.0069582		0.00027771		-0.0087743		-0.0052616		0.0150987		-0.0254086		0.00744802
-414.814	-0.0073604		0.001039		-0.0026895		-0.0072049		0.0154219		-0.0263266		0.00560671
-414.614	-0.0113558		-0.0021444		-0.0168162		-0.0062023		0.00823103		-0.0281036		0.00592486
-414.414	-0.0025791		-0.0013606		-0.007707		-0.0046293		0.0146727		-0.0256019		0.00591811
-414.214	-0.0109317		-0.0073439		-0.0186491		-0.0081172		0.00424844		-0.0316974		0.00069388
-414.014	-0.0056552		-0.0016623		-0.0110683		-0.0041858		0.0123396		-0.0194538		0.00952007
-413.814	-0.0004554		0.00192731		-0.0112155		-0.0046851		0.0121185		-0.0306558		0.00991212
-413.614	-0.0101035		-0.0042726		-0.0126714		-0.0095299		0.00860009		-0.0298001		0.00217107
-413.414	-0.0036446		0.00737964		-0.0060705		-0.0109365		0.0191123		-0.0274457		0.00405439
-413.214	-0.0097863		-0.0011921		-0.0155066		-0.0078596		0.0165762		-0.0242855		-0.0024285
-413.014	-0.0073214		0.00168074		-0.0090298		-0.0047576		0.0132342		-0.0313098		0.0067902
-412.814	-0.01203		-0.0073266		-0.0098381		-0.0057451		0.0135558		-0.0281879		0.00599945
-412.614	-0.009224		-0.0050471		-0.0154477		-0.0126744		0.00708986		-0.0285197		0.00081597
-412.414	-0.0120454		-0.0004229		-0.0158051		-0.0020379		0.0104701		-0.0292608		0.00128588
-412.214	-0.0125003		-0.0083423		-0.0119039		-0.0053406		0.0133164		-0.0299315		0.00049383
-412.014	-0.0103314		0.00020749		-0.0128481		-0.0077999		0.0147733		-0.0298717		0.00114527
-411.814	-0.0089926		0.00120692		-0.0081654		-0.0061735		0.00633042		-0.0255205		0.00563686
-411.614	-0.0124932		-0.0004787		-0.0137972		-0.0086009		0.0135545		-0.0311226		0.00044478
-411.414	-0.009984		-0.0056662		-0.0129734		-0.0120435		0.00532855		-0.0321289		-0.002795
-411.214	-0.011058		-0.0032818		-0.0173207		-0.0124368		0.00601809		-0.0381579		-0.0066983
-411.014	-0.0038353		-0.0014169		-0.0100884		-0.0058584		0.00808014		-0.0283485		0.00499045
-410.814	-0.0153089		-0.0069556		-0.0188		-0.0153876		0.00424339		-0.0322874		-0.0001088
-410.614	-0.0157855		-0.0087731		-0.0203773		-0.0084022		0.0117677		-0.0340095		-0.0008601
-410.414	-0.0128059		-0.0005945		-0.0149191		-0.0078401		0.00824963		-0.0335229		7.942e-05
-410.214	-0.0209018		-0.0055185		-0.0160737		-0.0133351		0.00112861		-0.0378676		-0.0028359
-410.014	-0.0134101		-0.0070085		-0.0169732		-0.009202		0.00624279		-0.0351928		-0.0001072
-409.814	-0.0085941		-0.0041204		-0.0174329		-0.0039323		0.0082179		-0.0306341		0.00034658
-409.614	-0.0173205		-0.0090731		-0.0134905		-0.0140756		0.00773209		-0.0297299		-0.0008216
-409.414	-0.006341		0.00021		-0.0125574		-0.0069535		0.0121387		-0.0272073		0.00084895
-409.214	-0.0138123		-0.0049191		-0.0090396		-0.0154203		0.0111087		-0.0302672		0.00168805
-409.014	-0.0046434		-0.0028921		-0.0110029		-0.0085086		0.0141189		-0.0291556		0.00553584
-408.814	-0.0080025		-0.0021404		-0.0104229		-0.0035271		0.0136507		-0.0257104		-0.0002082
-408.614	-0.007144		0.00201984		-0.0136132		-0.0107524		0.0116075		-0.0302886		-0.001242
-408.414	-0.0078526		-0.0018859		-0.0085223		-0.0020008		0.0198365		-0.0253179		0.00744293
-408.214	-0.0084213		-0.007447		-0.0188748		-0.0148339		0.00814723		-0.0365452		-0.0095657
-408.014	-0.0061493		0.00033134		-0.0090465		-0.0043688		0.0164603		-0.028168		0.00281441
-407.814	-0.0096459		-0.0024351		-0.0160701		-0.0029434		0.0122852		-0.030341		0.00034052
-407.614	-0.0104646		-0.0017761		-0.0134283		-0.0094901		0.00905831		-0.0257653		0.00040065
-407.414	-0.0070877		-0.002607		-0.0149637		-0.0121184		0.0121316		-0.0231715		0.00641708
-407.214	-0.0038779		0.00238673		-0.0094687		-0.00385		0.0119637		-0.0236403		0.00794591
-407.014	-0.0181534		-0.0042418		-0.0178451		-0.0218986		0.00885113		-0.0303209		-0.0002733
-406.814	-0.0052775		-0.0050073		-0.0124318		-0.0066143		0.00640796		-0.0228275		-0.0005797
-406.614	-0.0101469		-0.0022407		-0.0137042		-0.0110505		0.0135805		-0.0307205		0.00436678
-406.414	-0.0073538		-9.767e-05		-0.016752		-0.0051509		0.00960215		-0.0351		0.00153751
-406.214	-0.0087812		-0.0065218		-0.0152097		-0.0117303		0.00930061		-0.0369962		-0.0007811
-406.014	-0.0081676		-0.0022154		-0.0129268		-0.0087511		0.012863		-0.0303836		0.00793331
-405.814	-0.0145075		-0.0025949		-0.0154579		-0.0069134		0.00546044		-0.0284756		-0.0004487
-405.614	-0.0039896		0.00080173		-0.0097116		-0.0083582		0.0120576		-0.0244963		0.0059189
-405.414	-0.0038338		0.00389225		-0.0149935		-0.0102486		0.0182823		-0.0292131		0.00986694
-405.214	-0.0116037		-0.0007541		-0.0178715		-0.0101499		0.00607757		-0.0329049		0.00473096
-405.014	-0.0086857		0.00013811		-0.0136041		-0.0055708		0.0126898		-0.02749		0.00369441
-404.814	-0.0041672		-0.0047177		-0.0130616		-0.0097401		0.0133346		-0.0315731		0.00473471
-404.614	-0.012126		0.00143174		-0.0119954		-0.0044084		0.0102156		-0.0328863		-0.0002591
-404.414	-0.0102437		-6.826e-05		-0.0167063		-0.0068161		0.0130007		-0.0322533		0.0033895
-404.214	-0.0177136		-0.0107629		-0.0256041		-0.0181029		0.00718052		-0.0364197		-0.004767
-404.014	-0.0063914		-0.0007487		-0.0093768		-0.0040635		0.0127573		-0.0315964		0.00506193
-403.814	-0.0139164		-0.0103163		-0.0142329		-0.0145718		0.00618737		-0.0335726		-0.0002602
-403.614	-0.010782		-0.0056126		-0.0149805		-0.0057749		0.00933412		-0.0267414		0.00339024
-403.414	-0.0119375		-0.0079795		-0.0185734		-0.0123734		0.0100346		-0.0358291		-0.0022944
-403.214	-0.0046382		0.00238164		-0.009396		-0.003845		0.0115404		-0.0298695		0.00207839
-403.014	-0.0088737		-0.0051331		-0.0192031		-0.0085234		0.00948224		-0.0378649		-0.0011007
-402.814	-0.0002262		-0.0032246		-0.0164107		-0.0074838		0.0103025		-0.0381524		0.00265357
-402.614	-0.0151415		-0.0054192		-0.0156415		-0.013877		0.00848693		-0.0383208		-0.0035568
-402.414	-0.0089993		-0.0002143		-0.0141251		-0.0130417		0.00829124		-0.031787		0.00356583
-402.214	-0.0078195		0.00103519		-0.0111224		-0.0106525		0.0155294		-0.0261661		0.00394142
-402.014	-0.0147035		-0.0040624		-0.0138534		-0.0104783		0.011463		-0.0352321		0.00367
-401.814	-0.0118163		-0.0072485		-0.0178048		-0.010958		0.0112837		-0.0349138		0.00633659
-401.614	-0.0187075		-0.0044226		-0.0228361		-0.0155218		0.00726318		-0.0394288		0.00070921
-401.414	-0.0103809		-0.0014664		-0.015108		-0.0073445		0.0124817		-0.0257995		0.00567028
-401.214	-0.0107885		-0.001936		-0.0169993		-0.0071908		0.010765		-0.0280497		0.00770115
-401.014	-0.0105437		0.00142647		-0.0085678		-0.0046236		0.0185793		-0.0308652		0.00015896
-400.814	-0.012579		-0.0047137		-0.0129436		-0.0125635		0.0159649		-0.0282161		0.00243617
-400.614	-0.0076833		0.00277093		-0.0122643		-0.0068376		0.0138486		-0.0274022		0.00377759
-400.414	-0.0043624		-0.0071423		-0.0102066		-0.0043227		0.0145057		-0.0326296		0.00286797
-400.214	-0.0056986		-0.0010236		-0.0163226		-0.0082026		0.0174583		-0.0355151		0.00374044
-400.014	-0.0053636		0.00130235		-0.0129372		-0.00198		0.0111863		-0.0282619		0.0001124
-399.814	-0.0012222		0.00610136		-0.0076614		-0.0069112		0.0127283		-0.0205462		0.00614605
-399.614	-0.0051569		0.00030535		-0.0128645		-0.0095464		0.00642276		-0.0261894		0.00851576
-399.414	-0.0006937		0.00068293		-0.0115034		-0.001614		0.0145038		-0.0258656		0.0111538
-399.214	-0.0069543		0.00040077		-0.0103036		-0.0107687		0.0180246		-0.0264351		0.00840394
-399.014	-0.0113187		0.00185005		-0.0090932		-0.00617		0.0122012		-0.0319271		0.00246536
-398.814	-0.0108316		-0.0010915		-0.0128348		-0.0069772		0.011004		-0.0291899		0.00187491
-398.614	-0.003769		0.00562242		-0.0081059		-0.0022197		0.0166044		-0.0242867		0.00740615
-398.414	-0.0061112		0.00112967		-0.013935		-0.0034645		0.0108246		-0.028308		0.00651259
-398.214	-0.0074956		-0.0008336		-0.014873		-0.0054257		0.0109697		-0.033459		0.00249271
-398.014	-0.011083		-0.0097546		-0.020121		-0.0126415		0.0100586		-0.0339299		-0.0005669
-397.814	-0.0140525		-0.0036848		-0.0168132		-0.0058569		0.00458853		-0.0364857		-0.0050919
-397.614	-0.0061722		-0.0005506		-0.0147415		-0.0019547		0.00572839		-0.0312027		0.00599533
-397.414	0.00119804		0.00702907		-0.014303		-0.0025447		0.0153032		-0.0268281		0.00064427
-397.214	-0.0057625		-0.0005095		-0.009698		-0.0030803		0.0102485		-0.0330154		0.00987382
-397.014	-0.0148309		-0.0092476		-0.0215451		-0.0108394		0.00644003		-0.0322412		-0.0074482
-396.814	-0.0033723		0.00766925		-0.0064313		-0.0064833		0.0153171		-0.0251731		0.00407708
-396.614	-0.0136141		-0.0011547		-0.0146377		-0.0123343		0.00786518		-0.0387853		-0.0018642
-396.414	-0.0070102		-0.0073994		-0.0156639		-0.0138033		0.00601989		-0.0400137		0.00127589
-396.214	-0.008569		0.00253154		-0.0088329		-0.0066813		0.0123352		-0.0262658		0.00210874
-396.014	-0.0099717		-0.0061982		-0.0193198		-0.0117036		0.00954062		-0.0397306		0.00063744
-395.814	-0.0078989		-7.621e-05		-0.0170361		-0.0090445		0.002738		-0.0311306		-0.0017451
-395.614	-0.0164331		-0.0055261		-0.016602		-0.0128235		0.00441441		-0.0362993		0.00097663
-395.414	-0.0036605		0.00650916		-0.0101915		-0.0074507		0.0173616		-0.0212629		0.0115365
-395.214	-0.0044326		-0.0014826		-0.0068556		-0.0033582		0.0113363		-0.024811		0.0107783
-395.014	-0.0023135		-0.0011		-0.016605		-0.0041911		0.0108303		-0.0296789		0.00422435
-394.814	-0.0098722		-0.0039261		-0.0195879		-0.0072758		0.0114806		-0.0362941		-0.0030562
-394.614	-0.0089686		0.00318806		-0.0104959		-0.0062023		0.0127192		-0.0294555		0.00731638
-394.414	-0.0025521		-0.0037661		-0.0117009		-0.0092285		0.00890057		-0.0256755		0.00456009
-394.214	-0.0023013		0.00074872		-0.0058217		0.00079169		0.0201872		-0.0229506		0.00669445
-394.014	-0.0148498		-0.0077309		-0.0162066		-0.0082458		0.0133826		-0.0273869		0.00424427
-393.814	-0.012421		-0.0065567		-0.0151933		-0.0145373		0.00851552		-0.0297218		0.0001859
-393.614	-0.0110516		-0.0060945		-0.0105911		-0.0130154		0.0123736		-0.0353317		0.00268563
-393.414	-0.0164236		-0.0041287		-0.018011		-0.0100903		0.00585526		-0.0335515		-0.0044654
-393.214	-0.0069327		-0.000215		-0.0123433		-0.008202		0.0125722		-0.0313536		0.00535384
-393.014	-0.0086124		-0.0021339		-0.0129784		-0.0107702		0.0109312		-0.0323976		0.00315577
-392.814	-0.0077003		0.00359088		-0.0139139		-0.0080177		0.0149633		-0.0276485		0.00511767
-392.614	-0.0119793		0.00341365		-0.0161723		-0.0078181		0.0139805		-0.0333792		0.00497033
-392.414	-0.0046648		0.00204839		-0.0142254		-0.0109815		0.017197		-0.0272652		0.00362931
-392.214	-0.0002476		-0.0006118		-0.0062278		-0.0048583		0.0158128		-0.0244145		0.00945089
-392.014	-0.0073837		-0.0014748		-0.0182344		-0.0167463		0.0125691		-0.0336884		0.00610102
-391.814	-0.0142754		-0.0074982		-0.0232758		-0.0143116		0.00376963		-0.0350961		-0.00035
-391.614	-0.0114762		-0.0055811		-0.0121594		-0.0104608		0.00666511		-0.0345913		0.0013467
-391.414	-0.0095825		-0.001402		-0.0137028		-0.0077169		0.0149371		-0.0293499		0.00694872
-391.214	-0.0096287		-0.000681		-0.0149726		-0.0077741		0.00860468		-0.0324965		0.00290406
-391.014	-0.0051429		0.00199707		-0.0123304		-0.0107648		0.0148826		-0.0260874		0.00793815
-390.814	-0.0008825		-0.0016229		-0.0145296		-0.0048652		0.0121792		-0.0318078		0.00754405
-390.614	-0.0089166		-0.0003005		-0.0113929		-0.0080173		0.0122977		-0.0292766		0.0051021
-390.414	-0.0092749		-0.0042934		-0.0132468		-0.0094126		0.0129406		-0.0257257		0.00331916
-390.214	-0.0064488		0.00256761		-0.0119021		-0.0051049		0.0117781		-0.0277271		0.0044941
-390.014	-0.0060363		0.00304707		-0.0082685		-0.0034566		0.0133413		-0.0314167		0.00514683
-389.814	-0.006399		0.00211021		-0.0011004		-0.0063966		0.0183083		-0.029352		0.0076017
-389.614	-0.0010159		0.0043936		-0.0118551		-0.0071345		0.0140673		-0.0234875		0.00918775
-389.414	-0.0133095		0.00036355		-0.0156789		-0.0087203		0.0114897		-0.0323503		0.00419819
-389.214	-0.0070858		0.0024617		-0.0137		-0.0125734		0.00921374		-0.030061		0.00416795
-389.014	-0.0070763		-0.0014132		-0.012209		-0.0053153		0.0144079		-0.0263872		0.00907713
-388.814	-0.0082744		0.00054953		-0.0102072		-0.0066252		0.0135601		-0.0329247		0.00881288
-388.614	-0.0104613		-0.0018248		-0.0162787		-0.0104748		0.00982289		-0.0353122		0.00544289
-388.414	-0.0127561		-0.0088932		-0.0166314		-0.0112685		0.0105312		-0.0381042		0.00256189
-388.214	-0.0095316		-0.0014211		-0.0171354		-0.0123107		0.010114		-0.0353354		0.00295972
-388.014	-0.0116926		-0.0038183		-0.0210093		-0.0101907		0.0124996		-0.0345357		-0.0025059
-387.814	-0.0068787		0.00327991		-0.0149187		-0.0023139		0.0123339		-0.0242721		0.00415069
-387.614	-0.0069392		0.00405795		-0.0141528		-0.0076482		0.0133194		-0.0285575		0.006837
-387.414	-0.0074167		0.00088683		-0.0063944		-0.0055312		0.0153025		-0.0249175		0.0084272
-387.214	-0.0032846		0.0028924		-0.0085654		-0.0052758		0.0140094		-0.0299536		0.00576528
-387.014	-0.0109799		-0.0048045		-0.0139742		-0.0148753		0.0116103		-0.0310747		0.00298728
-386.814	-0.0125424		-0.0026545		-0.0146453		-0.0080199		0.00955679		-0.0278323		0.00150061
-386.614	-0.0112323		-0.0078533		-0.0174853		-0.0109404		0.00895441		-0.0312264		0.00186396
-386.414	-0.0052644		0.00754041		-0.0125375		-0.0007339		0.0187845		-0.0228593		0.00860865
-386.214	-0.0108152		-0.0018264		-0.0167127		-0.0073966		0.0150552		-0.0332741		0.00842619
-386.014	-0.0124073		-0.0014051		-0.0124157		-0.0104398		0.0129665		-0.0288685		0.00224481
-385.814	-0.0140778		-0.0066665		-0.0239171		-0.0172981		0.00549711		-0.0361919		0.00040722
-385.614	-0.015117		-0.008884		-0.0145375		-0.0108661		0.00780082		-0.0403173		-0.0016409
-385.414	-0.0103363		0.00159238		-0.0138831		-0.0070276		0.0122795		-0.0303429		0.0074848
-385.214	-0.0153604		-0.0022912		-0.0107263		-0.0104082		0.00987978		-0.0302574		0.00206359
-385.014	-0.0053539		-0.0009645		-0.0103293		-0.0082179		0.0131271		-0.0313812		0.00927526
-384.814	-0.0154846		-0.0066811		-0.0202199		-0.0144182		0.00851082		-0.0353941		-0.0010531
-384.614	-0.005032		-0.0019769		-0.0143616		-0.0035426		0.0138633		-0.0302418		0.00140886
-384.414	-0.0081904		0.00134647		-0.0133738		-0.0074249		0.0132658		-0.0349929		0.00173474
-384.214	-0.0097568		0.00076342		-0.0191577		-0.0073236		0.0128766		-0.0319383		0.00355441
-384.014	-0.0074952		0.00154952		-0.0155865		-0.0087565		0.0174322		-0.0256208		0.00311348
-383.814	-0.0098243		-0.0039147		-0.0199601		-0.0089742		0.00534071		-0.034504		0.00199397
-383.614	-0.0125079		-0.0019794		-0.0129343		-0.0128577		0.0142636		-0.0313984		0.00306749
-383.414	-0.0053584		0.0020111		-0.0111963		-0.0059657		0.00787552		-0.0323403		0.00933983
-383.214	-0.0120331		-0.005433		-0.0143757		-0.0068317		0.00978431		-0.0274617		0.00144636
-383.014	-0.0142822		-0.0022189		-0.0123071		-0.0118546		0.0140206		-0.0359229		0.0019986
-382.814	-0.0064276		-0.0019913		-0.0144664		-0.0080176		0.0131725		-0.032133		0.00119645
-382.614	-0.0117374		0.00578908		-0.0196725		-0.0131961		0.0136432		-0.03685		0.00478556
-382.414	-0.0132167		-0.0056794		-0.015961		-0.0087711		0.00722779		-0.0351925		-0.0020992
-382.214	-0.0094598		-0.0030848		-0.0178868		-0.0099478		0.0111379		-0.0362149		-0.0007819
-382.014	-0.0084978		0.00039013		-0.0197617		-0.0037835		0.0135065		-0.0264258		0.00503247
-381.814	-0.0012533		0.00278943		-0.012858		-0.003995		0.0187495		-0.0220491		0.00487322
-381.614	-0.0158588		-0.0010165		-0.0178284		-0.0088515		0.0167756		-0.0365482		0.00043639
-381.414	-0.0048256		-0.0043991		-0.0210292		-0.0121017		0.013415		-0.0344507		0.00662514
-381.214	-0.0106567		-0.004351		-0.0139577		-0.0063963		0.011914		-0.0393923		0.00342974
-381.014	-0.0121658		-0.0031158		-0.0161932		-0.0058357		0.0122699		-0.0331157		0.00402641
-380.814	-0.007952		-0.0022499		-0.0123418		-0.0060026		0.0112198		-0.026856		0.00517842
-380.614	-0.003811		-0.0055721		-0.0111798		-0.006371		0.0201561		-0.030192		0.00766732
-380.414	-0.0075676		-0.0063321		-0.0091916		-0.0164735		0.0154378		-0.0271046		0.00303604
[truncated: 4,901 more rows]
