# Supplementary material for: A conserved chronobiological complex times C. elegans development
Source: EMBO J. 2025 Oct 20;44(22):6368–96. doi: 10.1038/s44318-025-00585-z (PMC12624140; doi:10.1038/s44318-025-00585-z)
Supplement: Supplementary file 5 — Source data Fig. 3 [file 44318_2025_585_MOESM5_ESM.zip › Figure 3/3H/CK1BDΓêåA + Tail BLI numerical data.xlsx]

## Sheet: Fig. 3H
Time (sec)	50µM	25µM	12.5µM	6.25µM	3.1µM	1.6µM	0.8µM	50µM Fit	25µM Fit	12.5µM Fit	6.25µM Fit	3.13µM Fit	1.6µM Fit	0.8µM Fit
-360.006	0.0293919	0.0233053	0.00146082	0.00048255	0.0255684	0.0194535	0.015518
-359.806	0.026589	0.0267757	-0.0023522	-0.0035258	0.0299038	0.0199202	0.0155254
-359.606	0.03263	0.0332515	-0.0029761	0.00346714	0.0235057	0.0218993	0.018837
-359.406	0.0245785	0.0251577	-0.0080332	-0.0080391	0.0240934	0.0198424	0.0149882
-359.206	0.0283857	0.025488	-0.0062615	-0.000595	0.0196532	0.0225708	0.015871
-359.006	0.0233204	0.0275424	-0.0071664	-0.0003692	0.0249397	0.0156692	0.01339
-358.806	0.0277992	0.0284584	-0.0077557	-0.0007547	0.0248593	0.0183782	0.0180159
-358.606	0.0241137	0.0269972	-0.004001	0.00229024	0.0253422	0.0189433	0.0162137
-358.406	0.0276396	0.0298664	-0.0078583	-0.0034145	0.0262882	0.0231246	0.0175445
-358.206	0.0257965	0.0342788	-0.0043367	-0.0008553	0.0231951	0.0279087	0.021577
-358.006	0.0256519	0.0318107	-0.0024562	-0.0016662	0.0242686	0.0155815	0.0132628
-357.806	0.0296855	0.0267474	-0.0051334	-0.0027167	0.0241723	0.0159837	0.0177004
-357.606	0.0298428	0.0354354	-0.004956	-0.0008638	0.0269336	0.017076	0.019992
-357.406	0.0209342	0.0258459	-0.0082195	-0.0038074	0.0196445	0.00991745	0.0110472
-357.206	0.0261513	0.0300247	0.0007027	-0.0023475	0.0277538	0.0208782	0.0163667
-357.006	0.0211382	0.0302357	-0.0101602	-0.0017151	0.0174261	0.0182577	0.0180242
-356.806	0.0287527	0.0323826	0.00175879	0.00367083	0.022277	0.0219786	0.0197518
-356.606	0.0202064	0.0250721	-0.0102948	-0.0119966	0.0177049	0.0145042	0.0128476
-356.406	0.0220357	0.021788	-0.0099085	-0.0076879	0.0182077	0.0133057	0.0176373
-356.206	0.0211377	0.0261634	-0.0053611	-0.0031491	0.0182657	0.0144708	0.0171514
-356.006	0.0205288	0.0202908	-0.0093203	-0.0094515	0.0196114	0.0101612	0.0119556
-355.806	0.0231962	0.0275264	-0.0003066	-0.0032835	0.0252472	0.0178698	0.0118551
-355.606	0.0168987	0.0302768	-0.0073559	-0.0033805	0.0232789	0.0132956	0.0142762
-355.406	0.0151058	0.0142385	-0.0151245	-0.0034354	0.0192997	0.0142901	0.00829235
-355.206	0.0240387	0.0256289	-0.0102219	-0.0036406	0.0176685	0.0115983	0.0112073
-355.006	0.0152347	0.0154088	-0.0052616	-0.0125239	0.0162917	0.013694	0.00961719
-354.806	0.0206274	0.0213531	-0.0052041	-0.0061918	0.0232184	0.0119108	0.015952
-354.606	0.0238012	0.0276909	-0.005724	0.00395196	0.0172489	0.00904691	0.0159874
-354.406	0.0247989	0.0253339	-0.0039737	0.00183431	0.0279436	0.0162626	0.0167048
-354.206	0.0205461	0.0192157	-0.0053884	-0.0055949	0.0179672	0.0149865	0.0162531
-354.006	0.0210998	0.0175171	-0.0080728	-0.0017864	0.0226222	0.011346	0.013387
-353.806	0.0233172	0.0187902	-0.0098741	-0.002527	0.0199802	0.00986128	0.0193343
-353.606	0.0254742	0.027726	-0.0037429	-0.0019812	0.026598	0.0201909	0.0134788
-353.406	0.00994058	0.0180963	-0.0103921	-0.0072537	0.0166935	0.00783811	0.0170559
-353.206	0.017423	0.0198084	-0.0072063	-0.0024054	0.0140253	0.0150748	0.0123994
-353.006	0.0241503	0.0269909	-0.0012651	-0.000456	0.024713	0.0207167	0.0201741
-352.806	0.020185	0.0295322	-0.0022968	-0.0015569	0.0176125	0.011011	0.0132825
-352.606	0.0164811	0.0240481	-0.0022451	-0.0018354	0.0219801	0.0147099	0.0130948
-352.406	0.0228951	0.0291109	-0.0089523	0.00662041	0.0245832	0.0150406	0.0177128
-352.206	0.0205723	0.0166916	-0.0073318	0.00227442	0.019664	0.0146698	0.00708773
-352.006	0.0268262	0.0222464	-0.0039214	0.0024103	0.0146202	0.0050592	0.0137114
-351.806	0.0206607	0.0242667	-0.00163	-0.0038563	0.0137701	0.0155249	0.0141082
-351.606	0.0265433	0.0196813	-0.0085736	0.00278196	0.0234009	0.018437	0.0149082
-351.406	0.0154631	0.022304	-0.0084294	-0.0046928	0.0182095	0.00758369	0.0105132
-351.206	0.0129909	0.0190956	-0.0058791	-0.002163	0.0172302	0.00512046	0.0159391
-351.006	0.0190146	0.0218536	-0.0020807	-0.0028551	0.0203714	0.0107662	0.0143524
-350.806	0.0209956	0.0285223	-0.0090643	0.0043259	0.01579	0.0162774	0.0121331
-350.606	0.0255875	0.0235385	-0.0070985	-0.0002605	0.0192009	0.0125726	0.0183034
-350.406	0.022324	0.0186365	-0.0050668	-0.0067852	0.0240622	0.00936733	0.0115915
-350.206	0.0280563	0.0258669	-0.0003552	-0.0001022	0.0226102	0.00918014	0.0124225
-350.006	0.0167978	0.0266392	-0.0034045	-0.0023139	0.0136317	0.0128457	0.0110338
-349.806	0.0164766	0.0171197	-0.0099968	-0.0032074	0.0154072	0.0104994	0.0124497
-349.606	0.0216285	0.0262858	-0.0081776	0.00296968	0.0220178	0.00903844	0.00852586
-349.406	0.00877353	0.0141876	-0.0148428	-0.0029629	0.00733287	0.0119192	-0.0024125
-349.206	0.0221249	0.0220372	-0.0083379	0.00062608	0.0213352	0.0123122	0.0135431
-349.006	0.0194299	0.0262136	-0.0047125	-0.0055026	0.018991	0.00614138	0.00867799
-348.806	0.0199285	0.0205846	-0.0091194	-0.0028982	0.0129259	0.00832491	0.0132405
-348.606	0.0183215	0.0208118	-0.0088501	-0.0042055	0.0175543	0.0108683	0.0144858
-348.406	0.0107037	0.0196728	-0.0028531	-0.0019222	0.0178046	0.0106964	0.0143163
-348.206	0.0247249	0.0273996	0.00100867	0.00268925	0.0195435	0.0114557	0.0194737
-348.006	0.0127267	0.0198606	-0.0033685	-0.0032838	0.0187701	0.00755567	0.0111128
-347.806	0.0151543	0.0136137	-0.0068926	-0.0066145	0.0193373	0.0147949	0.00684343
-347.606	0.0332797	0.0271636	0.00288387	0.0135211	0.0261148	0.0224745	0.0175299
-347.406	0.0162179	0.0197787	-0.0078338	-0.0036461	0.00803546	0.00483317	0.0109286
-347.206	0.0250391	0.0126099	-0.0064025	0.0023844	0.0169594	0.0102561	0.0136854
-347.006	0.0190396	0.0185872	-0.0066589	-0.0063047	0.0170222	0.00868623	0.00963703
-346.806	0.0179879	0.0165185	-0.0073931	-0.0006333	0.0150172	0.0188348	0.0134021
-346.606	0.0178821	0.024103	-0.0014512	0.00230602	0.0201641	0.0161767	0.017089
-346.406	0.0179914	0.0183441	-0.004233	-0.0063202	0.0135729	0.0117176	0.00852515
-346.206	0.0184127	0.021241	-0.0022455	-0.0020142	0.0231309	0.0121062	0.0128521
-346.006	0.0180585	0.0237363	-0.0097727	0.00411831	0.0204376	0.0054078	0.0190856
-345.806	0.0160104	0.0174415	-0.0099484	0.00030368	0.0241443	0.0125267	0.00993273
-345.606	0.0167096	0.0186319	-0.0062329	-0.0056404	0.0152084	0.00776968	0.0133057
-345.406	0.0198775	0.0191265	-0.0096319	-0.0057203	0.0170231	0.00476536	0.00910689
-345.206	0.0140788	0.0196842	-0.010825	-0.0090745	0.0213458	0.00565015	0.00886265
-345.006	0.0168073	0.021958	-0.0029061	-0.0043376	0.0149599	0.00912105	0.00647779
-344.806	0.0197996	0.0250177	-0.0019133	-0.0035229	0.0240053	0.00685607	0.0159941
-344.606	0.015564	0.01848	-0.0008664	-0.0005403	0.0158558	0.01346	0.00872077
-344.406	0.0210511	0.0186747	-0.0089149	-0.0015373	0.0169896	0.00908603	0.00801794
-344.206	0.0188107	0.0243936	-0.0012334	0.00135668	0.0113356	0.0112683	0.0139735
-344.006	0.0169398	0.022267	-0.0009834	-0.002603	0.021516	0.00555284	0.0146771
-343.806	0.011402	0.0168508	-0.0072303	-0.0010055	0.0170332	0.00537244	0.0161777
-343.606	0.0155823	0.0156086	-0.0097081	-0.0028217	0.0074548	0.00930194	0.00741597
-343.406	0.0160819	0.01999	-0.0060317	0.00065371	0.0144087	0.00314911	0.0101235
-343.206	0.0112497	0.0165602	-0.0071847	-0.0020126	0.00843838	0.00125393	0.00672291
-343.006	0.025605	0.0245757	-1.859e-05	-3.302e-05	0.0216695	0.0097804	0.0146775
-342.806	0.0154336	0.0194952	-0.0061084	-0.0006258	0.0124913	0.00756334	0.0116963
-342.606	0.019871	0.0194592	-0.0088577	-0.0033979	0.00632085	0.00875576	0.0053131
-342.406	0.0226941	0.0228854	-0.0016676	0.00204496	0.0145366	0.0122859	0.0144238
-342.206	0.0164778	0.017701	0.00028347	0.00048405	0.0164207	0.0114588	0.0128906
-342.006	0.0234507	0.0249095	-0.0006029	0.0070168	0.0242358	0.0199958	0.0163439
-341.806	0.0196294	0.019054	-0.0101772	0.00478447	0.0101385	0.00707163	0.0122657
-341.606	0.0114071	0.0118384	-0.009963	-0.0055542	0.00941688	0.00060234	0.0125875
-341.406	0.0129297	0.0208325	-0.0050919	-0.0070128	0.0137003	0.00443883	0.013007
-341.206	0.0141095	0.0206342	-0.008058	-0.0030933	0.0205655	0.00879111	0.0109067
-341.006	0.0126032	0.018051	-0.0097455	-0.0069037	0.00577597	0.00243884	0.00574108
-340.806	0.0185691	0.0158135	-0.0083683	-0.0004891	0.0131312	0.00534607	0.0140965
-340.606	0.0233074	0.0223475	-0.0011849	0.00346361	0.0188091	0.0151094	0.0189693
-340.406	0.0201875	0.0192869	-0.0032622	0.00033184	0.0159465	0.0111199	0.00913144
-340.206	0.0119605	0.0164906	-0.0056624	-0.003838	0.00999411	0.0094444	0.00835819
-340.006	0.0141067	0.018855	-0.0057287	-0.0054107	0.0149701	0.00212349	0.0019247
-339.806	0.0174813	0.0190041	-0.0057617	-0.0044756	0.017774	0.0114996	0.0154101
-339.606	0.0143179	0.0169273	-0.0060299	0.00030223	0.0087484	0.0114036	0.00780856
-339.406	0.0133912	0.0143607	-0.0043408	-0.0032409	0.00923355	0.00474356	0.00780015
-339.206	0.0127178	0.0177922	-0.0050623	-0.0052409	0.0106096	0.004726	0.00807586
-339.006	0.0165882	0.0213264	-0.0026037	0.0029865	0.0131343	0.0102394	0.0157128
-338.806	0.0119185	0.0156612	-0.001241	-0.002979	0.0167898	0.00341313	0.0101506
-338.606	0.0136383	0.0218639	-0.0027771	0.00326819	0.0125493	0.0150141	0.0121714
-338.406	0.00793105	0.0118924	-0.0138081	-0.0012201	0.0070657	-0.0010468	0.00517857
-338.206	0.0146995	0.0234434	0.00108336	-0.006208	0.0153644	0.00906972	0.00773854
-338.006	0.0188547	0.02218	-0.0066418	0.00027071	0.0091727	0.00566898	0.0119722
-337.806	0.0210341	0.0262778	-0.0033761	0.00030871	0.0167945	0.00560675	0.0117972
-337.606	0.0113485	0.0181985	-0.0091841	-0.0009247	0.0142299	0.00562845	0.0114829
-337.406	0.0165946	0.0181973	-0.0105079	-0.0044837	0.00417526	0.00454442	0.011054
-337.206	0.00618643	0.0149114	-0.0116525	-0.007459	0.00231389	0.00392169	-5.21e-05
-337.006	0.0139885	0.0147127	-0.001161	-0.0014255	0.0203586	0.0103821	0.0134548
-336.806	0.0152885	0.0245555	0.00287054	-0.000958	0.012847	0.00622997	0.0159088
-336.606	0.021935	0.0224548	-0.0001087	-0.0001235	0.0170523	0.00785537	0.0128673
-336.406	0.0177489	0.0196856	-0.0089357	0.00232862	0.0156271	0.012225	0.0147857
-336.206	0.0128823	0.014958	-0.009536	-0.0042244	0.0125982	0.00749403	0.0152643
-336.006	0.0121804	0.016353	-0.0131299	-0.0114836	0.00621515	-0.0055506	0.00556401
-335.806	0.0199348	0.0189098	-0.0046512	-0.0007267	0.00670882	0.0076063	0.00931264
-335.606	0.0136671	0.00825423	-0.0102159	-0.010918	0.0129531	0.00261048	0.0035016
-335.406	0.00986641	0.0127615	-0.0084435	-0.0081941	0.0054025	-0.0012062	0.00495056
-335.206	0.0201982	0.0159632	0.00333229	0.00193685	0.0212166	0.0128528	0.0117598
-335.006	0.0217948	0.0271006	0.0021381	0.00874481	0.0201569	0.0137403	0.0242627
-334.806	0.0165095	0.0136991	0.00018347	0.00021388	0.0115703	0.00337594	0.0169713
-334.606	0.0183826	0.0202779	-0.007136	-0.0018454	0.0157846	0.00287935	0.00704429
-334.406	0.00583779	-0.0016812	-0.0156857	-0.0156194	0.00067877	-0.0055326	-0.0005509
-334.206	0.0135856	0.0108214	-0.0093774	-0.0043449	0.0171783	-0.0002427	0.00769178
-334.006	0.0110066	0.0132764	-0.0068595	0.00056799	0.017368	0.00779204	0.0119884
-333.806	0.009348	0.00636369	-0.0085447	-0.0031332	0.00677194	0.0014353	0.00090654
-333.606	0.00620273	0.0129295	-0.0041522	-0.0001084	0.00839123	0.0078736	0.00658856
-333.406	0.0156507	0.0118777	-0.0061227	-0.0059316	0.00947172	0.0061161	0.00958115
-333.206	0.015521	0.0186929	-0.0025343	0.00479129	0.015278	0.00706436	0.011719
-333.006	0.0124223	0.0176025	-0.0052444	-0.0061457	0.0135176	0.00981884	0.0103506
-332.806	0.0162817	0.00971795	-0.0079033	-0.0015997	0.0134104	0.00450767	0.0113672
-332.606	0.0146237	0.0123509	-0.0055257	0.00141558	0.0163121	0.00427812	0.00610203
-332.406	0.0140285	0.0127461	-0.0066474	-0.0014077	0.0131364	0.00107498	0.00643625
-332.206	0.0197227	0.0193362	0.00198323	0.00450258	0.019863	0.013238	0.0153558
-332.006	0.0158951	0.0104296	0.0010571	-0.002801	0.0137183	-0.0008086	0.00819594
-331.806	0.00590803	0.0117364	-0.0120928	-0.0035812	0.0118941	0.00275847	0.00751969
-331.606	0.00731272	0.014272	-0.0014322	-0.0024753	0.00971612	0.00184529	0.00732922
-331.406	0.0134492	0.00981232	-0.0066458	-0.0108345	0.00952172	0.00186168	0.00513213
-331.206	0.0102141	0.0162785	-0.0056079	-0.0044657	0.0122039	0.00768204	0.00628869
-331.006	0.0100097	0.00743812	-0.0074448	-0.0081175	0.00974087	0.00216694	0.00932978
-330.806	0.00851964	0.0171534	-0.0046928	-0.0006744	0.00423439	0.00307325	0.00487061
-330.606	0.0109554	0.0106766	-0.0074783	-0.0087457	0.00994916	-0.0038574	0.00543637
-330.406	0.0102738	0.012079	-0.0107879	-0.0004423	0.00397525	0.00143184	0.00872215
-330.206	0.0123001	0.0144955	-0.009183	-0.0072539	0.00785673	0.00377974	0.012722
-330.006	0.0105956	0.0125847	0.00327293	-0.0010695	0.0116955	0.00491175	0.00720577
-329.806	0.0114194	0.00588391	-0.0116773	-0.0049665	0.00412164	0.00083417	0.00382972
-329.606	0.0101212	0.0118089	-0.0040306	-0.0062723	0.00700535	0.00136216	0.00499917
-329.406	0.00754731	0.0112084	-0.007745	-0.008252	0.00945435	0.00496514	0.0017963
-329.206	0.0072501	0.0128703	-0.0136168	-0.0057447	0.00931493	0.00550576	0.00614297
-329.006	0.0115976	0.022041	-0.0028141	0.00025982	0.0119833	0.00652219	0.0114658
-328.806	0.00391958	0.0149303	-0.0080046	-0.004361	0.00861578	0.00462109	0.00461903
-328.606	0.00329837	0.0144377	-0.014184	-0.0050711	0.0112499	0.00385304	0.00861396
-328.406	0.00278063	0.00941965	-0.0184906	-0.0094098	0.00222343	-0.0044967	-0.0013638
-328.206	0.00925431	0.00482815	-0.0016295	-0.0028019	0.00962666	0.00237364	-0.0007672
-328.006	0.00772568	0.00923565	-0.0023667	-0.0037772	0.010545	0.00499573	0.00859391
-327.806	0.0138725	0.00929322	-0.0013598	0.00214719	0.0104706	0.00914051	0.00992349
-327.606	0.0107797	0.00430289	-0.0108585	-0.0069714	0.00502464	0.0031187	0.00309504
-327.406	0.00579373	0.00657311	-0.0150032	-0.0037758	0.0093609	0.00540734	0.00435131
-327.206	0.0106084	0.0159191	-0.0001577	-0.0054524	0.0146233	0.0044428	0.0127861
-327.006	0.00994276	0.0126375	-0.0053687	-0.0028037	0.0076277	0.00082526	0.00034302
-326.806	0.0123536	0.0163444	-0.0052224	-0.0044563	0.0106175	0.00274999	0.0101869
-326.606	0.00490662	0.00943108	-0.0091892	-0.0092935	0.00806482	0.00158352	0.00685676
-326.406	0.0128584	0.0131582	-0.012518	-0.000484	0.00918389	0.00725932	0.0111523
-326.206	0.0166806	0.0128892	-0.0046815	-0.0080404	0.00635215	0.00256809	0.00452515
-326.006	0.0099521	0.00783211	-0.0069906	-0.0041979	0.0171215	0.00571673	0.00911001
-325.806	0.0146002	0.0139385	-0.0014445	0.00197349	0.0111411	0.00608343	0.0115043
-325.606	0.00023958	0.0153099	-0.0125598	-0.0100295	0.00834922	-0.0004345	0.0044903
-325.406	0.0120953	0.0130133	-0.0127573	-0.0064898	0.00971137	0.00263979	0.00131471
-325.206	0.0117309	0.0120403	-0.0081091	-0.0063586	0.00627905	0.00274044	0.00132395
-325.006	0.0171138	0.0138192	-0.0043917	-0.0004655	0.0163723	0.00827476	0.0141119
-324.806	0.0123331	0.0120392	-0.0079531	-0.000873	0.0113822	0.00378228	0.0117389
-324.606	0.0128512	0.0137605	-0.0050417	-0.0081173	0.0100518	0.00819478	0.00929124
-324.406	0.0148734	0.0107563	-0.0051237	0.00146021	0.0155009	0.00310333	0.0105153
-324.206	0.0114798	0.0170279	-0.0023132	0.0001749	0.0161165	0.00676886	0.0126404
-324.006	0.0147063	0.0128404	0.00034713	-0.0027792	0.0111988	0.00824999	0.0123335
-323.806	0.0127195	0.0101069	-0.0115205	-0.0012101	0.0075988	-0.0025459	0.00558111
-323.606	0.0128661	0.0201304	-0.0085988	0.00010758	0.00871136	0.00838118	0.00838304
-323.406	0.0121793	0.00923707	-0.0044352	-0.005273	0.00387983	-0.0003589	0.00274386
-323.206	0.00421745	0.00834228	-0.0113049	-0.0051011	-0.0006827	0.00160555	0.00519926
-323.006	0.00893006	0.0109788	-0.0095711	-0.0044085	0.0044759	0.00826384	0.0101775
-322.806	0.0158341	0.0133278	-0.0039424	-0.0039552	0.00565116	0.00272883	0.00569343
-322.606	0.00837292	0.013256	-0.0033941	-0.0049111	0.00631667	0.00614786	0.00636349
-322.406	0.0127014	0.012221	-0.0076227	-0.0066292	0.00869773	0.00696445	-0.0039231
-322.206	0.0143891	0.00785967	-0.008278	-0.0039432	0.0116913	0.0015796	0.00370913
-322.006	0.0118568	0.0104637	-0.006391	-0.0024122	0.00907058	0.00963416	0.00818304
-321.806	0.00683391	0.00651215	-0.0079198	-0.0082184	-0.0019352	-0.0001446	0.00297155
-321.606	0.00679812	0.010918	-0.0060044	-0.0064729	0.00513901	-0.0024666	0.00135467
-321.406	0.0112369	0.00551209	-0.0086659	-0.0130048	0.01053	-0.0003068	0.00458135
-321.206	0.00958958	0.0104451	-0.0031415	-0.0054657	0.00832774	0.00023204	-0.0003752
-321.006	0.0116709	0.011355	-0.0096708	-0.0080212	0.0104971	-0.0043194	0.00451005
-320.806	0.00952188	0.0106838	-0.0074289	-0.0080627	0.00292993	-0.0050977	0.00606992
-320.606	0.00764136	0.00828281	-0.0055572	-0.0098505	0.00856067	-0.0006371	0.00557082
-320.406	0.00994957	0.015615	0.00061056	0.00597181	0.0165974	0.00628735	0.0123413
-320.206	0.00831085	0.0119004	-0.0073398	-0.0039284	0.00276099	-0.0011481	0.00378659
-320.006	0.0145025	0.0153994	-0.0031067	-0.0027767	0.00932426	0.00241093	0.00557498
-319.806	0.0031437	0.0097453	-0.0131436	-0.0057241	0.0105025	-0.0010984	0.00521933
-319.606	0.00868615	0.00546484	-0.0082133	-0.0043763	0.00266039	-0.0087022	0.00487471
-319.406	0.00821712	0.00872378	-0.0021459	0.00092863	0.0127264	0.00136508	0.00860183
-319.206	0.0146028	0.00934631	0.00262447	-0.0020714	0.015206	0.00505354	0.00999689
-319.006	0.00835232	0.0069696	-0.0060398	-0.0069173	0.00600511	0.00223088	0.00113109
-318.806	0.0138391	0.0116376	-0.0040162	0.00038212	0.0187553	0.00464201	0.00240393
-318.606	0.00721956	0.00773877	-0.0151742	-0.0059432	0.00316375	-0.0015437	0.00411387
-318.406	0.00587989	0.0140563	-0.0101448	-0.0002391	0.00893746	0.00584862	0.00646639
-318.206	0.0113545	0.00950376	-0.004638	0.00246803	0.012532	0.00138679	0.0102719
-318.006	0.00133541	0.0119346	-0.002662	0.00438923	0.00700456	0.00119006	0.00140949
-317.806	0.011972	0.00749647	0.00335506	0.00391609	0.00734033	0.00210585	0.00881948
-317.606	0.00789203	0.00851383	-0.0087432	-0.0047018	0.00907666	0.00289544	0.00893176
-317.406	0.0150409	0.0164023	0.00055744	0.00445882	0.0119118	0.00564692	0.010007
-317.206	0.00998997	0.0047447	-0.0060254	-0.004606	0.00757942	0.00247657	0.0035898
-317.006	0.0163406	0.0146058	0.0022062	0.00297408	0.00961811	0.00129648	0.0163666
-316.806	0.012366	0.0051135	-0.0060709	-0.0060207	0.00810801	-0.0014559	0.00283052
-316.606	0.00133925	0.00267994	-0.005704	-0.0056949	0.00839793	-0.0050477	0.00603375
-316.406	0.00862624	0.00977441	-0.0033579	-0.0007688	0.00364809	0.00046288	0.00219871
-316.206	0.0137262	0.0170077	0.00267395	0.00621721	0.0174947	0.0051547	0.0103395
-316.006	0.00684607	0.0108539	-0.0129494	-0.0064408	0.00901512	0.00222908	0.00874345
-315.806	0.00799712	0.00810971	-0.001412	-0.0057826	0.00821167	0.0109768	0.00721866
-315.606	0.011239	0.0123611	-0.0056183	-0.0045416	0.0118434	0.00271022	0.00944227
-315.406	0.00390426	0.00771719	-0.0070944	-0.005841	-0.0011947	-0.0008426	0.00176726
-315.206	0.00383563	0.0100612	-0.0093442	-0.0065992	0.0024604	-0.0036418	0.00638369
-315.006	0.00651824	0.0125437	-0.0059695	-0.0013314	0.0125921	-0.000729	0.00863828
-314.806	0.00399445	0.0168633	0.00285713	0.00237318	0.011794	0.00916354	0.00449199
-314.606	0.00254362	0.0084157	-0.0055723	-0.0052486	0.00941917	0.00277682	0.00267115
-314.406	0.00631137	0.0141668	-0.0078367	-0.0032389	0.00340518	-0.0026586	0.00266937
-314.206	0.0113089	0.00794522	-0.0027722	-0.0057014	0.0190981	0.0104742	0.0124701
-314.006	0.00941607	0.0108734	-0.0027842	-0.0008921	0.00890131	0.00837833	0.0061465
-313.806	0.00122498	0.00341405	-0.0094814	-0.0117841	0.00823722	-0.003336	-0.0020994
-313.606	0.00319991	0.00855406	-0.0090364	0.00053539	0.00567176	-0.0010019	0.00439704
-313.406	0.0134005	0.0136494	-0.0030679	-0.0013681	0.0101563	0.00773775	0.011781
-313.206	0.0115026	0.0114202	0.00278013	0.00552916	0.0160286	0.00587433	0.00871455
-313.006	0.0125232	0.0153694	-0.0038097	-0.0024397	0.0140523	0.00351223	0.0120468
-312.806	0.00471063	0.00025241	-0.0119756	-0.0059136	0.00725869	-0.004297	0.00122598
-312.606	0.0138132	0.0115582	-0.0050737	-0.0018211	0.0153698	-0.0021683	0.00568508
-312.406	0.00953785	0.0144615	-0.0048357	-0.0016005	0.0146347	0.00430839	0.0056584
-312.206	0.0119314	0.013125	0.00583424	0.00126937	0.0147719	0.00661639	0.0122913
-312.006	0.0135382	0.0114311	-0.0030968	-0.0031029	0.00881473	0.0026445	0.00531724
-311.806	0.00751513	0.00628369	-0.0055157	-0.007329	0.0115581	0.0027981	0.00117296
-311.606	0.0048556	0.00038799	-0.007022	-0.0049392	0.00946192	-0.0015285	0.00176865
-311.406	0.010264	0.00933847	-0.0020907	-0.0025215	0.00652969	0.00041881	0.00539148
-311.206	0.00538383	0.00610419	-0.0115374	-0.0063681	0.00372279	-0.0017985	0.00451156
-311.006	-0.0037221	0.001438	-0.0060691	-0.0075527	0.00723588	-0.0096404	0.00087857
-310.806	0.0127097	0.00414079	0.00484644	-0.001355	0.0145698	0.00048305	0.0044119
-310.606	0.00991642	0.0134764	-0.0028465	-0.006895	0.00712489	0.00120412	0.0089067
-310.406	0.00731356	0.00932767	-0.0087727	-0.0122026	0.00940893	-0.0067523	0.0019354
-310.206	0.00344398	0.00602724	-0.0095182	-0.007031	0.0020607	-0.0027834	-0.0012001
-310.006	0.00548674	0.0114669	-0.0082824	-0.0074262	0.00356561	0.00517259	0.00220635
-309.806	0.00906965	0.0089936	-0.0051985	0.00047537	0.00747781	0.00143581	0.00578585
-309.606	0.00670362	0.00604606	-0.0051521	-0.0077863	0.00674481	0.00588361	0.00564314
-309.406	0.00351992	0.00478714	-0.0099952	-0.0027171	0.00336458	-0.0003917	0.00153763
-309.206	0.00251915	0.00976091	-0.0012238	-0.0044032	0.0141144	0.0037983	0.00421832
-309.006	0.00840711	0.00626198	-0.0020007	-0.0040921	0.00977327	0.00127958	0.00356086
-308.806	0.0119216	0.00526458	-0.010304	-0.0032122	0.00904491	-0.0028044	0.00358463
-308.606	0.00833694	0.00301624	-0.0060666	-0.0039126	0.00287875	-0.0036428	0.00330127
-308.406	0.0025731	0.00366924	-0.003831	-0.0098428	0.00364937	-0.0033583	0.00470157
-308.206	0.00407642	-0.0025339	-0.0166985	-0.0080979	0.00669362	-0.0024262	-0.0030985
-308.006	0.00418961	0.00817784	-0.0093704	-0.0072689	0.00934795	0.00358662	-0.0003902
-307.806	0.00917749	0.0137723	-0.0053223	0.00081401	0.00845624	0.00171396	0.00547716
-307.606	0.00764248	0.00952603	-0.0055008	-0.0070781	0.00480652	0.00042324	0.00486005
-307.406	0.0129469	0.00487685	-0.002886	-0.0061895	0.0086313	-0.0010178	0.00429611
-307.206	0.0137964	0.0112374	-0.0070811	-0.0033461	0.00145266	0.00114679	0.00858869
-307.006	0.0115201	0.0124221	-0.0062907	0.0053409	0.00886732	0.00554999	0.00897618
-306.806	0.00964802	0.00550527	-0.0039396	-0.004995	-0.0027298	-0.0042776	0.00518318
-306.606	0.00225867	0.00212167	-0.0091227	0.00053719	0.0050672	-0.000165	0.0042051
-306.406	0.00635755	0.00895096	-0.0013212	-0.0034496	0.0113943	0.00064454	0.00445586
-306.206	0.00364528	0.00654959	-0.0065366	-0.0081406	0.00855395	0.00121613	0.00330781
-306.006	0.00453992	0.0103578	-0.0099556	0.00129645	0.0132115	0.00135079	0.00842597
-305.806	0.0028534	-0.0008215	-0.0106834	-0.0070247	0.00226911	-0.0004577	-0.0002619
-305.606	0.00205119	0.00773815	-0.0083609	-0.0027739	0.00465783	0.00228842	-0.000716
-305.406	0.00295341	0.00376165	-0.009797	-0.014082	0.00544541	-0.0015269	-0.0030948
-305.206	0.00499539	0.0116764	-0.0020278	0.00221751	0.00979329	0.00410487	0.00315941
-305.006	0.00629368	0.00829398	-0.0008163	-0.0030544	0.00289207	-0.0061304	0.00409748
-304.806	0.00493788	0.00997616	-0.0070419	-0.0004961	0.0049544	0.00059497	0.00759826
-304.606	0.00239632	0.00476157	-0.0053912	-0.0041057	0.00277283	0.0024623	0.00312173
-304.406	0.00258595	0.00771672	-0.0086054	-0.0066334	0.00764692	4.4171e-05	0.0032917
-304.206	0.00724769	0.00923291	-0.0054857	-0.0031728	0.00917324	-0.0061509	0.0105675
-304.006	0.00761597	0.00716625	-0.0041479	0.00320647	0.00732273	0.00420392	0.00736772
-303.806	0.00856999	0.0146083	0.00169916	-0.0030772	0.00725298	0.00401792	-0.0010369
-303.606	0.00169672	-0.00315	-0.0108792	-0.011549	-0.0029696	-0.0068511	0.00272307
-303.406	0.0110084	0.00739777	0.00515785	0.00095213	0.0201374	0.00861367	0.0125271
-303.206	0.0146596	0.00834148	0.00370553	-0.0015158	0.00669651	0.00344445	0.00912026
-303.006	0.0131269	0.00808527	-0.0045904	-0.0014311	0.00941319	0.0086666	0.0155821
-302.806	0.00335391	0.00628796	-0.0049082	-0.0023472	0.0011142	-0.0005465	0.00941779
-302.606	0.00878113	0.00994905	-0.0047284	-0.0022664	0.010216	0.00039898	0.00915989
-302.406	0.00231771	-0.00041	-0.0139183	-0.0127537	0.00214549	-0.0005213	0.0022963
-302.206	0.00646566	0.00731533	-0.0080672	-0.0016362	0.00052979	-0.0007184	0.0045674
-302.006	0.00764542	0.00145755	-0.0017716	-0.0071428	0.00636526	-0.0037444	0.00382822
-301.806	0.00815868	0.0085164	-0.0066672	-0.0073226	0.00461331	-0.0028191	-0.0002621
-301.606	0.00401746	0.00811896	-0.003555	0.00251735	0.00615233	-0.0002366	0.00592199
-301.406	0.0107518	0.0127897	0.00087759	0.00303822	0.0121882	0.00338197	0.0059166
-301.206	0.00982384	0.0123192	-6.395e-06	-0.001435	0.010967	0.00063708	0.00865703
-301.006	0.0108165	0.010719	-0.0026386	-0.001552	0.0143568	0.00248084	0.00587553
-300.806	0.00721612	0.00875445	-0.0029992	0.00280742	0.00482569	-0.0002903	0.00484427
-300.606	0.00747286	0.0078505	0.00165541	0.00580925	0.00916826	0.00495185	0.0020592
-300.406	0.00163996	0.00396749	-0.0037374	-0.0080161	0.00327664	-0.0010983	0.00168626
-300.206	0.00653682	0.00367884	0.00261265	-0.0004685	0.0166716	0.00381964	0.00506563
-300.006	0.00814484	0.0105446	-0.0030999	-0.0057644	0.0116057	0.0069015	0.00779572
-299.806	0.00684653	0.00540897	-0.0049124	-0.0016325	0.0126737	0.00013123	0.00435065
-299.606	0.00013394	0.00779222	-0.0083982	-0.0046436	0.00885967	0.0023887	0.00367661
-299.406	0.00803245	0.00909541	-0.0060385	-0.0036153	0.00917134	0.00341774	0.0143121
-299.206	-0.0013672	0.00111352	-0.0027997	-0.0039845	-0.0018004	-0.0019577	0.00467816
-299.006	0.0105658	0.00614126	0.0001486	-0.0013057	0.00571847	-0.0019203	0.00427715
-298.806	0.00810049	0.0102404	-0.0017063	0.00135968	0.00966621	0.00150244	0.00684634
-298.606	0.00739211	0.00371261	-0.0026751	-0.0034742	0.00729964	-0.0011433	0.00059357
-298.406	0.00316014	0.00924194	-0.0039606	0.00152959	0.0115204	0.00428122	0.00203788
-298.206	0.00270573	0.0024709	-0.006674	-0.0052649	0.00357399	0.00359291	0.00343649
-298.006	0.00852856	0.00505596	-0.0077163	0.00198473	0.00305891	-0.0020805	0.00197645
-297.806	0.00879187	0.00318424	-0.0027297	-0.0036719	0.00475365	-0.0012463	0.00452543
-297.606	0.00247027	0.00611388	-0.0062595	-0.0009041	0.00660033	-0.0017167	0.00254652
-297.406	0.0132581	0.0114627	-0.0062129	-0.0052293	0.00938048	0.00271369	0.00852085
-297.206	-0.0041936	-0.0050082	-0.0202237	-0.0154307	-0.0026478	-0.0024011	-0.0072867
-297.006	0.00785869	0.00790165	0.00124548	0.00729051	0.0132753	0.00412187	0.00554521
-296.806	0.00428665	0.00700819	-0.002011	-0.0016644	0.00813746	0.00022483	0.0055975
-296.606	0.00523914	0.00153919	-0.0095968	-0.0030308	0.00536067	-0.0047138	0.00382039
-296.406	0.00933539	0.00838264	0.00089023	0.00388186	0.0162701	0.00643095	0.0100178
-296.206	0.00523675	0.00202555	-0.0036514	-0.0011956	0.00911819	-0.0023805	0.00239306
-296.006	0.00086159	0.00620302	-0.0027964	-0.0027977	-0.0012898	-0.0014522	0.00205692
-295.806	0.00562892	0.00560137	-0.0046134	-0.0049087	0.00852146	-0.0015306	0.00297545
-295.606	-2.114e-06	0.00387964	-0.0090059	-0.0106976	-0.0022207	-0.0018896	0.00055214
-295.406	0.0140012	0.00785407	-0.0041255	-0.0019979	0.00497319	0.00301758	0.00668941
-295.206	0.00865274	0.00839225	-0.0033821	-0.0047295	0.00724933	0.00187359	0.00580113
-295.006	0.0002923	0.00421628	-0.0114191	-0.0072597	0.00143155	-0.0052803	0.00354088
-294.806	0.0050732	0.0034582	-0.0065922	-0.0009	0.00088617	0.0046062	0.0105029
-294.606	0.00624684	0.00161842	-0.0065466	-0.0042066	0.00229869	0.00020327	-0.0003723
-294.406	0.0100023	0.0133798	0.00134791	0.00034542	0.0093568	0.00904133	0.00820266
-294.206	0.00179612	-0.0022746	-0.0118171	-0.0035576	-0.0010642	-0.0088881	-0.0026348
-294.006	0.00829608	0.00359607	-0.0027651	-0.0058227	0.0127273	0.00156356	0.00576926
-293.806	0.00024813	0.00711574	-0.0049214	0.00183806	0.013979	0.00488836	0.0127125
-293.606	0.00766485	0.00911692	-0.0036763	-0.0012961	0.0053393	0.00636134	0.0132413
-293.406	-0.0010974	0.00079768	-0.0053521	-0.0071416	0.00371849	-0.0066044	0.00141296
-293.206	0.00684595	0.00334465	-0.003305	-0.001154	0.0074652	0.00579895	0.00661554
-293.006	0.0067823	0.00168279	-0.0091616	-0.0091098	0.00171902	-0.0095362	0.00342148
-292.806	0.00064842	0.00630903	-0.0007343	-0.0070923	0.00711332	-0.00647	-0.0008594
-292.606	0.00554746	0.00198244	-0.0060213	-0.0051353	0.00279636	0.00108546	0.0060359
-292.406	-0.000872	9.722e-05	-0.0103293	-0.0075125	-0.0037853	-0.0112642	-0.002404
-292.206	-0.0044553	0.00129145	0.00082358	-0.0077048	-0.0021837	-0.0017843	-0.0001606
-292.006	0.00386827	0.0039885	-0.001388	-0.0059103	0.00535183	-0.0016773	0.00397849
-291.806	0.00165231	0.00696888	-0.0023609	0.00323437	0.0107995	0.00098822	0.00650941
-291.606	0.00781858	0.00266522	-0.009026	-0.0075859	0.00446062	-0.0013748	-0.0001495
-291.406	0.00429704	0.00901366	-0.0016277	0.00066454	0.0117537	0.00206097	0.00958567
-291.206	0.00551734	0.00712079	0.00251659	0.00250307	0.00517717	0.00781885	0.0117789
-291.006	0.00123477	0.00472662	0.00181112	-0.0027291	0.00651155	0.00361842	0.00929227
-290.806	0.00636581	0.00481344	-0.0046029	-0.0047998	0.00750345	0.00353128	0.00779184
-290.606	-0.0006848	0.00345415	-0.0073261	-0.0100142	-0.0096916	-0.0054207	0.00250799
-290.406	0.00517757	0.00501451	-0.0037738	-0.0041466	0.0074605	-0.0019655	0.0047611
-290.206	0.00708723	0.00736217	-0.0059215	-9.465e-05	0.0130715	0.00225864	0.00153956
-290.006	0.00309342	0.0091988	0.00080543	0.0008785	0.0109821	-0.0005359	0.00684651
-289.806	0.00530127	0.011675	0.00060792	-0.0022726	0.0122194	0.00491058	0.00954623
-289.606	0.00335434	0.00477785	-0.0122516	-0.0097418	0.00297215	0.00087774	0.00112563
-289.406	0.00781227	0.00854013	-0.0055713	-0.0039696	0.0074816	-0.0025794	0.00706291
-289.206	0.0128603	0.0170779	-0.0015936	0.00104903	0.00839766	0.00210807	0.00972116
-289.006	0.0101817	0.0093099	-0.002591	-0.001593	0.00999589	0.00533109	0.0121712
-288.806	0.00701513	0.0127973	-0.0002572	-0.0007224	0.00931392	0.0064776	0.00639098
-288.606	0.00561505	0.0109603	-0.000699	0.00318047	0.00635539	0.00057015	0.00752779
-288.406	0.0115502	0.00914743	-0.0009955	0.00045578	0.0155149	0.00972371	0.00975398
-288.206	0.00780628	0.00898237	-0.0036922	-0.0047916	0.00287347	-0.0012434	0.00470263
-288.006	0.00994906	0.00385458	-0.0024773	0.00210367	0.012643	-0.0009189	0.0110245
-287.806	0.00701721	0.00647639	-0.0026217	0.00095452	0.00604446	0.00326597	0.00465214
-287.606	0.0102098	0.00679761	0.00216128	0.00343241	0.0134392	0.00923468	0.00872361
-287.406	-0.0001103	0.00343163	-0.0038924	-0.0054027	0.00877223	-0.0026421	-0.0036103
-287.206	7.5766e-05	0.00596222	-0.0036859	0.00385236	0.0107356	0.00511894	0.00264724
-287.006	0.00929513	0.00669228	-0.0003427	0.00317661	0.00792548	-0.0011492	0.00684909
-286.806	0.0068488	0.00840651	-0.0011755	-0.005653	0.00523468	-0.0004863	0.00903122
-286.606	0.0116527	0.00917027	-0.0028945	-0.0010416	0.00146491	0.00209199	0.00662847
-286.406	0.00357129	0.00657845	-0.0037611	0.00118495	0.00655987	0.0021655	-0.0009251
-286.206	0.0100999	0.00586422	-0.006009	-0.0054658	0.0081033	-0.0007607	0.00671678
-286.006	0.0111794	0.0092182	-0.0035021	-0.0014354	0.00894323	-0.0014974	0.00437299
-285.806	-0.0021616	0.00176189	-0.002611	-0.0032169	-0.000257	-0.0015054	0.00226191
-285.606	-0.0011311	-0.0062992	-0.0052098	-0.0083193	0.00012205	-0.0027824	-0.0015206
-285.406	0.00324955	-0.0011205	-0.0063486	-0.0049851	-0.000664	-0.0103611	0.0049787
-285.206	0.00983363	0.00503398	0.00321811	-0.0006122	0.00719231	0.00354343	0.00709372
-285.006	-0.001766	0.00940674	-0.0058824	-0.002796	0.0092254	-0.0011374	0.00372401
-284.806	-0.0004356	0.00011989	-0.000651	-0.0093153	0.00883718	0.00094235	0.00131892
-284.606	0.0062797	0.0130174	-0.0002452	0.00387044	0.00942617	-0.0008832	0.0103268
-284.406	0.00284889	0.00612586	0.00362201	-0.003886	0.00809116	0.00030139	0.00294105
-284.206	0.00608262	0.0122874	-0.0026035	-0.0026587	0.00766396	0.00306277	0.00496327
-284.006	0.00647177	0.00466355	-0.0063227	-0.0041445	0.00781455	-0.0014072	-0.0007572
-283.806	0.0125954	0.0159104	0.00327339	0.00601903	0.0134372	0.00663677	0.00994488
-283.606	0.00459763	0.00287991	-0.0059263	-0.0037026	-0.000959	0.00518932	0.00252715
-283.406	0.00570804	0.00513305	-0.0038207	0.00283604	0.00365125	0.00422932	0.0081496
-283.206	0.00753773	0.00775157	-0.0003568	-0.0031727	0.0052246	-0.0032616	0.00162229
-283.006	0.00691461	0.00630157	-0.0012447	-0.0011243	0.011736	-0.0035529	0.00609284
-282.806	0.00726678	0.00539784	0.00350223	0.00082534	0.0132016	-3.903e-05	0.00603154
-282.606	0.0055187	0.00377002	0.00016305	0.00063621	0.00775366	-0.0007417	0.00745988
-282.406	0.0126059	0.00610428	0.00291235	0.0041469	0.0077004	8.9661e-05	-0.0006481
-282.206	0.00708947	0.0057983	-0.004025	-0.0015016	0.00432636	0.0101388	0.0080874
-282.006	0.0061797	0.00786665	-0.0054177	-0.002642	0.0115834	0.00054011	0.00392888
-281.806	0.00939511	0.0101185	-0.0019793	6.1561e-05	0.00691127	-0.0017237	0.00888014
-281.606	0.00868734	0.00544572	0.00124313	0.00417245	0.00705503	0.00261094	0.0113172
-281.406	0.00088912	-0.0008757	-0.0072311	-0.0071809	-0.0032302	-0.0070855	-0.0036758
-281.206	0.0133118	0.00136017	-0.0018383	0.00041743	0.00313726	-0.0074029	0.00196011
-281.006	0.00819132	0.00606397	0.0030015	0.00865696	0.0123084	0.00049866	0.00433359
-280.806	0.0047149	0.00651288	-0.0015502	0.00344834	0.0113139	0.00525424	0.0033288
-280.606	0.00433829	0.00178744	-0.0061327	-0.0043279	-5.872e-05	-0.0025604	-0.0004914
-280.406	0.00297933	-4.752e-05	-0.0035957	-0.0074006	0.00847423	0.0010005	0.0079147
-280.206	0.00059814	0.00485858	-0.0092707	-0.0044209	0.00346007	-0.011269	0.00750306
-280.006	0.0102274	0.0108199	-0.0001457	-0.0012567	0.00624893	0.00061593	0.00735295
-279.806	0.0129693	0.0112471	0.00137961	3.951e-06	0.00905182	0.00354328	0.00248223
-279.606	0.00566559	0.00141181	0.001467	-0.0035832	0.00791106	-0.0020041	0.00094656
-279.406	-9.012e-05	0.00636012	-0.0059727	-0.0046617	-0.0017873	-0.0028873	0.00853466
-279.206	0.00555627	0.0113919	0.00080764	0.00078499	0.013597	0.00137808	0.00636582
-279.006	0.00530401	-0.0002808	-0.0036945	-0.0061125	0.0013908	-0.0054095	0.00450545
-278.806	0.0010199	0.00258495	-0.0043232	-0.0076999	0.00205874	-0.0019782	-0.0023444
-278.606	0.00901339	0.0131259	-0.0043029	0.00225261	0.00852037	-0.0002286	0.00647047
-278.406	0.00120757	0.00694391	-0.0017699	-0.0017126	-0.0002373	-0.0034458	-0.0033551
-278.206	-0.0054387	0.00035326	-0.0076664	-0.0064884	-0.0033091	-0.0073121	-0.0016882
-278.006	-0.0025095	-0.0039661	-0.0078511	-0.0044362	0.00043516	-0.0005054	0.00387793
-277.806	0.00656031	0.00195076	-0.0012486	0.00603427	0.00824665	0.00595017	0.00285808
-277.606	0.0114607	0.00581039	0.00262498	-0.0057508	0.00120276	-0.0003585	0.00223638
-277.406	-0.0058652	0.00397969	7.4325e-05	-0.001796	-0.0028323	-0.002083	0.00801252
-277.206	0.00464346	0.00725792	-0.0019346	-0.0033335	0.00102992	-0.0018882	-0.0003234
-277.006	0.00469262	0.00840335	0.00381057	0.0009841	0.0139443	0.0020811	0.00864687
-276.806	0.00646644	0.00621207	0.00738685	0.00470756	0.00697429	0.00244228	0.00420207
-276.606	0.00626499	0.00806917	-0.0039606	-0.0001005	0.00708763	-0.0018274	0.0010685
-276.406	0.00202548	0.00634647	-0.0035693	-0.0053779	0.00273238	-0.0077288	-0.0024103
-276.206	0.00488735	0.00516596	0.001218	0.00352805	0.00433825	-0.0035214	0.00397649
-276.006	0.00654603	0.00133586	-0.0026964	0.00246045	0.0137869	-0.0003891	0.0037037
-275.806	0.00595741	0.00649815	-0.0013202	-0.0030851	0.00911873	0.0034119	0.00642846
-275.606	0.00738136	0.0133468	0.00689833	0.00331688	0.00850558	0.00679451	0.0139232
-275.406	0.00816303	0.0104594	0.00419051	0.00250869	0.00784797	0.00243962	0.00322827
-275.206	0.00853966	0.0159292	0.0123191	0.00425747	0.0122731	0.0100639	0.0125403
-275.006	0.00851024	0.00547878	0.00817205	0.00615174	0.0101751	0.00076742	0.00710531
-274.806	-0.0047778	0.0111828	0.00036786	0.00192843	0.00688068	0.00260475	0.00264525
-274.606	-0.002334	0.00276212	0.00030354	-0.0006428	-0.0017684	-0.0051873	0.00058392
-274.406	0.00633442	0.00668154	0.0002434	0.00087461	0.00340495	-0.0036789	0.00570188
-274.206	-0.0026358	0.00177079	-0.014752	-0.00673	0.0011715	0.00065042	-0.005994
-274.006	0.00524132	0.0066571	0.00095845	0.00326011	0.00910984	0.00544452	0.00684839
-273.806	0.00708707	0.0104469	0.00717524	-0.002748	0.00390993	-0.0029011	0.00319681
-273.606	0.0123082	0.0133952	0.00458274	0.00561597	0.00328674	0.00132957	0.0101534
-273.406	0.00087609	-0.0028236	-0.0027612	-0.0022586	0.00365059	-0.0026084	-0.0017177
-273.206	-0.0004083	-0.0005104	-0.0028029	-0.0010321	0.00084965	-0.0026105	0.00290579
-273.006	0.00301376	0.00801916	0.00520977	-0.0016895	0.00950422	0.00140732	0.00272368
-272.806	0.0038036	0.0020191	-0.0008358	0.00177473	0.00233866	0.00227004	0.00109022
-272.606	0.00269804	-0.0038687	-0.011338	-0.0044637	0.00387524	-0.0065983	-0.001808
-272.406	0.0054196	-0.0030225	0.00055358	-0.0020116	0.00469673	-0.0041494	0.00343149
-272.206	0.00822142	0.0101981	0.00165587	0.00499358	0.00880519	0.00262999	0.0108248
-272.006	0.00599398	0.00895092	-0.004818	-0.0034218	0.00699153	0.00210647	0.00307839
-271.806	-0.0025629	-0.0006179	-0.0011787	-0.006369	-0.0003468	-0.0070283	0.00050994
-271.606	0.00412515	0.00517555	0.0006064	2.8791e-05	0.00649564	-0.003836	0.00298927
-271.406	0.00236134	0.0077126	0.00337755	0.00185839	0.00349527	0.00825597	0.0101908
-271.206	0.00270078	0.00803257	0.0062215	-0.0018426	0.011008	1.091e-06	0.00471821
-271.006	-4.848e-05	0.00169663	-0.0055681	-0.0076536	0.00756281	-0.0032654	0.00020896
-270.806	-0.0019036	-0.0008981	-0.0049385	-0.0078244	0.00261054	-0.0089229	-0.0031949
-270.606	0.00589367	0.00413522	-0.0081336	0.00065749	0.00570909	0.00293747	8.0699e-05
-270.406	0.00192504	0.00174421	-0.0010458	0.00209597	0.00428653	0.00213861	0.00258751
-270.206	0.00012802	0.00383846	-0.0018574	-0.0041856	0.00043869	-0.0034382	-0.0034336
-270.006	-0.0003967	0.0121802	-0.0006287	-0.0041944	0.00175636	-0.0027477	0.00034785
-269.806	0.00956997	0.00917681	-0.0003138	-0.0008658	0.00400403	-0.0034331	0.00393103
-269.606	0.00471468	0.00039936	-0.0059884	-0.0051718	0.00721882	-0.0038037	0.00467647
-269.406	0.00528688	0.00926839	0.00150471	-0.0007792	0.0107253	0.00335192	0.00811426
-269.206	0.0100889	0.00478165	0.00755227	0.00075195	0.00155187	0.00609336	0.00597627
-269.006	-0.0002202	0.00617601	-0.000918	-0.0041235	0.00728716	-0.0006467	0.00108156
-268.806	0.00248853	0.00978366	-0.0057401	0.00345795	0.00749738	0.00555474	0.00647382
-268.606	0.00682058	0.00321231	-0.0012491	0.00094115	0.00537264	0.00339611	0.00804849
-268.406	0.00056253	0.00124151	-0.0038563	-0.0011086	0.00661428	0.00090929	0.00294281
-268.206	0.00864179	0.00420771	-0.0023414	0.00129816	0.00637986	0.00449044	0.00546531
-268.006	0.00484833	-0.008533	-0.0020355	-0.0050496	0.00037888	-0.0031442	0.00289162
-267.806	0.00587598	0.00389957	-0.0022684	-0.0063151	0.00462522	-0.0001253	0.0011603
-267.606	0.00110519	0.00658788	-0.0010019	0.0030523	0.0108042	-0.0030631	0.00456576
-267.406	2.3406e-05	0.0100439	0.00237358	0.00322364	0.0010144	-0.0022421	0.00312394
-267.206	0.00206619	0.00800189	0.00060526	-0.0035126	-0.0010385	-0.0043332	0.00649143
-267.006	0.0143002	0.00912611	0.0045127	0.00899063	0.0110214	0.0077747	0.0120452
-266.806	-0.0016026	-0.0041733	-0.008511	-0.0070898	0.00252988	-0.0045358	0.00070055
-266.606	0.00107744	0.00556185	-0.0033951	-0.0020878	0.00399865	-8.576e-05	0.0029416
-266.406	0.002302	0.00931745	-0.0017934	-0.0010805	0.00074411	3.5771e-05	0.00833343
-266.206	0.00408911	0.00686074	0.0010667	0.00381606	0.00475094	-0.0010108	0.00299261
-266.006	0.0063401	0.00552971	0.0005597	0.00164082	0.00754117	-0.0010684	0.0037169
-265.806	0.0060503	0.00392965	0.00144786	-0.0023237	0.00612757	-0.0021918	0.00436889
-265.606	-0.0024458	-0.0117718	-0.0119564	-0.0102428	0.00211016	-0.010006	-0.0021676
-265.406	-0.0007314	0.00298474	-0.0033747	-0.0061115	0.00262908	0.00068834	0.00374517
-265.206	0.00595201	0.00324877	-0.0043359	-0.0019291	0.00101453	0.00286469	0.00201273
-265.006	0.00443103	0.0054376	-0.0068633	-0.0020978	0.00381333	0.00127347	0.00086035
-264.806	-0.006405	0.00117541	-0.0079989	-0.0035504	-0.002305	-0.0014126	-0.0006728
-264.606	0.00548804	0.00448975	-8.724e-05	-0.005974	-0.0004909	0.00014673	0.00457069
-264.406	-0.0031253	0.00182265	-0.0084915	-0.0054761	0.00240192	0.00097149	0.00088848
-264.206	0.00114885	-0.0008023	-0.0058189	-0.0023823	0.00437222	-0.0070976	0.00315039
-264.006	-0.001902	0.00302359	-0.0017685	0.0002699	0.00490346	-0.0040891	0.00359264
-263.806	-0.0012185	-2.581e-05	-0.0088345	-0.0023975	0.00089686	-0.0002507	-0.0003341
-263.606	-0.0003545	-0.0054943	-0.0072633	-0.0052496	0.00198584	-0.0065265	0.00364743
-263.406	-0.0070071	0.00137871	-0.0057971	-0.0023511	0.00174633	-0.0056777	-0.0008955
-263.206	-0.0020131	0.00343462	-0.0029505	-0.0045644	0.00392396	0.00024715	-0.0014694
-263.006	-0.0017691	0.00477291	0.0010119	0.00162198	0.0065245	-0.0056334	0.00528928
-262.806	0.0125222	0.012462	0.00652983	0.00921849	0.0121837	0.00369103	0.00560114
-262.606	-0.0062311	-0.0021398	-0.005079	-0.0074721	-0.0062105	-0.0036794	-0.0008691
-262.406	0.00605711	-0.0029272	-0.0022636	-0.0081104	-0.0013817	-0.0021902	-0.002202
-262.206	0.00039563	-0.0004145	-0.0065146	-0.0012487	-0.00398	-0.0052256	0.00656654
-262.006	0.00207253	-0.0049152	-0.0052576	-0.0114441	-0.0065543	-0.0037603	0.00098975
-261.806	0.004758	0.00359167	-0.0037115	0.00549729	0.00277562	0.00367439	0.00487001
-261.606	-0.0009438	-0.0017115	0.0052176	-0.0070968	0.00368368	0.00028698	0.00061454
-261.406	-0.0005171	-0.0016895	-0.0061931	-0.0049566	0.00090724	0.00162614	-0.000777
-261.206	-0.0022496	0.00157399	-0.0005565	-0.0009327	0.00286653	-0.002524	0.00123142
-261.006	0.00056513	0.00185089	-0.0013138	0.00258185	0.0057334	-0.0001525	0.0006397
-260.806	-0.0108489	-0.0036755	-0.0069847	-0.0121678	-0.004347	-0.0107988	-0.0089529
-260.606	-0.0010566	0.00871485	-0.0007321	-0.0004787	0.00461353	-0.0014104	-0.0006857
-260.406	-0.0027487	0.00336394	-0.0034353	-0.0050447	0.00376546	5.3591e-05	0.00849201
-260.206	-0.0009407	0.00110503	-0.0022484	-0.007999	-0.0005185	-0.0056368	-0.0026446
-260.006	-0.0007068	-0.0044921	-0.0062029	-0.0051962	0.0008242	-0.0063175	-0.004102
-259.806	-0.0010832	0.0006457	-0.0079172	-0.0077692	-0.005472	-0.0030267	0.0015603
-259.606	-0.002676	-0.0009966	-0.0030761	-0.0021601	-0.0007462	-0.001835	0.0046936
-259.406	-0.0028566	-0.0081755	-0.006802	-0.0078741	0.00017371	-0.0072233	-0.0056727
-259.206	-0.0026795	0.00234272	-0.006537	-0.0103624	-0.0040736	0.00095754	0.00125901
-259.006	0.00017194	-0.0036268	-0.0059535	-0.0087461	-0.0048638	-0.0067444	0.00106498
-258.806	0.00569688	0.00722075	0.00087496	-0.00153	0.00169896	0.00141456	-0.0010034
-258.606	0.00069748	0.00419321	-0.0054308	-0.0027991	-0.0013786	-0.0068224	-0.0022824
-258.406	0.00315297	0.00669637	-0.0089613	-0.0016097	0.0009856	-0.0035201	0.0060827
-258.206	-0.0039467	0.00317147	-0.003519	-0.0051427	-0.0053515	-0.005704	0.00190716
-258.006	0.00180653	-0.0005248	-0.008815	-0.0077543	0.00433361	-0.0013965	-0.0007353
-257.806	0.00030449	-0.0007746	-0.0072065	-0.0059474	0.00349123	-0.0034009	0.00053998
-257.606	-0.0023911	-0.0027474	-0.0012529	-0.006376	0.00989158	-0.0049921	0.00302235
-257.406	-0.0010186	0.00020108	-0.0096074	-0.006406	-0.0059871	-0.0032818	-0.0021336
-257.206	0.00635933	0.00463017	0.00610659	-0.0022076	0.0115425	-0.0008321	0.00764827
-257.006	-0.0083285	-0.0092753	-0.0112346	-0.0113135	-0.0042228	-0.0105932	-0.0038854
-256.806	0.0003173	-0.0047557	-0.0072007	-0.0008664	0.00041625	-0.0096802	-0.0055672
-256.606	0.0014763	0.00035152	-0.0050936	-0.0068891	0.00509286	-0.0031629	0.00176601
-256.406	0.0055691	0.00776961	0.00034463	0.00020072	0.00451198	-0.0018718	0.00529029
-256.206	0.00267784	-0.001767	-0.0065837	-0.0019707	-0.0024749	-0.0063729	-0.0031724
-256.006	-0.0014611	-0.005675	-0.0064506	-0.0060002	-0.0019111	-0.0065991	-0.0013593
-255.806	-0.001539	0.00576135	0.00074885	-0.003747	0.00526114	-0.0043761	-0.0012296
-255.606	-0.0016838	-0.0007506	-0.0104816	-0.0053739	-0.0052579	-0.0003556	0.00092917
-255.406	-0.0017178	-0.0002822	-0.0037617	-0.001383	0.00738751	-0.0015159	0.00103346
-255.206	-0.0092059	-0.0011277	-0.0052829	-0.0067042	-0.0029775	-0.0066347	-0.0015376
-255.006	0.00271783	0.00345831	-0.0037493	-0.0041172	-0.0024739	-0.0075781	0.00061728
-254.806	-0.0058776	-0.0036678	-0.0071007	-0.0078195	-0.0074357	-0.0099017	-0.0083144
-254.606	0.00158101	0.00356003	0.00075187	-0.0044754	-0.0035241	-0.0034405	-0.0008915
-254.406	-0.0003071	0.00036574	0.00133146	-0.0033813	0.00180979	-0.0008736	0.00184815
-254.206	-0.0031249	-0.003107	-0.0037365	7.4551e-05	-0.0019643	-0.0026363	-0.0031827
-254.006	0.00154582	0.00417639	0.00256658	0.00176732	0.00377613	0.00057487	0.00096752
-253.806	-0.0026317	0.00031742	-0.0097702	-0.0065964	-0.001973	-0.0025262	0.0013925
-253.606	-0.0048987	-0.0003595	-0.0084408	-0.0073814	-0.0008423	-0.0084995	-0.0018506
-253.406	-0.0041204	0.00222106	-0.0061533	-0.0067937	0.00035658	-0.0042091	-0.0009397
-253.206	0.00282861	-0.0038112	-0.0037589	-0.0042563	-0.0027377	-0.0013054	-0.0005729
-253.006	-0.0011688	0.0024613	-0.002142	-0.0014085	-0.001457	-0.0044294	-0.0032853
-252.806	0.00579817	0.00486197	0.00298901	-0.0023951	0.00341871	0.00198442	0.00736014
-252.606	-0.0011907	0.00315459	-0.0022157	-0.0080549	0.0017414	-0.0024535	-0.0003152
-252.406	-0.0009665	0.00536316	-0.0029759	-0.0014108	0.00279393	0.00263455	0.00238528
-252.206	-0.0015604	0.0020683	-0.0016489	-0.0049638	0.00561744	-0.0028055	0.00370808
-252.006	-9.474e-05	-0.0018176	-0.0025915	-0.008064	-0.0072946	-0.0120595	-0.0032819
-251.806	0.00087107	-0.000715	-0.0083495	-0.0029228	0.00203044	-0.0004985	-0.0002495
-251.606	-0.0042453	-0.0026592	-0.0020591	-0.0057564	-0.0019993	-0.007436	-0.0039084
-251.406	-0.0088701	-0.0047723	-0.0103181	-0.0077291	-0.0084415	-0.0079476	-0.0082671
-251.206	0.00068548	-0.0014376	-0.0029822	-0.006781	-0.0054859	-0.0016965	-0.0035594
-251.006	-0.0060068	0.00154803	-0.0036982	-0.0050459	0.00378611	-0.0033304	0.00034443
-250.806	0.0112517	0.00617637	0.00931774	0.00586605	0.00760023	0.00498968	0.00703225
-250.606	-0.0015004	-0.0029797	-0.007064	-0.0053683	-0.0011866	-0.0039609	-0.0001284
-250.406	-0.0043103	-0.0035823	-0.0122629	-0.0105326	-0.0036324	-0.0093899	-0.0001307
-250.206	0.00202192	-0.0032503	0.00210843	-0.0071477	0.00141265	-0.0005187	-0.0037031
-250.006	0.00456902	-0.0086635	-0.0058267	0.00101095	0.00292088	-0.0028406	0.00254862
-249.806	-0.0119921	-0.0105907	-0.0126277	-0.0080588	-0.0096186	-0.0106878	-0.0035954
-249.606	-0.0022114	-0.0024985	-0.0088412	-0.0085358	-0.0029326	-0.0029057	0.00377054
-249.406	-0.0013773	0.00099726	-0.0029238	0.00160108	0.00320203	-0.0032079	0.00154398
-249.206	-0.0002713	0.00190103	-0.0047608	-0.0030388	0.00302548	-0.0056185	0.0013404
-249.006	0.00125779	0.00327956	0.0003779	-0.0023124	0.00121032	-0.0005817	0.00423959
-248.806	-0.0003755	-0.0039653	-0.0074589	-0.0033928	0.00142948	-0.0017351	8.2349e-05
-248.606	4.776e-06	0.0046291	-0.0031584	-0.0027669	0.0065835	-0.00085	0.00807708
-248.406	0.00257577	-0.00239	-0.0003128	-0.0078632	-0.0002543	-0.0019007	-0.003767
-248.206	0.00012629	0.0101159	-0.00614	0.00342634	0.00940116	-0.0024057	0.00184515
-248.006	-0.0032456	-0.0025096	-0.0084385	-0.0017493	0.00205226	-0.0056496	-0.0006378
-247.806	-0.0036889	-0.0017953	-0.0068649	-0.0113121	-0.0078298	-0.0097652	0.00783235
-247.606	-0.0039144	-0.0050914	-0.0047326	-0.0087584	-0.0036715	-0.0092251	-0.0036908
-247.406	-0.0027303	-0.0026582	-0.0018621	-0.0079141	0.00167883	0.00069829	-0.0003574
-247.206	0.00069924	-0.0048245	-0.0024536	-0.0069751	-0.0003929	-0.0054892	-0.0012793
-247.006	-0.0052837	-0.0014827	-0.0035716	-0.0015927	-0.0038174	-0.0059905	-0.0056826
-246.806	-0.0014024	-0.0052793	-0.0068149	-0.0061372	-0.0033166	0.00091536	-0.0035751
-246.606	0.00117744	0.00011424	-0.0038603	-0.004314	-0.0031666	-1.877e-05	-0.0022794
-246.406	0.00128215	-0.0021313	-0.0031947	-0.00232	0.00422856	-0.00268	-0.0030359
-246.206	0.00305754	0.00476569	-0.0048806	0.00040304	0.00615562	-0.0032764	0.00780553
-246.006	0.00059677	-0.0033763	0.00020559	-0.0029391	-0.0038227	-0.0037402	0.0056398
-245.806	-0.007199	-0.0049355	-0.0106049	-0.0100176	-0.0062216	-0.0086283	-0.0090453
-245.606	-0.0015304	0.00288647	0.00010097	-0.0039363	-0.0006435	0.0007733	-0.0004451
-245.406	0.00104912	0.00133602	-0.0028196	6.2351e-05	0.00140297	-0.0026212	-0.0007425
-245.206	0.00112244	0.00326362	0.00032307	-0.0078601	0.00073226	0.00053745	0.00480265
-245.006	0.00037498	-0.0062599	-0.0084373	8.2471e-05	0.0044855	-0.0006885	0.00118949
-244.806	-0.003313	-0.0019194	-0.008373	-0.0120435	-0.0020988	-0.0075432	-0.0002493
-244.606	-0.0046772	0.00554491	-0.0057896	-0.0016968	0.00584114	-9.863e-05	-0.0032103
-244.406	-0.0002949	0.00169456	0.00192765	0.00130094	0.00791344	-0.000557	0.00375786
-244.206	0.00470183	0.00304223	-0.0028973	-0.0017785	0.00426028	-0.0014607	0.00150333
-244.006	0.00077832	-0.0007557	-0.0039339	7.8051e-05	0.00269066	-0.0043514	-0.0006819
-243.806	0.00530367	-0.0006115	0.00395705	0.00172528	0.00946625	-0.0005151	0.00515152
-243.606	-0.0001886	0.00327391	-0.0026142	-0.0015899	0.0023155	-0.000563	-0.000899
-243.406	0.00137184	-0.0013299	0.00066775	-0.0032175	-0.0013031	-0.0043487	0.0019593
-243.206	0.0033554	0.00286388	-0.0016629	-0.0013989	0.00215672	-0.0032054	0.00170143
-243.006	0.00706926	0.00869284	0.00282211	-0.000351	0.00410619	-0.0014596	0.00677636
-242.806	0.00438171	0.00308851	-0.0021045	-0.0022864	7.9848e-05	-0.0071422	0.00247455
-242.606	0.00819759	-0.00376	5.5595e-05	0.00331205	-0.0026377	-2.089e-05	0.00592509
-242.406	0.00021205	-0.0068301	-0.0012995	-0.0047012	0.00469011	-0.0062064	-0.004254
-242.206	0.00719846	-0.000724	-0.0025285	0.00175143	0.00130124	-0.0015652	0.00416637
-242.006	0.00044535	-0.0040846	-0.0040571	-0.0059576	-0.0029831	0.00372104	0.00250029
-241.806	0.00038562	0.00627249	-0.0057062	-0.0035691	0.00786356	0.00301832	0.00282271
-241.606	-0.0013181	0.00152212	-0.0037954	-0.0040598	0.00808995	-0.0016762	-0.0004296
-241.406	-0.0040038	0.00112367	-0.0035996	-0.0028691	-0.0004635	-0.0018667	-0.0022311
-241.206	0.00421047	0.00308113	-0.0008418	-3.906e-05	0.0024231	-0.005902	0.00346786
-241.006	0.00036398	-0.003369	-0.009415	-0.0076244	-0.0032802	-0.0068244	0.00264277
-240.806	-0.0020378	0.00128163	-0.0016077	-0.0097246	0.00054477	-0.0029687	-0.0037576
-240.606	0.00673271	-0.0002186	0.00220207	-0.0005337	0.00554117	0.00322143	0.00153389
-240.406	0.00172757	0.00098972	0.00255314	-0.0015987	0.00117329	0.00211778	0.00246506
-240.206	0.00590222	-0.0068743	-0.0064267	-0.0006874	0.00121717	-0.0027356	0.00531525
-240.006	-0.0065453	-0.0046646	-0.0074669	-0.0061822	-0.0027827	-0.0081527	-0.0017042
-239.806	0.00353116	0.00199235	-0.0004566	-0.0005752	0.00110638	0.00577918	0.0005634
-239.606	-0.003712	-0.0063728	-0.0052274	-0.0056436	0.00052131	-0.0039284	-0.0039318
-239.406	-0.0009978	-0.0104356	-0.0057466	-0.0034562	-0.0063329	-0.0015447	-0.0067522
-239.206	-0.0024385	0.00275239	0.00134165	-0.0016679	-0.0011755	-0.0054037	0.00048663
-239.006	0.00196712	0.00570164	0.00087516	0.00179734	0.00462603	0.00520027	0.0104862
-238.806	0.00264067	0.00197902	-0.0007918	-0.0029413	-0.0025956	0.00275485	-0.0014884
-238.606	0.0134438	0.0081136	0.0066127	0.00307999	0.00522054	0.00690757	0.00246184
-238.406	-0.0002223	-0.0058311	-0.007888	-0.0079334	-0.0023159	-0.0041868	-0.0027955
-238.206	-0.0021318	-0.0019465	-0.0022361	-0.003612	0.0040585	-0.005067	-0.0019275
-238.006	0.00017945	-0.0014912	-0.0021129	-0.0011848	0.0108023	0.00149231	1.9099e-05
-237.806	0.00251835	-0.0005671	-0.0070151	-0.0037175	-0.0028946	-0.0058433	0.00132118
-237.606	0.00092046	0.00619217	0.00160387	-0.0002636	0.00149883	0.00291452	0.00924531
-237.406	0.0015836	-0.0010158	2.1725e-05	-0.0002825	0.00306672	0.00231277	0.00301997
-237.206	0.00549936	0.00148477	0.00232174	-0.0041625	0.00083469	-0.0045251	2.6999e-05
-237.006	0.0002116	-0.0019928	0.00056055	-0.0014792	-0.002242	-0.0038678	0.00226352
-236.806	0.00134179	-0.0058444	-0.0021232	-0.0074868	0.00045913	-0.0031311	0.00040889
-236.606	-0.0027364	0.00213202	-0.0005261	-0.0038455	0.00529381	-0.008119	-0.0045748
-236.406	0.00386811	-0.0008626	-0.0009373	0.00164538	0.00252614	-0.0058292	-0.0014523
-236.206	0.00118151	-0.0079856	-0.0023207	0.00076314	-0.0029643	-0.0030146	0.00049814
-236.006	0.00598966	-0.0004652	-0.0021366	-0.0023934	0.00030616	-0.0011017	0.00370973
-235.806	0.00325801	0.00640204	0.00158884	-0.0005605	-0.0062131	-0.0015646	0.00245847
-235.606	-0.0009346	-0.0003105	-0.0029516	-0.0046261	-0.0027691	-0.0098144	-0.0035497
-235.406	0.00148281	-0.0020146	-0.0041586	-0.0052988	-0.0034842	-0.0084707	-0.0034676
-235.206	-0.0003248	-0.0002255	-0.0033754	0.00041134	0.00337215	-0.003315	-0.0040034
-235.006	-9.995e-05	0.00614197	0.00278167	-0.0031267	0.00202903	-0.0022457	-9.974e-05
-234.806	-0.0060942	-0.0057314	-0.008695	-0.0062721	-0.0087182	-0.0067878	-0.0061074
-234.606	-0.0028655	5.498e-05	-0.0019715	-0.0057508	0.00676546	-0.0058619	-0.0087478
-234.406	-0.0007664	0.00119902	0.00112175	-0.0023818	0.00114962	-0.0023358	-0.0018027
-234.206	-0.0022054	-0.0110583	-0.0058542	-0.0072067	-0.0033012	-0.0051393	-0.0040849
-234.006	0.00298201	-0.0012033	0.00550054	-0.0006308	0.00329221	-0.0032776	0.0087743
-233.806	0.00223823	0.00222317	-0.0013334	-0.0012413	0.00181898	-0.0050894	0.00193842
-233.606	0.00352715	-0.0021155	-0.0067621	-0.0080744	-0.0056577	-0.0127687	-0.0027341
-233.406	0.0009893	-0.0016765	-0.0043826	-0.0021703	0.00111058	-0.0036325	0.00671673
-233.206	-0.0002591	-0.000679	4.0105e-05	0.00061495	0.00219505	-0.0051884	-0.0027087
-233.006	0.00056803	-0.0007539	-0.0028438	0.00146091	0.00270028	0.00108926	0.0003775
-232.806	-0.0004301	-0.0066771	-0.0056598	-0.0075972	-0.0023562	-0.0046112	8.2269e-05
-232.606	-0.0037605	-4.91e-06	-0.0069393	-0.0092468	-0.0107542	-0.0076416	-0.0062964
-232.406	-0.0009437	-0.0037654	-0.0044679	-0.0044683	-0.0020951	-0.0033599	-0.0004155
-232.206	0.00471461	0.00336492	0.00028527	-0.0009612	0.00192627	0.00277783	0.00721737
-232.006	-0.003124	-0.0026221	-0.0021654	-0.0034287	-0.0011657	-0.0070578	-0.0020171
-231.806	0.00543527	0.0053466	0.00433772	0.001087	0.00560096	0.00060888	0.00306514
-231.606	0.00049655	0.00013577	0.00642228	-7.315e-05	-0.0056167	-0.0024799	0.00219841
-231.406	-0.0042355	-0.0044578	-0.0013121	0.00200034	-0.0017648	-0.0040957	-0.0001642
-231.206	-0.0072599	-0.0035534	-0.001616	-0.0031619	-0.0041519	-0.0095732	-0.0023377
-231.006	-0.0023256	-0.0018025	-0.0051384	-0.0081174	-0.0035496	-0.005466	-0.0072456
-230.806	-0.006512	-0.0085432	-0.0090648	-0.0066956	-0.0093001	-0.012946	-0.0026685
-230.606	-0.0025492	-0.0016636	-0.0114281	-0.0010268	-0.0043233	-0.0055823	-0.0023476
-230.406	0.0104124	-0.0033075	-0.003356	0.00076035	-0.0007955	-0.0033638	0.00235478
-230.206	0.00816192	-0.0039219	-0.0024152	-0.0004907	0.0014081	-0.0033168	0.00379742
-230.006	-0.0055499	-0.0047922	-0.0005047	-0.0037713	-0.0017111	-0.0061094	-0.0014576
-229.806	0.0016419	-0.0004228	-0.0042477	-0.0028106	0.00304413	-0.0024775	0.00511891
-229.606	-0.0051259	-0.0038473	-0.0008846	-0.002763	0.00024431	-0.0022733	-0.0017681
-229.406	0.00081103	-0.0023926	-0.0055268	-0.0103332	-0.007244	-0.0074768	-0.0031134
-229.206	-0.0045083	-0.0055109	-0.0039438	-0.0058768	-0.0034873	-0.0061549	-0.0009244
-229.006	1.8956e-05	-0.0012637	-0.0017745	-0.0029214	-0.0030743	-0.006655	0.00147699
-228.806	0.0017019	-0.0022787	-0.0003905	-0.0003179	-0.0025314	-0.0041828	-0.001333
-228.606	-0.0033273	-0.0072329	-0.0010843	-0.0082207	-0.0079201	-0.005684	-0.0064181
-228.406	0.005411	0.00548405	0.00952102	0.00833266	0.00619903	0.0075251	0.00757828
-228.206	-0.0022727	1.532e-05	0.00182631	-0.0026794	-0.0024761	-0.0039692	0.00239484
-228.006	-0.005221	-0.0046764	-0.0065024	-0.0040554	-0.0040996	-0.0086391	4.7079e-05
-227.806	-0.0027818	-0.0031429	-0.0103125	-0.0111517	0.0004703	-0.0061941	-0.0038491
-227.606	0.00309866	0.00389539	0.0053529	-0.0019821	0.00652079	-0.0007771	0.00285773
-227.406	0.00128279	-0.0008762	-0.0030694	-0.0039707	-0.0056725	-0.0016756	0.00477266
-227.206	-0.0034035	-0.0001454	-0.0059914	-0.0039966	-0.0031097	-0.0041448	-0.0045798
-227.006	0.00508939	0.00185907	0.00130048	-0.0043995	0.00418765	-0.0031623	0.00252397
-226.806	-0.0047163	-0.0058884	-0.004176	-0.00761	-0.0067421	-0.0087056	-0.0020998
-226.606	-0.0119911	-0.0035761	-0.0099301	-0.0047298	-0.0027577	-0.0080743	-0.001429
-226.406	-0.0050559	-0.008651	-0.0094661	-0.0047266	0.00085879	-0.0042169	-0.0022432
-226.206	0.00448427	0.00487155	0.00080661	0.00150929	0.0062922	0.00308434	0.00080785
-226.006	0.00170692	-0.0007363	-0.004575	0.00237098	-0.0014891	0.00403697	0.00230212
-225.806	-0.0077683	0.00129365	-0.0029823	-0.0013302	-0.0051709	-0.0053967	0.00209905
-225.606	0.00161245	0.00079248	0.00163667	-0.0027229	0.00432063	-0.0041968	0.00229777
-225.406	0.00576429	0.00519485	0.00763562	0.00316723	0.00906162	0.00559797	0.00701616
-225.206	0.00495447	-5.992e-05	0.00593024	0.00280828	0.00376927	-9.731e-05	0.00652593
-225.006	-0.0006438	-0.0062339	-0.0023508	-0.0022244	0.00099148	-0.0021849	0.00612899
-224.806	0.00665669	-0.0002005	-9.559e-05	-0.0016148	0.00113855	0.00225682	0.0023987
-224.606	0.00705522	-0.0068896	-0.0013258	-0.0008482	-0.0032996	0.00107758	0.00031977
-224.406	-0.0018329	0.00244594	-0.0004344	-0.0005768	0.00204778	0.00338226	-0.0014325
-224.206	0.00289213	-0.0081892	-0.0049093	-0.0030023	-0.0004692	-0.0038025	-0.0014871
-224.006	0.00238744	0.00268512	-0.0035866	-0.0023384	-0.0027795	0.00336124	-0.0034287
-223.806	0.00047249	-0.0028417	-0.0024172	-0.0007917	-0.0020898	0.0005601	0.00017777
-223.606	-0.0090897	-0.0068589	-0.0080705	-0.0075729	-0.0042513	-0.0052452	-0.006539
-223.406	0.00055671	0.00194922	-0.0017745	-0.0012275	0.00448646	-0.0028977	0.00431331
-223.206	0.00908702	0.00103439	0.00700702	-0.0002498	0.00375088	0.00646911	0.00717725
-223.006	-0.0050021	-0.005233	-0.0084164	-0.0078634	-0.0036036	-0.0034462	0.00047885
-222.806	-0.0060061	-0.0045778	-0.0052977	0.00062083	-0.0021171	-0.0077083	-0.0037999
-222.606	0.00151491	0.00124025	0.00434197	0.00024238	-0.0001951	-0.0022834	0.00670791
-222.406	0.003988	0.00618823	0.00257592	0.00175075	0.00819694	0.00904502	0.00285646
-222.206	0.00690956	-0.0001608	0.00559785	0.00146379	0.0050867	0.00226979	0.0103604
-222.006	0.00170906	0.00053547	-0.00328	-0.0034591	-0.003203	-0.0017231	0.00440572
-221.806	-0.0023787	-0.0024424	-0.0028186	-0.0050617	-0.0024579	-0.0018872	-0.0001727
-221.606	-0.0072518	0.0003783	-0.0013958	-0.0052636	-0.0044207	-0.0035628	-0.0061188
-221.406	-0.0006971	0.00273651	0.00365377	-0.0064896	-0.0030729	-0.0015692	0.00015651
-221.206	0.00438079	-0.002148	-0.0003406	-0.0041441	-0.003481	-0.0008009	0.00174089
-221.006	0.00447854	0.00546171	0.0053032	0.00570643	0.00030418	0.00242571	0.00379611
-220.806	0.00183998	0.00063942	0.00619241	0.00277385	-0.002553	-0.0037204	-0.0058971
-220.606	0.00118187	0.00468285	0.00310346	-0.0059166	-0.0023849	-0.0035621	0.00092556
-220.406	-0.0001463	-0.0024639	-0.0041346	-0.0054965	0.00474933	0.00200879	0.00159993
-220.206	0.0007871	0.00464462	-0.0063582	-0.009168	-0.0036179	-0.0062918	0.00456321
-220.006	-0.0010948	0.00540758	0.00276347	0.00298848	-0.0022027	-0.0004183	0.00475453
-219.806	-0.005515	-0.0084814	-0.0058331	-0.0049873	0.00013077	-0.0019526	-0.0012286
-219.606	-9.405e-05	-0.0025043	-0.0047305	0.00128662	0.00025983	0.00520668	0.00056135
-219.406	0.00960722	0.00581519	0.00035076	0.00422976	0.00433065	0.00261697	0.0139354
-219.206	-0.0029046	0.00301595	0.0033146	0.00013757	0.00513172	-0.0071195	0.0040705
-219.006	0.00046537	0.00815555	0.0116931	0.00416873	0.00877404	0.00500422	0.0081052
-218.806	-0.0035135	-0.0026507	0.00303641	-0.0012395	-0.0017013	-0.0017747	-0.0054453
-218.606	-0.0098234	-0.0093465	-0.0065224	-0.013847	-0.0094494	-0.0141905	-0.0036398
-218.406	-0.0020087	0.00447357	-0.0002693	-0.005444	-0.0008418	0.00403403	-0.0006811
-218.206	-0.0037489	-0.0046589	-0.0003431	-0.0070573	0.0040948	-0.003146	-0.0004044
-218.006	-0.0036124	0.00080528	-0.0003787	-0.0071527	0.00084469	-0.0019503	-0.0001502
-217.806	-0.0023891	-0.0035241	-0.0001851	-0.008547	-0.0090038	-0.0051746	-0.0006199
-217.606	-0.0035518	-0.0066736	-0.0008319	-0.0016279	-0.0061104	-0.0028625	0.000351
-217.406	0.00401851	-0.0080549	-0.0014782	0.00101239	0.00189155	5.6911e-05	-0.002996
-217.206	0.00414518	-0.0002801	0.00250041	0.00299274	0.0019413	-0.0015855	-0.0005564
-217.006	0.00071796	-0.0002102	-0.0031911	-0.004342	-7.91e-05	-0.0048403	-0.0096136
-216.806	0.00596283	0.003741	0.00516796	0.00073657	0.00225798	0.00444232	-0.0010838
-216.606	-0.0061765	-0.0036916	-0.0059906	-0.0062003	-0.007182	-0.0039251	-0.005536
-216.406	0.00091232	0.00383356	0.00430497	0.00093164	0.00233538	-0.0027171	0.00394469
-216.206	0.0022864	0.00523296	-0.0038241	0.0030948	-0.0026688	-0.0021038	0.0032091
-216.006	-0.0016917	-0.0011418	-0.0030316	-0.0059953	-0.0065211	-0.0064319	-0.0072339
-215.806	-0.0035698	-0.0024632	-0.0035998	-0.0012139	-0.0001128	-0.0012997	-0.0025581
-215.606	0.00393033	0.00849843	-0.0022768	0.00213847	0.00047827	0.00277885	0.00088671
-215.406	-0.0026418	-0.0087693	-0.0053495	-0.0071398	-0.0043191	-0.004889	-0.0073082
-215.206	1.4216e-05	0.00013383	-0.0110357	-0.0032621	-0.0072853	-0.0092132	-0.0012582
-215.006	0.00466059	0.00291015	0.00272952	0.00226011	0.00680059	-0.0025141	0.00289267
-214.806	-0.0064231	-0.0021329	-0.0050606	0.00207052	-0.0051144	-0.0044572	-0.0024369
-214.606	-0.0040849	-0.0027378	-0.0064225	-0.0055645	0.00013653	-0.0051293	-0.0007853
-214.406	-0.0033807	0.00068278	-0.0056716	-0.0066326	-0.0027774	-0.0078791	0.00017003
-214.206	0.009613	0.00578756	0.00589187	0.00564146	0.0049623	0.004844	0.00493047
-214.006	0.0017096	-0.00367	0.00174522	0.00349065	-0.0001992	-0.0061136	0.00235633
-213.806	-0.0035914	-0.0015927	0.00200095	0.00286753	0.00071225	0.00032785	0.00342971
-213.606	-0.0075794	-2.375e-05	-0.001707	-0.0041145	-0.0019667	0.00121508	-0.00506
-213.406	-0.0055739	-0.0014334	0.00168196	-0.0032143	0.00107169	-0.0002997	0.00174497
-213.206	-0.0016712	-0.0037808	-0.0009629	-0.0053904	0.00097348	-0.0034769	0.00370645
-213.006	0.00618558	0.00027754	-0.0011751	0.00690389	-0.0025304	0.00030151	0.00551159
-212.806	0.00553453	-0.0039518	0.00214438	0.00342099	0.00295394	-6.799e-05	0.00579218
-212.606	-0.0061174	-0.0096436	-0.0024133	-0.0040739	-0.0059601	-0.0085032	-0.0050741
-212.406	-0.0047735	-0.0047831	-0.0075144	-0.0005006	-0.0013379	-0.0050489	-0.0011468
-212.206	-0.0099437	-0.0089371	-0.0081586	-0.0064123	-0.0046951	-0.0018436	-0.0049755
-212.006	0.00289727	0.00654198	-0.0008865	0.00736432	-0.0006675	-0.0019402	0.0044075
-211.806	-0.0122486	-0.0070028	-0.0064858	-0.008577	-0.0053316	-0.0096293	-0.008361
-211.606	0.00188692	0.00067966	-0.0062938	-0.0007059	0.00192338	-0.0036382	0.0009488
-211.406	0.00026664	-0.0002087	-0.0011194	0.00171726	-0.0033294	-0.0077735	-0.003395
-211.206	-0.0078969	-0.0008431	-0.0043015	0.00068689	0.00162317	-0.0033371	0.00112481
-211.006	0.00114992	0.00088323	-0.0014791	0.0011999	-0.001196	-0.0037858	0.00437651
-210.806	0.00398212	0.00539405	0.00479315	0.00468413	-0.0005444	-0.0006952	0.00360008
-210.606	-0.0007703	0.00493181	-0.001761	-0.0026455	9.4928e-05	-0.0014628	0.00225862
-210.406	0.0002765	0.00118674	-0.0040887	-0.0022187	-0.0016478	-0.0040296	-0.0007182
-210.206	-0.0054507	-0.0040742	-0.0022815	-0.0060956	-0.0031128	-0.0024323	0.0011391
-210.006	-0.0070223	0.00011495	-0.0014455	-0.0021561	-0.0027557	0.00657337	0.0027626
-209.806	0.00279391	0.00343451	0.00083852	0.00498885	0.00390925	0.00279544	0.00307389
-209.606	-0.0043708	-0.0020003	0.00073093	-0.0003547	0.00359213	-0.0074662	-0.0002417
-209.406	-0.0047909	-0.0015205	0.00272275	0.00665191	0.00039969	-0.0013297	-0.0039461
-209.206	0.0027339	-0.006784	0.00077393	-0.0021648	-0.0067683	-0.0018469	0.0011362
-209.006	0.00236185	0.00140885	0.00514792	0.00017175	0.00430927	-0.000219	-0.0005542
-208.806	-0.0068322	-0.0006205	-0.0006961	-0.0055727	-0.0043258	-4.17e-05	-0.0016489
-208.606	-0.001465	-0.0025361	-0.0034794	-0.0055014	-0.0100907	-0.0055916	-0.0039355
-208.406	-0.0051935	-0.0017983	-0.0064385	-0.0067203	-0.0056059	-0.0105553	-0.0033727
-208.206	-0.0040917	0.00282117	-0.0034654	-0.0022829	0.0031509	-0.0008236	0.00040723
-208.006	0.00261642	-0.000772	0.00288257	0.00331826	0.00094749	-0.0024139	-0.0019647
-207.806	-0.0029592	-0.0030553	-0.0024834	-0.0046827	-0.0101083	-0.0080263	-0.0036658
-207.606	-0.0101821	-0.0026731	0.00162835	-0.0018901	-0.001615	-0.0032378	-0.0048945
-207.406	-0.0065268	-0.0021195	-0.0080469	0.0009244	-0.0028015	0.00388177	-0.0027279
-207.206	-0.0026036	-0.005513	-0.0037624	-0.0010035	-0.0048163	-0.0029397	-0.0045661
-207.006	-0.0021779	0.00292894	-0.0053926	-0.0001716	-0.0026222	2.3971e-05	0.00315367
-206.806	-0.0022518	0.00421138	0.00198851	-0.0014155	0.00161452	-0.0007137	-0.001961
-206.606	-0.0038978	-0.0107948	-0.0094141	-0.008295	-0.0034417	-0.0027315	-0.0034998
-206.406	-0.0068505	-0.0011993	-0.0009002	-0.0038873	-0.0080619	-0.0057955	-0.0036969
-206.206	0.00624672	0.00381082	0.00194414	0.00146034	0.00514401	0.0122483	0.00654913
-206.006	-0.0054155	-0.0025313	-0.0043256	-0.0034445	0.00064779	-0.0037447	0.00042475
-205.806	-0.004836	-0.0038931	-0.0025598	-0.0043361	-0.0052735	-0.0044208	-0.0029254
-205.606	0.00231327	0.00117338	0.0013773	0.00510976	-0.0021884	0.00194281	-0.0007034
-205.406	-0.0017056	-0.0050705	-0.0072522	-0.0015358	-0.0001467	0.00017574	0.00379005
-205.206	0.00440014	-0.0052257	0.00631793	-0.0029494	5.8988e-05	0.00283964	0.00130812
-205.006	-0.0023115	0.00354913	0.0006716	-0.004268	-0.0004305	-0.0070229	-0.0069655
-204.806	0.00436857	-0.0010684	-0.0005918	-0.0016848	0.00363321	0.0012965	0.00109656
-204.606	-0.0056994	-0.0025463	-0.0055906	-0.0019375	-0.0008312	-0.0040659	-0.0011798
-204.406	-0.0030122	-0.0042536	0.00960637	-0.000657	-0.0017095	-0.0011333	0.00631714
-204.206	-0.0055436	-0.0037928	0.00275153	-0.0003991	-0.0005044	0.00763604	-0.0015521
-204.006	-0.001179	-0.0038693	0.00336568	-0.0072304	-0.0075917	-0.0063768	-0.0099151
-203.806	-0.0049069	0.000503	-0.000256	-0.0006822	-0.0021281	-0.0042323	-0.0049733
-203.606	0.00165069	-0.0083088	-0.0028054	0.00089629	0.00143577	-0.0009418	0.00225433
-203.406	0.00090159	-0.0041752	0.00510408	0.00099016	-0.0007467	-0.0007233	-0.000191
-203.206	-0.0039967	-0.001114	-0.0016788	0.00223773	0.00014247	-0.0022703	0.00588782
-203.006	-0.0068127	-0.0071945	-0.0009238	-0.0080447	-0.0036173	-0.0039686	-0.001351
-202.806	0.00382796	-0.0024441	-0.0015188	0.00080158	-0.0013446	-0.0015975	-0.0006994
-202.606	-0.0005412	-0.0055698	0.00203264	-0.0028082	-0.0079303	-0.0018961	0.00139333
-202.406	-0.0021822	-0.0034934	-0.0072624	-0.0023386	-0.0060357	-0.0064187	-0.0041569
-202.206	-0.0004765	-0.0081843	-0.004746	-0.0053978	-0.0084971	-0.0020876	-0.0030384
-202.006	-0.0104208	-0.0120612	-0.0068055	-0.0097731	-0.0107855	0.00166239	-0.0089034
-201.806	-0.0021141	-0.0022986	0.00172983	-0.0027871	-0.0021631	-0.0019142	-0.0068943
-201.606	-0.0056829	-0.0068651	-0.0031054	-0.0008594	-0.0050361	-0.0025145	-0.007235
-201.406	0.00280261	0.00109158	-0.0027635	0.00088898	8.3318e-05	-0.0022784	-0.0014548
-201.206	-0.0050635	0.00369908	-0.0024528	-0.0004307	-0.0019441	-0.0001779	-0.0005241
-201.006	0.00042503	0.00528369	0.00239076	0.00412763	0.0021715	-0.0007387	0.00630439
-200.806	-0.002734	-0.0035153	-0.0060631	-0.0010725	-0.0015727	-0.0025923	-0.0053365
-200.606	-0.0050539	-0.0016258	-0.0024489	-0.0023081	0.00189762	-0.0057771	-0.0005411
-200.406	0.00148311	0.00176443	0.00318338	0.00212617	-0.0005311	0.00372399	0.0046889
-200.206	-0.0081012	-0.0026337	-0.0009116	-3.608e-05	-0.0051193	-0.0024512	-0.0015734
-200.006	0.00415101	0.00294789	0.00130109	0.00521906	-0.0013183	0.00875575	0.00510327
-199.806	0.00381938	0.00130797	0.00242842	0.00602681	0.00408233	-0.0044786	0.00778373
-199.606	-0.00185	-0.0021368	0.00423995	0.00076251	-0.000508	-0.0001338	0.00197189
-199.406	-0.0001435	-0.0024834	-8.284e-05	-0.0010003	0.00371707	-0.0040374	-0.0002014
-199.206	0.00211362	-0.000975	0.00528793	-0.0017744	-0.0034846	-0.0023086	-0.0009783
-199.006	0.00889151	-0.0013098	0.00722585	0.00044799	0.00325159	0.00686629	0.00681424
-198.806	-0.0021691	1.68e-05	8.2845e-05	0.00362406	0.00351794	-0.0007478	0.00301735
-198.606	0.00048919	0.00263786	0.00172096	-0.0008394	0.00704203	-0.0006758	-0.0018617
-198.406	0.00097576	0.00288699	0.00338826	0.00462232	-0.0005344	-0.0038306	0.00043563
-198.206	-0.0008683	-0.0037388	0.00431291	0.00750316	0.0065532	0.00137421	0.00291481
-198.006	0.00215163	-0.0043318	0.00749018	0.00995954	0.0111604	0.00211292	0.00080818
-197.806	0.00083349	-0.0016894	-0.0057427	-0.0049834	0.00066175	0.0001404	0.0012049
-197.606	-0.0049189	-0.0045753	-0.0027045	-0.0056917	-0.0064714	-0.0062011	-0.0131102
-197.406	-0.0021875	0.00454548	-0.0040104	0.00386845	-0.0016767	-0.0037756	7.7449e-05
-197.206	0.00042609	-0.0043572	-0.0001464	0.0010422	-0.0020802	0.00065867	-0.0024987
-197.006	-0.0025255	-0.0041336	0.00345882	0.00342606	0.00193903	0.00126185	-0.001635
-196.806	0.00011659	-0.0074814	0.00344135	0.00279003	-0.0027196	-0.0003274	-0.0035745
-196.606	-0.0056641	-0.0105022	-0.0034614	-0.0072171	-0.006537	-0.0086251	-0.0044381
-196.406	-0.0035697	-0.0043196	-0.00175	0.00105178	-0.0073227	-0.0060549	-0.0077004
-196.206	-0.0038729	-0.0058598	-0.0050635	-0.0036235	-0.0024565	-0.0066671	-0.0027206
-196.006	-0.0067049	-0.0005165	-0.0073698	-0.0022047	-0.0023501	-0.00483	-0.0041172
-195.806	3.4116e-05	-0.0008767	0.00145644	0.00141455	0.00733053	-0.0084471	-0.0056637
-195.606	5.6506e-05	0.00053238	0.00308591	-0.0048498	-0.0032847	-0.0032241	-0.00675
-195.406	-0.0002307	-0.0038037	0.00189339	-0.0025069	0.00419117	-0.0039678	-0.0035585
-195.206	0.00155737	-0.0015589	0.0110391	-0.0033225	0.00194121	-0.0030499	-0.0031859
-195.006	0.00631931	0.00161146	0.00775008	0.00441133	0.00307417	0.0039202	0.00285284
-194.806	-0.0075469	-0.0069857	-0.0025592	0.00367831	-0.0022839	-0.0019985	-0.0011136
-194.606	-0.0011127	-0.0036418	0.00556185	0.00133803	-0.0010333	0.00098625	-0.001043
-194.406	-0.00796	-0.0046648	0.0012513	-0.0062449	-0.0041572	-0.0049504	-0.0028996
-194.206	0.00414062	0.00303307	0.00226574	0.00151773	0.00734139	-0.0025221	-0.001012
-194.006	0.00197318	0.00070425	-0.0014269	-0.0004841	0.00244341	0.00014817	0.00295318
-193.806	-0.0067722	-0.0104297	-0.0039184	-0.0022632	-0.0026105	-0.0029702	-0.0024008
-193.606	0.00304588	-0.0010819	0.0111106	0.00681231	0.00603518	0.00773377	0.00615564
-193.406	0.00257442	0.00514293	0.0039233	-0.0013475	-0.0022764	-0.003058	0.00377495
-193.206	0.0110682	0.00984253	0.00298119	0.0108137	0.00751235	0.00616767	0.00817515
-193.006	-0.0002275	-0.0018897	0.00688235	0.00430976	-0.0012667	0.00357719	0.00011103
-192.806	-0.0005766	-0.0051329	-0.0001267	-0.0025036	-7.285e-05	-0.0055019	-0.0013615
-192.606	-0.004872	-0.0040017	-0.0037715	-0.0044239	-0.0020568	-0.0042764	-0.0064575
-192.406	-0.0023643	-0.0072296	-0.0006324	-0.0008635	-0.0008366	-0.0007447	0.00651232
-192.206	-0.0089489	-0.0022993	-0.0014271	-0.0059962	-0.0021543	-0.0006321	-0.0066339
-192.006	0.00350514	0.00279941	0.00208224	0.00086829	-0.0008084	0.00229237	0.00170231
-191.806	-0.0010825	-0.0083116	-0.0031063	0.00237231	-0.0011493	0.00146323	-0.0068217
-191.606	-0.001856	0.00060651	0.00092713	0.00087979	0.00318492	0.00639284	0.00129507
-191.406	-0.0026135	0.00141685	0.00501282	-0.0016928	0.00243077	-0.0011523	0.00078139
-191.206	0.00770423	0.0137026	0.00631981	0.0106362	0.00285824	-0.0015488	0.00255951
-191.006	-0.0002592	0.00394065	0.00466315	-0.0005032	0.00026099	-0.0026304	0.00264264
-190.806	-0.0011437	-0.0002385	0.00258413	0.00264977	-0.0007702	0.00192538	0.00103927
-190.606	-9.061e-05	0.00193595	0.00508958	0.00504562	0.0072501	0.00262677	0.00410002
-190.406	-0.0019868	-0.0024439	0.00515988	0.00157277	0.00554751	-0.0029081	-0.003535
-190.206	-0.001667	-0.0023983	0.00242815	0.00096783	0.00269187	-0.002605	-0.0050163
-190.006	0.00666191	0.00026497	-0.0007846	0.00490005	0.00149052	0.00569385	0.00172067
-189.806	-0.0018696	0.00094861	0.00701395	0.00404957	0.00271893	0.00076047	-0.0014013
-189.606	-0.0055659	-0.0063379	-0.004147	-0.0046197	-0.0034375	-0.0041711	-0.0037479
-189.406	0.00175229	-0.0006748	0.00249445	-0.0030527	-0.0002832	-0.000335	0.00026351
-189.206	0.00015198	-0.0060466	-0.0054307	-0.0055836	-0.0051465	-0.0101218	-0.0074435
-189.006	-0.0109349	-0.0051541	-0.0081156	-0.0028415	-0.0063307	-0.00571	-0.0052938
-188.806	-0.0038552	-0.0109096	0.00381712	-0.0024693	0.00417919	-0.0044297	0.00175091
-188.606	0.00220003	-0.0025219	0.00469232	0.00215802	-0.0003988	0.00388317	0.00345567
-188.406	-0.0014608	0.00294083	0.00247601	0.00408066	-0.0027261	-0.0007848	-0.0017021
-188.206	-0.0004931	-0.0090007	0.0004782	-0.0004304	-0.0017909	-0.0084808	-0.0033229
-188.006	0.00375875	0.00203475	0.00386868	0.002555	0.00087713	-0.002537	0.00094073
-187.806	-0.0011998	-0.0052641	0.00220334	0.00086448	-0.0007243	-0.0030987	0.00396005
-187.606	-0.0031932	-0.0091762	-0.0005678	-0.0012065	-0.0073266	-0.0030588	-0.0028539
-187.406	-0.0038655	-0.0056857	-0.0073113	-0.0008854	-0.0043851	-0.0050059	-0.0073862
-187.206	0.00063798	-0.0030347	-0.0025269	0.00444744	0.00307526	-0.0003181	0.00342064
-187.006	0.00258595	-0.0013107	-0.002557	0.003797	0.00352217	0.00050713	0.00308274
-186.806	3.0186e-05	-0.0024611	-0.0001077	0.00222605	0.00065077	-0.0034316	-0.0012832
-186.606	-0.0017793	-0.0065521	0.00074901	0.00045585	-0.0039771	0.00187746	-0.0039233
-186.406	-0.004208	-0.0037877	0.00651383	0.00341111	-0.0009304	0.00087643	0.0038475
-186.206	-0.0126051	-0.0067758	-0.0018641	-0.0015006	-0.0058136	-0.0056425	-0.0030952
-186.006	-0.0032119	0.00021584	0.00689678	0.00342386	0.00175049	0.00083964	-0.0003141
-185.806	0.00237594	0.00070268	0.00551589	0.00634173	0.00413832	0.00494775	0.00610147
-185.606	0.00092147	0.00090604	0.00288115	-0.0014258	-0.0011521	-0.0010801	0.00151439
-185.406	-0.0058469	-0.0004706	0.00318007	0.00278722	0.00199037	2.811e-06	-0.004024
-185.206	0.00469624	-0.0009852	0.00251636	0.0053058	-0.0011726	0.00318731	0.0079922
-185.006	0.00147137	-0.0001604	0.0063094	0.00243396	-0.00025	0.00090571	0.00707584
-184.806	-0.0015176	0.00153225	0.0005683	-0.0034981	0.00222201	-0.0015219	-0.0044888
-184.606	-0.0040161	-0.0039772	0.00307629	-0.002511	-0.0058932	-0.0097424	-0.0027326
-184.406	0.00727854	-3.562e-05	0.00400782	0.00579643	0.00637814	0.00522475	0.00282617
-184.206	-0.0015317	-0.0030349	0.00036266	0.00062887	-0.0128553	0.00727057	0.00179735
-184.006	-0.0011052	-0.0081282	0.00222431	-0.0035255	0.00148149	-0.0067542	-0.00592
-183.806	0.00127931	0.00315929	0.00046045	0.00553748	0.0120064	0.00290604	0.00490535
-183.606	-0.0109267	-0.008056	-0.0009307	-0.0005503	-0.0048609	-0.0063286	-0.0066713
-183.406	0.00110092	-0.0033559	-0.0002865	0.0088694	-0.0020609	0.00172812	-0.0017514
-183.206	-0.0079345	-0.0029999	-0.0003386	0.00021531	-0.0066135	-0.004535	-0.0072472
-183.006	0.00420387	-0.0070937	0.00432892	0.0016495	0.00225905	0.00509437	0.0080917
-182.806	-0.0039273	-0.0053432	0.00172795	0.00152034	-0.0013416	-0.0014815	-0.0017827
-182.606	0.00100821	-0.0034593	0.00627111	0.00374046	-0.0004118	-0.0023742	0.00407336
-182.406	0.00147596	-0.0009071	0.00182713	0.00096704	0.00072437	-0.0022113	0.00090938
-182.206	-0.0008976	-0.0010149	0.0026347	0.00599114	-0.0013683	-0.0039379	-0.000976
-182.006	-0.0018469	-0.0080549	-0.0039529	-0.0023968	-0.0029952	-0.0032266	-0.0020914
-181.806	-0.00606	-0.0072234	-0.0028502	-9.752e-05	-0.0036258	-0.0080359	-0.0039639
-181.606	0.00120226	0.00250613	0.00291856	0.00491808	-0.0001802	-3.499e-06	0.00049957
-181.406	-0.0026175	-0.0092011	-0.000894	0.00351436	-0.0043205	0.00056097	-0.003179
-181.206	0.00502638	-0.0016717	0.00408082	0.00417744	0.00316713	0.00877097	0.0050946
-181.006	-0.0073808	-0.0016321	-0.003509	-0.0047464	-0.0050473	-0.0008118	-0.0046413
-180.806	-0.0028227	-0.0021206	0.00589046	0.00198594	-0.0039251	-0.008353	-0.0049922
-180.606	-0.0055927	0.00350861	0.00967847	0.00405631	0.00153303	0.00416871	0.00547087
-180.406	-0.0040593	-0.003988	0.00243301	-0.0008722	-0.0029799	-0.0036277	-0.000942
-180.206	-0.0012698	-0.0021876	-0.0007127	0.0043147	-0.0021894	-0.0034339	-0.000644
-180.006	-0.0042931	0.0036134	-0.0007481	0.00341774	-0.0050325	-0.002649	0.00377745
-179.806	-0.0009039	-0.0014236	-0.0038105	-0.0018294	-0.0039719	-0.0027939	-0.0055438
-179.606	-0.0023641	-0.0012383	0.00043671	0.00197685	0.00178131	-7.489e-05	-0.0024144
-179.406	-0.0035742	-0.0032909	-0.0041007	-0.000363	-0.002634	-0.0013097	-0.0039207
-179.206	-0.0023949	-0.0062219	0.00437	-0.0041564	-0.0051396	-0.004921	-0.0061617
-179.006	0.00207699	0.00035535	-0.0011201	0.00217539	0.00492642	0.00068889	0.00485996
-178.806	0.00269942	-0.0041743	0.00133882	0.00035335	-0.0020395	-0.0041893	-0.0011691
-178.606	0.00202986	0.00276467	0.0087375	0.00311443	0.00249392	0.00744976	0.00128625
-178.406	0.00015786	-0.0042276	0.00599935	0.00172225	-0.0004684	0.00116132	-0.0021981
-178.206	-0.0038322	-0.0007994	-0.0030706	-0.0055474	-0.0028599	-0.0017201	-0.0015723
-178.006	-0.0034491	-0.0049361	0.00369958	0.00579899	-0.0024314	-0.0058972	0.00180595
-177.806	0.00139024	-0.0037514	0.00117907	0.00221293	-0.0029309	-0.0010945	0.00031637
-177.606	-0.0040348	-0.0003891	0.00745754	0.00772018	-0.0007927	0.00400554	-0.0020501
-177.406	-0.0071181	-0.0042374	-0.0022744	-0.0022522	-0.0048369	-0.006969	-0.0042421
-177.206	-0.0007624	0.00402754	0.00053178	0.00581141	-0.0005936	0.00350147	0.00178098
-177.006	-0.0010579	0.00067025	5.0675e-05	-0.0016956	0.00201978	-0.004422	-0.0040111
-176.806	-0.0008232	-0.0038592	-0.0023028	0.00474354	-0.0085841	-0.0072163	-0.0001716
-176.606	0.00072632	0.0053834	0.00969566	0.00108357	0.00321737	0.00877036	-0.0012664
-176.406	-0.0027485	-0.0001243	0.00168763	-0.0014427	-0.0092024	-0.0046353	-0.0008989
-176.206	-0.0097824	-0.0110295	-0.0037837	-0.0053994	-0.0039468	-0.008708	-0.0078043
-176.006	0.00047263	-0.0046435	0.00263128	-0.0012089	0.00021138	-0.0080297	0.00117537
-175.806	-0.0034052	-0.0066569	-0.0025085	0.00105806	0.00291527	0.00179159	-0.0041775
-175.606	-0.001671	-0.0015944	0.00745727	0.00203909	-0.0033113	-0.0003846	-0.002811
-175.406	-0.0046464	-0.0031433	0.00411543	0.00026235	-0.0024398	-0.008942	-0.0037071
-175.206	-0.0011676	-0.0023456	0.0065224	0.00507611	0.00424445	0.00650651	0.00097811
-175.006	0.00036646	-0.0021617	-0.0002153	-0.002048	-0.0036947	0.00346285	-0.0008425
-174.806	-0.0090186	-0.0096765	-0.0012225	0.00417537	-0.0032586	0.00228992	-0.0007933
-174.606	-0.0028432	-0.005201	0.0115186	0.00350498	0.00228463	0.00718208	-0.0025847
-174.406	-0.0029291	0.0004086	0.00232856	0.00337799	0.00257146	0.00048014	0.00608787
-174.206	0.00249078	-0.0033391	0.0100721	-0.0003628	-0.0020519	0.0050213	-0.0006546
-174.006	-0.0027088	-0.0025253	0.00282685	-0.0025365	-0.0044795	-0.001556	-0.0033252
-173.806	0.00107502	-5.576e-05	0.00600417	0.00812173	-0.0064725	0.00457562	0.00376826
-173.606	0.0104361	0.00411544	0.00763692	0.00796523	0.00289727	0.00379912	0.00391159
-173.406	-0.0086341	-0.0056814	-0.0038755	-0.0050544	-0.002158	-0.0106748	-0.0081303
-173.206	0.00112115	-0.0033755	0.00629897	0.00737845	0.0038395	0.00377213	0.0037919
-173.006	-0.0017314	0.00081757	0.00439433	0.00106443	-0.0019032	-0.0038542	-0.0022958
-172.806	-0.0007337	-0.0043087	0.00514741	0.0025277	-0.0040628	0.00138788	-0.0009444
-172.606	-0.0038294	-0.0076824	0.00178931	-0.0020454	-0.0050973	-0.0109076	-0.0059574
-172.406	0.00043474	-0.0041531	0.00527441	-0.0013694	0.00317314	0.00013173	0.00559851
-172.206	-0.0015428	-0.0064859	0.00337131	-0.000906	-0.004292	0.00010119	-0.0055756
-172.006	-0.0055782	-0.0051237	0.0058224	0.00839572	-0.0059653	-0.0015647	-0.0015725
-171.806	-0.009196	-0.0126152	-0.0020068	-0.0076527	-0.006789	-0.0028513	-0.008261
-171.606	-0.003322	-0.0046775	0.0032434	-0.00048	0.0034001	-0.0007491	0.00319882
-171.406	0.00099486	-0.0085004	-0.0021286	0.0006715	-0.0001881	-0.0032227	-0.0043641
-171.206	-0.0027265	-0.0099064	0.00448995	-0.0012045	-0.0012569	-0.0025928	-0.005615
-171.006	0.00435273	-0.004547	0.00531286	0.00625858	0.00331462	0.00285584	0.00595472
-170.806	-0.0017825	-0.002514	0.00303374	0.00135238	-0.0079497	0.00216775	-0.0078414
-170.606	-0.0041924	-0.0079385	-0.0026576	-0.0046748	-0.0049951	-0.0024363	-0.0007699
-170.406	0.00077521	-0.0022607	0.00702057	0.00230372	0.00083165	0.00011431	-0.0043887
-170.206	-0.0045859	-0.0065225	0.00325199	0.00304139	-0.0019217	-5.244e-05	-0.0047948
-170.006	-0.006669	-0.0068796	0.00067988	0.002638	-0.0099022	-0.0021703	-0.0061644
-169.806	-0.0066577	-0.0072417	0.00082699	-0.0041001	-0.0058465	-0.0023945	-0.0025186
-169.606	-0.0027375	-0.0014728	-0.0051913	0.00177012	0.00086507	0.00172058	0.00065453
-169.406	-0.0046137	-0.0058683	0.00147426	0.00178443	0.00028834	-0.0051365	0.00029018
-169.206	0.00160698	-0.0033647	0.0018227	0.00139835	-0.0003912	-0.0044343	-0.0006726
-169.006	0.00457618	0.004092	0.0031443	0.00719794	0.00124744	0.00375386	0.00309304
-168.806	-0.0028316	-0.0026582	-0.0015462	0.0053653	0.0002732	-0.0082687	-0.0014683
-168.606	-0.0054559	-0.0123066	-0.005794	-0.0068397	-0.0075866	-0.0073052	-0.0097614
-168.406	-0.0044143	0.00439466	0.00219388	0.00114157	-0.0005788	-0.0042478	-0.0030911
-168.206	0.00077485	-0.0015213	0.00313867	0.00551383	-0.0023303	0.00240402	0.00123989
-168.006	-0.0008654	-0.0065482	0.00546926	1.3121e-05	-0.0002126	0.00140772	-0.0082408
-167.806	-0.0035816	-0.0094605	0.00161596	-0.0005433	0.00040656	-0.0024964	-0.0084712
-167.606	-0.0016026	-0.0097171	0.00075442	0.00576331	-0.0001229	0.00195	-0.0031294
-167.406	-0.0066043	-0.0040194	0.00100137	0.00014999	-0.0025324	-0.0027021	-0.0016988
-167.206	-0.0027403	-0.0013451	0.00632555	0.00411152	0.00449595	-0.0003542	-0.0006802
-167.006	0.00221794	-0.0110267	-0.0002098	0.00238825	0.00244544	-0.0034017	-0.0037753
-166.806	0.00425197	0.00265219	0.00826139	0.00496359	0.00966564	0.00385908	0.00381977
-166.606	-0.0026055	-0.0009121	0.00451483	0.0047034	-0.0039809	0.00011004	0.00251116
-166.406	0.00010973	-0.0023686	0.00390078	0.00738808	0.00278496	-0.0024902	-0.0003186
-166.206	-0.0020024	-0.005777	0.00306629	0.00636394	0.00286781	-0.0025201	-0.0031358
-166.006	0.00386792	0.00113815	0.0067318	0.004537	0.00334714	0.00216456	-6.804e-05
-165.806	-0.0053285	-0.0026304	0.00213354	0.0017009	-0.0054874	-0.0109584	-0.0060696
-165.606	-0.0001921	-0.0092107	-0.0009202	0.00073437	-0.0125067	-0.004601	-0.0091432
-165.406	0.00345755	0.00944872	0.01523	0.00776926	0.00759659	-0.0024782	0.00405765
-165.206	-0.0040497	-0.0006846	0.00540555	0.00559363	-0.0011071	0.00147033	0.00098005
-165.006	-0.0018115	-0.0079146	0.00482196	0.00082817	0.00246572	0.00482749	0.00329871
-164.806	-0.0033512	-0.0030574	-0.0031206	-0.0025616	0.00142533	0.00197202	0.00026744
-164.606	-0.0005028	0.00435011	0.00468072	0.0113951	0.00592508	0.00729695	-0.0004601
-164.406	-0.0100114	-0.0080621	-0.0001769	-0.0066058	-0.0034669	-0.0070473	-0.004731
-164.206	-2.067e-05	-0.001172	0.00024097	0.00018632	-0.0039092	-9.666e-05	-0.0039756
-164.006	-0.0027989	-0.0034537	0.0007636	0.00758524	0.00216354	0.00181426	-0.008656
-163.806	0.00227227	-0.005065	0.00254418	0.00355814	-0.0021821	-0.0020484	-0.0055357
-163.606	-0.0063372	-0.0031753	0.00146394	-6.545e-05	-0.0086529	0.00431599	-0.0065147
-163.406	0.00135372	-0.0024208	0.00671338	0.00493817	-0.002662	0.00146801	0.00387556
-163.206	-0.002287	0.00114158	0.00022623	0.00087501	0.00029616	0.00127869	-0.0010113
-163.006	0.00458601	0.00312898	0.00994145	0.00685643	0.00394975	0.00604873	0.00774241
-162.806	-0.0040031	-0.0031478	0.00420052	0.00025366	-0.0046121	-0.0035604	-0.0045258
-162.606	0.00433308	0.00096966	0.00594505	0.00183463	0.00027952	0.00271973	0.00284676
-162.406	0.00182154	-0.0043286	0.00098567	0.00215381	0.00015091	0.00189088	0.00034041
-162.206	-0.0081063	-0.0018537	0.00144284	-0.0010017	-0.0093756	-0.0043946	-0.0068702
-162.006	0.00704607	0.00553893	0.012334	0.0116602	0.00542784	0.0101646	0.00996205
-161.806	0.00369187	-0.0007629	0.00468834	0.00404794	-0.0008837	0.00585474	0.00041117
-161.606	-0.003745	-0.0005913	-0.0025032	0.00428678	-0.0012017	0.00076799	-0.001919
-161.406	-0.0033794	-0.0091216	-0.0005069	0.00310137	-0.0041965	0.00105302	-0.0028477
-161.206	-0.0040911	-0.0043497	0.00307881	0.00320986	-0.0049184	0.00144927	0.00225065
-161.006	-0.0011969	-0.0011728	-0.0010988	0.00628647	-0.0028482	-0.0041394	-0.0029124
-160.806	0.00303131	0.00478041	0.0057372	0.00667581	0.00645991	0.00099031	-0.0047704
-160.606	-0.0009145	0.00051628	0.00046063	0.00443936	-0.0013537	0.00141913	-0.0038502
-160.406	0.00061949	0.00133188	0.00815658	0.00708666	-0.0059968	-0.0001958	-0.001676
-160.206	0.00665586	0.00269253	0.00770902	0.0101312	0.00383086	0.00192459	0.00558837
-160.006	-0.0025437	-0.0016283	0.00985848	0.00128735	0.00762609	0.00118191	0.00488214
-159.806	-0.0024157	-0.0055789	-0.0018194	-0.0006452	-0.0030637	-0.0029797	-0.004103
-159.606	-0.002569	-0.0032789	0.0051254	0.00058266	0.00196908	0.00743217	0.00394276
-159.406	-0.0090712	-0.0091726	-0.0003121	-0.0040248	-0.0086138	-0.0016819	-0.0038591
-159.206	-0.0011592	-0.0009229	0.00937721	0.00282851	-0.0023209	0.00116328	0.00162619
-159.006	-0.0023109	-0.0029029	0.0028516	0.00134659	-0.0069634	-0.0019405	-0.0038925
-158.806	0.00142409	0.00347483	0.00754009	0.00511602	-0.0037872	-0.0039772	-0.0018468
-158.606	-0.0048638	-0.0043254	4.6975e-05	0.00030658	0.00114045	8.2371e-05	0.00167244
-158.406	-0.0040761	-0.003501	0.00279764	-0.0018678	-0.0073859	-0.0003016	-0.0036911
-158.206	-0.0028001	-0.0025333	0.00403004	-0.001415	-0.0033623	-0.0032418	-0.0024614
-158.006	-0.0022338	-0.0005657	0.00607765	0.00327903	0.00081488	0.00255338	0.00128858
-157.806	0.0005185	0.00146212	-0.0046685	0.0012733	-0.0064993	0.00010866	-0.001771
-157.606	0.00726711	0.00347766	0.00497824	0.00587564	0.00037077	0.00591865	0.00320636
-157.406	0.00480416	0.00498687	0.00719762	0.00782467	-0.0013005	0.00116431	-0.0010311
-157.206	-0.0014532	-0.0037339	-0.0016839	0.00256488	-0.0035642	-0.000387	-0.0040696
-157.006	-0.0026026	0.00550847	0.00691723	0.00175741	0.00139655	-0.0034988	-0.0004157
-156.806	-0.002178	-0.0035558	0.00089298	0.00309683	-0.0054238	0.00273623	-0.0036406
-156.606	-0.0005426	-0.0046463	-0.0012031	-0.0003203	0.00069034	-0.0045888	-0.0010618
-156.406	-0.0027002	-4.65e-06	0.00806184	0.00087976	0.00303407	-5.625e-05	-0.0043246
-156.206	-0.0010891	-0.0042659	-0.0026948	0.00016234	-0.0063717	-0.0021361	-0.007379
-156.006	-0.002446	-5.307e-05	0.00141078	0.00146732	-0.0062833	-0.0048168	-0.0044613
-155.806	0.00388217	0.00548609	0.00860035	0.00819698	0.00556086	0.0026956	0.00664763
-155.606	0.00736335	0.00501126	0.00910609	0.00516026	0.00166982	0.00212045	0.00414738
-155.406	-0.0006407	-0.0016126	0.0050245	0.00736417	0.00198355	-0.0005611	-0.0016085
-155.206	-0.0008036	0.00135481	0.00550474	0.00254208	-0.0014483	-0.001575	-0.0007035
-155.006	-0.0017702	0.0077312	0.00792802	0.00495338	0.00018034	0.00522695	-0.0034983
-154.806	-0.0041506	-0.0080071	0.00750776	-0.0037466	-0.0031631	0.00259471	-0.0044046
-154.606	-0.0029065	0.00043981	0.00095287	0.00706364	0.00357118	-0.0003412	0.00468593
-154.406	-0.0023711	-0.0085077	0.00259893	-0.0013356	-0.0072162	-0.0056394	-0.0047354
-154.206	-0.0055945	-0.0062081	0.00224734	0.00026229	-0.0069047	-0.0045967	-0.0018702
-154.006	-0.000648	-0.0007528	0.00386261	0.00526904	0.00159194	0.00014795	-0.0028555
-153.806	0.00359708	0.00423719	0.0106969	0.0149689	0.00618597	0.00241563	0.0111082
-153.606	-0.0101404	-0.0103795	-0.006963	-0.0031317	-0.0124105	-0.0065829	-0.0033423
-153.406	-0.0052157	-0.008877	0.00020626	0.00034594	-0.0065941	-0.011205	-0.0055811
-153.206	-0.0055247	-0.0047588	0.00116639	9.5371e-05	0.0053121	-0.0007815	-0.0077877
-153.006	-0.0022398	-0.0057496	0.00499327	-0.0037673	-0.0035774	-0.0062871	0.0003251
-152.806	-0.0015786	-0.0044173	0.00338759	-0.0001732	-0.0010913	-0.000621	-0.0021022
-152.606	-0.000455	-0.0022788	0.00542784	0.00255217	0.00199142	0.00094472	0.00161231
-152.406	0.00174143	0.00038888	0.0087779	0.00674362	-0.0015679	0.00302242	0.00550139
-152.206	-0.0075328	-0.0028516	0.0010876	-0.0011832	-0.0068465	-0.0045079	-5.641e-06
-152.006	-0.005575	-0.0099754	-0.0022081	-0.0025146	-0.0034597	-0.0018474	-0.009354
-151.806	-0.0003463	-0.0011201	0.00596862	0.00808769	-0.0037559	0.00176105	-0.0005877
-151.606	0.00113587	-0.0029537	0.0039532	0.00200635	0.00268747	0.00528436	0.00342906
-151.406	-0.0067755	-0.0014587	-0.0001702	0.00162225	-0.0056212	-0.0017968	-0.0050475
-151.206	-0.0058256	-0.0026108	0.00210872	0.00190489	-0.0047164	-0.0054769	-0.0032285
-151.006	-0.0088678	-0.0030424	0.00391275	-0.0035816	-0.0032664	-0.0004548	-0.0057396
-150.806	-0.0060694	-0.0034218	0.00260136	0.00330723	-0.0019037	0.00162166	-0.0062423
-150.606	-0.0061398	-0.0038969	0.00029461	-0.0015232	-0.0019621	0.00065949	0.0009138
-150.406	-0.0014998	8.616e-05	0.00832611	0.0049251	-0.0006601	0.00796655	0.00090096
-150.206	-0.0016413	-0.0038218	0.0021196	0.00110557	-0.0068729	-0.0035647	-0.0106995
-150.006	0.00234483	0.0013996	0.0104227	0.00045593	-0.0026133	0.00549262	-0.0013181
-149.806	-0.0011893	0.00222996	0.0101831	0.00722137	0.00343075	0.00372049	0.00271709
-149.606	0.00169386	0.0024565	0.0116093	0.00475462	0.00228795	0.00200333	0.00336581
-149.406	-0.0093461	-0.0109072	0.00360578	-0.00297	-0.0047222	-0.0075621	-0.0100097
-149.206	-0.0024664	-0.0052302	0.00631888	0.0058807	-0.0033022	0.00043797	-0.001346
-149.006	-0.0070389	-0.0004339	0.00553927	0.00063411	0.00077775	-0.004243	-0.0030548
-148.806	-0.0113444	-0.0036142	0.00933354	0.00311331	-0.0041091	0.00590007	0.00165031
-148.606	4.5146e-05	0.00200952	0.00575361	0.00995541	0.00724663	0.00165356	-0.0002894
-148.406	0.00183969	0.00576776	0.00755749	0.00371919	-0.0012264	0.00054141	-0.0043054
-148.206	-0.006642	0.0007748	0.00835998	0.00192347	-0.0019461	-0.0019157	0.0054434
-148.006	-0.0027577	-0.0056272	0.00174861	-0.0016858	0.00570858	0.00183227	-0.0040279
-147.806	0.00075819	-0.00794	0.00902102	0.00312963	-0.0055328	0.00084754	-0.0017413
-147.606	-0.0013457	0.00375309	0.00469822	0.00345456	0.0100528	0.00121564	0.00055496
-147.406	-0.0046103	-0.0083636	0.00029758	-0.0082948	-0.0059081	-0.0095474	-0.0088489
-147.206	-0.0038134	-0.0010312	0.00679805	0.00715348	0.00159802	0.00137856	0.00028203
-147.006	-0.0011039	0.00405555	0.00445841	-0.0022322	0.00018665	0.00167476	-0.0011486
-146.806	-0.0007632	0.00043167	0.0051309	0.00242493	-0.0031245	-0.0041526	-0.0027469
-146.606	-0.0117934	-0.0159014	-0.002933	-0.0078342	-0.0103001	-0.0089364	-0.0090109
-146.406	-0.0081885	-0.0024258	0.00567033	-0.0044959	-0.0023825	-0.000564	-0.0019568
-146.206	-0.0039667	-0.0048026	-0.0003371	0.00193954	0.00289384	0.00138278	0.00014695
-146.006	-0.0119695	-0.0107453	-0.0059138	-0.0020613	-0.0155525	-0.0032218	-0.0091094
-145.806	-0.0062678	-0.0025493	0.00194976	0.00287659	-0.0040505	-0.0044901	-0.0028891
-145.606	-0.0038935	-0.0012608	-0.0018089	-0.0007672	-0.0048465	-0.0038685	-0.000118
-145.406	-0.0020323	-0.0048092	0.00171178	-0.0007003	-0.0111699	-0.0015008	-0.0090048
-145.206	-0.0070045	-0.0043047	0.00352206	-8.839e-05	3.2558e-05	-0.000117	0.00137072
-145.006	0.0062113	4.235e-05	0.00429223	-0.0005552	0.00028334	0.00356574	0.00158327
-144.806	-0.0014223	-0.0027459	0.00417139	-0.0002172	0.0001844	7.9341e-05	-0.0067399
-144.606	-0.0060703	-0.0027305	1.0655e-05	-0.0007607	-0.00182	-0.0056535	-0.0056473
-144.406	-0.0024905	-0.0041347	-0.0007212	0.00853755	-0.0080344	0.00286154	-0.0024914
-144.206	-0.0099054	-0.004387	-0.0034282	-0.0029127	-0.0045842	-0.0048566	-0.0049165
-144.006	-0.0068787	-0.0007142	0.00594243	-0.0001152	-0.0068393	0.00025145	-0.008092
-143.806	-0.0015454	-0.0104162	0.00271585	-0.0032096	-0.0091407	-0.0045733	-0.0075234
-143.606	-0.0047294	-0.0086861	0.00092788	0.00135751	-0.0049421	-0.001605	-0.0067692
-143.406	-0.0019013	0.00114789	0.00251937	0.00824617	-0.0078599	0.005048	-0.0019127
-143.206	-0.008369	-0.006532	-0.001413	-0.005359	-0.0052795	-0.0083137	-0.003846
-143.006	-0.0072068	-0.0075951	0.00043016	-0.0023851	-0.0097393	-0.0061378	-0.0026133
-142.806	0.00205574	-0.0071233	-7.445e-06	0.00253239	-0.00124	0.00599409	-0.0036697
-142.606	-0.0037473	-0.0017464	0.00547424	0.00519275	0.00329263	0.00444409	0.0010409
-142.406	-0.0024944	-0.0067511	0.00204197	0.00552787	0.00263561	0.00074663	0.00228379
-142.206	-0.0074731	0.00147982	-0.0028275	-0.0017115	-0.0025386	0.00069959	-0.0095014
-142.006	-0.0090155	-0.0014026	-0.0044127	-0.0042552	-0.0100233	-0.0061907	-0.0047082
-141.806	-0.0032438	0.00325609	-0.0017088	4.8561e-05	-0.0006157	0.0035943	-0.0044382
-141.606	0.00403607	-0.0025716	0.00519438	0.00282164	-0.0021785	-0.0027445	-0.0015331
-141.406	-0.0074404	-0.0015956	0.00020449	0.00243579	-0.0024947	-0.0008093	-0.0058955
-141.206	-0.0079302	-0.004179	-0.0041119	-0.0027297	-0.003964	-0.0018977	-0.0077794
-141.006	-0.0013589	-0.0068975	0.00132843	-2.46e-05	-0.002662	-0.0025256	-0.0049518
-140.806	-0.0005668	-0.0005671	0.0110753	0.00533297	0.00028648	0.00159051	-0.0005169
-140.606	2.1356e-05	0.00021439	0.00740803	0.00302774	0.00049505	-0.0036494	-0.0035738
-140.406	-0.0079423	-0.0036765	-0.0033477	-0.0032433	-0.0041881	-0.0034205	-0.0043653
-140.206	-0.0079499	-0.0063696	-0.005371	-0.0105739	-0.012613	-0.0005514	-0.0104122
-140.006	-0.0007071	-0.0023142	-0.0005743	0.00164863	0.00165951	0.00121741	-0.0056975
-139.806	-0.0079102	-0.0020714	-0.0002425	-0.0028919	-0.0024331	-0.0017066	-0.0032318
-139.606	-0.0029387	0.00198488	0.00345119	0.00169906	-0.0014822	0.00358853	-0.0001099
-139.406	-0.0010576	-0.0030777	0.00134103	0.00071124	-0.0069364	-0.003751	-0.0002834
-139.206	-0.0053566	-0.0089105	0.00027326	0.00331921	-0.0053002	-0.0068027	-0.0032215
-139.006	-0.0051487	-0.0019002	0.00214479	0.00234656	-0.0029282	-0.0029119	0.00030609
-138.806	0.00145543	-0.0015194	0.00520998	0.00132511	-0.0035094	0.00349879	-0.0036356
-138.606	-0.0022898	-0.0047694	0.00373843	-0.000597	-0.00628	-0.0028042	-0.00507
-138.406	-0.011476	-0.0034211	0.00265779	-0.001941	-0.0081307	-0.0087446	-0.0080621
-138.206	-0.0089951	-0.0078497	-6.938e-05	-0.0013979	-0.0062926	-0.0001598	-0.0036961
-138.006	-0.0055739	-0.0067219	-0.0052654	-0.0065784	-0.0083467	-0.0025396	-0.004699
-137.806	-0.008841	-0.0050416	-0.0043463	0.00185235	0.000356	-0.0057248	-0.0059099
-137.606	-0.0087788	-0.0066325	0.00097136	-0.0024885	-0.0044369	-0.0040626	-0.0009119
-137.406	-0.0060943	-0.0036988	0.00223825	0.00224254	-0.0044971	-0.0005368	0.00017019
-137.206	-0.0047555	-0.0068618	-0.0047287	0.00075933	-0.0052273	0.00194065	-0.0015431
-137.006	-0.0082271	-0.007922	0.00182443	0.00148866	-0.0128851	-0.0007924	-0.0069966
-136.806	0.00034913	0.00093888	0.00605291	0.00583255	0.00122614	0.00142243	-0.00192
-136.606	-0.0022843	-0.0060649	0.00224979	0.00056791	-0.0079041	-0.0006762	-0.002717
-136.406	-0.0056373	-0.0030389	0.00081538	-0.0002855	-0.0056868	0.00572483	-0.0023044
-136.206	-0.0044233	-0.006585	-0.0006523	-0.0003968	-0.0036907	-0.0025232	-0.0039921
-136.006	-5.444e-06	0.0032525	0.00729167	0.00669729	-0.0032013	0.00838463	0.00096193
-135.806	-0.0046228	-0.0032867	0.00371073	0.00096726	-0.0038825	0.0022805	-0.0101044
-135.606	-0.0038319	-0.0087206	0.00443036	-4.34e-05	-0.0042904	-0.0044156	-0.0037833
-135.406	-0.0035928	-0.0034926	-0.0016594	-0.0019411	-0.0044026	-0.0035871	-0.0021851
-135.206	-0.0097715	-0.0054375	-0.001323	-0.0084831	-0.0107225	-0.0095777	-0.0065452
-135.006	-0.002898	-0.0050841	0.00365294	0.00033474	-0.0048325	-0.002862	-0.0029312
-134.806	0.00155726	0.00108956	0.00298446	0.0054104	-0.0009698	0.00206025	-0.0012921
-134.606	-0.0043284	-0.0007284	-0.0011263	0.006082	-0.0027643	0.00899796	0.00138062
-134.406	-0.0060841	-0.0059864	0.00141251	-0.0052367	-0.0091157	-0.0001151	-0.0002452
-134.206	-0.0055204	-0.0090407	-0.001444	0.00209925	-0.0015403	0.00251571	-0.0012528
-134.006	-0.0009659	-0.0025598	0.00138371	0.0065809	-0.0061016	-0.0037642	-0.0047908
-133.806	-0.0090374	-0.0027818	-0.0021863	-0.0017439	-0.0090603	-0.0038817	-0.0074632
-133.606	-0.0074682	0.00047618	0.00296608	0.00013721	-0.011422	-0.0029516	-0.0037708
-133.406	-0.0069439	-0.0025198	0.00156143	-0.0028544	-0.0034946	-0.0026651	-7.918e-05
-133.206	-0.0047013	-0.0062573	-0.0033398	-0.0004077	-0.00557	-0.0073836	-0.0021185
-133.006	-0.0056656	-0.0061616	-0.0041427	-9.68e-05	-0.0053896	0.00037845	-0.0042963
-132.806	-0.0065194	-0.012692	-0.0016198	0.00385472	-0.011083	-0.0024391	-0.0040649
-132.606	-0.0054975	-0.0071978	-0.0027654	0.00142568	-0.0009574	0.00143959	-0.0020821
-132.406	-0.0113257	-0.00874	-0.0027092	-0.0062034	-0.0087064	-0.0037854	-0.004468
-132.206	-0.0070191	-0.0053558	0.00842815	0.00514142	-0.0080933	-0.0018406	-0.0014874
-132.006	-0.0103846	-0.0078778	0.00524955	-0.0085432	-0.0103459	1.9101e-05	-0.003446
-131.806	-0.0076389	-0.0116157	-0.001099	0.00059248	-0.0127332	-0.002704	-0.0031603
-131.606	-0.0058505	-0.011548	0.00312441	0.00244005	-0.0119577	0.00148509	-0.0047241
-131.406	-0.0066657	-0.0081728	-0.0060114	-0.005421	-0.0117191	-0.0088625	-0.0086638
-131.206	-0.0045842	-0.0122306	-0.0010882	-0.0046897	-0.0108588	-0.0044194	-0.0113553
-131.006	-0.0054488	-0.0036778	-0.0029966	0.00150818	-0.0088513	0.00323255	-0.0036223
-130.806	-0.0091547	-0.0067732	-0.0014163	-0.0035723	-0.0058042	0.00257368	-0.0096419
-130.606	-0.0015878	-0.0048596	0.00666684	0.00449844	0.00286828	0.00108628	0.00539639
-130.406	0.00012065	-0.0042769	0.00372478	0.0027323	-0.0025026	0.0024531	0.0008954
-130.206	-0.007829	-0.0047451	0.00521444	-0.0039164	-0.0083511	-0.0043357	-0.0063656
-130.006	-0.0099768	-0.0033466	-0.0023901	-0.001201	-0.0097854	-0.0032357	-0.00592
-129.806	-0.010605	-0.0097905	0.00055152	-0.0007207	-0.0081151	-0.0059624	-0.0056431
-129.606	-0.0090739	-0.0012307	0.00345256	-0.0010401	-0.0097647	-0.0067677	0.0004337
-129.406	-0.0075214	-0.0030595	-0.0031107	0.00450335	-0.003686	-0.0019139	-0.0051271
-129.206	-0.0021131	-0.0051528	0.00436501	0.00349615	-0.0077755	0.00012454	0.00247952
-129.006	-0.0040824	-0.0067005	0.00533795	-0.0025864	-0.0056123	-0.0019244	-0.0020135
-128.806	-0.0003659	-0.0056144	0.00669679	0.00037315	-0.0061018	0.00086471	0.0011449
-128.606	0.00017344	-0.0047429	0.00197422	-0.0007712	-0.00303	0.00170289	-0.0009479
-128.406	-0.0192207	-0.0102771	-0.0111134	-0.0053839	-0.0181219	-0.000645	-0.0160011
-128.206	0.00192425	-0.0025004	0.0027341	0.00116699	-0.0070416	-0.0021046	0.00193719
-128.006	-0.0085018	-0.0024749	0.00242359	0.00234643	-0.0009015	0.00038629	-0.0028732
-127.806	-0.0108751	-0.0085291	0.00165538	-0.0010512	-0.0007543	0.00053334	0.00101767
-127.606	-0.0069	-0.0050256	-0.0012217	0.00189918	-0.0123771	-0.0005336	-0.0072721
-127.406	-0.0045326	-0.0017747	0.00170859	-0.0014967	0.00033656	-0.0031771	-0.0049625
-127.206	-0.0099038	-0.0084679	-0.003221	-0.0014951	-0.0019272	-0.0042472	-0.009042
-127.006	-0.0041437	-0.0040632	0.00275246	-0.0044124	-0.0106095	0.00065139	-0.0042108
-126.806	0.00628059	0.00325193	0.00763297	0.0114337	0.00386931	0.00622045	-0.0007351
-126.606	0.00228431	-0.00043	0.00371952	0.0052089	-0.0016946	0.00684433	0.00176547
-126.406	0.00301593	0.00015054	0.00493947	0.00705138	-0.0011829	0.00624899	0.00108236
-126.206	-0.0025902	-0.0040236	0.0027708	0.0006804	-0.0027096	-0.0027727	-0.0023311
-126.006	-0.0129477	-0.0046019	-0.0031823	-0.0029612	-0.010699	-0.0056385	-0.0037585
-125.806	-0.0081687	-0.0056064	-0.0011816	-0.0019576	-0.0085612	-0.0013689	-0.0066841
-125.606	0.00070121	-0.0048952	-0.0023957	0.00013022	-0.0038874	-0.0009016	-0.0064107
-125.406	0.00426998	0.00079997	-0.0037244	0.00282297	-0.0041142	0.00031281	0.00311304
-125.206	-0.0028556	-0.0006651	0.00713561	0.00315317	0.00317349	0.00461846	-0.0016657
-125.006	-0.0043736	0.00058443	-0.0032636	-0.0027973	-0.0069242	-6.675e-05	-0.0052931
-124.806	-0.0103611	-0.0067601	-0.0030518	0.00437083	-0.0138164	-0.0047145	-0.0076548
-124.606	-0.0064433	-0.0071674	-0.0005049	-0.0011531	-0.0079381	-0.001888	0.00293135
-124.406	-0.001564	0.00427296	0.00551516	0.00298628	-0.0020191	-0.0036495	-0.0041573
-124.206	0.00030163	-0.0006474	0.0122075	0.00886716	0.00217918	0.00860484	0.00943363
-124.006	-0.0032452	-0.0049921	0.00085834	0.00195215	-0.0033775	0.00253651	0.00260171
-123.806	-0.0007924	-0.0029454	0.00781455	0.00791349	-0.0012344	0.00149408	0.00226186
-123.606	-0.0024489	-0.0051948	0.00402927	0.00277262	-0.0011045	0.00113122	0.00148989
-123.406	-0.0145395	-0.0083586	-0.0115367	-0.004075	-0.0094324	-0.0100756	-0.0106997
-123.206	-0.0056613	-0.0100119	-0.0057957	0.00202846	-0.0120976	-0.0030262	-0.0112414
-123.006	-0.0015241	-0.0056625	-0.0020105	-0.0030826	-0.0061646	-0.0011511	-0.0072041
-122.806	-0.0001528	-0.0034926	0.00417684	0.00418232	-0.0025209	-0.0035798	0.00448344
-122.606	-0.0075986	-0.0071911	-0.0031113	-0.005259	-0.0066993	-0.0029354	-0.0068924
-122.406	-0.0118976	-0.0140383	-0.0001902	-0.0037711	-0.0118267	-0.005782	-0.0100918
-122.206	-0.0022306	-0.0042295	0.00537314	0.00781661	3.7638e-05	0.00136747	0.00278576
-122.006	-0.0059925	-0.0100854	-0.0011275	-0.0026265	-0.0095831	-0.0069875	-0.0071823
-121.806	-0.0007369	0.00378711	0.0119863	0.00619643	0.00414468	0.00690987	0.00241334
-121.606	0.00079146	0.00317378	0.00508564	0.00602941	-0.0034611	0.00489783	0.0003948
-121.406	0.00077249	0.00172574	0.00778964	0.00531174	0.00392731	0.003481	-0.0038932
-121.206	-0.0119562	-0.0067769	0.00705559	0.00131739	-0.0031903	-0.0001928	-0.0010643
-121.006	-0.0034221	-0.0093555	0.00438599	0.00235599	-0.0107401	-0.0015603	0.00086822
-120.806	-0.0025311	-0.0043577	0.00324574	0.00869941	-0.0072287	-0.0035316	-0.0021388
-120.606	-0.0026396	-0.0074933	0.00121921	0.00359548	-0.0070491	-0.0034219	-0.0043264
-120.406	-0.001547	-0.0009222	0.00595805	0.00552667	-0.001691	0.00202191	0.00502363
-120.206	0.00210655	-0.0015873	0.00388369	0.00398206	-0.0018132	0.00241126	-0.0017415
-120.006	-0.0018213	-0.0043548	0.00747385	-1.912e-05	-0.0043092	-0.0016246	-0.0013059
-119.806	-0.0052008	-0.008414	-0.0052603	-0.001207	-0.003045	-0.0005236	-0.0057333
-119.606	0.00178469	-0.0028739	0.000715	0.00354761	-0.0051795	-0.0035383	0.00138824
-119.406	-0.0040809	0.00034158	0.00612914	0.00197144	-0.0031833	0.00092931	0.00054463
-119.206	-0.0011064	0.00511818	0.00615845	0.00685142	0.00110681	0.00313265	0.0015165
-119.006	-0.006961	-0.0064761	-0.0030505	-0.00489	-0.0096011	-0.006139	-0.0081923
-118.806	0.00084142	-0.0048059	0.00138533	0.00307023	-0.0099584	-0.005076	0.00106639
-118.606	-0.0073482	-0.0118923	0.00215585	-0.0004751	-0.00844	-0.0014378	-0.0083376
-118.406	-0.0043921	-0.0032208	0.00884874	0.00191534	0.00083519	-0.0069057	-0.0015372
-118.206	-0.0033878	-0.0010579	0.00862418	0.00123309	-0.0008028	0.00096309	0.00331199
-118.006	-0.011884	-0.0094629	-0.0081442	-0.0051161	-0.0081071	-0.004686	-0.0051288
-117.806	-0.0015935	-0.0010671	-0.0005577	0.00041411	-0.0030097	0.00065553	-0.0030033
-117.606	-0.0039191	-0.0057655	-0.0011671	0.00766998	-0.0037195	0.00176642	0.00186608
-117.406	-0.0073758	-0.0018863	-4.786e-05	0.00044906	-0.0027895	-0.0023486	0.00208495
-117.206	-0.0006478	0.00310778	0.00493787	-0.0009572	0.002734	0.0021719	-0.0013947
-117.006	-0.0036381	-0.0045267	0.00099372	0.00371287	-0.0079864	-0.0025393	0.00044289
-116.806	-0.0011956	-0.0062769	-0.0010623	-0.0008612	-0.0094359	-0.002671	-0.0081267
-116.606	-0.0125138	-0.0095129	-0.0073891	-0.0061134	-0.0107749	-0.0049197	-0.0078217
-116.406	-0.0092683	-0.0048869	-0.0019909	-0.0018738	-0.0074508	0.00195916	-0.0063679
-116.206	-0.000672	-0.0049223	0.00683419	0.00560104	0.00057212	0.00106116	-0.0024577
-116.006	-0.0041407	-0.0060884	0.00311916	0.00238562	-0.0068046	-0.0028619	-0.0056392
-115.806	-6.64e-07	-0.0092983	0.00117287	-0.0027797	-0.0083439	-0.005693	-0.0026236
-115.606	0.00112537	-0.0020006	0.00231209	-0.0004838	0.00078509	-0.0072552	0.00041114
-115.406	-0.003951	-0.0037307	0.00046206	-0.0019329	-0.0070608	-0.0031922	-0.0029889
-115.206	-0.0090424	-0.0135106	0.00185002	-0.0011403	-0.0084914	-0.0086267	-0.0104178
-115.006	0.00157922	0.00305839	0.00453756	0.00592248	0.00299311	0.00046963	0.00101128
-114.806	-0.0041518	-0.0050861	0.00100278	0.00711859	0.00418109	-0.0031148	0.00505967
-114.606	-0.0108799	-0.0086153	0.00014928	-0.0042538	-0.0108932	-0.0040437	-0.0052568
-114.406	-0.0022826	-0.0048567	-0.0004176	0.00179102	-0.0037042	-0.0088458	-0.0017565
-114.206	-0.0047567	-0.0100481	0.0050166	-0.000936	-0.0054787	-0.0003977	-0.0058973
-114.006	0.0027712	0.00337442	0.0101609	0.0170457	0.00283341	0.00343525	0.00904481
-113.806	-0.0072261	-0.0044439	0.00329321	0.00228432	-0.0038539	0.00073498	-0.0017162
-113.606	-0.0023255	0.00114249	0.00081823	0.00345074	-0.0014214	0.00260593	-0.0007595
-113.406	0.00097529	0.00498906	0.00451598	0.00716982	-0.0059842	0.00166128	0.00592479
-113.206	-0.0134062	-0.0101588	0.00239266	0.00297004	-0.0043928	-0.001929	-0.005734
-113.006	-0.0056071	-0.0024252	0.00393934	0.00153095	-0.0061235	0.00234877	-0.0002024
-112.806	-0.0054222	-0.0045708	0.00648123	0.00299291	-0.0039085	-0.0010096	-3.389e-05
-112.606	-0.0063083	-0.0090138	-0.0012892	-0.0062738	-0.0058997	-0.0029166	-0.0092313
-112.406	-0.0097501	-0.0149309	-0.0016538	-0.004171	-0.0099466	-0.0075751	-0.0153629
-112.206	-0.0081789	-0.0047547	0.00165653	-0.006807	-0.0112441	-0.0039068	-0.0092562
-112.006	-0.004797	-0.0003108	0.00817192	0.00162777	-0.0056585	0.00043361	-0.0024571
-111.806	-0.0067217	-0.0115736	0.00551148	-0.0036877	-0.0030889	-0.0022677	-0.0063499
-111.606	-0.0105778	-0.0073557	-0.0042315	0.00036133	-0.0082245	-0.0041457	-0.003674
-111.406	-0.0032785	-0.0059607	0.00258641	0.00374638	-0.0071813	0.00609714	0.00077692
-111.206	-0.0083559	-0.0114921	-0.0014463	-0.007807	-0.0088116	-0.0075416	-0.0084815
-111.006	-0.0175372	-0.017091	-0.0077399	-0.0054195	-0.010213	-0.0056433	-0.0127053
-110.806	-0.0065383	-0.0053351	-0.004088	0.00139922	-0.0057859	-0.0021274	-0.0066685
-110.606	-0.0048024	-0.0055736	0.00428384	-0.0043336	-0.0038984	-0.0019766	-0.0047162
-110.406	-0.005917	-0.0069754	0.00148771	0.00151129	-0.0070166	-0.0068436	-0.0005629
-110.206	-0.0030471	-0.0064486	0.00109366	0.00046646	-0.0094055	-0.0014676	-0.0022076
-110.006	-0.0036863	-0.0006321	0.00859625	0.00797157	-0.0057995	-0.0029121	-0.0033975
-109.806	-0.0004577	-0.000168	0.00681222	0.00574177	0.00060796	-0.0002181	0.00343603
-109.606	0.00037076	-0.0049297	0.0108986	0.00257525	0.00334857	0.00020052	0.00256586
-109.406	-0.0044014	0.00126352	0.00786428	0.00537073	-0.0016461	-0.0017853	-0.0010149
-109.206	-0.0110216	-0.0045767	0.00140225	-0.0002207	-0.0119313	-0.0079767	-0.0042737
-109.006	-0.0078421	-0.004048	-0.0047947	-0.0023548	-0.0056213	0.00083608	-0.0023589
-108.806	-0.0061178	-0.0075017	0.00349997	0.00564317	-0.0093554	-0.0030141	-0.0034754
-108.606	-0.0071756	-0.0006295	0.00203155	0.00216624	-0.0027697	0.00749535	0.00141096
-108.406	0.00192686	-0.0013679	0.00858798	0.00535188	-4.565e-05	0.0040698	-0.0018594
-108.206	-0.0105256	-0.0054687	-0.0012218	0.00593302	-0.0060728	-0.0069918	-0.0023872
-108.006	-0.0067511	-0.0058844	0.00193243	0.00221598	-0.0047965	-0.0035658	-0.0040187
-107.806	0.00409899	-0.0010843	0.00653232	-0.0003934	-0.0010227	0.00201666	0.00422303
-107.606	-0.0035107	-0.0051345	0.00606207	0.00181581	-0.0031152	0.0008544	0.00017646
-107.406	-0.0087302	-0.0037238	-0.0002984	0.00486324	-0.0045884	-0.0043919	-0.0058951
-107.206	-0.0090443	-0.0029433	-0.0070635	0.00050715	-0.0060027	-0.007915	-0.0007511
-107.006	-0.0046084	-0.0097118	-0.0020079	-8.338e-05	-0.0049226	-0.0040524	-0.005039
-106.806	-0.0031382	-0.0017056	0.00143033	2.0161e-05	-0.0105186	0.00215439	-0.0105701
-106.606	-0.0109849	-0.0067448	-0.0019936	-0.0031774	-0.0108176	-0.0069928	-0.0042705
-106.406	-0.0052119	-0.0043732	0.0124036	0.00072554	-0.0007901	-0.0024193	-0.0018389
-106.206	0.00239348	-0.0050389	0.0072203	0.00116218	-0.0043056	0.0034369	-0.000791
-106.006	-0.0067334	-0.0083522	0.0012447	0.00141606	-0.0048306	-0.0030545	-0.0060698
-105.806	-0.0094853	-0.009853	-0.0037638	-0.0022409	-0.006975	0.00182275	-0.0047327
-105.606	-0.0027129	-0.0008001	0.00730925	-0.0007273	-0.0008916	0.00168404	0.00071559
-105.406	-0.0101021	-0.0067438	-0.0014311	0.00236035	-0.0098958	-0.0048587	-0.0092768
-105.206	-0.0097932	-0.0029586	-0.0030831	-0.0038243	-0.0118988	-0.0079176	-0.0099746
-105.006	-0.0002848	-0.0060857	0.00547034	0.00504408	-0.0086158	-0.0028515	-0.0077855
-104.806	-0.002052	-0.0091479	0.00793841	0.00231214	-0.0074387	-0.0024359	-0.0035204
-104.606	-0.0019185	-0.0064605	0.00204707	0.00067542	-0.0058937	-0.0063281	-0.002619
-104.406	-0.0015957	-0.0048766	0.00085642	0.00223541	-0.0014378	0.00168408	0.00019177
-104.206	-0.0015824	-0.0050321	0.00399023	0.00050687	-0.0008937	-0.0002272	-0.0028685
-104.006	-0.0009519	-0.003441	0.00516203	0.00571335	-0.0024587	0.00085325	0.00457362
-103.806	-0.004309	-0.0089787	0.00381881	-0.0005537	-0.0081383	-0.0023989	-0.0033111
-103.606	-0.0059109	-0.0033741	-0.003147	-0.0002382	-0.0084757	-0.0012541	-0.00395
-103.406	-0.0017535	-0.0045203	0.00590926	0.0059612	-0.0050477	-0.0029233	-0.0020607
-103.206	-0.0076052	-0.0075638	0.00808093	0.00661351	-0.0037606	-0.0011254	-0.0074555
-103.006	-0.0038435	-0.006007	0.00569223	0.00552644	0.00135194	0.00210554	0.00165319
-102.806	-0.00462	-0.0039046	0.00356218	-0.0001365	-0.0132573	-0.003465	-0.0028447
-102.606	-0.0009217	-0.0033934	0.00425908	0.00344978	-0.0017399	0.00264123	0.00258247
-102.406	0.00049202	-0.0010299	0.0108146	0.00984364	0.00094269	0.0027324	-0.0037067
-102.206	-0.0074966	-0.0145889	-0.0009598	0.00176152	-0.0065379	-0.0055258	-0.0117656
-102.006	-0.0015818	-0.0029075	0.00778407	0.0104542	-0.00525	0.00119326	-0.0007313
-101.806	-0.0064038	-0.0073022	0.00055659	0.00214057	-0.0116347	-0.0011942	-0.0052153
-101.606	-0.0075515	-0.0056429	0.00872695	0.00165418	-0.0030715	0.00683393	-0.0036661
-101.406	-0.001793	-0.006524	0.00442399	0.00619946	0.00063918	0.00265668	-0.0065602
-101.206	-0.0011832	0.00020358	0.0053418	0.00450306	0.00428084	-0.002927	-0.0003947
-101.006	-0.0055644	-0.0026869	-0.0016083	0.00830769	-0.0126678	-0.0025623	-0.0045484
-100.806	-0.0055058	-0.0078101	0.00631611	0.00482428	-0.0001337	0.0113932	-0.0033268
-100.606	-0.0075159	-0.0084647	-0.0019664	-0.0010921	-0.003784	-0.002526	-0.0090192
-100.406	-0.000266	-0.0053296	0.0110219	0.00747431	0.00187859	0.00093204	-0.0070576
-100.206	-0.0038887	-0.004266	0.00144009	0.00408074	-0.0068147	-0.0006231	-0.0054593
-100.006	-0.0047779	-0.0019046	0.00085728	0.00345981	-0.0130862	-0.0032796	-0.0097341
-99.806	-0.0059637	-0.0089316	0.00318194	-0.0030501	-0.0113923	-0.0039597	-0.0114683
-99.606	-0.0058485	-0.0057293	0.0008882	-0.0040277	-0.0068369	-0.007887	-0.0028083
-99.406	-0.0040726	-0.0085662	0.00692372	0.0001218	-0.0036293	0.00097348	-0.0021007
-99.206	-0.0079986	-0.0056162	0.00438279	0.00547109	-0.009417	-0.0035115	-0.0019579
-99.006	-0.0057662	-0.0058544	0.0120357	-0.0018895	-0.0077587	-0.0050303	0.00281008
-98.806	-0.0050721	-0.0125465	-0.0009333	-0.0021543	-0.0086983	-0.0078803	-0.0056427
-98.606	0.00099042	-0.0064513	0.0108853	0.00446476	-0.0013876	0.00189515	-0.0059219
-98.406	-0.0024546	-0.0041965	0.00026485	0.00792275	-0.0065869	0.00259653	-0.003171
-98.206	-0.0067068	-0.000842	0.00526369	0.0111543	-0.0046507	0.00266686	-0.000135
-98.006	-0.006324	-0.005521	-0.0021889	-0.0001014	-0.012222	-0.0021876	-0.0044365
-97.806	0.00024827	-0.0011272	0.00722295	0.00360537	-0.0023851	-0.0032931	-0.0022796
-97.606	-0.0038339	-0.0029018	-0.0013107	0.00489042	-0.0072886	-0.0014062	-0.0082993
-97.406	0.00166831	-0.0025303	0.00257797	-6.033e-05	-0.0036166	-0.0044508	-0.0049572
-97.206	-0.0052361	-0.0041237	0.00503533	0.00794183	-0.0069267	0.0025417	0.00087117
-97.006	-0.0058215	-0.0018538	0.00584462	0.00471313	0.00211054	0.00597674	-0.003425
-96.806	-0.0031203	-0.0025877	0.00727147	0.00123572	-0.0045279	-0.0009046	-0.0026965
-96.606	-0.0103928	-0.009765	0.00113811	0.00111009	-0.0095997	-0.011941	-0.0142564
-96.406	-0.0011584	-0.0036785	0.0127844	0.00399825	-0.0032492	0.00722602	-0.0016611
-96.206	-0.0050133	-0.0083633	0.00600612	-0.0027991	-0.011247	0.00137039	-0.0056569
-96.006	-0.0002882	-0.0064377	0.0001106	-0.0004881	-0.0025135	-0.0047953	-0.0080416
-95.806	-0.00654	-0.008689	-0.0015552	0.0007525	-0.0063438	-0.0049924	-0.0084964
-95.606	-0.0092351	-0.006374	0.00554292	-0.0041674	-0.0048114	-0.0032752	-0.0084376
-95.406	-0.0031495	-0.0096696	0.00028146	-0.0010561	-0.003028	0.00246797	-0.0094468
-95.206	0.00067809	-0.0029769	0.00947181	0.00585451	-0.0018983	0.00532598	0.0007295
-95.006	-0.0046914	-0.0051848	0.00539093	0.00401905	-0.0091279	-0.0023505	-0.002486
-94.806	-0.0032444	-0.0077968	0.00287737	0.00431271	-0.0086128	-0.0033282	-0.0067725
-94.606	-0.0039218	-0.0110693	-0.0004905	0.00047722	-0.0169935	-0.0018173	-0.0072508
-94.406	-0.000237	-0.0016485	0.00501449	0.00203736	-0.0019814	-0.0041833	9.3659e-05
-94.206	0.00487735	-0.0040549	0.00326184	0.0105502	0.00032324	0.00528352	-0.0009141
-94.006	-0.0035233	-0.0040635	0.00432468	0.00051215	0.00061848	0.00094002	0.00055994
-93.806	0.00173357	-0.0028434	0.00476948	0.00900888	-0.0052558	0.00380478	-0.0092948
-93.606	-0.0008861	-0.0045338	0.00696523	0.00651561	-0.0004688	-0.001717	-0.0038164
-93.406	-0.0036435	-0.0040401	0.00493659	0.00137876	-0.0061196	0.00455391	-0.0068316
-93.206	0.00063839	-0.0041442	0.00858385	0.00798277	-0.0026615	0.00458936	0.00158625
-93.006	-0.0109833	-0.0084235	-0.0033606	-0.0032813	-0.0165645	-0.0056511	-0.0070426
-92.806	-0.0048125	-0.0104547	0.00604328	0.00138192	-0.0054826	-0.0002679	-0.0103075
-92.606	-0.0032476	-0.0208988	-0.0027638	-0.0074472	-0.0116568	-0.0041468	-0.007856
-92.406	-0.0045121	-0.010337	-0.0015426	0.00372435	-0.009639	-0.0025411	-0.0111945
-92.206	-0.0033955	-0.0052488	0.00517805	0.00383718	-0.006128	0.00293973	-0.0006631
-92.006	-0.0051043	-0.0083571	0.00359128	0.00578811	-0.0045887	-0.0010599	-0.005036
-91.806	-0.0058898	-0.010618	0.00268202	0.00226877	-0.0044739	-0.0037296	-0.0087044
-91.606	-0.0080213	-0.006389	0.00120939	-0.0008989	-0.014268	-0.0025772	-0.0055339
-91.406	-0.0127152	-0.0071506	0.00074582	7.6531e-05	-0.0045485	-0.0073908	-0.0044008
-91.206	-0.0030909	-0.0043169	0.0107096	0.009003	0.00098958	-0.0003491	0.00085437
-91.006	-0.0046145	-0.0058199	0.00253409	-0.0005008	-0.0031701	-0.0019865	-0.0027257
-90.806	-0.0074749	-0.0043112	0.00155697	0.00376885	-0.005234	-0.0012452	-0.0067748
-90.606	-0.0110824	-0.0045626	0.0018365	-0.000361	-0.0107705	0.00017968	-0.0040427
-90.406	0.00301007	0.0007242	0.0140631	0.00942107	-0.0001617	0.00706202	0.00312057
-90.206	-0.0032372	0.00021615	0.00293062	-0.0017579	-0.0094393	-0.0055282	-0.0058971
-90.006	-0.0063563	0.00133614	0.00194695	0.00108869	-0.0082887	-0.0057546	-0.0039764
-89.806	-0.0063628	-0.0049359	0.00596618	6.5991e-05	-0.0064685	-0.0074104	-0.0062222
-89.606	-0.0108214	-0.0132079	-0.0028925	-0.0014302	-0.0077443	-0.0083304	-0.0089101
-89.406	-0.0063732	-0.0076829	0.00543017	0.00347444	-0.0076735	-0.0025948	-0.0031338
-89.206	1.856e-06	-0.0070225	-0.0003601	0.00171496	-0.0051572	-0.0041022	-0.0034097
-89.006	-0.0037272	-0.0042102	-0.0026157	0.00577576	-0.0093513	0.00089169	-0.0042355
-88.806	-0.0056081	-0.0020494	0.00320917	-0.0036886	-0.0042666	-0.0012724	-0.0052853
-88.606	-0.0137799	-0.0119494	0.00100187	-0.0033722	-0.0087436	0.00140915	-0.0050426
-88.406	-0.0029602	0.00594586	0.0109009	0.00722364	-0.0011494	0.00276544	0.00515202
-88.206	-0.0022213	-0.0015881	0.0031752	0.00105964	-0.0010046	0.00170117	-0.0002495
-88.006	-0.005162	-0.0035149	0.00610558	-0.0006536	-0.0048426	0.0039757	-0.000693
-87.806	-0.0033778	-0.0018772	0.00159475	-0.0004009	-0.0037433	-0.0021312	-0.0039791
-87.606	-0.0002702	-0.0069702	0.00358271	0.00160609	0.00229561	0.00321087	-0.0002812
-87.406	-0.0025497	-0.0007792	0.00788912	0.0008303	-0.0035254	0.00376936	-0.0086225
-87.206	-0.0016018	-0.003245	0.00579326	0.00565319	0.00059323	-0.0057537	-0.0006551
-87.006	-0.0033963	-0.0033694	0.00964129	0.0094733	-0.0052339	0.00109571	-0.0021142
-86.806	-0.0015381	-0.0049522	0.00511419	-0.0014896	-0.0043624	0.00052408	-0.0022094
-86.606	-0.0104336	-0.0106317	0.0027733	-0.0013199	-0.0129177	-0.0027897	-0.0153112
-86.406	0.00309483	-0.0009165	0.013356	0.00761382	0.00167522	0.00398489	0.0077679
-86.206	-0.0060893	-0.0026686	0.00455357	0.00036104	-0.0064092	-0.0014577	-0.0057866
-86.006	0.00049085	0.00020584	0.00797373	0.00770747	-0.0006785	0.00432709	0.00019591
-85.806	-0.0127141	-0.0084875	-0.0028805	0.00152369	-0.0100535	-0.0010165	-0.0070428
-85.606	-0.0060533	-0.0053628	0.00300335	0.00242362	-0.0032998	-0.0022059	-0.0054464
-85.406	0.00562398	-0.005391	0.0103288	0.00767624	0.00497855	0.00534983	0.00271595
-85.206	-0.0053691	-0.0057026	0.00904114	-0.0022913	-0.0051293	-0.0059999	-0.0051268
-85.006	-0.0078149	-0.0081063	0.00141885	-0.0038451	-0.0100826	-0.0004312	-0.0068156
-84.806	-0.0059534	-0.0037924	0.00777337	0.00139307	-0.0050171	-0.0012387	-0.0061385
-84.606	-0.0157986	-0.0078747	0.00382292	0.00131623	-0.0106419	-0.010907	-0.0080659
-84.406	-0.0049354	-0.0066263	0.00126001	0.00166473	-0.0063909	-0.0116828	-0.0010971
-84.206	-0.0042472	-0.0069688	0.00011022	0.00170597	-0.0028526	0.00135846	-0.0058596
-84.006	-0.0035352	-0.0024463	0.0030172	-0.0011379	-0.008887	-0.0019335	-0.0042613
-83.806	-0.0122394	-0.0090678	0.00131734	-0.0010245	-0.0120886	0.00052874	-0.0091568
-83.606	-0.0041921	-0.009107	0.0074366	-0.0001565	-0.007562	-0.0056808	-0.0084852
-83.406	-0.0057625	-0.0114986	0.00202097	-0.000854	-0.0103494	-0.0061827	-0.0061265
-83.206	-0.0027142	-0.0103304	-0.0015438	-0.00119	-0.0092187	-0.0109686	-0.0076984
-83.006	-0.0067676	-0.0078848	0.00088049	0.00132655	-0.0103872	-0.0050956	-0.0070225
-82.806	-0.0024376	-0.0049768	0.00487906	0.00504163	-0.0067972	0.00071083	0.00145749
-82.606	0.00028388	-0.0061312	0.0101685	0.00910648	-4.768e-05	-0.0040683	-0.0077093
-82.406	-0.009311	-0.009782	0.00413785	0.00376929	-0.0037337	-0.0018719	-0.0077732
-82.206	-0.0038457	-0.0030817	0.00528356	0.00327505	-0.0058657	-0.0002276	-0.0056388
-82.006	-0.0069867	-0.0077528	0.00244952	-0.0015655	-0.011712	-0.0041082	-0.0047477
-81.806	-0.0084354	-0.0125613	-0.0060311	-0.0002535	-0.0107625	-0.0081441	-0.0098588
-81.606	-0.0039486	-0.0102934	0.00613181	0.00422431	-0.0052652	-0.0016881	-0.0065555
-81.406	-0.00315	-0.0041998	0.00858109	0.00222075	-0.0050177	-0.001387	-0.0016397
-81.206	-0.0028206	-0.0081062	0.00934731	0.00526898	0.00251497	0.00306993	-0.0112634
-81.006	-0.0006532	0.00199962	0.00861108	0.00206414	-0.0011742	-0.0023019	-0.0029911
-80.806	0.00251743	-0.0023646	0.00501863	0.00671575	-0.0028138	0.00121613	-0.0018012
-80.606	-0.0112111	-0.0037694	0.00255257	0.0010914	-0.0130774	-0.0002868	-0.0053098
-80.406	-0.0062774	-0.011524	0.00525893	-0.0018506	-0.0065847	0.00074458	0.00036008
-80.206	-0.0066785	-0.0087185	0.00492903	0.00350395	-0.0080771	-0.0055103	0.00152314
-80.006	-0.0057117	-0.0084821	0.00371279	0.00014011	-0.0031259	-0.0037645	-0.0048861
-79.806	-0.0077994	-0.002702	0.00291074	-0.0008513	-0.0054328	-0.0010796	-0.0017496
-79.606	-0.0045158	-0.0133267	0.00586146	0.00895506	-0.0063325	0.00142759	-0.0062964
-79.406	-0.0063453	-0.0132865	0.00294032	0.00032588	-0.010364	-0.0035588	-0.0013457
-79.206	-0.0137685	-0.0137019	-0.0070691	-0.0016347	-0.0138143	-0.0100738	-0.0122315
-79.006	-0.0062581	-0.0142363	0.00275153	-0.000367	-0.0064888	-0.0014067	-0.0066427
-78.806	-0.0121654	-0.0047616	0.00077212	-0.0014429	-0.0087569	-0.0039266	-0.0058998
-78.606	0.00037151	-0.0013441	0.00047557	0.00590743	-0.0069861	0.00272441	-0.0081538
-78.406	-0.0007839	-0.0066361	0.00746101	0.00621899	-0.0049873	0.00266964	-0.0017618
-78.206	-0.0060392	-0.0075765	-0.0002913	-0.0013489	-0.0070907	0.00131992	0.00155258
-78.006	-0.0065678	-0.007692	-0.0011525	-0.0029852	-0.0045533	-0.0043751	-0.000833
-77.806	-0.011347	-0.0114201	0.00429169	0.00077914	-0.0045906	-0.004719	-0.0033813
-77.606	-0.0007849	-0.0065477	0.00169296	0.00679214	-0.0024499	0.00084125	-0.0035924
-77.406	-0.0049169	-0.0103851	0.00112402	0.0020377	-0.0130669	-0.0076963	-0.0071317
-77.206	-0.0075097	-0.0107526	0.00378586	-0.0032627	-0.0098442	-0.0012805	-0.0069512
-77.006	0.00356061	-0.0071659	0.00198526	0.00136044	-0.0053666	-0.0046084	-0.0057223
-76.806	-0.0080947	-0.0051766	0.00167274	0.00420193	-0.0079287	-0.0030976	-0.0014691
-76.606	-0.002107	-0.0003527	0.00752869	0.00798913	-0.0026286	-0.000846	0.00094358
-76.406	0.00164731	0.00055511	0.0064143	0.00740569	-0.0005356	6.1301e-05	0.00176259
-76.206	0.00437521	-0.0024858	0.00782266	0.013372	0.00029542	0.00176316	-0.0031954
-76.006	0.00259788	-0.0046592	0.00455959	0.00731613	-0.0040667	0.00708077	0.00522293
-75.806	-0.0046808	-0.0053437	-0.0011748	0.0042867	-0.0043607	0.0024273	-0.0008802
-75.606	-0.0025235	-0.0040183	0.00480465	0.00218679	-0.0040821	-0.0022618	-0.0040184
-75.406	0.00182738	-0.0021381	-0.0004511	0.0052099	-0.0028183	0.00154129	-0.0016213
-75.206	-0.0040051	-0.0042614	0.00736644	0.00268994	-0.0058634	-0.0058071	-0.0098433
-75.006	0.00044954	-0.0053282	0.00113269	-0.0005274	-0.0101845	-0.0050177	-0.0068903
-74.806	-0.0080963	-0.0020965	-0.0055799	0.00203545	-0.0086693	-0.0020801	-0.0023217
-74.606	-0.0074955	-0.0105534	-0.0084377	-0.0036878	-0.0093653	-0.005278	-0.008336
-74.406	-0.0053263	0.00025293	0.00477991	0.00558742	-0.0009064	0.00215911	-0.0009703
-74.206	-0.0102746	-0.0063412	0.00482256	0.00106459	-0.0040363	-0.0029134	-0.0083929
-74.006	0.00122455	-0.0027555	0.00970796	0.00565978	-0.0033154	-0.0021933	0.00146681
-73.806	-0.0041576	-0.0093194	0.00213077	-0.0022461	-0.0078456	-0.0032825	-0.0036697
-73.606	0.00166898	-0.0054708	0.00608653	0.00626634	-0.0031246	-0.004005	-0.0098904
-73.406	-0.0020273	-0.0039135	0.0055818	0.0029865	-0.0059433	0.00188315	0.00255036
-73.206	-0.0053219	-0.0066899	0.0035597	0.00248223	-0.0055471	0.00108274	-0.0053323
-73.006	-0.0062892	-0.0065957	0.00386082	0.00709877	-0.0116092	0.00068922	-0.0019431
-72.806	-0.0117094	-0.0008454	0.00334391	0.00661764	-0.0125167	-0.0026704	-0.0052193
-72.606	-0.0105697	-0.0064605	0.00013422	-0.0026139	-0.0139438	-0.0086901	-0.0132329
-72.406	-0.00185	-0.0028947	0.00453848	0.00753593	0.00213203	0.00196102	-0.0043602
-72.206	-0.0064167	-0.0089128	-0.0044807	-0.0027967	-0.0051507	-0.0067288	-0.0121734
-72.006	-0.005413	-0.0082162	0.00384766	-0.0008958	-0.0007378	-0.0030278	-0.009181
-71.806	-0.0046201	-0.0076869	0.00865877	0.0062338	-0.0044741	-0.0007964	-0.0067287
-71.606	-0.0145583	-0.0112818	-0.0048985	-0.0096658	-0.0135956	-0.0078198	-0.010305
-71.406	-0.0060289	-0.0088165	-0.0001883	-0.0031082	-0.0152853	-0.0102382	-0.0053885
-71.206	-0.0096899	-0.0116538	-1.945e-05	-0.0011294	-0.0131246	-0.0047401	-0.0086656
-71.006	-0.0031664	-0.0030561	0.00353059	0.00461404	-0.0095237	-0.005191	-1.593e-05
-70.806	-0.0026415	-0.0039319	0.00913679	0.00176922	-0.0111649	0.00080191	0.00021488
-70.606	-0.0008713	0.00137887	0.00589638	0.00443991	-0.0001992	0.00785694	-0.0012662
-70.406	-0.0048517	-0.0008482	0.00462896	0.00569013	-0.0046478	0.00352854	-0.0020234
-70.206	-0.0073149	-0.0089823	0.00037033	0.00267957	-0.0102892	-0.0082746	-0.0076839
-70.006	0.00246323	-0.0050658	0.00341825	0.00270932	-0.0036662	0.00347041	0.00069927
-69.806	-0.0084136	-0.0099013	0.00041209	0.00234553	-0.0075978	-0.000286	-0.0118029
-69.606	0.00231161	-0.0030968	0.00885966	0.00915722	-0.0018919	0.00216178	-0.0027346
-69.406	-0.0073191	-0.0068526	0.00519927	0.00027882	-0.010756	-0.0058603	-0.0049611
-69.206	0.00117889	-0.0051859	0.00827711	0.00543242	-0.0040805	0.00618607	-0.0025919
-69.006	-0.0099096	-0.0024308	-0.0044777	0.00053868	-0.0103886	-0.0063315	-0.0069791
-68.806	0.00133263	4.788e-05	0.00605281	0.00901786	-0.009743	0.0026901	-0.0056158
-68.606	-0.0046721	0.00595039	0.0069418	0.00422438	0.00234193	0.00011184	0.00037621
-68.406	-0.0098796	-0.0119878	-0.0051964	-0.0060141	-0.0097405	-0.0047409	-0.0089736
-68.206	-0.0164735	-0.0101467	0.00116842	-0.0037996	-0.0129098	-0.0060551	-0.0055994
-68.006	-0.0026538	-0.0018969	0.00876492	0.00607368	-0.0054644	0.00515341	-0.0009836
-67.806	-0.0105535	-0.0116771	0.00468564	-0.0055204	-0.0081871	-0.0009306	-0.010995
-67.606	-0.0055372	-0.0030144	0.00107618	-0.0015988	-0.0076106	-0.0044621	-0.0016172
-67.406	-0.0013545	-0.0085902	0.0062491	0.00634464	-0.0081068	0.00233984	-0.0027472
-67.206	-0.0053024	-0.0079297	0.00839461	-9.734e-05	-0.0014054	0.0006854	-0.0022414
-67.006	-0.0120076	-0.0051787	5.2595e-05	-4.186e-05	-0.00281	0.00011196	-0.0112257
-66.806	-0.0074749	-0.0065822	-0.0025486	0.00066432	-0.0078049	-0.0098517	-0.0015075
-66.606	-0.0150975	-0.0147332	-0.0062016	-0.0024365	-0.0166465	-0.0068634	-0.0135947
-66.406	-0.0073488	-0.011101	-0.0010829	0.00244474	-0.0121434	-0.0072535	-0.0131296
-66.206	-0.0100798	-0.0084921	0.00198728	0.00102561	-0.0111582	-0.0040887	-0.0025415
-66.006	-0.003971	-0.0106746	0.00103934	-0.0009625	-0.008702	-0.0011654	-0.0017138
-65.806	-0.0020086	-0.0039492	0.00364952	0.00755766	-0.0006101	-0.0011275	-0.0009515
-65.606	-0.0024549	-0.004992	0.00770439	0.00694233	-0.0015492	0.00146214	-0.0020425
-65.406	-0.0103196	-0.0074601	0.00498977	0.00627963	-0.0078165	-0.0015238	-0.0058804
-65.206	-0.004554	-0.0087964	0.00666782	0.00657566	-0.0071988	0.00280085	-0.0037253
-65.006	-0.0087705	-0.0083869	0.00065859	0.00180513	-0.0075075	-0.0014475	-0.0046144
-64.806	-0.0081816	-0.0078609	0.00172045	0.00440475	-0.0094868	0.00342855	-0.0022196
-64.606	-0.0114188	-0.0132118	-0.0001533	-0.0018494	-0.0138421	-0.007288	-0.0137716
-64.406	-0.0070955	6.963e-05	0.00454805	-0.0031416	-0.0074362	0.00157503	0.0029989
-64.206	-0.0075398	-0.0069063	-8.545e-06	0.00013314	-0.0111577	-0.0085586	-0.0084201
-64.006	-0.0120297	-0.0056524	-0.0003579	-0.0012454	-0.0076289	-0.0029871	-0.0142813
-63.806	-0.0025693	-0.0098438	0.00142523	-0.0003458	-0.005001	0.0008128	-0.00239
-63.606	-0.0081355	-0.0145611	0.00289993	-0.0034045	-0.0106847	-0.0108452	-0.0090906
-63.406	-0.001359	-0.0070723	-0.0016696	-0.0035546	-0.0076687	-0.0055289	-0.0071572
-63.206	-0.0040557	-0.0142079	0.00019021	-0.0002944	-0.0062909	-0.0042373	-0.0076034
-63.006	-0.0101478	-0.0071702	-0.0026685	0.00069552	-0.0067377	0.00190887	-0.0043489
-62.806	-0.0121331	-0.0126394	0.00318756	0.00209229	-0.0077306	0.00090276	-0.0050288
-62.606	-0.0117106	-0.0080702	0.00217887	0.00049208	-0.0082021	-0.0069505	-0.0059523
-62.406	-0.0157484	-0.0124923	-0.0028385	1.8111e-05	-0.0056629	-0.0067964	-0.0077618
-62.206	-0.0091376	-0.0085775	0.00463812	-0.000493	-0.0078607	0.00213054	-0.0025835
-62.006	-0.004131	-0.0066075	0.0100997	0.00752664	-0.0007065	0.00381079	0.00241181
-61.806	-0.0021836	-0.0063184	0.00470103	0.00350843	-0.0026026	0.00048088	-0.0019863
-61.606	-0.0103032	-0.0104035	0.00945721	0.0045229	-0.0040943	0.00216339	-0.0027789
-61.406	-0.0093926	-0.0099346	0.0025486	-0.0017633	-0.0168564	-0.0074836	-0.006756
-61.206	-0.01041	-0.0068842	-0.0049964	-0.0052361	-0.0065225	-0.0022838	-0.0103443
-61.006	-0.0115665	-0.0021268	0.0044804	0.00027428	-0.0074142	-0.0028655	0.00023482
-60.806	-0.0066069	-0.009702	0.00612012	0.00079678	-0.0094404	-0.0064994	-0.0084415
-60.606	-0.0047564	-0.0045029	0.00517947	0.00195843	-0.0075201	-0.0021801	-0.0060822
-60.406	-0.0026755	-0.0038749	0.00604203	0.00575668	-0.0045888	0.00153229	-0.0058532
-60.206	-0.0028221	-0.0014404	0.00276686	0.0100746	-0.0027349	0.00281533	0.00460422
-60.006	-0.0058394	-0.0103337	0.00194893	-0.0040507	-0.0012437	0.0013715	-0.0118842
-59.806	-0.0016281	-0.0087211	0.00728071	0.00257679	-0.0054202	0.00595309	0.00089822
-59.606	-0.008607	-0.011226	-0.0002253	0.0011753	-0.0047297	0.00260147	-0.0109635
-59.406	-0.0116655	-0.0056262	0.0045247	0.00114792	-0.0030013	-0.0007873	-0.0024426
-59.206	-0.0026988	-0.0002377	0.00849447	0.00607076	0.00298973	0.0065038	0.00353467
-59.006	-0.008125	-0.0062619	0.0042601	0.00674524	-0.001677	0.00318222	-0.0108554
-58.806	-0.0059242	-0.0014959	0.0050348	0.00136666	-0.0038144	0.00270194	-0.0045536
-58.606	-0.0020468	-0.0031819	0.00607671	0.00634668	-0.0009009	0.00468478	0.00131129
-58.406	-0.009007	-0.0009232	-0.0012589	0.0028353	-0.0057126	-0.006644	-0.0072334
-58.206	-0.0050597	-0.0124334	0.00589785	0.00071232	-0.0035814	0.00958342	-0.0087725
-58.006	-0.0027932	-0.0046533	0.00664933	0.00400547	-0.0042242	0.00241963	-0.0080402
-57.806	-0.0119477	-0.0092985	-0.0001068	0.00060052	-0.0079799	-0.0020051	-0.0088573
-57.606	-0.0117721	-0.005579	0.00127438	0.0045569	-0.0100831	0.00066394	-0.0030973
-57.406	-0.0093075	-0.0077054	-0.0018059	0.00019822	-0.0084774	0.00010177	-0.0091682
-57.206	-0.0042424	0.00173595	0.00693684	0.00545475	-0.0044562	-0.0008557	-0.0052943
-57.006	-0.0034397	-0.0073694	0.00455034	0.00291804	-0.0014361	0.00563372	-0.0062816
-56.806	-0.0081547	-0.0068059	-0.0020174	0.0050412	-0.0105379	-0.001927	-0.0065062
-56.606	-0.0033704	-0.005028	0.00526656	0.00578176	-0.0040785	0.00627644	-0.0016517
-56.406	-0.0116903	-0.0103245	0.00255357	0.00011349	-0.0085842	0.00416077	-0.0046221
-56.206	-0.0063579	-0.0078294	0.00919548	0.00755429	-0.0069514	0.00092909	-0.0025365
-56.006	-0.0050096	-0.0065224	0.00895823	0.00391608	-0.0032605	-0.0020262	0.00027235
-55.806	-0.0144204	-0.0206398	-0.0110029	-0.008021	-0.0116948	-0.0082181	-0.0171978
-55.606	-0.0082821	-0.0071823	0.00692259	0.00279347	0.00089248	-0.0007257	-0.0039419
-55.406	-0.0055763	-0.0053305	0.00478548	0.011271	-0.0011199	0.00019711	-0.0013683
-55.206	-0.0047127	-0.0085953	0.00205596	0.00336677	-0.0029516	-0.0010599	-0.001505
-55.006	0.00151704	-0.0048427	0.0112181	0.00846855	0.00179867	0.00508022	0.00765709
-54.806	-0.0002221	-0.0029054	0.00651763	0.00783865	-0.0017558	0.00502656	-0.0006784
-54.606	0.00337237	-0.0060656	0.00624762	0.00950715	0.00601389	-0.0021375	-0.0016645
-54.406	0.00232194	-0.0036672	0.0124248	0.00561711	-0.0061147	-0.0008148	-3.521e-05
-54.206	-0.0051082	0.00167813	0.00880752	0.00632014	-0.0075488	-0.0038513	-0.0054361
-54.006	-0.0150939	-0.0056329	-0.0006159	0.00257779	-0.0052346	-0.0049678	-0.0076323
-53.806	-0.0022975	-0.004395	0.00060138	0.00709576	-0.0050978	0.00373811	-0.0102139
-53.606	0.00192711	-0.003867	0.00018102	0.00415744	-0.0059936	0.00112342	-0.0086033
-53.406	-0.0073667	-0.0090049	0.00256462	0.00497458	-0.0074279	-0.0005189	-0.0022598
-53.206	-0.0030728	-0.0047428	0.00755529	0.0113189	-0.0003867	0.00642845	-0.0034367
-53.006	-0.0097392	-0.007704	0.00587342	0.00645293	-0.0044138	0.00421501	-0.0057046
-52.806	-0.0009907	-0.0034163	0.0110317	0.0100996	-0.0039104	0.00639945	0.00562009
-52.606	-0.0022432	0.00144064	0.00744458	0.00739755	-0.0006081	0.00620749	-0.0023086
-52.406	-0.0068568	-0.0111256	0.00471922	-0.0012053	-0.0063247	0.00439783	-0.0074969
-52.206	-0.0097898	-0.0164982	9.9935e-05	-0.0041924	-0.0120329	-0.0003022	-0.0078405
-52.006	-0.0017073	-0.0056742	0.0080745	0.00144765	-0.0019744	0.00070591	-0.003042
-51.806	-0.0043783	-0.0016267	0.00521741	0.00709724	0.004844	0.00771259	-0.0045996
-51.606	-0.0043603	-0.0044644	0.00351561	0.00151084	-0.0031276	-0.0009226	-0.0010162
-51.406	-0.0026967	-0.0066138	0.00396845	0.00625571	-0.0047024	-0.0058793	-0.0053358
-51.206	-0.013482	-0.0070021	-0.0020756	-0.0018261	-0.0080709	-0.0056719	-0.0053556
-51.006	-0.0062847	-0.0125118	0.00375954	0.00011017	-0.009028	-0.0025645	-0.0028751
-50.806	-0.0017735	-0.0005233	0.00955062	0.00747595	-0.0036518	0.00961722	-0.0048677
-50.606	-0.0091164	-0.0071733	0.00235098	0.00369577	-0.0032059	-0.0005353	0.00038157
-50.406	-0.0162888	-0.0095675	-0.0044716	-0.0022434	-0.0140543	0.00195593	-0.0087379
-50.206	-0.0072707	-0.0074466	0.00574328	0.00277108	-0.0077676	0.00502743	-0.0018402
-50.006	-0.0100545	-0.0048064	0.00827949	0.00421692	-0.0057757	-0.0019959	-0.0021917
-49.806	-0.0081182	-0.0097578	0.00282847	-0.003832	-0.0035283	0.00497816	-0.0044896
-49.606	-0.0057911	-0.0070713	0.00445441	-0.000536	-0.0011415	0.00376	-0.0018598
-49.406	-0.0042556	-0.0039893	0.00432935	0.00886748	0.00077647	-0.0001472	0.00029468
-49.206	-0.0110426	-0.0073945	0.00532349	0.00496703	-0.005333	0.00026744	-0.0028399
-49.006	-0.00682	-0.0039434	0.00504512	0.00059094	-0.0122713	-0.0017126	-0.0044043
-48.806	-0.0049212	-0.005378	0.00047324	0.00260658	-0.005289	0.00716246	-0.0017429
-48.606	-0.0093109	-0.0031773	0.00386464	0.00527308	-0.0053038	0.00067777	-0.0003252
-48.406	-0.0109288	-0.0077619	0.00510069	-0.0029803	-0.0041406	-0.0010471	-0.0048672
-48.206	-0.0009564	-0.0095154	0.00256788	-0.0021883	-0.0078077	-0.0021695	-0.0058688
-48.006	-0.0044737	-0.0105236	0.00569635	0.00426447	-0.00711	0.0084022	-0.0064225
-47.806	-0.0074014	-0.0031161	-0.001098	0.00201886	-0.0075189	-0.0035416	-0.0046034
-47.606	-0.0108746	-0.0100207	0.00676767	-0.0018946	-0.0088098	-0.0023459	-0.006015
-47.406	-0.007136	-0.0090978	0.00070652	-0.0019157	-0.0111816	-0.0034215	-0.004262
-47.206	-0.0087367	-0.010193	0.00135736	0.00261838	-0.0082245	-5.394e-05	-0.0019873
-47.006	-0.0100201	-0.0106564	0.00214448	0.00385915	-0.0051619	-0.0006947	-0.0046791
-46.806	-0.0112725	-0.0154426	0.00165836	0.00261044	-0.006757	-0.0012381	-0.0085827
-46.606	-0.0139603	-0.015419	2.4615e-05	-0.0003972	-0.0121637	-0.0029497	-0.010102
-46.406	-0.0013559	-0.0044298	0.00050187	0.00219045	-0.0041225	0.00657057	-0.001817
-46.206	-0.0032697	-0.0012816	0.00476019	0.00545513	0.00012046	0.00328599	-0.0022505
-46.006	-0.0072751	-0.0030717	0.0087748	0.00480485	-0.0022748	-0.0006367	-0.0056394
-45.806	-0.0066046	-0.0045568	0.00645076	0.00834138	-0.0057663	-0.0006542	-0.0024796
-45.606	-0.006182	-0.0043821	0.0092684	0.00040323	-0.0003132	0.00167969	0.00433455
-45.406	-0.00967	-0.0092136	0.0061478	-0.006423	-0.0052327	-0.0070649	-0.006194
-45.206	-0.0079803	-0.0020888	-0.0033404	-0.0028044	-0.0063413	0.0005047	-0.0033194
-45.006	-0.0105657	-0.0109053	-0.0003629	-0.0005006	-0.0098422	-0.0107467	-0.0123457
-44.806	-0.0079632	-0.0087144	-0.0009683	-0.0013193	-0.006029	-0.0006515	-0.0040288
-44.606	-0.0115765	-0.0132272	-0.0025795	-0.0059304	-0.0122577	-0.0041975	-0.0085182
-44.406	-0.0145888	-0.0078901	0.00746696	0.0049011	-0.0078583	-0.0006364	-0.0013132
-44.206	-0.0122721	-0.0120937	0.00205194	0.00569305	-0.0053322	-0.0047767	-0.002553
-44.006	-0.0122982	-0.0047387	0.00422247	0.00608272	-0.0042446	0.00153056	-0.0017456
-43.806	-0.0127912	-0.0051737	-0.0008204	0.00199628	-0.0031373	0.00288451	-0.0023313
-43.606	-0.002694	-0.0101155	0.00510194	0.00903068	-0.0043896	-0.0010781	4.9439e-05
-43.406	0.0006839	-0.0089401	0.00855772	0.00367359	-0.0069507	-0.0014973	-0.0041955
-43.206	-0.0068102	-0.0115648	0.00731068	0.00056834	-0.0012425	-0.0011048	-0.0024528
-43.006	-0.0051468	-0.0058725	0.0040088	0.00380968	0.00329003	-0.0029928	-0.0017751
-42.806	-0.0029608	-0.0044754	0.00836121	0.0061416	0.00229541	0.00978239	0.00116646
-42.606	-0.0073924	-0.0023382	0.00265019	0.00513154	-0.0034966	0.00652437	-0.0050072
-42.406	-0.0109918	-0.0050108	-0.0014697	0.00046625	-0.0126548	-0.0068498	-0.0095807
-42.206	-0.0120907	-0.0129494	-0.003546	-0.0011092	-0.0118305	-0.0033097	-0.0103022
-42.006	-0.0054772	-0.0051359	0.00416213	0.00092109	-0.0072701	-0.002341	-0.0033701
-41.806	-0.0120227	-0.0084087	0.00404321	0.00603654	-0.0073749	4.4621e-05	-0.0039365
-41.606	-0.0119982	-0.0144278	-0.0010351	-0.0026497	-0.0085665	-0.0038707	-0.0134068
-41.406	-0.0073987	-0.00252	0.00045781	0.00390408	-0.0090743	-0.0032599	-0.0080775
-41.206	-0.0019893	5.43e-06	0.00609968	0.00872288	-0.008945	0.00556435	-0.0008753
-41.006	-0.0157537	-0.0136292	0.00168468	-0.0049992	-0.0108405	-0.0088111	-0.0106784
-40.806	-0.0067668	-0.0045806	0.00638187	0.00265761	-0.0042778	0.00599453	-0.0041246
-40.606	-0.0049575	-0.0026285	0.00463698	0.00542989	-0.0057813	0.00685077	-0.0032249
-40.406	-0.0083691	-0.005755	0.0050792	0.00153389	-0.0041923	-0.0004458	-0.0092548
-40.206	-0.0110688	-0.0031686	-0.0010743	0.00477445	-0.0040615	-0.0038155	-0.0029532
-40.006	-0.0069921	-0.0127403	-0.0013034	0.0014573	-0.0061443	-0.0017663	-0.0083069
-39.806	-0.013234	-0.0137109	-0.0054663	-0.0049415	-0.0116158	-0.0022177	-0.0069403
-39.606	-0.0072436	-0.0196093	0.00012611	0.00250432	-0.0080682	-0.0046176	-0.0072134
-39.406	-0.0127435	-0.0151605	-0.0016987	-0.0014423	-0.0125936	-0.0067586	-0.0132293
-39.206	-0.0142089	-0.0143294	-0.0004694	-0.0029091	-0.011899	-0.0022615	-0.0095798
-39.006	-0.0099886	-0.0082835	0.010619	0.00940906	-0.0048575	0.00294543	-0.0008539
-38.806	-0.0027247	-0.0074638	0.00322457	0.00301886	-0.0039713	-0.003308	3.7529e-05
-38.606	-0.0062477	-0.0082811	0.00015712	0.00750974	-0.0066383	0.00539759	-0.0031756
-38.406	-0.0090327	-0.0059572	0.00332759	0.00758874	-0.0067472	0.0043256	-0.0057088
-38.206	-0.0032655	-0.00223	0.00764797	0.00570267	-0.0007692	0.00281674	-0.0025505
-38.006	-0.0088601	-0.0035734	-0.0025208	-0.0014464	-0.006755	-0.0013185	-0.0133131
-37.806	-0.0097318	-0.0041936	0.00106081	-0.0020095	-0.0041277	-0.0060796	-0.0088941
-37.606	-0.0106847	-0.0075687	0.00250866	0.00019215	-0.0067192	0.00056706	-0.0046965
-37.406	-0.0031212	-0.0034469	0.00712027	0.00923827	-0.0028024	0.00049498	-0.0074976
-37.206	-0.0094782	-0.0026433	0.00332916	0.00238394	0.00088766	-0.0007983	-0.0060627
-37.006	-0.0147997	-0.0037068	-0.0020757	0.00290438	-0.0049226	-0.0045725	-0.0050731
-36.806	-0.0067629	-0.009072	0.00581397	0.00856122	-0.0056457	0.00064118	-0.0032202
-36.606	-0.010693	-0.0018895	0.00405021	0.00627014	-0.0067419	0.00210394	-0.0060457
-36.406	-0.0023414	-0.005013	0.0118052	0.00485683	0.00061395	0.00596164	-0.0028865
-36.206	-0.0072985	-0.0061029	0.00521353	-0.0005293	-0.0051466	0.00066418	-0.0077437
-36.006	-0.0102747	-0.0073816	-0.0010654	0.00407977	-0.0092561	-0.0030681	-0.0059119
-35.806	-0.0068249	-0.0037412	0.0030566	-0.0011559	-0.0054628	-0.0092097	-0.0063783
-35.606	-0.0104917	-0.0047202	0.00739538	0.0025506	-0.0058404	0.00336372	-0.0032363
-35.406	-0.0084103	-0.0046976	0.0104045	0.00639498	-0.0094936	0.00215899	-0.0031279
-35.206	-0.0131285	-0.0084387	-0.0004777	0.0002102	-0.0074788	-0.0010434	-0.0053693
-35.006	-0.0104099	-0.0133579	0.00060343	0.00037875	-0.010435	-0.0004783	-0.0056761
-34.806	-0.0048575	-0.0127623	0.00028149	0.00054427	-0.0025321	0.00204044	-0.0060138
-34.606	-0.0127438	-0.0123816	-0.0002989	-0.0022441	0.00013901	-0.0023311	-0.0060187
-34.406	-0.0106333	-0.0081691	-0.0015599	0.00191312	-0.0056061	0.00542932	-4.101e-06
-34.206	-0.0072359	-0.0082251	-0.0006565	-0.0041797	-0.0040547	-0.0006906	-0.0118767
-34.006	-0.009535	-0.0146381	-0.0026832	0.00453963	-0.0078271	0.00082329	-0.0105064
-33.806	-0.0097581	-0.0108966	-0.0033448	0.00185711	-0.0037415	-0.002411	-0.0013281
-33.606	-0.0099672	-0.0094639	-0.0042557	-0.0010196	-0.0102838	-0.0048552	-0.0060551
-33.406	-0.0041471	-0.0125535	0.00551173	0.00232518	-0.0031208	-0.0039174	-0.0097776
-33.206	-0.0109062	-0.0107242	-4.176e-05	0.00299604	-0.0075408	0.0001933	-0.0125245
-33.006	-0.0115187	-0.0086926	0.00418944	0.0032183	-0.0076646	0.00191749	-0.0043135
-32.806	-0.0103659	-0.0128018	0.00190547	-0.0050393	-0.0105806	-0.0062756	-0.0055294
-32.606	-0.0043967	-0.0122558	0.00147504	0.00376688	-0.0165217	-0.0027781	-0.0010058
-32.406	-0.0085701	-0.0013078	0.00288689	0.000425	-0.0048709	0.00267847	0.00147378
-32.206	-0.0109542	-0.0138269	0.0016574	0.00162615	-0.0113925	-0.0033226	-0.0084462
-32.006	-0.0057415	-0.0095586	0.00767151	0.00823343	-0.0070846	-0.0004007	-0.0012302
-31.806	-0.0036397	-0.0063317	0.0048439	0.0082181	-0.0044055	0.00399429	-0.001461
-31.606	-0.0077462	-0.0055371	0.00034749	0.00150993	-0.0054023	0.00533763	-0.0071715
-31.406	-0.0132506	-0.0107627	0.00100138	0.0058627	-0.010727	0.00166249	-0.0014469
-31.206	-0.0120748	-0.0087402	0.00389913	0.00347762	-0.0058142	-0.0005767	-0.0065953
-31.006	-0.0120095	-0.0072476	0.00481609	0.00647229	-0.0070794	0.00429555	0.00115465
-30.806	-0.0085899	-0.0100948	0.00512821	0.0075848	-0.0064533	0.00771225	-0.0049329
-30.606	-0.0102452	-0.0110041	0.00145735	-0.0041147	-0.0157559	-0.0039103	-0.0080831
-30.406	-0.0067201	-0.009938	0.00480092	-6.253e-05	-0.0058611	-0.0022556	-0.0015998
-30.206	-0.0078411	-0.0163642	0.00071831	-0.0031512	-0.0072484	0.00335921	-0.007812
-30.006	-0.0072816	-0.0082856	0.001329	0.00372715	-0.0115182	-0.0022543	-0.0075296
-29.806	-0.0208306	-0.0175774	-0.0106345	-0.0059523	-0.0162507	-0.0039385	-0.0128302
-29.606	-0.0082731	-0.0065428	0.00529279	-0.0012316	-0.0097953	0.00170542	-0.0006445
-29.406	-0.0033436	-0.0040262	0.00724537	0.00516152	-0.0051754	-0.0025099	-0.0011108
-29.206	-0.0175252	-0.009911	0.00101669	0.00284133	-0.0124611	-0.0051768	-0.009627
-29.006	-0.014001	-0.0072289	0.00278392	-0.0022011	-0.0049204	-0.0059707	-0.0103457
-28.806	-0.0032939	-0.0069261	0.00986713	0.00553046	-0.0015032	0.00432561	-0.0036277
-28.606	-0.007052	-0.0100983	-0.0010885	-0.0048569	-0.006471	0.00062773	-0.0046606
-28.406	-0.0081387	-0.0075317	0.00169064	-0.0040653	-0.005081	0.00260323	-0.0068595
-28.206	-0.0034818	-0.0075579	0.00587516	0.00979412	-0.0036233	-0.0003102	-0.0009575
-28.006	-0.0039558	-0.0092672	-0.0025574	0.00490269	-0.0115914	-0.0031642	-0.0088894
-27.806	-0.0028845	-0.0021032	-0.0012019	0.00294556	-0.0037091	0.00987088	-0.0064102
-27.606	-0.0111083	-0.0171557	-0.0009454	-0.0004828	-0.0141524	-0.0118584	-0.0101184
-27.406	-0.0037788	-0.0048965	0.00505992	0.00459262	-0.0015876	0.0029174	0.00359145
-27.206	-0.0077752	-0.0087242	-0.0035916	0.00130517	-0.0057456	0.00371889	-0.0025813
-27.006	-0.0121791	-0.0050028	-0.0007149	0.00636128	-0.0064713	0.00136003	-0.0064394
-26.806	-0.0097393	-0.004603	0.00713026	0.00333876	-0.0108035	-0.0021874	-0.0078384
-26.606	-0.0146087	-0.0163087	0.00145161	-0.0041302	-0.0121788	-0.0041969	-0.009251
-26.406	-0.0078272	-0.0089781	-0.0001454	-0.0004354	-0.0050042	-0.0030217	-0.005752
-26.206	-0.0167914	-0.0158109	-0.0091756	-0.0046455	-0.0123028	-0.0081255	-0.012818
-26.006	-0.0048334	-0.011673	-0.0018029	0.00308231	-0.0088751	-0.0055167	0.00054551
-25.806	-0.0104059	-0.0110016	-0.0023653	-0.0039899	-0.0144739	-0.002084	-0.0072025
-25.606	-0.0117897	-0.0134189	0.00087246	0.00036063	-0.0109729	-0.0034962	-0.0081642
-25.406	-0.0030917	-0.0081539	0.00717108	0.00732922	0.00473228	0.00177319	0.00121838
-25.206	-0.0125764	-0.0160961	0.00090938	0.00057914	-0.0100234	0.00124022	-0.0039171
-25.006	-0.006136	-0.0085506	0.00361876	-0.0011622	-0.0116657	-0.007161	-0.0088996
-24.806	-0.0105882	-0.006564	-0.0015191	-0.0029502	-0.0081027	-0.0034276	-0.0083375
-24.606	-0.010454	-0.0103833	0.00267675	-0.0035592	-0.0145384	-0.0048588	-0.0059255
-24.406	-0.0021001	-0.0083722	0.00445445	0.0038503	-0.0060826	0.00279379	-0.0037391
-24.206	0.00076559	0.00139699	0.00591754	0.0106202	-0.0016644	0.00242338	-0.0023524
-24.006	-0.0051261	-0.0052572	0.0112125	0.00777413	-0.0008258	0.00270294	-0.0058352
-23.806	-0.013002	-0.0046441	0.00482165	0.00699208	-0.0080209	-0.0050023	-0.0040409
-23.606	-0.006775	0.00081354	0.00172944	0.00160612	-0.0034193	0.00202663	-0.0011772
-23.406	-0.0054905	-0.0070912	0.00176602	0.00419792	-0.0051128	0.00443132	-0.0032355
-23.206	-0.0134569	-0.0086787	-0.0037715	-0.0023311	-0.0096111	-0.0096741	-0.0074969
-23.006	-0.0085799	-0.0078214	0.0015112	0.00258499	-0.0105172	1.7331e-05	0.00218931
-22.806	-0.007643	-0.0113176	0.008384	0.00116059	-0.0089988	-0.0023182	-0.0072364
-22.606	-0.0073201	-0.0051038	0.00031906	0.0100467	-0.005568	0.00403935	-0.0003889
-22.406	-0.0079244	-0.0088649	-0.0014451	-0.0013474	-0.0113372	0.00027183	-0.005525
-22.206	-0.0110829	-0.0074576	-0.0031232	0.00203883	-0.0062264	-0.0031531	-0.0025183
-22.006	-0.0086724	-0.0126643	0.00096634	-0.0018335	-0.0073821	0.00011051	-0.0062278
-21.806	-0.0052194	-0.0076297	0.00191815	0.00155343	-0.0052548	0.00230295	0.00270153
-21.606	-0.0054705	-0.004492	0.00876626	0.0135567	0.00085288	0.00359963	-0.0004467
-21.406	-0.012532	-0.0054413	0.00524022	0.00195568	-0.0049274	0.00293986	-0.0100927
-21.206	-0.0058836	-0.0079087	0.00781514	0.00379061	-0.0002958	-0.0013191	-0.0006501
-21.006	-0.0084728	-0.0077709	0.00025174	0.00166251	-0.006346	-0.0005746	-0.0097152
-20.806	-0.0054916	-0.0039106	0.00870905	0.00329275	-0.0085107	0.00144109	-0.005372
-20.606	-0.0042558	-0.006503	0.0080804	-0.00067	-0.004318	-0.0027041	-0.0018095
-20.406	-0.0071813	-0.0078352	0.0072784	0.00537481	-0.002132	0.00080508	-0.0008468
-20.206	-0.0075259	-0.0041386	0.003213	0.00404607	-0.0044493	-0.0047288	-0.0074534
-20.006	-0.0091936	-0.0052234	4.5565e-05	0.00356958	-0.0130629	0.00300035	-0.0023626
-19.806	-0.0109802	-0.0120688	0.00308723	0.00261108	-0.0096621	-0.0014708	-0.0071291
-19.606	-0.0071799	-0.0062473	0.00510651	0.00479512	0.00237321	0.00144064	-0.0029516
-19.406	-0.0028394	0.00225778	0.0137595	0.0123691	-0.0022607	0.00120498	-0.0041579
-19.206	0.00081989	-0.0059608	0.00965656	0.00480627	-0.0039232	0.0024309	-0.0066808
-19.006	-0.0072535	-0.0149195	0.00202884	-0.0013155	-0.0111069	-0.0057906	-0.0096596
-18.806	-0.0085393	-0.0067611	-0.0040031	-0.0037135	-0.0174528	-0.0084988	-0.0068119
-18.606	-0.003835	-0.0033535	0.00556944	0.010519	-0.0086475	0.0042877	0.00070995
-18.406	-0.0073059	-0.0080187	0.00402459	0.00729796	-0.0064117	0.00571556	-0.0015781
-18.206	-0.0105473	-0.0090833	0.00046833	-0.0004126	-0.0136518	-0.0056402	-0.0135846
-18.006	-0.0102253	-0.0156328	0.00012965	-0.0072552	-0.0177631	-0.0035168	-0.012875
-17.806	-0.0087655	-0.009406	0.00277202	0.00154676	-0.0043068	0.00138361	-0.0022758
-17.606	-0.0118683	-0.0089179	0.00494942	0.00512834	-0.0032537	-0.00465	0.00135955
-17.406	-0.0130937	-0.0109946	0.00247615	0.00631493	-0.0043214	-0.0021139	-0.0038034
-17.206	-0.0059824	-0.016184	0.00071864	0.00205288	-0.0066393	-0.000795	-0.0040444
-17.006	-0.0044271	-0.008474	0.0100237	0.00040811	-0.0005523	0.00027664	-0.0029642
-16.806	-0.0056977	-0.0018627	0.0127933	0.00908479	-0.0039239	0.0064228	-0.0021662
-16.606	-0.0031256	-0.0057048	0.00195471	0.00992573	0.00156855	0.00212865	-0.0027539
-16.406	-0.0056401	-0.0151943	0.00032731	0.00466291	-0.0021756	-0.0007864	-0.0058314
-16.206	-0.0145463	-0.0072607	0.00341468	0.00456471	-0.005853	-0.0026294	-0.0061949
-16.006	-0.0072223	-0.008555	0.0025443	-0.0011596	-0.0104574	-0.008568	-0.0030226
-15.806	-0.0081122	-0.0087795	0.00293691	0.00275341	-0.0098133	-0.0016767	-0.003299
-15.606	-0.014452	-0.01044	-0.0045994	-0.0069491	-0.0089605	-0.0095187	-0.0088493
-15.406	-0.0094636	-0.0043624	0.00505173	0.00090741	-0.0103847	0.00078258	-0.0116859
-15.206	-0.018454	-0.0114395	0.0009651	-0.0033625	-0.0080998	-0.0057012	-0.0120805
-15.006	-0.005756	-0.008691	-0.0027704	-0.0004517	-0.0100434	0.00397825	-0.0031262
-14.806	-0.0031216	-0.008174	0.00749571	0.00785986	-0.0012363	0.0030207	-0.0072151
-14.606	-0.0082078	-0.0114167	0.00546269	0.0041364	-0.008816	-0.0018028	-0.0057515
-14.406	-0.0088146	-0.0073367	0.00416619	0.00493707	-0.0057799	0.00106116	-0.0047591
-14.206	-0.0011224	-0.0086479	0.00856729	0.00822541	-0.0063971	0.00389671	-0.0020053
-14.006	-0.0096448	-0.0070779	0.00307128	-0.0014462	-0.002151	0.0028652	0.0005744
-13.806	-0.0073791	-0.0103532	0.00881843	0.00289493	-0.0153261	-0.0042381	-0.0045815
-13.606	-0.0148074	-0.0121034	-0.001731	0.00338942	-0.0049107	-0.0052564	-0.0060456
-13.406	-0.0035383	-0.0064079	0.00559263	0.00105399	-0.0100271	-0.0025986	-0.0019412
-13.206	-0.0044868	-0.0056354	0.00393558	0.0103212	-0.0062827	0.00370912	-0.0036255
-13.006	-0.0070817	-0.0136936	0.00342365	0.00467558	-0.0080451	-0.0025283	-0.0033854
-12.806	-0.008818	-0.0157191	0.00545385	-0.0003347	-0.0118807	0.00106383	-0.0083458
-12.606	-0.01387	-0.0113274	0.00279337	0.00710108	-0.0111707	-0.0045984	-0.0073834
-12.406	-0.0167057	-0.0148379	0.00012768	-0.0025796	-0.0166618	-0.0150881	-0.0146062
-12.206	-0.0056384	-0.0030706	0.00711352	0.00156088	-0.0076836	-0.0011848	-0.0002945
-12.006	-0.0122832	-0.0135437	-0.0041123	-0.0012378	-0.0146859	-0.005474	-0.0130088
-11.806	-0.0043061	-0.0046424	0.00501289	0.00581456	-0.0030484	0.00188447	-0.0065191
-11.606	-0.0132272	-0.0097161	-0.0010049	-0.0050221	-0.015266	-0.002837	-0.007333
-11.406	-0.0034819	-0.0054874	0.00411941	0.00644111	-0.0048729	-0.0040544	-0.0017387
-11.206	-0.0112235	-0.0149443	-0.0033407	-0.0077581	-0.011934	-0.0067556	-0.0110308
-11.006	-0.0098498	-0.0083052	0.00328775	0.00265468	-0.0104453	0.00015831	-0.0073597
-10.806	-0.0051025	-0.0038128	0.00973884	0.00312441	-0.0017438	0.00454444	-0.0038011
-10.606	-0.0109815	-0.0123078	0.00053859	-0.0011523	-0.004566	-0.0031817	-0.0082543
-10.406	-0.0147869	-0.0099929	0.00154518	0.00148417	-0.003331	0.00155345	-0.0118107
-10.206	-0.0110347	-0.0097236	0.00181758	0.00759479	-0.0068902	0.00036264	-0.0051361
-10.006	-0.0007509	-0.0070958	0.00802763	0.0077407	-0.0063422	-0.0047195	-0.0057485
-9.80602	-0.0098633	-0.0072758	0.00991453	0.00534036	-0.0042744	-0.0005308	-0.003716
-9.60603	-0.0085634	-0.0062439	0.00597957	-0.0042618	-0.0078277	0.00195568	-0.0037053
-9.40602	-0.0122047	-0.0057893	0.00205754	0.0083287	-0.0061928	0.00096137	-0.009859
-9.20603	-0.0033151	-0.0024531	0.0108829	0.00497328	-0.0100638	0.00241335	0.00194897
-9.00602	-0.0102997	-0.0071781	0.0097981	0.00270078	-0.0086131	0.00726011	-0.0006037
-8.80602	-0.002195	-0.0011037	0.00806083	0.00803056	-0.0062637	0.00096734	-0.0028372
-8.60603	-0.0121171	-0.0130174	0.0033716	0.00263025	-0.0089488	-0.0003349	-0.004407
-8.40602	-0.0129563	-0.009052	5.7385e-05	-0.0047651	-0.0080077	-0.0146552	-0.0095606
-8.20603	-0.0067294	-0.0062628	0.0082172	0.00712029	-0.0064546	0.00202319	-0.0028503
-8.00602	-0.0079706	-0.0089323	0.00054205	0.00628495	-0.0125135	-0.0009345	-0.0055143
-7.80602	-0.0080209	-0.003752	0.00444924	0.00329985	-0.0077154	0.00120327	-0.0043503
-7.60602	-0.0056262	-0.0048856	-0.0079532	0.00151051	-0.0080815	-0.0034841	-0.0064201
-7.40602	-0.0169075	-0.012343	0.00116468	0.00231309	-0.0075867	-0.0102735	-0.015042
-7.20603	0.00201693	-0.0033372	0.0107287	0.00452222	-0.0026118	0.00171352	0.00154633
-7.00603	-0.0085715	-0.0074487	0.00423062	0.00253815	-0.0152878	-0.003477	-0.004203
-6.80602	-0.0149355	-0.0127175	0.0055906	-0.0033659	-0.0096833	-0.0027457	-0.0057895
-6.60602	3.6936e-05	-0.0020433	0.00794665	0.00821449	-0.0058322	0.00129033	0.00076819
-6.40602	-0.0109271	-0.0111284	0.00155257	0.00390759	-0.0096718	-0.0002244	-0.0046843
-6.20603	-0.0121898	-0.0086391	-0.0002237	0.0029517	-0.0092015	0.00269339	-0.0076693
-6.00603	-0.0091805	-0.0049655	0.00621044	0.00389313	-2.859e-05	0.00713424	-0.0075373
-5.80602	-0.0027749	-0.0006114	0.00421243	0.00553473	-0.006476	-0.0042229	-0.004979
-5.60602	-0.0066104	-0.0100551	0.00704305	0.00101876	-0.0122055	0.00012985	-0.0049944
-5.40602	-0.0100711	-0.0113961	0.00626951	0.00724974	-0.0095996	0.00183326	-0.0048894
-5.20603	-0.0123364	-0.0161521	0.00021557	0.00518001	-0.0056171	-0.0040209	-0.0053719
-5.00603	-0.0054568	-0.0018543	0.00673684	0.00689891	-0.0045617	0.00333907	-0.0068283
-4.80602	-0.0030457	-0.0057794	0.00909024	0.0132167	-0.003001	0.00113076	-0.0028079
-4.60602	0.00190246	-0.0112343	0.00550793	0.0113273	-0.0056029	0.00367149	0.00423154
-4.40602	-0.0061893	-0.0095405	0.00106974	0.00481282	-0.0117	-0.0012398	-0.0030548
-4.20603	-0.0022116	-0.0136566	0.00056746	-6.964e-05	-0.0102668	-0.0018535	-0.0065555
-4.00603	-0.004452	-0.0147218	0.00221964	-0.0006049	-0.0151083	-0.0054737	-0.0059787
-3.80602	-0.0067892	-0.0057168	0.00234185	0.00823835	-0.0044017	-0.0018157	-0.0087308
-3.60602	-0.002819	-0.003769	0.0054607	0.00917073	-0.0005589	0.00197289	-0.0007287
-3.40603	-0.0100858	-0.009286	0.00020431	0.00452888	-0.0070618	-0.0041291	-0.0094132
-3.20602	-0.0099481	-0.0083934	0.00461773	0.0125697	-0.0031183	0.00310505	-0.005884
-3.00603	-0.0070567	-0.0127986	0.00409148	0.00363568	-0.0096459	0.00043994	-0.0073717
-2.80602	-0.0127159	-0.0074861	0.00182489	0.00044004	-0.0113833	-0.0049498	-0.0058474
-2.60602	-0.0042297	-0.0075308	0.00214791	0.00627656	-0.0073652	0.00167425	-0.0070792
-2.40603	-0.0065092	-0.006036	0.00267744	0.00518282	-0.0100748	0.00263449	-0.0070448
-2.20602	-0.0083418	-0.0015459	0.00906092	0.00496849	-0.0120794	0.00411705	-0.0079398
-2.00603	-0.0136488	-0.0101994	0.00013568	0.00221554	-0.0134252	-0.0018626	-0.0071568
-1.80602	-0.0031569	-0.0164558	-0.0014525	-0.0004279	-0.0080099	-0.0032574	-0.0083252
-1.60603	-0.0059716	-0.0142007	0.00125642	-0.0009679	-0.0130858	8.2551e-05	-0.0059402
-1.40603	-0.0084422	-0.0093481	0.00249307	0.00505267	-0.010247	-0.0008645	-0.0061478
-1.20602	-0.0068693	-0.0072561	0.00592714	0.00305263	-0.008142	0.00242837	-0.000119
-1.00602	-0.0073836	-0.0068915	0.00677377	0.00285933	-0.0045132	-0.0014426	-0.0044984
-0.806025	-0.008831	-0.011667	0.00310021	0.00254207	-0.0138226	-0.0033671	-0.0071094
-0.606025	-0.0108523	-0.0135277	0.00685342	0.0005882	-0.0064869	0.00060495	-0.0049969
-0.406025	-0.0093516	-0.0141119	-0.0027668	0.00613748	-0.008423	-0.0046854	-0.0072306
-0.206025	-0.0106371	-0.0154874	0.00396266	-0.0028009	-0.0162036	0.00122802	-0.0127158
0.003975	0.234687	0.194363	0.0998233	0.078899	0.026078	0.0205421	-0.0003292	0	0	0	0	0	0	0
0.203975	0.412122	0.322217	0.189737	0.130147	0.0553476	0.034848	0.00854169	0.354931	0.202237	0.113703	0.0595962	0.0290851	0.0162861	0.00843568
0.403975	0.513023	0.401087	0.254519	0.164947	0.0748606	0.0520289	0.0169565	0.521493	0.327139	0.194299	0.104853	0.0519503	0.0293036	0.0152378
0.603975	0.569815	0.439489	0.303543	0.191619	0.0906139	0.0580395	0.0203914	0.599803	0.404298	0.251435	0.139222	0.0699256	0.0397087	0.0207228
0.803975	0.603742	0.462072	0.325573	0.204771	0.104059	0.0638324	0.0224229	0.636767	0.451983	0.291944	0.165324	0.0840568	0.0480257	0.0251456
1.00398	0.628037	0.488128	0.351691	0.216926	0.104525	0.0712536	0.0274253	0.654359	0.481471	0.32067	0.18515	0.0951659	0.0546738	0.028712
1.20398	0.643287	0.493372	0.355694	0.232811	0.109579	0.0690746	0.0329327	0.662876	0.499726	0.341046	0.200209	0.103899	0.0599879	0.0315878
1.40397	0.648806	0.501852	0.371047	0.237241	0.115112	0.0733651	0.0377951	0.66714	0.511046	0.355505	0.21165	0.110765	0.0642359	0.0339067
1.60397	0.653079	0.50763	0.371129	0.233353	0.117904	0.0837268	0.0335732	0.66941	0.518085	0.36577	0.220343	0.116163	0.0676318	0.0357765
1.80398	0.660863	0.515105	0.381351	0.246297	0.122845	0.0787257	0.0361517	0.670746	0.52248	0.373063	0.22695	0.120406	0.0703465	0.0372843
2.00398	0.665467	0.505575	0.374718	0.241535	0.118479	0.0816618	0.0338829	0.671644	0.525243	0.37825	0.231973	0.123741	0.0725169	0.0385001
2.20397	0.660331	0.5062	0.376422	0.240886	0.118767	0.0801263	0.0316618	0.672334	0.526999	0.381944	0.235793	0.126364	0.0742522	0.0394805
2.40397	0.67063	0.511176	0.3844	0.245354	0.127894	0.0785974	0.0379356	0.672928	0.528132	0.38458	0.2387	0.128425	0.0756398	0.040271
2.60398	0.675607	0.521069	0.39119	0.252954	0.130196	0.0823275	0.0396255	0.673475	0.528882	0.386467	0.240913	0.130046	0.0767493	0.0409084
2.80397	0.67448	0.513587	0.387481	0.247478	0.118712	0.0848358	0.03455	0.673999	0.529394	0.387822	0.2426	0.13132	0.0776367	0.0414224
3.00398	0.679975	0.519939	0.396146	0.254428	0.133142	0.0859659	0.0325365	0.674513	0.52976	0.388801	0.243887	0.132322	0.0783466	0.0418369
3.20397	0.682543	0.51968	0.394378	0.247859	0.126197	0.0787581	0.0355632	0.67502	0.530036	0.389513	0.244871	0.133109	0.0789145	0.0421711
3.40397	0.682119	0.512241	0.39264	0.24609	0.127028	0.0827296	0.0396611	0.675523	0.530255	0.390036	0.245624	0.133728	0.079369	0.0424406
3.60398	0.687162	0.52451	0.390993	0.248481	0.124867	0.0833857	0.0353983	0.676024	0.53044	0.390425	0.246202	0.134215	0.0797328	0.0426579
3.80397	0.68503	0.521961	0.385991	0.243952	0.11662	0.0779593	0.0268311	0.676523	0.530603	0.390719	0.246648	0.134598	0.0800242	0.0428331
4.00397	0.687477	0.514859	0.385247	0.241407	0.123464	0.0798653	0.0298717	0.677021	0.530753	0.390946	0.246992	0.134898	0.0802576	0.0429744
4.20397	0.69266	0.51992	0.388312	0.254266	0.119952	0.0806096	0.0342225	0.677516	0.530894	0.391125	0.24726	0.135135	0.0804447	0.0430884
4.40397	0.686625	0.520813	0.389855	0.246006	0.119906	0.0813777	0.0354324	0.678011	0.531031	0.39127	0.24747	0.135321	0.0805949	0.0431802
4.60398	0.692653	0.517979	0.387418	0.244366	0.117471	0.078178	0.0334422	0.678504	0.531164	0.391391	0.247635	0.135467	0.0807155	0.0432543
4.80398	0.694097	0.528846	0.393789	0.251513	0.124466	0.0796203	0.0368286	0.678995	0.531295	0.391495	0.247767	0.135582	0.0808124	0.043314
5.00397	0.691325	0.518954	0.391948	0.252045	0.12557	0.0767699	0.0311993	0.679485	0.531425	0.391586	0.247874	0.135672	0.0808904	0.0433622
5.20397	0.693205	0.51984	0.385412	0.241872	0.120955	0.0718304	0.0338364	0.679974	0.531553	0.39167	0.247961	0.135743	0.0809534	0.0434011
5.40397	0.688934	0.520736	0.388623	0.244494	0.119637	0.0758981	0.0319428	0.680461	0.531681	0.391747	0.248033	0.135799	0.0810042	0.0434324
5.60398	0.690977	0.524314	0.394463	0.245453	0.120792	0.0769674	0.0320615	0.680946	0.531809	0.39182	0.248094	0.135843	0.0810455	0.0434576
5.80398	0.699816	0.52877	0.395547	0.249168	0.123852	0.0802075	0.0418789	0.681431	0.531936	0.39189	0.248147	0.135877	0.081079	0.043478
6.00397	0.694877	0.524101	0.397256	0.255295	0.12197	0.0788111	0.0318869	0.681914	0.532063	0.391957	0.248194	0.135904	0.0811063	0.0434944
6.20397	0.698304	0.525823	0.389059	0.245372	0.127695	0.0845302	0.0326465	0.682395	0.53219	0.392023	0.248235	0.135926	0.0811287	0.0435077
6.40397	0.697493	0.521969	0.398148	0.247381	0.123176	0.080495	0.0328567	0.682875	0.532316	0.392088	0.248273	0.135942	0.0811472	0.0435183
6.60398	0.695101	0.52169	0.394485	0.243056	0.119551	0.0767141	0.0295734	0.683354	0.532442	0.392152	0.248308	0.135955	0.0811625	0.043527
6.80398	0.705718	0.535389	0.405483	0.254133	0.130185	0.0888823	0.0394658	0.683831	0.532568	0.392216	0.24834	0.135966	0.0811754	0.0435339
7.00397	0.712381	0.536052	0.39848	0.250466	0.125531	0.0793971	0.0326765	0.684307	0.532694	0.392279	0.248372	0.135974	0.0811862	0.0435395
7.20397	0.704018	0.524022	0.391786	0.250932	0.120487	0.077701	0.0313811	0.684782	0.53282	0.392341	0.248401	0.13598	0.0811954	0.043544
7.40397	0.703828	0.529033	0.393585	0.246618	0.122323	0.0729571	0.0295507	0.685255	0.532945	0.392404	0.24843	0.135985	0.0812033	0.0435476
7.60398	0.70594	0.5327	0.39597	0.251865	0.119571	0.0762611	0.0327198	0.685726	0.53307	0.392466	0.248459	0.135989	0.0812102	0.0435506
7.80398	0.711268	0.536343	0.402897	0.254973	0.128033	0.0820718	0.040308	0.686197	0.533195	0.392528	0.248486	0.135992	0.0812162	0.0435529
8.00398	0.715811	0.532431	0.402113	0.252936	0.127577	0.0814297	0.0332427	0.686666	0.53332	0.39259	0.248513	0.135995	0.0812217	0.0435548
8.20397	0.708774	0.528714	0.392578	0.244297	0.123818	0.074632	0.0331774	0.687133	0.533445	0.392652	0.24854	0.135997	0.0812265	0.0435564
8.40398	0.707431	0.528261	0.393974	0.245182	0.119386	0.0749741	0.0306354	0.6876	0.533569	0.392714	0.248567	0.135998	0.081231	0.0435576
8.60398	0.713701	0.533054	0.403905	0.258877	0.124345	0.0789782	0.0376272	0.688065	0.533693	0.392775	0.248593	0.136	0.0812351	0.0435586
8.80397	0.716007	0.539748	0.401482	0.252282	0.124537	0.0794764	0.0364904	0.688528	0.533817	0.392837	0.24862	0.136	0.081239	0.0435594
9.00398	0.712356	0.532006	0.396959	0.253562	0.12688	0.0796968	0.0323287	0.68899	0.533941	0.392898	0.248646	0.136001	0.0812426	0.0435601
9.20397	0.72046	0.534332	0.400512	0.256951	0.136913	0.082769	0.0447919	0.689451	0.534065	0.39296	0.248672	0.136002	0.0812461	0.0435606
9.40398	0.709609	0.530068	0.397399	0.250482	0.118373	0.0700006	0.0283953	0.689911	0.534188	0.393021	0.248698	0.136002	0.0812495	0.043561
9.60398	0.704347	0.524131	0.390183	0.241907	0.114285	0.0721305	0.0231116	0.690369	0.534311	0.393083	0.248724	0.136003	0.0812527	0.0435614
9.80397	0.716601	0.52913	0.396654	0.248613	0.122768	0.0732385	0.0363465	0.690826	0.534434	0.393144	0.24875	0.136003	0.0812558	0.0435617
10.004	0.720682	0.536738	0.406057	0.255469	0.127335	0.0816859	0.0361512	0.691282	0.534557	0.393205	0.248776	0.136003	0.0812589	0.0435619
10.204	0.71799	0.532508	0.402566	0.250877	0.128798	0.0820986	0.0312957	0.691736	0.53468	0.393266	0.248802	0.136003	0.0812619	0.0435621
10.404	0.712427	0.529681	0.399872	0.253795	0.119035	0.0810114	0.0284167	0.692189	0.534802	0.393328	0.248828	0.136003	0.0812649	0.0435622
10.604	0.719067	0.536656	0.405153	0.253287	0.138454	0.0830488	0.0389757	0.69264	0.534925	0.393389	0.248853	0.136003	0.0812678	0.0435623
10.804	0.725222	0.53223	0.405057	0.258168	0.128742	0.0908462	0.0383523	0.69309	0.535047	0.39345	0.248879	0.136004	0.0812707	0.0435624
11.004	0.71629	0.53048	0.400879	0.250233	0.123785	0.0781315	0.035375	0.693539	0.535169	0.393511	0.248905	0.136004	0.0812736	0.0435625
11.204	0.71581	0.533714	0.401454	0.247505	0.118389	0.0797179	0.0367017	0.693987	0.53529	0.393572	0.248931	0.136004	0.0812765	0.0435625
11.404	0.72467	0.53924	0.400042	0.256236	0.126599	0.0859949	0.0359711	0.694433	0.535412	0.393632	0.248956	0.136004	0.0812793	0.0435626
11.604	0.722549	0.531019	0.403853	0.257327	0.130481	0.0769715	0.0393862	0.694878	0.535533	0.393693	0.248982	0.136004	0.0812821	0.0435626
11.804	0.720947	0.535388	0.402038	0.251852	0.12363	0.0752263	0.0325977	0.695322	0.535654	0.393754	0.249008	0.136004	0.081285	0.0435627
12.004	0.724302	0.533166	0.403152	0.248582	0.123073	0.0781838	0.0348579	0.695765	0.535775	0.393815	0.249033	0.136004	0.0812878	0.0435627
12.204	0.714547	0.527218	0.396925	0.242461	0.123611	0.0733368	0.0313664	0.696206	0.535896	0.393875	0.249059	0.136004	0.0812906	0.0435627
12.404	0.727043	0.533661	0.401646	0.255708	0.121631	0.0783818	0.0422672	0.696646	0.536016	0.393936	0.249085	0.136004	0.0812934	0.0435627
12.604	0.722857	0.533802	0.399192	0.252103	0.126934	0.0778545	0.0343093	0.697084	0.536137	0.393997	0.24911	0.136004	0.0812962	0.0435627
12.804	0.72736	0.529435	0.401761	0.251828	0.118749	0.0799808	0.0341844	0.697522	0.536257	0.394057	0.249136	0.136004	0.081299	0.0435628
13.004	0.71596	0.53524	0.39736	0.252235	0.126256	0.0794939	0.0285612	0.697958	0.536377	0.394117	0.249161	0.136004	0.0813018	0.0435628
13.204	0.714023	0.537506	0.399475	0.243247	0.118609	0.0672679	0.0257787	0.698392	0.536497	0.394178	0.249187	0.136004	0.0813046	0.0435628
13.404	0.7292	0.546214	0.408917	0.255744	0.130613	0.085126	0.0434141	0.698826	0.536616	0.394238	0.249213	0.136004	0.0813073	0.0435628
13.604	0.71322	0.527032	0.398948	0.240775	0.114195	0.0708975	0.0303555	0.699258	0.536736	0.394298	0.249238	0.136004	0.0813101	0.0435628
13.804	0.720192	0.533032	0.397728	0.251375	0.113292	0.0768456	0.0326708	0.699689	0.536855	0.394359	0.249264	0.136004	0.0813129	0.0435628
14.004	0.722983	0.540843	0.398401	0.253478	0.125171	0.0869605	0.0306205	0.700119	0.536974	0.394419	0.249289	0.136004	0.0813157	0.0435628
14.204	0.726852	0.538382	0.406514	0.253561	0.123628	0.0796067	0.0415925	0.700547	0.537093	0.394479	0.249315	0.136004	0.0813185	0.0435628
14.404	0.726913	0.534502	0.405549	0.25232	0.118799	0.0764107	0.0353883	0.700975	0.537212	0.394539	0.24934	0.136004	0.0813212	0.0435628
14.604	0.723186	0.534714	0.404934	0.24864	0.122833	0.0817902	0.0371607	0.701401	0.53733	0.394599	0.249366	0.136004	0.081324	0.0435628
14.804	0.731933	0.530793	0.409734	0.255409	0.124	0.0776697	0.0355421	0.701825	0.537449	0.394659	0.249391	0.136004	0.0813268	0.0435628
15.004	0.73129	0.534768	0.400199	0.253127	0.127738	0.0766888	0.0360366	0.702249	0.537567	0.394719	0.249416	0.136004	0.0813296	0.0435628
15.204	0.730578	0.543697	0.403258	0.254498	0.122958	0.0791693	0.0343006	0.702671	0.537685	0.394779	0.249442	0.136004	0.0813323	0.0435628
15.404	0.729717	0.537097	0.404649	0.251587	0.123565	0.0844888	0.0378224	0.703092	0.537802	0.394838	0.249467	0.136004	0.0813351	0.0435628
15.604	0.72499	0.527234	0.407207	0.249107	0.123467	0.0736637	0.0321601	0.703512	0.53792	0.394898	0.249493	0.136004	0.0813379	0.0435628
15.804	0.72705	0.537458	0.40256	0.247572	0.12537	0.07863	0.0329585	0.703931	0.538037	0.394958	0.249518	0.136004	0.0813406	0.0435628
16.004	0.715934	0.539746	0.401147	0.242066	0.11732	0.0770349	0.0353697	0.704348	0.538155	0.395018	0.249543	0.136004	0.0813434	0.0435628
16.204	0.722154	0.546532	0.40395	0.250694	0.128741	0.0753576	0.039342	0.704764	0.538272	0.395077	0.249569	0.136004	0.0813462	0.0435628
16.404	0.727676	0.538784	0.399398	0.251788	0.122232	0.0815071	0.0358642	0.705179	0.538388	0.395137	0.249594	0.136004	0.0813489	0.0435628
16.604	0.731077	0.540653	0.414672	0.254528	0.126238	0.0880429	0.0395674	0.705593	0.538505	0.395196	0.24962	0.136004	0.0813517	0.0435628
16.804	0.727145	0.535931	0.399957	0.252026	0.123538	0.0787494	0.0277633	0.706005	0.538622	0.395256	0.249645	0.136004	0.0813545	0.0435628
17.004	0.733452	0.544396	0.4049	0.261514	0.127723	0.0832843	0.0423894	0.706417	0.538738	0.395315	0.24967	0.136004	0.0813572	0.0435628
17.204	0.726806	0.534778	0.397442	0.253085	0.126795	0.076298	0.0337893	0.706827	0.538854	0.395374	0.249695	0.136004	0.08136	0.0435628
17.404	0.726341	0.531038	0.396924	0.246877	0.11521	0.075272	0.0300198	0.707236	0.53897	0.395434	0.249721	0.136004	0.0813627	0.0435628
17.604	0.732274	0.536879	0.406027	0.252894	0.126978	0.0786217	0.0326454	0.707644	0.539086	0.395493	0.249746	0.136004	0.0813655	0.0435628
17.804	0.739504	0.546025	0.404301	0.259162	0.127777	0.0786841	0.0341047	0.70805	0.539201	0.395552	0.249771	0.136004	0.0813683	0.0435628
18.004	0.734961	0.536766	0.406354	0.253015	0.123386	0.0813883	0.0322174	0.708456	0.539317	0.395611	0.249796	0.136004	0.081371	0.0435628
18.204	0.730334	0.536294	0.396469	0.245587	0.119371	0.0727472	0.0279864	0.70886	0.539432	0.39567	0.249822	0.136004	0.0813738	0.0435628
18.404	0.728214	0.526739	0.394017	0.249277	0.117621	0.0793351	0.0283306	0.709263	0.539547	0.395729	0.249847	0.136004	0.0813765	0.0435628
18.604	0.734359	0.53677	0.401977	0.253493	0.128563	0.0825663	0.036889	0.709665	0.539662	0.395788	0.249872	0.136004	0.0813793	0.0435628
18.804	0.741785	0.54393	0.408796	0.254479	0.126924	0.0876986	0.0373699	0.710066	0.539777	0.395847	0.249897	0.136004	0.0813821	0.0435628
19.004	0.739685	0.540405	0.410733	0.254122	0.120287	0.0833289	0.0402952	0.710465	0.539891	0.395906	0.249922	0.136004	0.0813848	0.0435628
19.204	0.727514	0.537523	0.402345	0.248505	0.119319	0.0746344	0.0343324	0.710863	0.540005	0.395965	0.249948	0.136004	0.0813876	0.0435628
19.404	0.735167	0.544631	0.405443	0.260106	0.128928	0.0813734	0.0344731	0.711261	0.540119	0.396023	0.249973	0.136004	0.0813903	0.0435628
19.604	0.735369	0.543343	0.406315	0.253049	0.12811	0.0852748	0.0369221	0.711657	0.540233	0.396082	0.249998	0.136004	0.0813931	0.0435628
19.804	0.740946	0.546732	0.411377	0.255286	0.129715	0.0838976	0.042043	0.712052	0.540347	0.396141	0.250023	0.136004	0.0813958	0.0435628
20.004	0.734609	0.539549	0.406496	0.255175	0.118894	0.0805834	0.0378364	0.712445	0.540461	0.396199	0.250048	0.136004	0.0813986	0.0435628
20.204	0.734586	0.538163	0.402447	0.250246	0.121782	0.0783989	0.0350986	0.712838	0.540574	0.396258	0.250073	0.136004	0.0814013	0.0435628
20.404	0.728868	0.538008	0.404222	0.247123	0.120751	0.0751448	0.0283114	0.713229	0.540687	0.396316	0.250098	0.136004	0.0814041	0.0435628
20.604	0.737753	0.546125	0.404427	0.253965	0.127837	0.0804499	0.034934	0.71362	0.540801	0.396375	0.250123	0.136004	0.0814068	0.0435628
20.804	0.733957	0.536839	0.398008	0.249868	0.122205	0.076129	0.0327073	0.714009	0.540913	0.396433	0.250148	0.136004	0.0814096	0.0435628
21.004	0.736121	0.541592	0.406745	0.256334	0.120841	0.0849358	0.0426922	0.714397	0.541026	0.396491	0.250173	0.136004	0.0814123	0.0435628
21.204	0.741768	0.545333	0.408659	0.26021	0.127202	0.0850692	0.0451128	0.714784	0.541139	0.39655	0.250198	0.136004	0.0814151	0.0435628
21.404	0.734354	0.534133	0.398359	0.254307	0.122671	0.0777724	0.0396928	0.71517	0.541251	0.396608	0.250223	0.136004	0.0814178	0.0435628
21.604	0.74439	0.536062	0.406356	0.260205	0.123561	0.0813313	0.0390086	0.715554	0.541363	0.396666	0.250248	0.136004	0.0814205	0.0435628
21.804	0.73729	0.53854	0.406553	0.262875	0.133424	0.0824305	0.0403775	0.715938	0.541475	0.396724	0.250273	0.136004	0.0814233	0.0435628
22.004	0.737613	0.537455	0.408068	0.2561	0.122736	0.073674	0.0343875	0.71632	0.541587	0.396782	0.250298	0.136004	0.081426	0.0435628
22.204	0.737785	0.543571	0.40527	0.257925	0.122469	0.0785936	0.0356296	0.716702	0.541699	0.39684	0.250323	0.136004	0.0814288	0.0435628
22.404	0.743657	0.541772	0.411414	0.261891	0.128333	0.0843546	0.0366385	0.717082	0.54181	0.396898	0.250348	0.136004	0.0814315	0.0435628
22.604	0.740527	0.539428	0.410139	0.253575	0.132581	0.0823769	0.04135	0.717461	0.541922	0.396956	0.250373	0.136004	0.0814343	0.0435628
22.804	0.743284	0.539661	0.405432	0.251596	0.126146	0.0822699	0.0353567	0.717839	0.542033	0.397014	0.250398	0.136004	0.081437	0.0435628
23.004	0.74331	0.540634	0.40354	0.255891	0.130597	0.0816268	0.0341937	0.718216	0.542144	0.397072	0.250423	0.136004	0.0814397	0.0435628
23.204	0.740285	0.537115	0.400016	0.252243	0.120814	0.0768645	0.0320407	0.718592	0.542255	0.397129	0.250448	0.136004	0.0814425	0.0435628
23.404	0.738101	0.538801	0.405233	0.249805	0.123766	0.0823521	0.0344199	0.718966	0.542365	0.397187	0.250473	0.136004	0.0814452	0.0435628
23.604	0.735886	0.544157	0.403694	0.253298	0.120472	0.0793208	0.0353902	0.71934	0.542476	0.397245	0.250497	0.136004	0.081448	0.0435628
23.804	0.739828	0.543566	0.40984	0.258151	0.126559	0.0843111	0.032426	0.719713	0.542586	0.397302	0.250522	0.136004	0.0814507	0.0435628
24.004	0.740084	0.53821	0.405601	0.256295	0.124752	0.0803362	0.0408509	0.720084	0.542696	0.39736	0.250547	0.136004	0.0814534	0.0435628
24.204	0.740862	0.539377	0.40329	0.249478	0.122542	0.0789187	0.0275275	0.720454	0.542806	0.397418	0.250572	0.136004	0.0814562	0.0435628
24.404	0.740532	0.543957	0.410608	0.254939	0.126862	0.0810688	0.0377527	0.720824	0.542916	0.397475	0.250597	0.136004	0.0814589	0.0435628
24.604	0.738222	0.541921	0.402779	0.252169	0.119579	0.0779863	0.034009	0.721192	0.543025	0.397532	0.250621	0.136004	0.0814616	0.0435628
24.804	0.738301	0.539215	0.404697	0.252035	0.123122	0.0730937	0.0380037	0.721559	0.543135	0.39759	0.250646	0.136004	0.0814644	0.0435628
25.004	0.741894	0.545535	0.408465	0.259333	0.122497	0.0780494	0.0358792	0.721925	0.543244	0.397647	0.250671	0.136004	0.0814671	0.0435628
25.204	0.738723	0.542578	0.406948	0.252768	0.123193	0.0789781	0.0318567	0.72229	0.543353	0.397704	0.250696	0.136004	0.0814698	0.0435628
25.404	0.74152	0.545553	0.409514	0.25407	0.127985	0.0851312	0.0378341	0.722654	0.543462	0.397761	0.25072	0.136004	0.0814725	0.0435628
25.604	0.746727	0.543343	0.409436	0.258819	0.125998	0.0769572	0.0411073	0.723017	0.543571	0.397819	0.250745	0.136004	0.0814753	0.0435628
25.804	0.744057	0.538475	0.403758	0.252636	0.124813	0.0791559	0.0365143	0.723379	0.543679	0.397876	0.25077	0.136004	0.081478	0.0435628
26.004	0.735722	0.540754	0.409563	0.25482	0.118944	0.0752812	0.0381794	0.723739	0.543788	0.397933	0.250795	0.136004	0.0814807	0.0435628
26.204	0.74417	0.541793	0.411322	0.255011	0.125651	0.0790055	0.0370124	0.724099	0.543896	0.39799	0.250819	0.136004	0.0814834	0.0435628
26.404	0.737324	0.543849	0.404041	0.25357	0.120656	0.0741309	0.0296623	0.724458	0.544004	0.398047	0.250844	0.136004	0.0814862	0.0435628
26.604	0.746411	0.54673	0.408193	0.249106	0.125122	0.0741748	0.0360846	0.724816	0.544112	0.398104	0.250869	0.136004	0.0814889	0.0435628
26.804	0.734992	0.541402	0.39937	0.25017	0.116207	0.0727319	0.0299305	0.725172	0.54422	0.39816	0.250893	0.136004	0.0814916	0.0435628
27.004	0.745139	0.533633	0.400623	0.254311	0.120168	0.0694689	0.0295404	0.725528	0.544327	0.398217	0.250918	0.136004	0.0814943	0.0435628
27.204	0.73537	0.534838	0.40203	0.251237	0.120023	0.0748472	0.0306187	0.725882	0.544434	0.398274	0.250942	0.136004	0.0814971	0.0435628
27.404	0.742159	0.537385	0.406614	0.254422	0.130316	0.0771114	0.0318045	0.726236	0.544542	0.398331	0.250967	0.136004	0.0814998	0.0435628
27.604	0.744682	0.543255	0.409157	0.255036	0.129752	0.0891399	0.0339246	0.726588	0.544649	0.398387	0.250992	0.136004	0.0815025	0.0435628
27.804	0.748183	0.539521	0.405801	0.249078	0.123782	0.0797664	0.0356512	0.72694	0.544756	0.398444	0.251016	0.136004	0.0815052	0.0435628
28.004	0.744013	0.549662	0.407262	0.253643	0.124989	0.0851982	0.0348397	0.72729	0.544862	0.3985	0.251041	0.136004	0.0815079	0.0435628
28.204	0.741072	0.539193	0.407112	0.253589	0.11799	0.073827	0.0347659	0.727639	0.544969	0.398557	0.251065	0.136004	0.0815107	0.0435628
28.404	0.757792	0.545543	0.407812	0.261624	0.128682	0.0926671	0.0426457	0.727988	0.545075	0.398613	0.25109	0.136004	0.0815134	0.0435628
28.604	0.744615	0.537656	0.399161	0.243575	0.121625	0.0725958	0.0298776	0.728335	0.545181	0.39867	0.251114	0.136004	0.0815161	0.0435628
28.804	0.746886	0.539984	0.403878	0.250468	0.121226	0.0751907	0.0377589	0.728681	0.545288	0.398726	0.251139	0.136004	0.0815188	0.0435628
29.004	0.755055	0.552362	0.411652	0.25959	0.117893	0.0814131	0.0398515	0.729027	0.545393	0.398782	0.251163	0.136004	0.0815215	0.0435628
29.204	0.753822	0.558319	0.412166	0.257921	0.126895	0.0814944	0.0402935	0.729371	0.545499	0.398839	0.251188	0.136004	0.0815242	0.0435628
29.404	0.753912	0.540091	0.409206	0.254498	0.118654	0.0861048	0.0290432	0.729714	0.545605	0.398895	0.251212	0.136004	0.0815269	0.0435628
29.604	0.745462	0.540722	0.409933	0.25437	0.122638	0.0733616	0.0327894	0.730057	0.54571	0.398951	0.251237	0.136004	0.0815297	0.0435628
29.804	0.747006	0.539786	0.409501	0.254639	0.115266	0.0698316	0.0305395	0.730398	0.545815	0.399007	0.251261	0.136004	0.0815324	0.0435628
30.004	0.74734	0.546937	0.404067	0.259907	0.12364	0.0801056	0.0367658	0.730738	0.54592	0.399063	0.251285	0.136004	0.0815351	0.0435628
30.204	0.742698	0.542526	0.403624	0.252369	0.124037	0.0752569	0.0318008	0.731078	0.546025	0.399119	0.25131	0.136004	0.0815378	0.0435628
30.404	0.741166	0.536831	0.396418	0.249279	0.119912	0.0738096	0.0318496	0.731416	0.54613	0.399175	0.251334	0.136004	0.0815405	0.0435628
30.604	0.754739	0.545294	0.41298	0.260785	0.125984	0.0767414	0.0418777	0.731754	0.546235	0.399231	0.251359	0.136004	0.0815432	0.0435628
30.804	0.755037	0.546984	0.412639	0.258076	0.12658	0.0780132	0.0413147	0.73209	0.546339	0.399287	0.251383	0.136004	0.0815459	0.0435628
31.004	0.755381	0.545654	0.412034	0.253356	0.122735	0.0786139	0.035551	0.732425	0.546443	0.399342	0.251407	0.136004	0.0815486	0.0435628
31.204	0.754182	0.547609	0.414709	0.263846	0.134183	0.0831287	0.0394336	0.73276	0.546547	0.399398	0.251432	0.136004	0.0815513	0.0435628
31.404	0.753214	0.543268	0.408585	0.258198	0.128172	0.0815498	0.0405074	0.733093	0.546651	0.399454	0.251456	0.136004	0.081554	0.0435628
31.604	0.755257	0.551847	0.414771	0.260646	0.129215	0.085507	0.0378806	0.733426	0.546755	0.39951	0.25148	0.136004	0.0815567	0.0435628
31.804	0.754143	0.539924	0.402687	0.256824	0.12171	0.0791089	0.0391984	0.733757	0.546859	0.399565	0.251505	0.136004	0.0815594	0.0435628
32.004	0.748353	0.543867	0.407869	0.249195	0.125705	0.0810999	0.0346792	0.734088	0.546962	0.399621	0.251529	0.136004	0.0815621	0.0435628
32.204	0.745371	0.545112	0.413853	0.250866	0.124834	0.0758702	0.034806	0.734417	0.547065	0.399676	0.251553	0.136004	0.0815648	0.0435628
32.404	0.749637	0.545365	0.412442	0.256775	0.121315	0.073505	0.0359818	0.734746	0.547168	0.399732	0.251577	0.136004	0.0815675	0.0435628
32.604	0.749242	0.544117	0.402589	0.257209	0.121995	0.0758308	0.0297216	0.735074	0.547271	0.399787	0.251602	0.136004	0.0815702	0.0435628
32.804	0.753462	0.5446	0.399724	0.249974	0.118469	0.0830171	0.0285433	0.7354	0.547374	0.399842	0.251626	0.136004	0.0815729	0.0435628
33.004	0.751452	0.5526	0.408336	0.25899	0.117462	0.0838997	0.0335616	0.735726	0.547477	0.399898	0.25165	0.136004	0.0815756	0.0435628
33.204	0.748599	0.541415	0.402369	0.246716	0.121703	0.0769613	0.031172	0.736051	0.547579	0.399953	0.251674	0.136004	0.0815783	0.0435628
33.404	0.742538	0.538963	0.40753	0.252607	0.118411	0.073333	0.0281255	0.736375	0.547681	0.400008	0.251698	0.136004	0.081581	0.0435628
33.604	0.742623	0.539424	0.399784	0.254113	0.120683	0.0746242	0.0304031	0.736698	0.547784	0.400063	0.251723	0.136004	0.0815837	0.0435628
33.804	0.749603	0.54188	0.40248	0.25228	0.118942	0.0786436	0.0308776	0.73702	0.547886	0.400118	0.251747	0.136004	0.0815864	0.0435628
34.004	0.756671	0.547922	0.41299	0.260081	0.127506	0.0794995	0.0359359	0.737341	0.547987	0.400173	0.251771	0.136004	0.0815891	0.0435628
34.204	0.753181	0.546042	0.404075	0.255389	0.125454	0.0742863	0.0342653	0.737661	0.548089	0.400228	0.251795	0.136004	0.0815918	0.0435628
34.404	0.752936	0.552651	0.414145	0.261676	0.132875	0.090085	0.0401512	0.73798	0.548191	0.400283	0.251819	0.136004	0.0815945	0.0435628
34.604	0.754544	0.549188	0.407985	0.258149	0.124218	0.0944689	0.0409019	0.738299	0.548292	0.400338	0.251843	0.136004	0.0815972	0.0435628
34.804	0.750216	0.544239	0.407576	0.257	0.121345	0.077582	0.0323881	0.738616	0.548393	0.400393	0.251867	0.136004	0.0815999	0.0435628
35.004	0.760278	0.546372	0.412969	0.261414	0.129101	0.0835109	0.0420761	0.738932	0.548494	0.400448	0.251891	0.136004	0.0816026	0.0435628
35.204	0.751054	0.545424	0.408084	0.256897	0.127773	0.0822521	0.0371696	0.739248	0.548595	0.400503	0.251916	0.136004	0.0816053	0.0435628
35.404	0.749832	0.551722	0.409885	0.257173	0.130987	0.0799856	0.0395896	0.739562	0.548696	0.400557	0.25194	0.136004	0.0816079	0.0435628
35.604	0.753331	0.547714	0.405463	0.254558	0.126196	0.0752048	0.0348313	0.739876	0.548796	0.400612	0.251964	0.136004	0.0816106	0.0435628
35.804	0.756481	0.548883	0.410355	0.257336	0.118601	0.0826365	0.0346571	0.740189	0.548897	0.400667	0.251988	0.136004	0.0816133	0.0435628
36.004	0.754904	0.547394	0.411559	0.26233	0.131127	0.0904001	0.0357055	0.740501	0.548997	0.400721	0.252012	0.136004	0.081616	0.0435628
36.204	0.74967	0.547609	0.409944	0.255255	0.126551	0.0837865	0.0336634	0.740812	0.549097	0.400776	0.252036	0.136004	0.0816187	0.0435628
36.404	0.754541	0.544529	0.407957	0.25297	0.12272	0.0813619	0.0382752	0.741122	0.549197	0.40083	0.25206	0.136004	0.0816214	0.0435628
36.604	0.746713	0.539874	0.405812	0.258812	0.124568	0.0755349	0.0283639	0.741431	0.549297	0.400885	0.252084	0.136004	0.0816241	0.0435628
36.804	0.755185	0.543162	0.410564	0.252983	0.128102	0.0817729	0.030445	0.741739	0.549396	0.400939	0.252108	0.136004	0.0816267	0.0435628
37.004	0.753501	0.548243	0.411427	0.257929	0.125967	0.0777638	0.0325693	0.742046	0.549496	0.400993	0.252132	0.136004	0.0816294	0.0435628
37.204	0.747652	0.542993	0.400556	0.254132	0.122876	0.0743134	0.0306758	0.742353	0.549595	0.401048	0.252155	0.136004	0.0816321	0.0435628
37.404	0.754181	0.547776	0.411851	0.260736	0.124352	0.0792782	0.0378493	0.742658	0.549694	0.401102	0.252179	0.136004	0.0816348	0.0435628
37.604	0.755395	0.550283	0.417865	0.266288	0.130089	0.0802666	0.0402186	0.742963	0.549793	0.401156	0.252203	0.136004	0.0816375	0.0435628
37.804	0.753799	0.549172	0.410212	0.261964	0.129765	0.0838813	0.0397047	0.743267	0.549892	0.40121	0.252227	0.136004	0.0816401	0.0435628
38.004	0.756174	0.546595	0.407963	0.251627	0.128161	0.0805127	0.0344031	0.74357	0.549991	0.401264	0.252251	0.136004	0.0816428	0.0435628
38.204	0.756297	0.548286	0.409458	0.254894	0.122843	0.0770042	0.0362392	0.743872	0.550089	0.401318	0.252275	0.136004	0.0816455	0.0435628
38.404	0.753465	0.554045	0.411763	0.257938	0.127886	0.0767993	0.0366811	0.744173	0.550188	0.401372	0.252299	0.136004	0.0816482	0.0435628
38.604	0.757339	0.548265	0.407258	0.251362	0.115897	0.0721862	0.0311062	0.744473	0.550286	0.401426	0.252323	0.136004	0.0816508	0.0435628
38.804	0.756656	0.544505	0.406906	0.255275	0.130164	0.0775343	0.030345	0.744772	0.550384	0.40148	0.252346	0.136004	0.0816535	0.0435628
39.004	0.752102	0.552519	0.409043	0.260929	0.128546	0.0776824	0.0320716	0.745071	0.550482	0.401534	0.25237	0.136004	0.0816562	0.0435628
39.204	0.756808	0.546199	0.415262	0.258822	0.132582	0.0772367	0.0311355	0.745368	0.55058	0.401588	0.252394	0.136004	0.0816589	0.0435628
39.404	0.749694	0.545012	0.407197	0.261455	0.121592	0.0760718	0.03359	0.745665	0.550677	0.401641	0.252418	0.136004	0.0816615	0.0435628
39.604	0.757855	0.553568	0.408374	0.264701	0.129624	0.080888	0.0372035	0.745961	0.550775	0.401695	0.252442	0.136004	0.0816642	0.0435628
[truncated: 2,801 more rows]
