# Supplementary material for: A conserved chronobiological complex times C. elegans development
Source: EMBO J. 2025 Oct 20;44(22):6368–96. doi: 10.1038/s44318-025-00585-z (PMC12624140; doi:10.1038/s44318-025-00585-z)
Supplement: Supplementary file 5 — Source data Fig. 3 [file 44318_2025_585_MOESM5_ESM.zip › Figure 3/3F/CK1BDΓêåB + Tail BLI numerical data.xlsx]

## Sheet: Fig. 3F
Time (sec)	50µM	25µM	12.5µM	6.25µM	3.1µM	1.6µM	0.8µM
-360.006	0.00188106	0.00737068	0.0195197	0.0157235	0.0012186	0.00777101	0.00372182
-359.806	0.00233074	0.00493227	0.0139915	0.00917285	-0.0017006	0.00887987	0.00585697
-359.606	-0.0007672	-0.003324	0.0117515	0.00908956	-0.0070163	0.00156654	0.00358603
-359.406	-0.0051291	0.00291309	0.00651259	0.00723382	-0.0118367	0.00897488	-0.001499
-359.206	-0.0026681	0.00459221	0.01133	0.00670001	-0.0016046	0.00940333	0.00883619
-359.006	-0.0074283	-0.001122	0.0175039	0.00615278	-0.0020326	-0.0017811	0.0002548
-358.806	-0.0077187	-0.0003416	0.0153804	0.00234517	-0.0117582	0.0059364	-0.0024798
-358.606	-0.0044585	-0.0063199	0.0123954	0.0103359	-0.0036365	-0.0041257	0.00506059
-358.406	-0.0078276	-0.0017537	0.0102736	0.00391994	-0.0091462	-0.0050893	0.00460331
-358.206	-0.0050219	-0.0030393	0.00081919	0.00332635	-0.0064462	-0.0037935	-0.0049471
-358.006	-0.0040363	-0.0067969	0.0147709	0.00826057	-0.0072839	-2.849e-06	2.1019e-05
-357.806	-0.0025684	-0.0034499	0.0181574	0.00651789	-0.0048101	0.00215427	0.00550639
-357.606	-0.0041411	0.00164396	0.0136611	0.0104663	-0.0054521	0.00234563	0.00153009
-357.406	-0.0148965	-0.0047262	0.00727607	0.00159351	-0.0091762	-0.0059524	-0.0002611
-357.206	-0.0076541	-0.0017633	0.0145092	0.0106247	-0.0062636	0.0092317	0.00373572
-357.006	-0.0058097	-0.0017622	0.0113435	0.009863	-0.0103415	0.00272516	0.00150599
-356.806	-0.0049019	-0.0062931	0.0114211	0.0132732	-0.0085037	0.00085319	0.00513563
-356.606	-0.0065	-0.0074403	0.0064948	0.00992929	-0.0099364	-0.0066538	-0.0009291
-356.406	-0.0076996	-0.0119628	0.00987302	0.0096089	-0.0038718	-0.0010304	-0.0024848
-356.206	-0.0061745	-0.0086664	0.0118903	0.00853455	-0.0055476	-0.0027491	-0.0096756
-356.006	-0.0028876	0.00055797	0.01041	0.00854817	-0.0030867	0.00170466	0.00796678
-355.806	-0.0034131	0.00034932	0.0117089	0.0135854	-0.0036875	0.00391634	0.00569405
-355.606	-0.0002293	0.00071665	0.00901074	0.0140726	-0.0061743	0.00785355	0.00364251
-355.406	0.00440093	-0.0018161	0.019071	0.0128975	-0.0006966	0.00065167	0.00394387
-355.206	-0.0093564	-0.0086806	0.0074591	0.00589183	-0.0042066	0.00074359	0.00304085
-355.006	-0.0086665	-0.0069166	0.011507	0.00737735	-0.0094064	-0.0033993	0.0001871
-354.806	-0.0040568	-0.0036435	0.0141883	0.0160564	0.00310812	0.00528623	0.0048094
-354.606	-0.0081482	-0.0074006	0.0140337	-0.0005983	-0.008681	0.0028449	-0.0027718
-354.406	-0.0089905	-0.0112134	0.00720958	0.00204669	-0.0066218	-0.0017515	-0.0056307
-354.206	-0.0064185	-0.0114676	0.00896859	0.00237036	-0.0078312	-0.0047032	-0.0030255
-354.006	-0.0109788	-0.006275	0.00479775	0.00606916	-0.0116383	-0.0051063	-0.0013095
-353.806	-0.0145251	-0.0162056	0.00470477	0.00703128	-0.0117025	-0.0096784	-0.016453
-353.606	-0.0093015	-0.0086192	0.0071716	0.00443488	-0.0116207	-0.0051763	-0.0009419
-353.406	-0.0100686	-0.0005314	0.00853211	0.00497609	-0.0066426	-0.0017525	0.00115713
-353.206	-0.007023	-0.0041014	0.00971917	0.00276578	-0.0088	-0.0009227	-1.014e-05
-353.006	-0.0049423	-0.0123914	0.00739721	0.00268818	-0.009332	0.00323508	-0.0050989
-352.806	-0.0117433	-0.0071576	0.00690971	0.00632912	-0.0127626	-0.0011277	0.00099537
-352.606	-0.0088897	-0.0061716	0.00989051	0.00946556	-0.0042988	0.00129005	-0.0052439
-352.406	-0.0084681	-0.0030476	0.00862282	0.0106345	0.00055942	0.00147739	0.0014503
-352.206	-0.0008788	-0.0079181	0.0116792	0.0123231	-0.0018606	0.00283198	0.00439014
-352.006	-0.0100348	-0.0058662	0.00505605	0.0061451	-0.0111416	-0.0076387	-0.0066798
-351.806	-0.0055775	-0.0111275	0.00833971	0.0043355	-0.0007205	0.00094413	-0.0049421
-351.606	-0.0077282	-0.010064	-0.0012112	0.00436305	-0.0108756	-0.0062192	-0.0044306
-351.406	-0.0047194	-0.0079296	0.0118709	0.00696287	-0.006527	0.00278039	0.00176377
-351.206	-0.0061031	-0.0065056	0.0100715	8.9606e-05	-0.0028382	-0.0030624	-0.0068759
-351.006	-0.006791	-0.005135	0.0118605	0.0100389	-0.0078788	-0.0025615	-0.0054312
-350.806	-0.0033007	-0.0050629	0.0126864	0.0106594	-0.0075093	-0.0061949	0.00162595
-350.606	-0.0155217	-0.0108999	0.0120231	0.00678715	-0.0013954	0.00331085	-0.0032613
-350.406	-0.003427	-0.0087383	0.0105565	0.00501689	-0.0078253	-0.0028999	-0.0027465
-350.206	-0.0101748	-0.0016119	0.00850999	0.00120922	-0.0023618	-0.0031655	-0.0035344
-350.006	-0.0113649	-0.0124497	0.00585198	0.00432902	-0.013166	-0.0071672	-0.0044444
-349.806	-0.0056054	-0.0097707	0.00868359	-0.0003535	-0.0088887	0.00138255	0.00305346
-349.606	-0.009184	-0.0121647	0.00261803	-0.0025562	-0.0165199	-0.0052553	-0.0074505
-349.406	-0.0095185	-0.0113053	0.00214272	0.00645583	-0.003537	-0.0027947	0.00053223
-349.206	-0.0018144	-0.0054954	0.00704941	0.00681324	-0.0061545	-0.0050446	-0.0007939
-349.006	-0.0058561	-0.0112037	0.010263	0.00143699	-0.0031662	9.3701e-05	-0.0021375
-348.806	-0.0098476	-0.0137051	0.0062794	0.00672987	-0.0096505	-0.0057601	-0.0011879
-348.606	-0.0058494	-0.0050516	0.00643976	0.010061	-0.0091091	0.0015024	-0.0029764
-348.406	-0.0035452	-0.0054055	0.00615441	0.00556661	-0.0087535	3.6111e-05	-0.0014595
-348.206	-0.0108045	-0.0103315	0.00718774	-0.0015254	-0.0072363	-0.0018956	-0.0095267
-348.006	-0.0131367	-0.0099938	0.00532523	0.00704063	-0.0088013	-0.0063433	-0.0023442
-347.806	-0.0009558	-0.0031472	0.0100241	0.00168873	-0.0052584	-0.0075441	-0.0026669
-347.606	-0.010128	-0.0097753	0.0092738	0.00525076	-0.0075325	-0.0062723	-0.0006234
-347.406	-0.0133252	-0.0132118	0.00644087	-0.0007563	-0.0089992	-0.0086997	-0.0078335
-347.206	-0.0101455	-0.0113637	0.00894463	0.00751827	-0.0095706	-0.0020622	0.00027484
-347.006	-0.0100675	-0.0035121	0.00397488	0.00218525	-0.0163922	-0.0028353	-0.01023
-346.806	-0.0066714	-0.0075181	0.00267218	0.00349178	-0.0066554	0.00159822	-0.004694
-346.606	-0.0072801	-0.0077146	0.00527958	0.00125697	-0.0134487	-0.0025795	-0.0090346
-346.406	-0.0111772	-0.0077628	0.00787361	0.00677402	-0.007688	-0.0041913	-0.0057489
-346.206	-0.0059011	-0.0018487	0.0145943	0.00594934	0.00070943	-0.0009086	0.00012542
-346.006	-0.0115266	-0.0144657	0.00277389	-0.0004942	-0.0123239	-0.002268	-0.0064595
-345.806	-0.0061084	-0.0092189	0.0100448	0.00377261	-0.0107848	-0.0028034	-0.0044278
-345.606	-0.0019366	-0.0045229	0.0107174	0.0125925	-0.004091	0.00335621	-0.0030438
-345.406	-0.0010061	0.0005547	0.0103751	0.00659265	-0.0043138	0.0024349	0.00612302
-345.206	-0.0094383	-0.0129388	0.0102827	0.00612926	-0.0063136	-0.0052098	-0.0070021
-345.006	-0.0129145	-0.0126227	0.00712452	0.00582064	-0.0119976	-0.0053272	-0.0036139
-344.806	-0.0023073	-0.0013106	0.0097811	0.00586642	-0.0027372	-0.0024271	0.00377342
-344.606	-0.013909	-0.0047306	0.00311079	0.00394329	-0.0143488	-0.0109582	-0.0044473
-344.406	-0.0101399	-0.0114688	-0.0010705	0.00153814	-0.0160066	-0.0055303	0.00052693
-344.206	-0.0105427	-0.012344	0.00466103	0.00684522	-0.0084002	-8.597e-05	-0.0049267
-344.006	-0.0104729	-0.0122529	0.00089412	-0.0038998	-0.0158551	-0.0078454	-0.0093158
-343.806	-0.0086913	-0.0168712	-0.0007183	-0.0017751	-0.0087425	-0.0044356	-0.0018158
-343.606	-0.0083299	-0.0015444	0.00318094	-0.0007947	-0.0077806	-0.005305	-0.0087767
-343.406	-0.0107431	-0.0004837	0.00376222	0.00166818	-0.0042302	-0.0026771	-0.0045076
-343.206	-0.0074643	-0.0068408	-0.0029273	0.00302826	-0.0076152	0.00280776	-0.0025924
-343.006	-0.0065626	-0.0086284	0.00074544	0.00664474	-0.0122553	0.00064858	-0.0070535
-342.806	-0.0086254	-0.0044319	0.00260194	0.00491074	-0.008929	-0.0065807	-0.0038498
-342.606	-0.0078768	-0.0055796	0.00724573	0.00584849	-0.0041769	-0.0017407	-0.0002628
-342.406	-0.003727	-0.007815	0.00441674	0.00594132	-0.0114399	-0.0044823	-0.0064916
-342.206	-0.0070644	-0.0029182	0.0138831	0.00490221	-0.0009138	-0.0035714	-0.0028457
-342.006	-0.01055	-0.0113303	0.00647429	0.00069784	-0.0088535	-0.0080964	-0.0081607
-341.806	-0.0147375	-0.0066236	0.00355817	0.00669906	-0.0059886	-0.000802	-0.0037181
-341.606	-0.0043207	-0.0082984	0.0113966	0.00323079	-0.008766	-0.0012276	-0.0010613
-341.406	-0.0154543	-0.014988	0.00252301	-0.0019176	-0.0073572	-0.0108889	-0.0044613
-341.206	-0.0062826	-0.0028536	0.00846191	0.00377362	-0.0075649	-0.0051785	-0.0019185
-341.006	-0.0043696	-0.0021876	0.0109839	0.00832417	-0.0055594	-0.0026651	0.00405055
-340.806	0.00137144	-0.0021951	0.0100976	0.00350556	-0.0062551	-0.0048131	-0.0014769
-340.606	-0.0144368	-0.0064652	0.00252241	0.00526205	-0.006529	-0.0018823	-0.0088739
-340.406	-0.0084602	-0.0076899	0.00741006	0.00757338	-0.0062762	-0.0056258	-0.003292
-340.206	-0.0042925	-0.0086471	0.00571416	0.00603722	-0.0053843	-0.0032473	0.00332463
-340.006	-0.0014939	-0.0009474	0.0108865	0.00934603	0.00034348	-0.0026174	0.00085768
-339.806	-0.0093262	-0.0138285	0.00485323	-0.0007244	-0.0133563	-0.0083677	-0.0109182
-339.606	-0.0069881	-0.0106478	0.00487776	-0.0011535	-0.0123167	-0.001228	-0.0062
-339.406	-0.0074471	-0.0106716	0.00499658	0.00230267	-0.0120774	0.00197991	-0.0087144
-339.206	-0.0052794	-0.0046043	0.00861943	0.00829201	-0.0037715	-0.0046338	-0.004994
-339.006	-0.0069085	-0.0043847	0.0052139	0.00598533	-0.007607	-0.0015579	-0.0018211
-338.806	-0.0071617	-0.0134632	0.00828823	0.00460713	-0.0045594	0.00549133	-0.0044865
-338.606	-0.0068615	-0.0032169	0.00281149	0.00190672	-0.0058693	-0.0041554	-0.0059986
-338.406	-0.0120536	-0.011241	0.00577806	0.00310414	-0.0141051	-0.0028282	-0.0045113
-338.206	-0.0072905	-0.0058061	0.00952789	0.00688498	0.00181775	0.00474897	0.00722809
-338.006	-0.0025983	-0.0026956	0.00982207	0.00647229	-0.0084774	-0.0001993	-0.0011308
-337.806	-0.0118524	-0.0094868	0.00721238	0.00226176	-0.0075665	-0.0073506	-0.006361
-337.606	-0.0086118	-0.0152161	0.00331063	0.00099838	-0.0073454	-0.008033	-0.0103479
-337.406	-0.0046675	-0.0061428	0.00824362	0.00337586	-0.0065649	-0.0089162	-0.0014965
-337.206	-0.0155358	-0.0094952	-0.000557	0.00291476	-0.0061017	-0.0058838	-0.0018212
-337.006	-0.0083787	-0.0083006	0.00724056	0.00323923	-0.006588	-0.0049504	-0.0038892
-336.806	-0.0051131	-0.0081721	0.00698419	0.00636461	-0.0059998	-0.0016429	-0.0064592
-336.606	-0.0122719	-0.0136068	-0.0011057	-0.0043564	-0.0113439	-0.0059105	-0.0063288
-336.406	-0.002967	-0.0114293	0.0138671	0.00695847	-0.0030355	-0.001426	-0.0022066
-336.206	-0.0015315	-0.0030139	0.0169948	0.0100232	0.00363246	0.00123366	0.00164886
-336.006	-0.0071356	-0.0132764	0.0102177	0.00091698	-0.0114177	-0.0030363	-0.0041683
-335.806	-0.0052085	-0.0074598	0.00955221	0.00239368	-0.013702	-0.007036	0.00040428
-335.606	-0.0072566	-0.0081503	0.00181662	0.00293035	-0.0086263	-0.0127226	0.00226748
-335.406	0.00026176	-0.0049909	0.0103205	0.00383544	-0.0092508	-0.0035261	-0.0007608
-335.206	-0.0039652	-0.0059277	0.0115687	0.00613052	-0.0056874	0.00318001	-0.0005024
-335.006	-0.0134009	-0.0173077	0.0054956	-0.0030373	-0.0076567	-0.0104484	-0.0078311
-334.806	-0.0159405	-0.0114298	0.00102016	-0.0009272	-0.0152172	-0.0059807	-0.0074714
-334.606	-0.0087048	-0.0092426	0.00930464	-0.0010073	-0.0098357	-0.0074749	-0.0024476
-334.406	-0.0120409	-0.007994	-0.0017018	0.00327731	-0.0066928	-0.004191	-0.0087739
-334.206	-0.0138059	-0.009463	0.00501462	0.00066597	-0.0126883	-0.0024009	-0.0019248
-334.006	-0.0101092	-0.0096796	0.00057286	-0.0061879	-0.0095944	-0.0037105	-0.0070246
-333.806	-0.0015741	-0.0082261	0.00618497	0.00659542	-0.0044568	-0.001094	0.00154021
-333.606	-0.0031148	-0.0015459	0.00981591	0.00902254	-0.0018024	0.00746992	0.00098123
-333.406	-0.0069719	-0.0077338	0.00489762	-0.0009594	-0.0109399	-0.0014412	2.6679e-05
-333.206	0.00020145	0.00526896	0.0155137	0.0116666	-0.0025812	0.00414888	0.0042605
-333.006	-0.0074986	-0.0074081	0.0121665	0.011492	-0.0091393	0.0022644	0.00151979
-332.806	-0.0056913	-0.013101	0.00267293	-0.0016939	-0.0122854	-0.008422	-0.0077915
-332.606	-0.0154605	-0.0126934	0.00219154	-0.0017733	-0.0110314	-0.0118435	-0.0073415
-332.406	-0.0009315	-0.0006418	0.0101381	0.00942574	0.004044	0.00257754	-0.0020771
-332.206	-0.0076372	-0.0052766	0.00990384	0.00387789	-0.0038056	-0.0010321	-0.0091474
-332.006	-0.0115211	-0.0119746	-0.0033541	-0.0066246	-0.0152758	-0.0059226	-0.008813
-331.806	-0.0116086	-0.0131286	0.00371495	-0.0008889	-0.0085018	-0.0056219	-0.0101975
-331.606	-0.0101965	-0.0143956	-0.0007447	-0.0059568	-0.0073771	-0.0109468	-0.0065554
-331.406	-0.0127988	-0.0031011	0.00479565	0.00353406	-0.0083063	-0.0070864	-0.007536
-331.206	-0.0063105	-0.0065066	0.00201461	0.00193172	-0.0084406	-0.0061574	-0.0040767
-331.006	-0.0111985	-0.011006	-0.0006855	-0.0015604	-0.0093157	-0.0026315	-0.0016677
-330.806	-0.0051501	-0.0061908	0.00632214	0.00232022	-0.0051461	-0.0041686	-0.0021582
-330.606	-0.0118654	-0.0082408	-0.0026851	-0.0021005	-0.009733	-0.011133	-0.0086412
-330.406	-0.0067509	-0.006445	0.00757685	0.00410171	-0.0029173	-0.0020828	0.00025134
-330.206	-6.806e-05	-0.0010171	0.00277748	0.0117894	0.00576188	0.00483665	-0.003585
-330.006	-0.0053493	-0.0049839	0.00676401	0.00342421	-8.202e-05	0.00082695	0.00076612
-329.806	0.00524453	-0.0015412	0.00916492	0.00580223	0.00237509	-0.0026294	-0.0001556
-329.606	-0.0058186	-0.0063111	0.00197711	0.00464867	-0.005064	0.00086249	-0.0034063
-329.406	-0.0080621	-0.0072225	0.00808057	0.00559379	-0.0120829	-0.0055766	0.00158401
-329.206	-0.0053023	-0.0078539	0.00505325	0.00707544	-0.0022923	-0.0057028	-0.0009809
-329.006	-0.0109972	-0.0105898	0.0029239	0.00538954	-0.0067218	-0.0042085	-0.0026814
-328.806	-0.0095391	-0.0094789	0.00877386	-0.0014462	-0.0032021	0.00083533	-0.0037142
-328.606	-0.0149428	-0.0092247	0.00403186	0.00189209	-0.0081549	-0.0048865	-0.0080445
-328.406	-0.0081823	-0.0121113	0.00562061	0.00014703	-0.0013138	-0.0054157	-0.000786
-328.206	-0.0071777	-0.0140009	0.00207633	-0.0030038	-0.0043228	-0.012335	-0.0061474
-328.006	-0.0066046	-0.0077579	0.0145081	0.00411001	-0.0023421	-0.0003172	0.00420382
-327.806	-0.0009132	-0.0027529	0.0103219	0.00965098	-0.000756	1.9171e-05	0.00133343
-327.606	-0.0052735	-0.0087712	0.00222649	0.00365969	-0.0086931	-0.0053512	-0.0037547
-327.406	-0.0148042	-0.013682	-0.0072645	-0.004521	-0.011045	-0.0054745	-0.0147736
-327.206	0.00297372	-0.0026963	0.00280169	0.00512628	-0.0040131	0.0095508	0.00081248
-327.006	-0.0085469	-0.0093338	0.00536999	0.00643447	-0.0056443	-0.006515	-0.0058237
-326.806	-0.0065547	-0.0031334	0.00913756	0.00638452	-0.000344	-0.001405	-0.0007147
-326.606	-0.0082472	-0.0099379	-0.0004405	0.00458813	-0.0113187	0.00289529	-0.0020295
-326.406	0.00068413	-0.0070244	0.0061468	0.00638703	0.0004079	0.00211427	-0.0035153
-326.206	-0.0144273	-0.0077976	0.00179148	0.0040903	-0.0061426	-0.0007379	-0.007047
-326.006	-0.0043318	-0.0020717	0.0050583	0.00795968	0.00184275	-0.0002134	-0.0019498
-325.806	-0.0110064	-0.0100105	0.00288536	-0.0025786	-0.0093269	-0.0045839	-0.001178
-325.606	-0.0105412	-0.0044595	0.0062222	-0.0035301	-0.0037821	-0.002425	-0.0050205
-325.406	-0.0110023	-0.0055015	0.00062754	-0.0033336	-0.004521	-0.0004103	0.00047578
-325.206	-0.0046692	-0.0086491	0.0070698	0.00345073	-0.002105	-0.0006633	-0.0038069
-325.006	-0.0068198	0.00102986	0.00733641	0.00807527	-0.0003234	-0.0030411	0.00048818
-324.806	-0.0078115	-0.0042189	0.00489456	0.00802304	-0.0049901	-0.0037011	-0.0030903
-324.606	-0.0102932	-0.0050104	0.00257934	-0.0016663	-0.0012595	-0.0072983	-0.0007028
-324.406	-0.0104966	-0.0117594	0.0034615	-0.0052866	-0.0034653	-0.0009899	0.00070089
-324.206	-0.0129154	-0.0064252	0.00229337	-0.0013669	-0.0094086	-0.0051722	-0.0056585
-324.006	-0.0033413	-0.0068682	0.0086464	0.00856597	0.00015394	0.00414836	-0.0013289
-323.806	-0.0092142	-0.0087907	0.00869727	-0.0011747	-0.0055189	-5.897e-05	-0.0032332
-323.606	-0.0070204	-0.0107506	0.00561588	0.00324253	-0.00526	-0.0061199	-0.0029768
-323.406	-0.0042735	0.00138648	0.00089188	0.00370651	0.00046206	0.00388228	0.00031301
-323.206	-0.0056157	0.00310536	0.00980162	0.00794007	-0.0001063	0.00127977	0.00361804
-323.006	-0.0040882	0.00020812	0.0116711	0.00393267	-0.0028584	-0.0016914	-0.0044934
-322.806	-0.0032222	-0.0047901	0.00685993	0.00246576	-0.0039896	-0.003163	-0.003672
-322.606	-0.0106741	-0.0066741	0.00841867	-0.0010345	-0.0073529	-0.0020388	-0.0136846
-322.406	-0.0052297	-0.0063989	0.00205575	0.00372234	-0.0056469	-6.08e-05	-0.0076683
-322.206	-0.0084981	-0.0098018	0.00990883	0.00012797	-0.0053632	-0.0036974	-0.0032101
-322.006	-0.0006382	-0.0062145	0.00860827	0.0104469	0.00228196	0.00403985	0.00214872
-321.806	-0.0101925	-0.0063215	-0.0024407	0.00587902	-0.0047734	-0.0042994	-0.0127566
-321.606	-0.0075774	-0.0087221	0.00118344	-0.0019981	-0.0060587	0.0029281	-0.0057485
-321.406	-0.0065754	-0.0039474	-7.343e-05	0.00508415	-0.0054085	-0.0066302	-0.0024689
-321.206	-0.014905	-0.0114341	0.00269432	0.00076562	-0.0080307	-0.008613	-0.0108834
-321.006	-0.0037424	-0.0021009	0.00958326	0.00027428	-0.0012417	0.00268407	0.00160572
-320.806	-0.008385	-0.0096647	-0.0039412	-0.004384	-0.0110081	-0.0051923	0.00305712
-320.606	-0.0093085	-0.0097117	-0.001503	0.00720125	-0.0096355	-0.005926	0.00109786
-320.406	-0.0019116	-0.0032614	0.00631909	0.00898881	-0.0016593	0.00098477	-0.0030953
-320.206	-0.0071682	-0.0066719	0.00149848	0.0027582	-0.0020328	-0.0042868	-0.0023551
-320.006	-0.0072754	-0.0049011	0.00247449	0.00086206	-0.0073715	-0.0067517	-0.0064403
-319.806	-0.0117373	-0.010132	-0.0001293	0.00399835	-0.0032773	-0.0038217	-0.0088074
-319.606	-0.010247	-0.0068203	0.0033126	0.00324755	-0.0089704	-0.0098815	-0.0051777
-319.406	-0.00897	-0.0118897	0.0096998	0.00290909	-0.0043966	-0.006505	-0.0050778
-319.206	-0.007918	-0.0050915	-0.0042343	-0.0029842	-0.0086054	-0.0031072	-0.0056284
-319.006	-0.0009359	-0.004113	0.00704888	0.00734819	0.00260752	0.00253532	0.00804973
-318.806	-0.004511	-0.0039556	0.0107355	0.00489936	-0.0077196	-0.0019193	0.00047297
-318.606	-0.0009068	-0.0004046	0.00507036	0.0072238	0.00457348	-0.0001824	-0.0019626
-318.406	-0.0020006	-0.0048559	0.0126055	0.00240075	-0.0025259	-0.0023365	0.00613329
-318.206	-0.0073409	-0.0096604	0.00145737	0.00227011	-0.0144131	-0.0062954	-0.0049951
-318.006	-0.0014615	-0.00498	0.00477308	-0.0004485	-0.0034109	-0.0078744	-0.004415
-317.806	-0.0089053	-0.0135654	0.00124407	0.00074612	-0.00648	-0.0127939	-0.0063286
-317.606	-0.0048491	-0.0059575	0.00809566	0.00666628	-0.0052074	-0.0067782	-0.0035677
-317.406	-0.0102801	-0.0071915	0.0066058	-0.0036777	-0.0066302	-0.0110994	-0.003578
-317.206	-0.0065502	-0.0053892	0.00567323	-0.0035729	-0.0077014	-0.0071991	-0.0029085
-317.006	-0.0032383	-0.0019644	0.00320654	-0.0005026	-0.0050552	-0.0055372	-0.0005254
-316.806	-0.0056395	-0.0066061	0.0020452	0.00571797	-0.0049972	0.00186789	-0.0058702
-316.606	-0.0039655	-0.0018396	0.00148356	-0.0013051	-0.0030972	0.00257741	-0.0003712
-316.406	-0.0012209	-0.0054817	0.00065912	0.00203123	-0.0025502	-0.0036666	-0.0034838
-316.206	-0.007413	-0.000184	0.00543552	-2.316e-05	0.00175858	-0.002082	0.00105851
-316.006	-0.002427	-0.0002857	0.00133732	0.0065328	0.0004784	-0.0045936	-0.0038763
-315.806	-0.0072584	-0.0100097	0.00448358	0.00426865	0.0040089	-0.0038151	0.00060487
-315.606	-0.0089845	-0.0084523	7.9847e-05	0.0002809	-0.0073459	-0.0096056	-0.0046885
-315.406	-0.0126647	-0.0070211	0.00732017	-0.0002737	-0.005323	-0.0059714	-0.0066419
-315.206	-0.0047471	-0.0009186	0.0093032	0.00994579	-0.0031371	-0.0013896	-0.0006943
-315.006	-0.0055017	-0.0040175	0.00562181	0.00536738	-0.0088104	-0.0012064	-0.0037707
-314.806	-0.0044089	0.0047923	0.00651426	0.00075062	-0.0059298	-0.004066	-0.0081185
-314.606	-0.0014023	-0.0027906	0.0120557	0.0044505	-0.0011053	-0.0062236	-0.0007525
-314.406	-0.0029382	-0.0060498	0.00659514	0.00497537	0.00116347	-0.0051749	6.7509e-05
-314.206	-0.0010527	-0.0039649	0.00603641	0.00756639	0.001081	-0.0007752	0.00468414
-314.006	-0.0003721	-0.0129515	0.00242189	0.00561773	0.00040851	-0.0012706	-0.0021568
-313.806	-0.0025761	-0.0076347	0.00752492	0.00760299	-0.0095679	-0.0015647	0.0023679
-313.606	-0.0035411	-0.0045638	0.006507	0.00719149	0.00162861	-8.711e-05	-0.0013941
-313.406	-0.0010486	-0.0008001	0.00796167	0.00528616	-0.0022893	-0.0007041	0.00204339
-313.206	-0.0047899	-0.0059728	-0.0008404	-0.0023434	-0.0027203	-0.0009284	-0.0072248
-313.006	-0.0092026	-0.0115015	0.00273602	-0.0027932	-0.0025366	-0.0036766	-0.0033556
-312.806	-0.0019524	-0.0021193	0.00780035	0.00599825	-0.0035555	-0.0008773	-2.357e-05
-312.606	-0.0102616	-0.0050109	0.00182526	0.0047598	-0.0040088	-0.0043707	-0.0080268
-312.406	-0.0159048	-0.0047305	-0.0003047	0.00215449	-0.0043104	-0.008336	-0.0071849
-312.206	-0.0101558	-0.0138566	0.00373333	0.00572682	-0.0083932	-0.0029529	-0.0005017
-312.006	-0.0031993	-0.0012825	0.00829856	0.0100857	-0.0033253	-0.0015058	-0.0010707
-311.806	-0.0126848	-0.010987	-0.0012827	-0.0028093	-0.0089781	5.2481e-05	-0.0112086
-311.606	0.00130015	0.00676151	0.0115261	0.00983786	0.00212581	0.00610455	0.00372652
-311.406	-0.0067778	-0.0106707	-0.0022611	-0.0027337	-0.0068507	-0.0061244	-0.0101905
-311.206	-0.0028547	-0.0076613	-0.0001791	0.00445425	0.0018405	0.00396256	-0.0032263
-311.006	0.00058128	-0.0044151	0.00214975	4.9756e-05	-0.0003437	0.00100323	-0.0008687
-310.806	0.00528319	0.00549408	0.00795762	0.00857815	0.00347521	0.00260316	0.00527574
-310.606	-0.0052111	-0.0083574	0.00038247	-0.0047021	-0.0030799	-0.0071507	-0.0046039
-310.406	-0.0064552	-0.0013573	0.0110768	0.0107319	-0.0025179	0.00152852	0.00137213
-310.206	-0.0134346	-0.0095374	0.00014625	-0.0060641	-0.011553	-0.0080906	-0.0103531
-310.006	-0.0078157	-0.0144914	-0.0007098	-0.0045922	-0.0106389	-0.0069153	-0.0059477
-309.806	-0.0035757	-0.0045191	0.00432953	0.00385106	0.00189056	-0.0067382	-0.0038923
-309.606	-0.0111775	-0.0055007	0.00310846	0.00242169	-0.0007765	-0.0016294	0.00093835
-309.406	-0.0059327	-0.0012765	0.00594762	0.0073653	-0.0030681	0.00181394	-0.0051542
-309.206	-0.0125635	-0.0136406	0.00040486	-0.0072589	-0.0024837	-0.0065599	-0.0130627
-309.006	-0.0070351	-0.0081085	-0.0036124	-0.0028014	-0.0035104	-0.0049004	-0.0082987
-308.806	-0.0014276	0.00131121	0.00825983	0.00253826	0.00421368	0.00012427	0.00331897
-308.606	-0.0046454	-0.0008718	0.00908643	0.0106222	-0.0054224	0.00238094	-0.0048615
-308.406	-0.0013919	-0.0020235	0.00166664	0.00868466	0.00037631	-0.0011528	-0.0095139
-308.206	-0.0099929	-0.003344	0.00374123	0.00135227	-0.0088938	-0.0008286	-0.0047704
-308.006	-0.0085881	-0.011998	0.00288412	-0.0018573	-0.0092904	-0.0065789	-0.0076033
-307.806	-0.0025825	-0.0067679	-0.0048335	-0.0027765	-0.0081608	-0.0054253	-0.0034882
-307.606	-0.0125169	-0.0044988	-0.0032042	-0.0024758	-0.0083334	-0.0062464	-0.00877
-307.406	-0.0091106	-0.0060558	-0.0002126	0.00259146	-0.0115179	-0.0034126	-0.0069453
-307.206	-0.0104324	-0.0044606	-0.0010775	0.00506576	-0.0034207	-0.0067788	-0.0062146
-307.006	-0.0020532	-0.0047717	0.00345386	0.00190931	0.00221291	-0.0049866	-0.0031463
-306.806	0.00044479	-0.002164	0.0095975	0.00519236	0.0071019	0.00363565	0.00710351
-306.606	-9.568e-05	-0.0040524	0.00931262	0.00444136	-0.0012459	0.00411585	0.00557113
-306.406	-0.0042472	-0.0062657	0.0032798	0.00460358	-0.005738	0.003673	0.00059687
-306.206	-0.0075833	-0.0013665	0.00970527	0.00896174	-0.004275	-0.0032495	0.00016975
-306.006	-0.0045116	-0.0064278	-0.0017658	0.00396052	-0.0042742	-0.0036307	-0.0146489
-305.806	0.0003843	0.00092101	0.0123835	0.00674968	0.00192768	-0.0049151	0.00202758
-305.606	-0.0071436	-0.0055338	0.00103808	0.0030963	-0.0064976	-0.0050359	-0.0050038
-305.406	-0.003383	-0.0079364	0.00142832	0.00353668	-0.0084644	-0.0085014	-0.0015041
-305.206	0.00169766	-0.0015953	0.00228964	0.00103547	0.00046382	-0.0015995	-0.0027208
-305.006	-0.0080556	-0.0045	0.00489469	0.00506529	-0.006126	-0.0013949	-0.003034
-304.806	-0.0127493	-0.0120848	0.00452947	-0.0055349	-0.0105221	-0.0051166	-0.0052091
-304.606	-0.0017805	-0.0009438	0.00618486	-0.002476	-0.0035209	-0.0052745	0.00575356
-304.406	-0.0101977	-0.0043272	0.00094721	-0.0009075	-0.0009959	-0.0039756	-0.0064511
-304.206	-0.0066613	-0.0045987	0.00290727	0.00424868	-0.0034876	-0.0070205	-0.003562
-304.006	-0.003802	0.0009867	0.00832609	0.00914558	0.00398488	0.00280819	0.00026606
-303.806	-0.0053962	-0.0091753	0.00451068	0.00137949	0.00265817	-0.0002187	0.00179334
-303.606	-0.0045478	-0.009292	0.0014649	0.00037682	0.00177284	-0.0064217	-0.0091353
-303.406	-0.0077545	-0.0132561	0.00277051	-0.0050241	-0.0041095	-0.0070103	-0.0120388
-303.206	0.00145876	-0.0063392	0.0025399	0.00275537	-0.0042804	-0.0009873	-0.0012291
-303.006	-0.0004526	-0.0032753	0.00401797	0.0005254	-0.0026781	0.00318211	0.00184822
-302.806	-0.0062604	-0.0106482	-0.0024114	0.00253292	-0.005433	-0.0036533	-0.0048337
-302.606	-0.0077422	-0.0010236	0.00051706	0.00479255	0.00071266	0.00289614	0.00208822
-302.406	-0.0049327	-0.0062864	0.00355212	-0.0011909	0.00322608	0.00105718	-0.0037822
-302.206	0.00350038	-0.0018939	0.00532436	0.00228158	0.00257549	0.00519376	-0.000372
-302.006	-0.0030034	-0.0014022	0.00292961	0.0076314	0.00076772	0.00454978	0.00122411
-301.806	0.00460896	0.00262257	0.00655885	0.00630329	0.00278514	0.00571891	-0.0014926
-301.606	9.2046e-05	-0.0020185	0.00779295	0.00200434	0.001114	-0.0003875	-0.0029174
-301.406	0.0017659	-0.0045843	0.00739209	0.00413404	0.00396172	0.00144575	-0.0013199
-301.206	-0.0010306	-0.0064557	0.00359144	-0.0052696	-0.0049337	-0.0086519	-0.0058982
-301.006	-0.0008193	0.00628777	0.0129897	0.00593321	0.00397727	0.00392887	0.00058326
-300.806	-0.0044936	-0.0053521	0.00652399	0.00544249	-0.0061711	-0.0037176	-0.0020722
-300.606	-0.0023594	-0.0075948	0.00842166	0.00062562	0.0046561	-0.0016693	0.00079608
-300.406	-0.0059116	-0.0074614	-0.0071337	-0.0011332	-0.0029494	-0.0052439	-0.0063486
-300.206	-0.0006356	-0.0048332	0.00512496	0.00927265	0.0077786	0.00212349	-0.0039291
-300.006	0.00075949	-0.003029	0.00844113	0.0111577	0.00522039	0.00016656	-0.0031829
-299.806	0.00381417	0.00064327	0.00655095	0.0138758	0.00678213	0.00389153	0.00157159
-299.606	-0.0072756	-0.004238	0.00308933	0.00030899	-0.0008625	-0.0025341	-7.544e-05
-299.406	-0.006311	-0.0150044	-0.00096	0.00327303	-0.0075646	-0.0046939	-0.0027085
-299.206	0.00135344	-0.0116115	0.00719116	0.00513257	-0.0010626	0.006813	-0.001914
-299.006	-0.0084382	-0.0028509	0.00582918	0.00740866	-0.0021817	-0.0011426	-0.0037464
-298.806	-0.0040852	-0.0058794	0.00493111	0.00139005	-0.0109982	-0.0029633	-0.0025621
-298.606	-0.0096012	-0.0060475	0.00016329	0.00362993	-0.0032381	0.00547454	-0.0047301
-298.406	0.00109366	-0.0030617	0.00429072	0.0024333	-0.0055212	-0.0018936	9.8719e-05
-298.206	-0.0023647	-0.0026359	0.00278584	0.00249016	-0.0073333	-0.0047057	-0.0018513
-298.006	0.00339722	0.00268482	0.0116164	0.00861827	0.00068701	-0.0027933	0.0025425
-297.806	-0.0065722	-0.0014726	0.00954122	0.0016497	-0.0029258	0.0058334	0.00116197
-297.606	-0.0096055	-0.0024517	0.00195076	0.00397015	-0.009628	0.00562375	-0.0068044
-297.406	-0.0051474	0.00149079	0.0047544	0.00815293	0.0057104	-0.001459	0.00325825
-297.206	0.00168182	-0.0022317	0.0108729	0.00780379	0.0019399	0.00775517	0.00120635
-297.006	-0.0025183	-0.0098016	0.00407986	0.00772467	-0.0053347	0.00392315	-0.003744
-296.806	-0.0079759	-0.009469	0.0017156	0.00059469	-0.0055118	-0.0066681	-0.0047774
-296.606	-0.0063278	0.00068773	0.00342791	0.00140287	-0.001618	0.00025114	-0.0057189
-296.406	-0.006475	-0.0048906	-0.0006454	0.00152702	-0.0124117	-0.0036449	-0.0044069
-296.206	-0.0045843	-0.0039268	0.00836659	0.00363169	0.00538902	-0.0040034	-0.0039107
-296.006	-0.0083806	-0.0060269	-0.0011417	0.00212427	-0.0022737	-0.004018	-0.0034995
-295.806	-0.0063455	-1.075e-05	0.00520056	0.00271124	-0.0050845	-0.0016413	-0.0075778
-295.606	0.0052873	-0.0040464	0.0101235	0.0103886	0.00240044	-0.0005392	0.00325629
-295.406	-0.0056646	-0.0087861	0.00039598	0.00547975	-0.0043968	-0.001084	-0.0039536
-295.206	-0.0030664	-0.0065678	0.00342786	0.00268781	0.00082216	-0.0046178	-0.0028205
-295.006	-0.0074073	-0.0046174	0.00272288	-0.0008498	-0.007194	0.0015261	0.00134758
-294.806	-0.0077814	-0.0059605	-0.0043946	0.0032689	-0.0022741	-0.0031763	-0.0062703
-294.606	-0.0033822	0.00033804	0.00287454	0.00956278	-0.0028283	-0.0050022	-0.0028507
-294.406	-0.0017701	-0.0056804	0.00709692	0.00795128	-0.0015706	0.00214617	0.00442316
-294.206	-0.0097844	-0.0055661	-0.0013592	-0.0029976	-0.004756	-0.0013297	-0.0027775
-294.006	-0.0024349	-0.0014779	-0.0011877	-0.0009826	-0.0032973	-0.0035912	-0.0048933
-293.806	-0.0050015	-0.0093368	-0.0036844	-0.002511	-0.0061075	-0.0103425	-0.0001403
-293.606	-0.0077676	-0.0108935	0.00092549	-0.0062872	-0.0046895	-0.0051684	-0.0076034
-293.406	-0.0065317	-0.0063332	-0.0042821	-0.0033572	-0.0037941	-0.0047537	-0.0045007
-293.206	-0.0075278	-0.0111417	0.0021891	0.00595	-0.0008085	0.00069591	-0.0060047
-293.006	-0.0016392	-0.0010509	0.00925107	0.0102806	-0.0017643	0.00296168	-0.0047511
-292.806	-0.0011624	-0.0046576	0.00059754	0.00293996	0.00138134	0.00025701	-0.0018366
-292.606	-0.0046091	0.0004117	0.0155366	0.00411541	-0.0046765	-0.0018963	0.00188224
-292.406	-0.0109203	-0.0088843	-0.0098202	-0.0015211	-0.001317	-0.0091958	0.00093282
-292.206	-0.003009	-0.0034089	0.00388432	0.00634738	-5.817e-05	0.00083981	-0.000984
-292.006	-0.0059397	-0.0037423	0.00403761	0.00088965	-0.0032622	-0.0006411	-0.0011375
-291.806	-0.0033075	-0.0011992	0.00366485	0.00717052	0.00231245	-0.0012134	0.00043394
-291.606	-0.0016381	-0.0005343	0.00410022	0.00670324	-0.0020031	2.0451e-05	-0.0031402
-291.406	-0.0024235	0.00279212	0.00978503	0.0123201	-0.0011696	0.0018427	0.00077693
-291.206	0.0002194	0.0002056	0.00481571	0.00962729	0.00173799	0.00616666	0.00207676
-291.006	-0.0052765	-0.0044733	-4.631e-05	0.002858	-0.0015208	-0.0031215	-0.0036524
-290.806	-0.0116544	-0.0094761	-0.0014257	0.0069096	-0.0106412	-0.0027549	-0.0048618
-290.606	-0.0013237	-0.0014932	0.00296358	0.00901687	-0.0026658	0.00039213	-0.0009813
-290.406	-0.0083304	-0.0166464	-0.0099678	-0.0035298	-0.0120067	-0.0097907	-0.0131965
-290.206	-0.0052163	0.0002838	0.00393137	0.00916498	0.00113957	0.00475962	-0.0019993
-290.006	-0.0006668	-0.0027987	0.0027558	0.0065282	0.00182025	0.00033595	0.00178067
-289.806	0.00041195	0.001281	0.0110299	0.00599397	0.00280779	0.00736101	0.00658194
-289.606	-0.008624	0.00198573	0.00242357	0.00880792	-0.0017342	0.00310145	-0.002304
-289.406	-0.0043214	-0.0049407	0.00186771	0.00245031	-0.0055455	-0.0039219	-0.0063846
-289.206	-0.0022569	0.00231413	0.00566862	0.00931921	-0.0047787	0.00415526	0.00689989
-289.006	-0.007703	-0.0083014	-0.0076796	-0.0014816	-0.0037088	-0.0023787	-0.0080854
-288.806	-0.0105748	-0.0103931	-0.0025581	6.616e-06	-0.0068136	-0.0102572	-0.0105915
-288.606	-0.0088682	-0.006504	-0.0065764	0.00253116	-0.0131273	-0.016667	-0.0083121
-288.406	-0.0019572	-0.0042681	0.0078925	0.00135685	-0.0005672	0.0005772	-0.0043176
-288.206	0.00054524	-4.12e-05	0.00287676	0.0113599	0.00313587	0.00335015	0.00429323
-288.006	-0.0024862	-0.001372	0.00671968	-0.0006387	-0.003886	-0.0032081	0.00020752
-287.806	-0.0003237	-0.0034247	0.00976274	0.00860405	9.7349e-05	0.00329896	0.00079146
-287.606	-0.0053603	-0.0120203	0.0005111	-0.0055614	-0.0051087	-0.011604	-0.0068094
-287.406	-0.0028276	0.00092734	0.00854771	0.00988876	0.00547661	0.00383185	-0.0020244
-287.206	-0.0059548	-0.0018353	0.00167963	0.00667264	-0.0003787	0.00410534	0.00024538
-287.006	-0.0018062	-0.0026357	0.00454201	0.00506847	0.00629666	0.00037574	0.00212974
-286.806	-0.0035813	-0.0060085	0.00361276	-0.0050113	-0.007687	-0.0010619	-0.0103254
-286.606	-0.0018856	-0.0006547	0.00036896	0.0042981	-0.0014083	0.00039253	-0.0037897
-286.406	0.00324154	0.00051602	0.00652656	0.00711917	0.00363317	0.00173549	0.00113134
-286.206	0.00077603	-0.0021261	-0.0004519	0.00224779	0.00158216	0.00134127	0.00293007
-286.006	-0.0073979	-0.0039455	0.00298007	0.00031954	0.00518809	0.00209237	0.00157936
-285.806	-0.0018547	-0.0041964	0.00305431	0.00403439	0.00170488	-2.446e-05	-0.0028574
-285.606	-0.003158	-0.0081625	0.00475387	0.00167206	0.00044493	3.601e-06	0.00562908
-285.406	-0.0046548	-0.003875	0.00696077	0.00632063	0.00126424	0.00715591	0.00017348
-285.206	0.00102366	-0.0086274	0.00636244	0.00386233	0.00589237	0.00044681	-0.0006737
-285.006	-0.0036368	0.00459669	0.00639636	0.00483752	-0.003517	0.00050422	0.0034314
-284.806	0.00016503	-0.001118	0.00123681	-0.0021835	-0.0024879	0.00071173	0.00038352
-284.606	0.00176	0.0037018	0.00995023	0.00771609	0.00808218	0.001635	0.00127989
-284.406	0.00107788	-0.0022913	0.00248032	0.00018782	0.00060006	0.00104772	0.00567582
-284.206	-0.0072462	-0.0031808	0.00396393	0.00031685	-0.0006096	5.1121e-05	0.00102426
-284.006	-0.0009908	0.00023676	0.00071811	0.0100597	0.00256528	0.00398177	-0.0013231
-283.806	-0.0005709	-0.0077769	0.00287461	0.00253869	-0.0041287	-9.791e-05	-0.0020954
-283.606	-0.0015735	-0.0084286	0.00134047	0.00516564	0.0006971	-0.0013443	-0.0001487
-283.406	0.00229241	-0.0026622	0.00574046	0.00968562	0.00252204	0.00447957	0.00016546
-283.206	-0.0024702	-0.0015629	0.00236528	-0.0029034	-0.0012748	-0.0003588	-0.0032171
-283.006	-0.0054747	-0.0047513	0.00638639	0.00225277	-0.0039708	-0.0057509	-0.0004807
-282.806	-0.0041433	-0.0065217	-0.000474	0.00049803	-0.0030049	-0.0010444	-0.0029155
-282.606	-0.00846	-0.0036723	-0.0007365	-0.0010933	-0.0064222	-0.0063812	-2.57e-05
-282.406	-0.0019894	-0.0024873	0.0028641	0.00076788	-0.0016636	0.00215258	0.00318838
-282.206	-0.0032575	0.00010284	0.00337373	0.00685405	0.00171884	0.00567186	-0.0016821
-282.006	-0.0068293	-0.0016737	0.00061985	0.0044745	-0.0032486	-0.0009009	-0.0089087
-281.806	-0.0026894	-0.0002238	0.00193854	0.00744019	0.0027642	-0.008463	-0.0035557
-281.606	-0.0060461	-0.0012322	0.00741593	0.00227647	0.00208391	0.00368737	-0.0010057
-281.406	0.00014347	0.00081219	0.00082444	0.00379838	0.00186425	0.00105603	0.00145033
-281.206	-0.0027761	-0.0008696	0.00182926	-0.0008621	-0.0016411	-0.0057462	0.00067158
-281.006	-0.0087589	0.00056366	0.00155845	0.00231699	-0.0034994	0.00431292	0.00095909
-280.806	-0.0017003	-0.006011	-0.0008438	-0.0031191	-0.0060577	-0.0035492	-0.0063263
-280.606	0.00219316	-0.0044896	0.00582266	0.00819124	0.00265228	0.00894049	-0.0051185
-280.406	-0.0037352	-0.0032988	0.00164091	0.00527373	0.00398151	0.0040506	-0.0023261
-280.206	-0.0033082	-0.0026985	0.00667094	-0.0021209	-0.0005442	-0.0003018	-0.0010099
-280.006	-0.000719	6.3594e-05	0.00630053	0.00739392	0.00570773	-0.0019203	0.00424457
-279.806	-0.0063159	-0.0036037	-0.0004018	0.00189551	-0.0020288	-0.0016352	-0.0035971
-279.606	0.00040797	0.00091538	0.00492238	0.00491768	0.00614662	0.00010522	-0.0051155
-279.406	-0.0076229	-0.0058094	0.00264308	0.00382499	-0.0031946	-2.421e-05	-0.0019735
-279.206	-0.0088979	-0.0120532	0.00496638	-0.0018966	-0.0012421	-0.0050718	-0.0068961
-279.006	-0.0003719	-0.0055572	0.010753	0.00635174	0.00260329	0.0059904	6.1729e-05
-278.806	0.00028572	-0.0033204	0.00317556	0.0062326	-0.0069626	-0.0046735	0.00381202
-278.606	-0.0112041	-0.0101639	-0.0012745	0.00409582	-0.0050575	0.00093203	-0.0016364
-278.406	-0.0058272	-0.0009251	0.00397255	0.00507352	0.00192788	0.00221782	-0.0033026
-278.206	-0.007705	-0.0023796	0.00278696	0.00506658	-0.0024616	-0.0074206	-0.0001044
-278.006	-0.004839	-0.0007008	0.00413394	0.00310486	-0.0005969	-0.0016871	0.00372838
-277.806	-0.0062671	-0.0053293	0.00152549	-0.0036247	-0.0001385	-0.0022457	-0.0008245
-277.606	0.00040583	-0.0020795	0.00318207	0.00269369	0.00634409	0.00620424	-0.0022149
-277.406	-0.0043936	-0.0009397	0.00380377	0.00449561	0.0042193	0.0024527	-0.0048034
-277.206	-0.0040419	0.00142461	0.00734411	0.00571024	-0.0002545	0.00153287	0.00154481
-277.006	0.00664907	0.00564192	0.00831766	0.0108773	0.00444445	0.00811951	0.00977591
-276.806	-0.0086995	-7.702e-05	0.0065494	0.00231984	0.00472736	-0.0023053	0.00550322
-276.606	-0.0096844	-0.0074033	0.0001585	0.00070066	-0.005442	-0.0052027	-0.0064444
-276.406	0.0024771	-9.229e-05	0.00074536	0.00436734	0.00136944	-0.0003602	-0.0004569
-276.206	0.00373283	-0.0031146	0.0053418	0.0067541	0.00399979	0.00317986	-0.0016399
-276.006	-0.0003922	0.00165297	0.0078706	0.00895301	0.00871524	0.00388457	0.00423053
-275.806	0.00252463	0.00204853	0.00716571	0.00906701	-0.0006724	-0.0013149	0.00265553
-275.606	-0.0061389	-0.0051746	-0.0004807	0.00298378	-0.0006807	-0.009963	-0.0047642
-275.406	-0.0031795	-0.0099156	0.00490741	0.00346314	-0.0051511	-0.0022879	-0.0054174
-275.206	-0.0047105	-0.0057246	0.00289902	0.00544461	-0.001875	0.00164029	-0.0006016
-275.006	0.00342616	0.00501497	0.0001068	0.00565437	-0.000323	-0.00112	0.00026627
-274.806	-0.0073532	0.00147173	0.0030561	0.00314804	0.00031179	-0.0012062	0.0008539
-274.606	-0.0118098	-0.0079746	-0.0011794	-0.0042032	-0.0083663	-0.0097685	-0.0109471
-274.406	-0.0016309	-0.0023852	0.00288729	0.00330523	-0.0017987	0.0103098	0.00258851
-274.206	-0.0042506	-0.0020518	0.00572558	0.00427496	-0.0021165	0.00093372	-0.001346
-274.006	-0.0010069	-9.119e-05	0.00812784	0.00758985	-7.436e-05	-0.0011562	-0.0047075
-273.806	-0.0068502	-0.0048998	-0.0001856	0.00538255	-0.0014733	-0.0041484	-0.0010561
-273.606	-0.0003406	-0.0032417	0.00718273	0.00464189	0.00114015	0.00588236	-0.0002316
-273.406	-0.0066518	-0.0001264	0.00185957	0.00092387	-0.0026233	0.00579461	-0.0031698
-273.206	-0.0035441	0.00325994	-0.0018976	0.00223943	-0.0049819	-0.0030115	5.1619e-05
-273.006	0.00181097	0.00250592	0.0125776	0.00764004	0.0106182	0.00407423	0.00887574
-272.806	-0.0017939	-0.0012347	0.0005639	0.00112226	-0.001946	-0.0035922	-0.0001008
-272.606	-0.0018155	-0.0009671	0.00600586	6.4536e-05	0.00427598	-0.0014817	-0.0009854
-272.406	8.3466e-05	-0.0046111	-0.0012136	0.00080167	0.00650198	-0.0067351	-0.0028854
-272.206	0.00281179	0.00149121	0.00224545	0.00488345	0.00327955	0.00470606	0.0003609
-272.006	-0.0009599	-0.0015055	0.00409777	0.00463843	-0.000423	0.00438226	-0.0036568
-271.806	-0.0042379	-0.0100393	0.0004948	-0.0022707	-0.0030376	0.00139411	0.00094219
-271.606	-0.0070156	-0.0074279	0.00060542	0.00214707	-0.0023334	-0.0040432	-0.0078796
-271.406	-0.0017389	-0.0025837	0.00142106	0.00680701	0.00381068	-0.0007852	-0.0064858
-271.206	0.0038744	0.00378574	0.0109839	0.00361399	0.00516056	0.00202444	0.0107411
-271.006	-0.0071567	-0.0077086	-0.0021289	0.00050549	-0.0031593	-0.0048882	-0.0017966
-270.806	-0.0089535	-0.002643	0.00183201	0.0046543	-0.003713	0.00167736	-2.903e-05
-270.606	-0.0027881	-0.0027663	0.00312433	-0.0088404	-0.0001115	-0.0038944	-0.0059665
-270.406	-0.0016937	-0.0001868	0.00512597	0.00448423	0.00031089	-0.0016121	-0.0064247
-270.206	-0.0024627	-0.0093035	0.00020349	0.00105093	-0.0046554	-0.0029176	-0.007177
-270.006	0.00229392	0.00147824	0.00172896	-0.0019838	0.0034198	-0.0062906	0.0037597
-269.806	-0.0018476	0.00343035	0.00646214	0.00374388	0.00172398	-0.0025517	0.00035601
-269.606	-0.0031548	3.6214e-05	0.00752481	0.00266334	-0.0001801	-0.0061238	-0.0021641
-269.406	-0.0043533	-0.002106	0.0035852	0.00270272	0.00079077	-0.0032149	0.0001301
-269.206	-0.0045148	-0.0021776	0.00574417	0.00187425	-0.0074474	0.00533003	-0.0003419
-269.006	-0.0063836	0.00244373	0.00200426	0.00380519	-0.0017124	-0.0014948	-0.0054576
-268.806	0.00103536	0.00174076	0.00186953	0.00496611	0.00177195	0.00076571	0.00157623
-268.606	-0.0022796	9.2794e-05	0.00375718	-0.0027599	-0.0043743	0.00253538	-0.0024762
-268.406	-0.000298	-0.0004936	0.00445769	0.00200309	0.00179837	-0.0010943	-0.0047177
-268.206	-0.0023515	-0.0048673	0.00113821	0.00211233	-0.0035658	0.00283663	-0.000221
-268.006	-0.0066266	-0.007734	-0.0033472	-0.002354	-0.0023119	-0.0026091	0.00305683
-267.806	-0.0079768	-0.0104442	0.00098666	-0.0004814	-0.0023295	-0.0013456	-0.0001179
-267.606	-0.0056291	-0.0033399	0.00234002	-0.0007325	-0.0019556	-0.0075602	-0.0023221
-267.406	-0.0034078	-0.0025572	0.00278099	0.00193979	0.00139379	-0.0097316	-0.0062411
-267.206	-0.0023134	-0.0034628	0.00311117	0.00608789	0.00178539	0.00054405	-0.0019895
-267.006	-0.0036358	-0.0078103	0.00176105	-0.0072625	-0.0044578	-0.0054855	-0.0051219
-266.806	-0.0022902	-0.0003919	0.00267766	0.00307074	0.00589024	0.00063796	0.00356797
-266.606	0.0022949	-0.00122	0.00611443	0.00443253	-0.0017283	-0.0008702	-0.0015255
-266.406	-0.00603	-0.0162998	0.00243021	-0.0088858	-0.0032328	-0.0061691	-0.0063258
-266.206	2.4886e-05	-8.549e-05	0.00527769	0.00733541	-0.0037735	-0.0038751	-0.0011881
-266.006	-0.0046838	-0.0054344	0.00115814	0.00383491	0.00186315	-0.0063246	-0.0047226
-265.806	-0.0091813	-0.006634	0.00205226	-0.0024311	-0.000679	-0.0103225	-0.005181
-265.606	-0.0010945	-0.0032139	0.00041959	0.00714119	0.00303063	0.00125122	-1.743e-05
-265.406	-0.0013805	0.00520103	0.00320322	0.00698211	0.00025928	0.00737108	0.00039336
-265.206	-0.0036371	-0.0038164	0.00256343	0.00646972	-0.0033124	-0.0077308	-0.0011163
-265.006	-0.0015179	0.00399037	0.00342898	0.0036448	-0.0028044	-0.0009129	-0.0018137
-264.806	-0.0023028	-0.0037007	-0.0023414	-0.0033676	-0.0033224	-0.0081454	-0.0031808
-264.606	0.00274708	-0.0010876	0.00453103	0.00246885	0.00177616	0.00611804	0.00249235
-264.406	-0.0007562	0.00042113	0.00279483	0.00105713	0.00150742	0.00082214	-0.0002296
-264.206	0.00513609	0.00714728	0.0152121	0.00943141	0.00890474	0.00563188	0.00638573
-264.006	-0.0036872	-0.0011492	0.00285863	0.00471337	0.00483558	-0.0035986	-0.0013834
-263.806	-0.0033187	0.00173044	0.00224296	0.00520873	0.00489255	0.00521184	0.00624617
-263.606	0.0008606	9.9804e-05	0.00565667	0.00659588	0.00359764	-0.0041481	0.00409761
-263.406	-0.0030996	-0.0017328	0.00118232	-0.0015967	-0.0006738	0.00063864	0.00141745
-263.206	-0.007781	-0.0069931	-0.0036857	0.00109096	-0.001108	-0.0006795	-0.0087435
-263.006	-0.0090866	-0.0068802	-0.0014633	-2.364e-06	-0.0036276	-0.0033666	-0.0023952
-262.806	0.00367577	-0.0009997	-0.0031234	0.00243693	0.00472071	0.00386233	-0.0027627
-262.606	0.00948605	5.7614e-05	0.00195018	0.00858365	0.00310436	-0.0018314	0.00833823
-262.406	-0.0081719	-0.0108324	-0.005252	0.0005223	-0.0053378	-0.0110696	-0.0092406
-262.206	-0.0050043	0.00212693	0.00139701	0.0041862	0.00696547	-0.0007914	0.0026405
-262.006	0.00270039	-0.002998	0.0055211	0.00571053	-0.0012094	0.001017	-0.0022835
-261.806	-0.0043017	-0.0013106	0.0021299	0.00464125	-0.0051547	-0.0061572	-0.0002052
-261.606	-0.001726	0.0036481	0.00029612	0.00169901	0.00018746	0.00635935	-0.0002301
-261.406	-0.0034354	-0.0066603	0.00055618	0.00031625	0.00013836	-0.0059689	-0.0098451
-261.206	-0.0013153	0.00128729	0.0016267	0.00869332	0.00401273	0.00148301	0.00409653
-261.006	-0.0004353	0.00159959	0.00105584	0.00401643	0.00416096	0.00023544	0.00342305
-260.806	-0.0014197	-0.0022953	-0.0015827	0.00205732	-0.0009232	-0.0085933	-0.0041061
-260.606	-0.0050113	-0.0090112	0.00275782	-0.0039588	-0.0054234	-0.0042562	0.00118523
-260.406	-0.0071978	-0.0080873	-0.0035254	-0.0027936	-0.0027834	-0.0013756	-0.0076455
-260.206	-0.0012364	0.00120715	0.00155542	0.00749556	0.00541269	0.004606	-0.0015509
-260.006	0.00480806	-0.0003698	0.00463631	0.00194347	0.00373676	0.00353587	0.0024673
-259.806	-0.0121333	-0.0063649	-0.0063563	0.00131294	-0.0039139	-0.0021926	-0.0075446
-259.606	-0.0034141	-0.0061115	0.00048839	0.00282991	-0.003462	-0.001562	-0.0026025
-259.406	0.00231549	-0.0059111	0.00335927	0.00228764	0.00100621	-0.0016363	0.00182336
-259.206	0.00089113	-0.0003995	0.00032477	-0.0028955	-0.0094475	-0.0034569	-0.0065006
-259.006	-0.0034713	-0.0059458	0.0008956	0.00122722	0.00331808	0.00516776	0.00149273
-258.806	-0.0066076	-0.0045507	0.0035916	-0.001886	0.0014369	-0.0029611	-0.0010177
-258.606	-0.0018819	-0.0035814	0.00504571	0.00230749	-0.0002574	0.00498548	-0.0011871
-258.406	-0.0026206	-0.0022712	-0.0029112	0.00451724	-0.0006988	0.00031656	0.00042393
-258.206	-0.0021691	0.0033847	0.00123806	0.00770329	-0.0012644	-0.0005116	0.00457011
-258.006	-0.0035506	-0.0028043	0.00489851	0.00013593	-0.0017257	-0.0120854	-0.0074608
-257.806	-0.0022915	-0.0054562	0.00047058	0.00814131	-0.0013455	-0.006435	-0.0026831
-257.606	0.00177346	-0.0003767	-0.001419	-0.0015791	0.00088952	0.00448793	0.00358701
-257.406	0.00078459	-0.0009449	0.00472743	0.00914029	0.0027018	0.00509083	0.00826814
-257.206	-0.0044295	-0.0037591	0.0005802	0.00526013	-0.0001024	-0.0057434	0.00039133
-257.006	-0.0052434	-0.0032737	0.00179585	-0.0011052	-0.0013861	0.00517402	-0.0072049
-256.806	-0.0015482	0.00029689	0.00410368	0.00849083	0.00312602	0.00370518	-0.0004395
-256.606	-0.0044752	-0.0007058	0.00198372	0.00271451	0.00222086	-0.0004164	0.0031392
-256.406	-0.000391	0.0028553	0.0124754	0.0138569	0.00035341	0.00706613	0.00109314
-256.206	-0.0092138	-0.0066803	-0.003403	-0.0024565	-0.0032846	-0.0019388	-0.0058948
-256.006	0.00052989	-0.0015209	0.00677635	0.00576846	0.00434151	0.00915949	0.00222478
-255.806	-0.000954	0.00795108	0.0121738	0.00807075	0.00718122	0.00735166	0.00277735
-255.606	-0.0060563	-0.0022324	0.00735326	0.00543525	-0.0007098	-0.0041574	-0.0013273
-255.406	-0.0053407	-0.0002765	-0.0067629	-0.0043316	-0.0066287	-0.006785	-0.0079908
-255.206	-0.0018605	-0.0020823	-0.0015203	0.00435976	0.00081351	0.00092031	-0.0024854
-255.006	0.00193984	0.0045525	0.00757367	0.00593973	0.00507062	0.00111248	0.00265706
-254.806	-0.0091547	0.00099754	-0.0003136	0.00130009	-0.0021596	-0.0062014	-0.0055018
-254.606	-0.0107129	-0.003836	-0.0028746	-0.0041014	-0.0045839	-0.002403	-0.007264
-254.406	-0.005076	-0.0027129	-0.0071606	-0.0005131	-9.957e-05	-0.0052514	-0.0061615
-254.206	-0.0071782	-0.0056855	-0.0051106	-0.001453	-0.0015592	-0.0005284	0.00076097
-254.006	-3.589e-05	0.00088316	0.00706597	0.0087919	0.00188276	-0.0058821	0.0053336
-253.806	-0.0034959	-0.00064	0.00144263	0.00705785	0.00297559	0.00439598	0.00182891
-253.606	-0.0045929	-0.0064431	-0.0021369	0.00681549	-0.0029186	0.00023757	0.00142929
-253.406	-7.591e-05	0.00265389	0.00062285	0.00468927	0.00082701	0.00187008	0.00192414
-253.206	0.00169986	0.00208982	0.00044682	0.00815543	0.00672551	-0.001856	-0.0035378
-253.006	-0.0007751	-0.0052794	0.00428274	0.00368121	-0.0039377	-0.0036724	-0.0017603
-252.806	0.00325185	0.00307308	-0.0004998	-0.0031423	-0.0049396	0.00057961	-0.0055289
-252.606	-0.0076696	0.00099767	-0.0047291	0.00075281	0.00014255	0.00377923	-0.0010034
-252.406	-0.0016449	0.00034884	-0.0026279	0.00492311	-1.636e-05	0.00122709	-0.0029771
-252.206	-0.004033	-0.0042277	0.00197239	0.00719197	0.00074787	-0.0011792	-0.0005189
-252.006	0.00174907	-0.0003388	-0.0021699	0.00218941	0.00160808	-0.0011724	-0.0058477
-251.806	-0.0025686	-0.0003818	-0.0070001	-0.0015745	-0.0013605	-0.0096728	-0.0045474
-251.606	-0.0022152	-0.0026674	-4.415e-05	0.00065577	0.00210612	0.00301709	0.00058912
-251.406	-0.0015545	-0.0012746	0.00370374	0.0007667	0.00240514	0.00954372	-0.0025629
-251.206	-0.0003082	-0.0006163	0.00038504	0.00036359	0.00494416	-0.0028035	0.00553866
-251.006	-0.0011931	-0.005926	0.00369746	0.00454336	0.0007231	0.00101813	-0.0005424
-250.806	0.00144019	-0.0005443	0.00719377	0.00374089	0.00426152	0.0036501	0.00584392
-250.606	0.0071676	0.00235211	0.00392843	0.0127969	0.0068875	-0.0056705	-0.0012946
-250.406	0.00480759	-0.0051217	-0.0012521	0.00594829	0.00146405	0.00540239	0.00165237
-250.206	-0.0043978	-0.0034079	-0.0019832	-0.0003851	-0.0035058	-0.0088119	-0.0061084
-250.006	0.00189237	0.00440976	0.00307034	0.00677333	0.00826352	0.00423382	-0.0012416
-249.806	0.00315112	-0.0088869	0.00269467	0.004771	0.00332499	0.00010555	0.00376791
-249.606	0.00358432	0.00075097	0.0053878	0.00736946	0.00384783	0.00546774	0.00580362
-249.406	-6.286e-05	-0.0007367	-0.0034677	-0.0004547	7.4769e-05	-0.0024212	0.00244242
-249.206	-0.00044	-0.003564	0.00119375	0.00443179	-0.0017402	0.00360223	0.00048817
-249.006	-0.0108723	-0.0021496	-0.0012777	-0.003402	-0.0072843	-0.0040846	0.0020336
-248.806	-0.0001093	-0.0026196	-0.0011484	0.00742035	-0.0006329	0.00286349	0.00334451
-248.606	0.00377355	-0.0012456	0.00671252	0.00752364	0.00625904	-0.0018227	0.00536234
-248.406	-0.0058353	-0.0063028	0.00080441	0.00117612	-0.0042873	-0.0033574	-0.0028614
-248.206	-0.0010021	-0.0005275	0.00840525	0.011823	0.00556925	-0.0033906	0.00659733
-248.006	-0.0007781	0.00613451	0.00355304	0.00602407	0.00279253	-1.228e-05	0.00095047
-247.806	0.00585833	0.00178539	0.0121855	0.00630421	0.00556221	0.0020675	0.00299103
-247.606	0.00022886	0.00551857	0.00671962	0.00726127	0.00907307	0.00651222	0.00145998
-247.406	-0.0009031	-0.0012346	-0.0002275	9.746e-06	0.00156089	-0.0012105	-0.0022351
-247.206	-0.00169	0.00295946	0.00141647	0.00362262	0.00382371	-0.0028795	9.2919e-05
-247.006	0.00233345	-0.0098779	0.00463255	0.00831524	0.0064365	-0.0036267	0.00079975
-246.806	-0.0027286	-0.0028268	-0.004684	-0.0024427	-0.0035442	-0.0066445	-0.007031
-246.606	0.00201879	0.0019675	0.00801107	0.00468915	0.00843443	0.00193512	0.00091428
-246.406	-0.0028388	0.00034684	0.00565986	0.00393885	0.00498976	-0.0008039	0.00188663
-246.206	-0.0020546	-0.0086643	0.0002562	0.00091434	0.0046955	0.0009196	0.00262931
-246.006	0.0013415	0.00107972	0.00525171	-0.0012637	0.00165357	-0.0032356	-0.0003283
-245.806	0.001154	0.00438636	0.00117346	0.00772417	0.00456289	0.00953334	0.00199218
-245.606	0.00370093	-0.0050258	0.00319572	0.0104596	0.00599459	0.00217453	0.00470974
-245.406	0.00419222	0.00088107	0.00030656	0.00175013	0.00396564	0.00447314	0.00449568
-245.206	0.00265627	0.00502134	0.00451505	0.00703955	0.00926871	0.00169641	0.00303074
-245.006	0.00217322	-5.493e-05	-0.0020201	0.00299787	0.00414587	0.00518206	-0.0031645
-244.806	-0.0049202	-0.0008816	-0.0036117	0.00041918	0.00465277	-0.0030918	0.00011071
-244.606	0.0005319	0.00401163	0.00693689	0.00780097	0.00658741	0.0107699	0.011251
-244.406	-0.0031639	-0.003268	-0.0033216	-0.0003254	-0.0011296	-0.0019295	-0.0038472
-244.206	0.00184927	0.00888134	0.00679756	0.00927352	0.00637661	0.00178162	0.00557606
-244.006	-0.0051585	-0.002842	-0.0021761	0.00032958	0.00205274	0.00271183	0.00173934
-243.806	-0.0028565	0.00033514	0.00087466	-0.0016636	-0.0084047	-0.0007097	-0.0016945
-243.606	-0.0053443	-0.0008027	-0.003706	-0.0053733	0.00045169	-0.0068284	-0.0096813
-243.406	-0.0059793	-0.0030363	0.0019441	-0.0032062	0.00285793	-0.0017956	-0.0022078
-243.206	-0.0004838	0.00047014	0.00206912	0.00179765	-0.0018449	-0.0015225	-0.0009223
-243.006	-0.0030403	-0.0039619	-0.0051469	0.00073293	-0.0035419	-0.0010932	-0.0010719
-242.806	0.00166128	0.00038624	-0.0009755	0.00314599	0.00710444	0.00338398	0.0019908
-242.606	-0.0047475	-0.0082329	-0.0018874	-0.0005661	-0.0051345	0.00278388	-0.0053254
-242.406	-0.0019808	0.0016366	-0.0013218	-0.0012737	-0.0025959	0.00104936	-0.0050811
-242.206	0.0011676	-0.0008929	-0.0026081	0.0062128	0.00566581	-0.0006855	-0.000465
-242.006	-0.0049535	-0.0048435	0.0006287	0.00095527	0.00355252	0.00050838	-0.0009286
-241.806	-0.0020606	-0.0060031	0.00141286	0.00019307	0.00365533	-0.0007595	-0.0038782
-241.606	-0.0054838	-0.007252	-0.0027093	0.00191149	-0.0017616	-0.0039261	-0.0064743
-241.406	-0.0050576	-0.0027836	-0.0011266	-0.0020821	-0.0023499	-0.0007044	-0.0056875
-241.206	0.00297472	0.00274871	0.00950459	0.00688476	0.00348294	0.00091076	0.00141014
-241.006	0.0020196	-0.0040048	-0.0027593	0.0083448	-0.0044534	-0.0010041	-0.0043507
-240.806	-0.0027286	-0.0089189	-0.0068739	-0.0002912	-0.0068598	-0.0049688	-0.0030279
-240.606	0.00061619	0.0023168	0.011807	0.012286	0.0158705	0.00491288	0.00344563
-240.406	-0.0029524	-0.0014285	-0.0029354	6.7046e-05	-0.000138	-0.0024861	-0.0006254
-240.206	0.00113953	-0.0033259	-0.006282	0.00012145	-0.0041167	0.00337845	0.00257629
-240.006	0.00104007	0.0110394	0.00876888	0.00577792	0.00805029	0.0074249	0.00070816
-239.806	-0.0048018	-0.0061363	0.00373412	0.00206685	-0.0041829	-0.0043625	0.00296268
-239.606	-0.0038678	-0.004182	-0.0021677	0.00027912	-0.0006324	0.00215519	-0.0023126
-239.406	-0.003574	-0.0050535	-0.0012458	-0.0025155	-0.0006769	0.00101278	-0.0044624
-239.206	-0.0008505	-0.0041921	-0.0037934	0.00160279	-0.002354	-0.0010648	-0.0017464
-239.006	0.00076847	-0.0030889	0.00305566	-0.0011654	0.00403834	-0.0003533	0.00245284
-238.806	-0.0024798	-0.0041805	-0.0030783	0.00159838	0.00120381	-0.0012242	-0.0018218
-238.606	0.00454634	-0.0017884	0.00354948	-0.0019708	0.0067455	0.00139851	0.00018427
-238.406	0.00346483	-0.0008051	0.00536535	0.00206719	0.00766835	0.00632271	0.00194594
-238.206	-0.0054812	-0.007254	-0.0024991	-0.001876	-0.0034762	-0.0035869	-0.0042935
-238.006	-0.0009074	-0.0010676	0.00180785	-0.0040075	0.00261117	-0.0042725	0.00106713
-237.806	-0.0023221	-0.0048723	7.9677e-05	-0.0033569	0.00262664	-0.0022389	-0.0051331
-237.606	-0.0002886	2.9064e-05	0.00199661	0.00254295	-0.0025111	0.00221107	-0.0019109
-237.406	0.00029294	0.00618358	-0.0007068	0.00561079	-0.0011127	0.00374551	-0.0031232
-237.206	-0.0018804	0.00068638	-0.0016336	-0.007041	-0.000703	0.00072554	-0.0012191
-237.006	-0.0012472	-0.0016799	-0.0091054	0.00043047	-0.002204	0.00029457	-0.0061023
-236.806	0.00133384	-0.0015514	-0.0032272	0.00026546	0.00141781	-0.0043825	0.00104923
-236.606	-0.0006113	-0.0049477	-0.0025102	-0.0043756	0.0030869	0.00035268	-0.0042003
-236.406	-0.0006731	0.00415989	0.00041857	-0.0026243	0.00157374	0.0020715	0.00131631
-236.206	-0.0016253	-0.0009148	0.00518717	0.00257042	0.00184437	0.0015789	0.00466192
-236.006	0.00135339	0.00990212	0.0035395	0.00910298	0.00143464	0.00730133	0.0012902
-235.806	0.00459442	0.00136245	0.00326138	0.00393063	0.00634874	-0.0004854	0.00401447
-235.606	-0.0041148	0.00132575	-0.0055166	0.00027728	0.00800153	-0.0025115	-0.0006469
-235.406	-0.0049185	-0.004077	-0.0031567	-0.0037219	-0.0013128	0.00083789	-0.0069947
-235.206	0.00056969	-0.0006122	0.00507943	0.00578667	0.00532417	0.00292805	0.00344293
-235.006	-0.0020142	-0.001297	-0.0029848	-0.0019283	-0.0005084	0.00087133	-0.0066437
-234.806	-0.000971	-0.001141	6.1097e-05	0.00378796	0.00079291	-0.0049307	0.00070674
-234.606	0.00715789	0.00474612	0.00703227	0.00537343	0.0118654	0.00843236	0.00897376
-234.406	-0.0006806	0.00143063	0.00613917	0.00366221	0.00100427	0.00473379	0.00411985
-234.206	-0.007774	-0.001898	0.00312521	-0.0032196	-0.0027131	-0.0017344	-0.0037455
-234.006	0.0004013	0.00762961	0.00295118	0.00283763	0.00309878	0.00422351	0.00014423
-233.806	0.00356474	0.0116128	0.00797438	0.00507221	0.00676763	0.00692849	0.00794541
-233.606	0.00788942	0.0142933	0.00867438	0.0105132	0.0107736	0.00621047	0.00782905
-233.406	0.00476783	0.0077072	0.00466733	0.00238403	0.00151237	0.0080447	-0.0007273
-233.206	-0.0001046	0.00519947	0.00406275	0.00329694	0.00108096	0.00024168	-0.0031919
-233.006	-0.0006824	-0.0027061	0.00160486	0.00074403	0.00535065	0.00796021	-0.0011981
-232.806	0.00118772	0.00304744	0.00318155	-0.0011728	0.00391969	0.00307976	-0.0070244
-232.606	0.00056305	0.00449712	0.00414553	0.0049956	-0.0023864	0.00609589	0.00076947
-232.406	0.00152432	-0.0013816	0.00626875	0.00125906	0.0013689	-0.0045547	-0.0019199
-232.206	-0.0034122	5.1994e-05	-0.0010288	-0.0006444	0.00212826	0.00611651	-0.0019895
-232.006	0.0001294	0.00442825	-0.0016798	0.00751022	0.00051939	0.00088623	0.0017069
-231.806	0.00394233	-0.0007459	0.00662477	0.00347128	-3.992e-05	-0.0009408	-0.0020312
-231.606	-0.0049645	-0.0056071	-0.000781	-0.0020648	-0.0120597	-0.0033772	-0.0045994
-231.406	0.00090599	-0.0007774	0.00540649	0.00522787	-0.0027302	0.00611505	-0.00218
-231.206	0.00103012	-0.0030285	0.00562454	0.00714942	-0.0025796	-0.0015795	0.00316784
-231.006	0.00074504	0.00302141	0.00863136	0.00910437	0.0126806	0.00648955	0.00918509
-230.806	-0.0073247	0.00063754	-0.0062443	-0.0042049	-0.0034037	-0.00225	-0.0037838
-230.606	-0.0080892	-0.0003806	0.00465989	0.00058765	0.00060448	-0.002756	-0.0033892
-230.406	-0.0014734	0.00100153	0.00155157	0.00265073	0.00712616	0.00600179	0.00215325
-230.206	-0.0015728	0.00280184	-0.0020372	0.00522746	0.00208954	0.00045495	0.00040775
-230.006	0.00108391	-0.0005963	0.00046084	0.00712443	0.00303114	0.0044063	0.00772772
-229.806	-0.003733	-0.0028617	-0.0021346	0.00210168	0.00038046	-0.0073483	0.0012817
-229.606	-0.0062587	-0.0079669	-0.0070484	-0.0030334	-0.0010398	0.00131847	-0.004864
-229.406	-0.0020311	-0.0035692	-0.0023458	0.00034578	-0.001002	0.00077085	-0.0047889
-229.206	6.4706e-05	-0.0059883	-0.0050167	0.00413159	0.00309592	0.00087517	0.00408228
-229.006	0.00298458	-0.0028896	0.00651331	0.0053087	0.00476472	0.00304142	0.00468143
-228.806	-0.0043678	0.00057075	-0.0075374	-0.0010793	-0.0036496	0.00161898	-0.0031236
-228.606	0.00147407	0.00335686	0.00329262	0.0101429	0.00380096	0.00062997	0.00311426
-228.406	-0.0032708	-0.0029518	-0.0003557	0.0039245	0.00183057	-0.0034515	0.00201124
-228.206	0.00538235	0.0100911	0.00686979	0.00731453	0.00878914	0.00696712	0.006327
-228.006	-0.0020817	0.00262089	-9.03e-07	-0.0005964	-0.0026063	-0.0010858	0.00297764
-227.806	0.00402776	0.00010382	0.00482783	-0.0007537	0.00107417	-0.0021674	0.00128782
-227.606	-0.0069664	-0.0067118	-0.0045283	-0.0069215	-0.0037831	-0.0104346	-0.0039381
-227.406	0.00176938	-0.0029232	-0.0009568	0.00184243	-0.0023525	0.00087851	0.00886118
-227.206	-0.0080494	-0.0032404	0.0034172	-0.0030263	-0.0043198	-0.0019789	-0.0022287
-227.006	0.00208528	0.0012888	0.00695515	0.00272711	0.00746265	0.00133866	-0.0032614
-226.806	0.00050517	-0.0023266	-0.0019673	-0.0001544	0.00363134	0.00352968	-0.0073127
-226.606	-0.0040768	-0.0051199	-0.0003116	0.00427342	0.00382187	0.00110537	-0.0042199
-226.406	-0.0051737	-0.0005657	-0.0044244	-0.000857	-0.0089522	-0.0028003	-0.0029091
-226.206	0.00441828	-4.449e-05	-0.0007154	0.00142788	0.0010185	-0.0014124	0.00215504
-226.006	-0.0131987	-0.0046242	-0.0077843	0.00076957	-0.0052459	-0.0007061	-0.0029644
-225.806	-0.004734	-0.0022823	-0.0037376	-0.0070574	-0.006904	-0.0045246	-0.0043694
-225.606	-0.0043733	0.0109213	0.00613535	0.00709033	0.006332	0.00178191	0.00089051
-225.406	-0.0041475	-0.0057702	-0.0002674	-0.0012778	-0.0006431	-0.0034701	0.00167583
-225.206	-0.0012178	-0.0013504	-0.002329	0.00388851	-0.0012306	-0.002451	-0.0023598
-225.006	-0.0085915	-0.0032603	-0.0014188	0.00054111	-0.0029192	-0.00468	-0.0089205
-224.806	-0.0063698	-0.002949	-0.0031334	-0.0021621	-0.0056043	-0.0087082	-0.0111245
-224.606	0.00224738	0.00217201	0.0002229	0.00454774	-0.0034772	0.00457125	0.00348369
-224.406	0.00347141	0.00060952	0.00526471	0.002373	0.00251344	0.00311881	-0.0023715
-224.206	-0.0020264	-0.0088101	-0.0024459	0.00303914	-0.0038657	-0.0004896	-0.0034092
-224.006	-0.0042775	-0.0035261	-0.0015834	-0.0085426	-0.0009737	-0.0051628	-0.0058815
-223.806	-0.0089044	-0.0078482	-0.007861	-0.0047402	-0.009748	-0.0074259	-0.0044948
-223.606	-0.0021546	-0.00045	-0.0022578	0.00165165	-0.0074601	-0.0041854	0.00101042
-223.406	0.00870345	0.0112604	0.0066582	0.0108793	0.0101629	0.0132129	0.00517397
-223.206	-0.0023817	-0.0015398	-0.0001093	0.00550319	0.00305551	-0.0003904	0.0033806
-223.006	0.00018169	-0.0024521	0.00227268	0.00181494	0.00261076	-0.0002683	0.00112139
-222.806	-0.0007916	0.00118526	-0.0003116	0.00065621	0.00406375	0.00090743	-0.0021744
-222.606	-0.0040092	-0.0046899	0.00326823	-0.0014788	-0.001498	-0.0052943	-0.0036325
-222.406	-0.00232	-0.0021857	-0.0037929	-0.002934	0.00032155	-0.0035803	-0.0121894
-222.206	0.00489441	-0.0014822	0.00261533	0.00032095	0.00317573	-0.0023148	0.0003169
-222.006	0.00627076	0.00468725	0.00618886	0.00303608	0.0076451	0.00679856	0.00380238
-221.806	-0.0025859	-0.0011714	0.00315887	0.00085531	-0.0008268	-0.0005028	0.00362973
-221.606	0.00215876	-0.001689	0.00143871	-0.0026522	0.0003401	0.0019115	0.00124471
-221.406	0.0097987	0.00484757	0.00342037	0.0118091	0.00769922	0.00500147	0.00107973
-221.206	-0.0039392	-0.0044584	0.00291104	-0.000515	0.00036312	-0.0026531	0.00335968
-221.006	-0.0021898	0.00255941	0.00341102	-0.0019232	-0.0006275	0.00152957	0.00049304
-220.806	0.0022637	0.00219226	0.0019385	0.0119602	0.00306885	-0.0063191	-0.0014948
-220.606	-0.0014444	-0.0054455	-0.0042785	-0.0063034	-0.0039676	-0.0017721	0.00031082
-220.406	0.003545	0.0041061	-0.0018427	0.00588918	0.00311701	0.00290015	0.00509173
-220.206	-0.0039916	-0.0031247	-0.0054637	-0.0047954	-0.0067686	-0.0031374	0.00126375
-220.006	-0.0003922	0.00215451	0.00189415	0.00207389	0.00392808	0.00304663	0.00331336
-219.806	-0.0004484	0.00434076	0.00324396	0.00511844	-0.0053522	0.00167451	0.00541816
-219.606	-0.0027677	0.00526208	-0.0011824	0.000152	-0.0049914	-0.0012908	-0.0014543
-219.406	0.008772	0.00329132	0.00560038	0.00952119	0.00347104	0.00380337	0.00714758
-219.206	-0.0001218	-0.0034144	-0.0020897	0.0015963	0.00134083	0.00166375	-0.0049457
-219.006	-0.0096876	-0.0043888	0.00051042	-0.0010504	-0.0047547	-0.0044185	-0.0042263
-218.806	-0.0047126	-0.0027607	-0.0009038	-0.0028052	-0.0034126	-0.0090179	-0.0038308
-218.606	-0.0082873	-0.0064314	-0.0090518	0.00162385	0.00122123	-0.0026887	0.00116643
-218.406	-0.0037928	-0.0048618	-0.0029378	-0.003139	-0.006555	-0.0066383	-0.0042131
-218.206	-0.0011748	-0.0012515	-0.0018307	0.00015833	0.003305	0.00226651	-0.0017508
-218.006	-0.0116826	-0.0061834	-0.0034021	0.00065337	-0.0035827	-0.0089114	-0.0107476
-217.806	0.00486579	-0.001137	-0.0014694	-0.0004808	0.00695291	2.4061e-05	0.00377036
-217.606	-0.0024196	-0.0014511	0.00549785	-0.0016529	0.00373089	-0.0028392	-0.0003719
-217.406	0.00735281	0.0034299	0.00380082	0.00430349	8.0229e-05	0.00144448	0.0008948
-217.206	-0.0006493	0.0071959	0.00064009	0.00194777	0.00180516	0.00089396	-0.0005383
-217.006	0.00135638	0.00242855	0.00620386	0.00576171	0.00292638	0.00363347	0.00407746
-216.806	0.001208	0.0030004	-0.0004099	0.00676714	0.00374703	0.00734104	0.00824934
-216.606	0.00327295	0.00603744	0.00684206	0.00562756	0.00690206	0.0015024	0.00851572
-216.406	-0.0034295	-0.008038	-0.001198	-0.0014616	0.00028326	0.00071106	-0.0020089
-216.206	0.0006538	0.00365511	0.00102186	0.00424997	0.00461474	-0.0027581	0.00449986
-216.006	-0.0018786	0.00269963	0.00138998	-0.0013478	-0.0032318	-0.0012378	0.00272914
-215.806	-0.0032644	0.00155146	0.00112557	0.00046502	-0.0059253	-0.0014562	0.0040252
-215.606	-0.0042026	0.00102778	0.00011256	-0.0021724	0.00071545	0.00039589	-0.0011238
-215.406	0.00606188	0.00479293	0.00382651	0.0064329	0.0045634	0.0018421	0.00314249
-215.206	0.0012785	0.00152915	-0.0030984	0.0084402	0.00385163	-0.0018342	-0.0024231
-215.006	-0.0025465	0.00128014	-0.0118832	-0.0005584	0.00028692	0.00124688	-0.005637
-214.806	0.010007	0.00448252	0.00444026	0.00292357	0.00272619	0.00475418	0.00513553
-214.606	-0.0102412	-0.0051641	-0.0091294	-0.0045642	-0.0018513	-0.0085459	-0.0022308
-214.406	0.00334967	0.00524934	0.00592051	0.00671557	-0.0002948	0.00423571	0.00156024
-214.206	0.00501656	0.0021512	-0.0023722	0.00141397	-0.0004459	-0.0031941	0.00083156
-214.006	-0.0031603	-0.0064572	-0.0032414	-0.0062838	-0.0021608	-0.0018436	-0.0070515
-213.806	0.00277998	-0.0045475	-0.0004768	0.00357385	5.7819e-05	0.0014627	0.00342982
-213.606	-0.0005656	-0.000941	-0.0014435	-0.0001958	-0.0063102	-0.0050941	-0.0006419
-213.406	0.00071368	0.00793801	0.00526941	0.00561328	0.00124695	0.00575617	0.00314013
-213.206	-0.008816	-0.0007181	0.00121569	-0.0020152	0.00107447	-0.0021787	-0.0010493
-213.006	0.00640081	0.006992	0.00834475	0.0129401	0.00833172	0.00867457	0.00771707
-212.806	0.00262067	0.00060512	0.00161367	0.00733159	-0.0003856	-0.0016597	-0.001682
-212.606	0.00117044	0.0046427	0.00852418	0.00129699	0.00129541	0.00076175	-0.0024785
-212.406	0.00495063	0.00508398	0.00318184	-0.0023726	-0.0002619	0.00057156	0.00542252
-212.206	0.00443541	0.00462785	-0.002387	-0.0032445	-0.0051122	0.00311068	0.0048292
-212.006	0.00137813	0.00276068	0.00163323	0.00133838	0.00126818	0.00072405	-0.0019911
-211.806	0.00514077	0.00623224	0.00119252	0.00914201	0.00661903	0.0103395	-0.0008107
-211.606	-0.0014329	-0.0044248	-0.0006595	-0.0001101	0.00610173	-0.0033871	-0.0025004
-211.406	-0.004192	-0.0017877	-0.003269	-0.0041511	0.0041614	-0.0050111	-0.0043185
-211.206	-0.0033876	0.00236145	0.00143726	0.0004978	0.00611536	-0.0023141	0.00436418
-211.006	0.00127242	-0.0042835	-0.0020897	0.0044585	-0.0040017	-0.0019712	-0.0008816
-210.806	0.00309748	-0.0020494	0.00274774	0.00401196	0.00114952	0.00067754	-0.0002928
-210.606	0.00027387	0.00568518	0.00104677	0.00449722	0.00822802	0.00361517	0.00180523
-210.406	-0.0077775	0.00123539	-0.0004372	0.00154639	0.00088716	-0.0063021	0.00238419
-210.206	0.00410383	0.00766533	0.0103724	0.00359234	0.00371263	0.00650718	0.00098013
-210.006	0.00180137	0.0101399	0.00289404	0.0041162	-0.0029446	4.2911e-05	-0.0033918
-209.806	0.00264283	-0.0006914	0.00112215	-0.0030978	0.00158353	-0.0012969	-0.0007189
-209.606	-0.0006846	1.0624e-05	0.0010021	0.00087739	0.00118989	-0.0034394	-0.0019957
-209.406	0.00883471	0.00621336	0.00729545	0.00607921	0.00839343	0.00423214	0.00247729
-209.206	0.00566423	0.00388649	-0.0047294	0.00015137	0.002525	0.0124635	0.00315683
-209.006	0.0115415	0.00055277	0.0020401	0.00603984	0.006557	0.00348481	0.00459624
-208.806	-0.0018881	0.00528006	-0.0065798	0.0015927	0.00057701	-0.0030401	-0.0074845
-208.606	-0.0045239	-0.0071487	-0.0054445	-0.0086448	-0.0026442	-0.0079821	-0.0055558
-208.406	0.00609538	0.00187106	0.00128342	0.00818753	0.00030953	0.0006122	0.00413736
-208.206	0.00140155	-0.0011453	-0.0018042	0.00362136	-0.0008783	-0.0035087	2.0459e-05
-208.006	0.00379853	0.00252856	0.00543418	0.00473125	0.00272876	0.00193498	-0.004617
-207.806	0.00631777	0.00480802	-0.0018968	0.00048726	-0.0017215	0.00275514	-0.0022337
-207.606	-0.0037045	0.00086734	-0.0052334	-0.001193	-0.0006508	-0.0046159	-0.006251
-207.406	0.00739106	0.00018066	-0.001811	-0.0011477	-0.0021366	-0.0004346	0.00093334
-207.206	0.0039119	0.0013064	9.0087e-05	0.00372944	0.00640589	0.00059031	0.00479833
-207.006	-0.0024551	1.5204e-05	0.00413004	0.00048833	0.0121345	0.0008963	-0.0041434
-206.806	-0.0033053	4.2174e-05	-0.0055652	0.00345676	-0.0048473	-0.002603	-0.0124421
-206.606	-0.0068486	-0.0017914	-0.0033606	0.00234133	-0.000443	-0.0113675	-0.0029865
-206.406	0.00405109	0.00719926	0.00645414	0.00620438	0.00240193	0.00201113	0.00238842
-206.206	-0.0046289	0.00039054	-0.0017135	0.00214258	-0.0060142	-0.0037486	-0.0008225
-206.006	0.005825	0.0108776	0.0032579	0.00657173	0.00793193	0.00452448	0.00084651
-205.806	-0.0024713	0.00080658	-0.0015648	0.00048645	-0.0027168	-0.0021805	0.00017717
-205.606	0.00783636	0.0048085	0.00234045	0.00383423	0.00367104	-0.0027238	-0.0013927
-205.406	5.5186e-05	-0.0005506	0.00049989	-0.0025382	-0.0019304	-0.0060846	-0.0044816
-205.206	0.00759655	0.00522543	0.00636713	0.00527111	0.00635325	-0.0008332	0.00610848
-205.006	0.00156167	0.00136909	0.00071245	-0.0013074	0.00265551	-0.0021314	-0.0003837
-204.806	0.00117352	0.00064534	-0.0013707	-0.0011769	-0.0003984	-0.0045001	0.00019342
-204.606	-0.0029622	0.0004732	-0.0027524	-0.0015331	-0.002344	0.00182411	0.00579762
-204.406	-0.0020746	0.00760972	0.00268246	0.00206228	0.00102241	0.00086662	5.1219e-05
-204.206	0.00382414	0.00299571	0.00235213	0.00500295	0.00888975	0.00785707	0.00812451
-204.006	-0.0011794	-0.0029476	0.00363577	0.00034397	0.00268725	0.00515826	0.0065635
-203.806	0.0012	-0.0038581	0.00054463	-0.0007396	-0.0038084	-0.0035335	-0.0005219
-203.606	-0.0039524	0.00192605	0.00100536	-0.0059791	0.00253926	-0.001403	-0.0082842
-203.406	0.00121116	-0.0021232	-0.0017056	-0.0026143	-0.0008193	-0.0047172	-0.0052941
-203.206	0.00558387	0.00647377	0.00379462	0.00409022	0.00554664	0.00674202	0.00351008
-203.006	-0.0047898	0.00200284	-0.0025498	-0.0049511	-0.0041846	0.00192764	0.00043777
-202.806	0.00170134	0.00388447	0.00940205	0.00654859	0.00563498	0.00458756	0.0035748
-202.606	-0.001445	-0.0019056	0.00021719	0.00617612	-0.0002521	0.00260677	0.00268665
-202.406	0.0031125	0.00200831	0.00359683	0.00945261	-0.0049296	-0.0012577	0.00010088
-202.206	0.0121373	0.00217628	0.00277958	0.0032529	-0.0004446	8.2931e-05	0.00542991
-202.006	-0.0045764	0.00039798	-0.0033867	-0.0027749	-0.0021942	0.00282913	-0.0013328
-201.806	-0.002377	0.00802748	0.00532918	0.00719007	-5.092e-05	0.00100226	0.00134568
-201.606	0.00069906	-4.668e-05	0.00021522	-0.0028192	0.00087101	0.00443389	0.00249753
-201.406	-0.0016299	-0.0001613	0.00501659	0.00489288	0.0154848	0.00319451	-0.0017497
-201.206	-0.0018409	-0.0020048	-0.0008124	-0.0035601	-0.0042783	-0.0012522	0.00284323
-201.006	-0.0028976	-0.0055921	-0.0010634	-0.0046814	0.00061472	-0.0062787	-0.005314
-200.806	-0.0023568	-0.0023545	-0.0002405	-0.0014017	-0.0045329	-0.003193	-0.0044429
-200.606	0.00498673	0.00091055	0.00509222	0.00015649	0.00158874	-0.0037393	-0.003659
-200.406	0.00193387	0.00657986	-0.0027686	0.00255708	0.00516682	-0.0001379	-0.0032237
-200.206	-0.0019136	-0.0055134	-0.003035	-0.0042554	-0.0053166	-0.0024345	-0.001039
-200.006	0.00577579	0.0052062	0.00386921	0.00223049	0.00491047	0.0056143	0.00915633
-199.806	-0.0001486	-0.0004369	-0.0035363	-0.0017548	-0.0018294	-0.0029613	-0.0033872
-199.606	-0.0026225	-0.002008	0.00228466	-0.000934	-0.0065892	-0.0093249	-0.0030599
-199.406	-0.0004429	-0.0059394	0.00277374	0.00099282	-5.119e-05	-0.0111134	-0.006088
-199.206	-0.0036479	-0.0014854	-0.0018179	-0.0020898	-0.0005781	-0.0040562	-0.0046384
-199.006	0.00236196	-0.006208	-0.0029508	-0.003923	-0.0052202	-0.0049029	-0.0049523
-198.806	-0.0022116	-0.0043941	0.00042954	-0.0033306	0.00158623	-0.0033364	0.00086547
-198.606	-0.0013447	-0.0030096	0.00040916	-0.0047085	-0.0041253	-0.0023032	-0.0025714
-198.406	-0.0023967	0.00576196	0.00301013	0.0012186	0.00216263	-0.0037696	0.00445384
-198.206	0.00260644	0.00966284	0.00414043	0.0034227	0.00446649	0.00466554	-0.0015745
-198.006	0.00222272	0.00230348	-3.258e-05	0.00382985	9.1039e-05	0.001589	0.00067166
-197.806	-0.0009377	-0.0065946	0.00087623	-0.0040048	-0.0062303	-0.00568	-0.0011953
-197.606	-0.0008326	0.00026886	0.0044992	-0.0003618	0.00080402	0.00451733	0.0018439
-197.406	-0.0037989	-0.004005	0.00094268	-0.004952	-0.003183	-0.0080525	-0.0056405
-197.206	0.00354354	0.00295273	0.00292206	0.00204522	-5.587e-05	0.00276858	0.00335275
-197.006	0.00370824	0.00524652	0.00593891	0.00111187	-0.0005859	0.00424792	0.0116861
-196.806	0.00020503	-0.0021346	-0.0025134	-0.0036602	0.00174577	-0.0003901	-0.0011744
-196.606	-0.0040262	-0.0001862	-0.0032889	0.00464978	0.00048292	0.00359006	0.00077185
-196.406	-0.0020567	-0.0063498	-0.0037516	-0.007014	-0.0072794	0.00188247	0.0003275
-196.206	0.00792712	0.00215357	0.00419108	0.0038901	0.00659013	0.00182108	-0.0005067
-196.006	-0.0031323	-0.0031722	0.00045404	0.00327079	-0.0033025	-0.001201	0.00485117
-195.806	-0.0067389	-0.0043766	-0.0055344	-0.0034206	-0.0018956	-0.0051842	-0.0008442
-195.606	-0.0002088	0.00402773	0.00071406	0.00364264	0.00367064	0.00244953	0.00645923
-195.406	0.0004057	0.00348936	-0.0020965	-0.0043243	-0.0007697	-0.0028057	-0.0004018
-195.206	0.00540117	0.0127622	0.00477268	0.0003138	0.00275968	0.00472308	0.00461455
-195.006	0.00569263	-0.0017653	0.00774269	0.00278906	0.00378816	0.00060816	0.00640069
-194.806	0.00394555	-0.0011054	0.00434284	0.00374452	0.00129348	0.00612404	-0.0043118
-194.606	0.00164852	-0.0008353	-0.0003324	-0.0022213	-0.0005869	-0.0056476	-0.0024522
-194.406	-0.0021334	-0.0006244	-0.0007752	0.00071664	0.00018389	0.00243467	0.00090523
-194.206	0.00708574	0.00419252	0.00750169	0.00208186	0.00268228	-0.0050105	0.0079865
-194.006	-0.0034322	0.00017299	0.00417359	0.0009992	-0.0008137	-0.0078789	-0.0016434
-193.806	-0.0024893	0.00021519	-0.0033845	-0.0001244	-0.0033401	-0.0051523	0.00086095
-193.606	0.0003241	0.00124994	-0.0005776	0.00535007	0.00316051	-0.0033845	0.0024371
-193.406	0.00401515	0.00886101	-0.0062521	-1.662e-05	0.00638922	-0.0018	0.00620694
-193.206	-0.0052943	-0.0008869	-0.0047757	-0.0039505	-0.000482	-0.0047409	-0.0039687
-193.006	-0.0066199	-0.0102449	-0.001634	-0.0079517	-0.0024278	-0.0150758	-0.0094372
-192.806	0.00210098	0.00205104	-0.0014215	0.00086603	0.00681787	-0.0093133	0.0045826
-192.606	0.00372178	0.0010194	0.00333917	0.00103809	0.00063139	0.00022447	0.00409866
-192.406	-0.0023778	0.00209483	-0.0004319	-0.0051516	0.00272317	-0.0026064	0.0048862
-192.206	0.00212871	-0.0046223	-0.0001264	-0.0030765	-0.0014699	-0.0055945	0.00162408
-192.006	-0.0015927	0.00124314	0.00018928	-0.0045825	0.0020239	-0.0008483	0.00315927
-191.806	0.00885272	-0.0022888	-0.0021363	0.00714239	0.00651296	-0.0017192	0.00469027
-191.606	-0.0106931	-0.0090443	-0.0076994	-0.0062142	-0.0063117	-0.002019	-0.0112417
-191.406	0.00636213	0.00617717	0.00281559	0.00147134	-0.0005595	-0.0020572	0.00740026
-191.206	-0.0017187	0.00153487	0.00092603	-0.0072876	0.00251526	0.000978	0.00389593
-191.006	-0.0046407	-0.0030299	-0.0055291	-0.0018132	-0.0083345	-0.0051149	-0.0014123
-190.806	0.00736856	0.00024796	-0.0021467	-0.000309	-0.0057856	0.00117089	-0.0012576
-190.606	-0.002452	0.00848059	0.00293689	0.00551369	0.00790756	-0.0008738	0.0041882
-190.406	-0.0030256	-0.0077753	-0.0039559	-0.0087615	0.00472486	-0.0010107	-0.0016214
-190.206	0.00256075	0.00136649	0.00015596	-0.0020262	-0.0012584	0.00322931	0.00453572
-190.006	-6.956e-05	4.1574e-05	-0.0037272	-0.002016	-0.0014924	-0.0040798	-0.0023277
-189.806	-0.0061558	-6.076e-06	-0.0059467	-0.0050521	-0.0027083	-0.0078255	-0.0043728
-189.606	-0.0030728	0.00116256	-0.0052962	1.406e-06	-0.0001451	-0.0025303	0.00454027
-189.406	0.00304085	-0.0025046	-0.0015908	0.00332608	0.00181726	-0.0061716	0.00348854
-189.206	0.00448599	0.00394038	-8.036e-05	0.00780357	0.00829361	-0.0004852	0.00031401
-189.006	-0.0005019	-0.0042516	-0.0042135	-0.0080333	-0.0048836	-0.0009782	0.00107455
-188.806	0.00248431	-0.0032509	-0.0057498	0.00087214	-0.0031634	0.00221267	-0.0002599
-188.606	-0.0038653	-0.0016272	-0.0095424	0.00393651	0.00123637	-0.0039166	-0.0031301
-188.406	0.00254635	-0.0024563	0.00538072	0.00227629	0.00057097	0.00143599	-0.0015146
-188.206	-0.0024425	-0.0026986	-0.003437	-0.00182	0.00104669	-0.0024761	-0.001306
-188.006	-0.0049038	0.00368422	0.00173746	0.00112209	0.00626927	-0.0040311	0.00119489
-187.806	-0.0045335	-0.0013603	-0.0026683	-0.0058595	-0.0033461	-0.0054505	-0.0028973
-187.606	-0.0033926	-0.0034294	-0.0025413	0.00022263	-1.567e-05	-0.0031333	-0.0001458
-187.406	0.00291911	0.00229789	0.00470497	0.00301913	0.00280096	0.00229864	-0.0004379
-187.206	-0.0102494	-0.0019739	-0.0129389	-0.0048072	-0.0069562	-0.0047229	-0.0069887
-187.006	-0.0020532	-0.0022068	-0.0029015	-0.0057511	-0.0003466	-0.0077431	-0.0019338
-186.806	-0.0003337	0.00992446	0.00188077	0.00544692	0.00199824	-0.0005498	0.00144295
-186.606	0.00694617	0.0110946	0.00275435	0.00012158	0.00260372	0.00558506	0.0127861
-186.406	8.9896e-05	-0.0008847	-0.0016021	-0.002976	-0.0003719	-0.0044177	-0.0036541
-186.206	0.00550303	0.00014493	-0.0039609	-0.0004724	-0.0029281	0.0028481	-0.0004915
-186.006	0.00149289	0.00035357	0.0021517	0.0072696	-0.0014012	0.00707808	0.00020519
-185.806	0.00151486	-0.002581	-0.003642	-0.0038875	0.0027976	-0.0051837	-0.0013702
-185.606	-0.002677	-0.003946	-0.001939	-0.0027445	0.000254	-0.0040299	0.0017403
-185.406	0.00050905	0.0119081	0.00679702	0.00249326	0.00808765	0.00729815	0.00613163
-185.206	0.00233959	-0.0034111	-0.0003196	-0.0010162	0.00481241	0.00243996	0.00384954
-185.006	0.00047306	0.00495628	-0.0002022	-0.0045196	0.00764826	-0.0020939	0.00114584
-184.806	0.00560708	0.00034425	0.0010975	-0.0012855	0.00344491	0.00198265	0.00450512
-184.606	0.00381129	-0.0038994	0.00256203	-5.853e-05	-0.0008151	-0.0001403	0.00419541
-184.406	0.00191527	-0.0071352	-0.0064808	-0.0027494	-0.004422	-0.0091039	-0.0041319
-184.206	0.00102799	-0.0002573	-0.0029298	-0.000268	0.00336903	-0.0016951	0.00125041
-184.006	0.00011648	-0.0028536	-0.0054193	0.00314659	-0.0052811	-0.0020663	-0.0011728
-183.806	-0.004055	-0.0070575	-0.0035731	-0.0019104	0.00031045	0.0015179	0.00141303
-183.606	0.00214706	0.00165352	-0.0028311	-0.0041171	9.3919e-05	0.00399946	0.00134571
-183.406	-0.0014149	0.00466479	-0.001243	-0.0004025	0.00330343	0.00693809	0.00363719
-183.206	-0.0019547	0.00094474	-0.0066868	-0.0059934	-0.0020314	-0.0016642	-0.0003777
-183.006	-0.0003139	-0.0022078	-0.005022	6.2736e-05	-0.0027435	3.9481e-05	0.00025661
-182.806	-0.0009003	-0.0006997	-0.0088542	-0.0055884	-0.0053051	-0.0041858	-0.0026069
-182.606	0.00178908	-0.0041984	-0.0011321	0.00025084	0.00094845	-0.0031291	0.0022371
-182.406	-0.0019329	-0.0031514	-0.0024013	-0.0040717	-0.0015415	-0.0048042	0.00179349
-182.206	-0.0027338	-0.0018049	-0.0068673	-0.0044417	0.00129972	-0.0048249	-9.6e-05
-182.006	0.00181801	0.0078844	-0.0040854	0.00322108	0.00614075	0.00168999	0.00516622
-181.806	-8.736e-05	0.00182428	0.00211715	-0.0032722	-0.0013071	0.0033834	-0.0006027
-181.606	0.0102489	0.00885434	-0.003798	0.0007646	0.00205554	0.00251006	0.00440737
-181.406	0.0003914	0.00117483	-0.002009	0.0027836	0.0024508	0.00368238	0.00055552
-181.206	0.00067153	0.00104364	-0.0037397	-0.0003227	0.00227905	-0.0014657	0.00053297
-181.006	0.00772178	0.00848429	0.00414189	0.00903213	0.00413751	0.0153838	0.00377577
-180.806	-0.0035361	0.00372904	-0.00214	-0.0050801	-0.0061869	-0.0017303	-0.0020937
-180.606	0.00293226	0.00164609	0.00313814	-0.0011676	-0.0003203	-0.0038373	-0.0014836
-180.406	-0.0073472	-0.0026834	-0.0058684	-0.0062932	-0.0039141	-0.0079436	-0.0028314
-180.206	-0.0024039	0.00613538	-0.0023553	-0.0011755	0.00247721	-0.0011443	0.00349553
-180.006	0.00136234	-0.0025455	-0.0040163	-0.0012614	0.00071524	0.00041574	0.00223667
-179.806	0.00421438	0.0102871	0.00526203	0.00424633	0.011308	0.0107022	0.00712057
-179.606	0.00244826	-0.0036386	-0.0019927	-0.0040216	-0.000137	-0.0043634	-0.0002269
-179.406	0.00745715	0.00504504	-0.0006126	0.00382813	0.00139141	-0.0003316	0.00295232
-179.206	0.00153888	0.00325559	-0.0052971	-0.001132	0.0023407	0.00364834	-0.0039864
-179.006	0.00094511	0.00021571	0.00507415	0.00528062	-0.006853	0.00591338	0.0016438
-178.806	0.00207357	-0.0076073	-0.0025225	7.0126e-05	-0.0015988	-0.0051599	-0.0032922
-178.606	-0.0037321	-0.0065384	-0.0047809	-0.0027762	-0.0025962	-0.0052125	3.5819e-05
-178.406	0.00315211	0.00367165	-0.0045454	0.00332025	0.00023378	0.00617324	0.0009553
-178.206	0.00184082	0.00386762	0.00665924	-0.0035039	0.00408284	0.00531774	0.00335692
-178.006	-0.0103578	0.00033935	-0.0087404	-0.0088693	-0.0050325	-0.0065069	-0.0077202
-177.806	-0.0036308	-0.0030511	-0.0073321	-0.0038508	-0.0110624	0.00176715	-0.0020106
-177.606	0.00052381	-0.0039144	-0.0029483	-0.0052089	-0.0045388	-0.0034827	-0.0028525
-177.406	-0.0074029	-0.0061486	-0.0101523	-0.005511	-0.0090438	-0.0005936	-0.0100038
-177.206	0.00118695	0.00016393	-0.0025437	0.00183415	-0.0037222	0.00335644	4.1579e-05
-177.006	-0.0017209	-0.0002405	-0.0020398	-0.0036763	0.00591258	0.00921535	0.00366776
-176.806	-0.0007631	0.00144253	0.00065123	-0.0017068	0.0019666	0.0061053	0.00093417
-176.606	0.00735275	0.0007152	0.00164526	0.00414538	0.00067176	0.00191958	-0.0019035
-176.406	0.00205309	0.00353107	-0.0011475	0.00085563	-0.0035264	-0.0053497	-0.0024689
-176.206	0.00872465	0.00461401	0.00421778	-0.0001267	0.0011576	0.00288098	0.00805225
-176.006	0.00310356	-0.0003936	0.00047976	0.00498578	0.00688808	0.002286	0.00514242
-175.806	0.00463433	0.00451995	-0.001314	0.00781576	0.0034438	0.00457181	0.00956789
-175.606	0.00984644	0.0133598	0.00770214	0.00266358	0.0035704	0.0104838	0.00582723
-175.406	0.00762382	0.0020262	0.00280295	0.00167953	0.00548423	0.00391513	0.00103648
-175.206	0.00043123	0.00076802	-0.0031444	0.00075291	0.00718092	-0.002675	0.0005734
-175.006	-0.0051165	-0.0066238	-0.0049433	-0.0062537	-0.0016204	-0.002342	-0.0091137
-174.806	0.0008447	-0.0053669	-0.0061903	-0.001624	-0.0042738	-0.0046539	-0.0018662
-174.606	-0.0002383	-0.0009206	-0.0022445	-0.0017936	0.00496718	0.00100176	-0.0018463
-174.406	0.00023838	-0.0031371	-0.0047534	-0.0019824	0.00053966	-0.0049267	-0.001791
-174.206	0.00054927	-0.0014816	-0.0049904	0.00170076	0.00730795	0.00082987	-0.0028596
-174.006	0.00499768	0.00318447	0.00077821	-0.0015722	0.00229959	0.00345525	-0.0011561
-173.806	0.00211791	0.00165458	0.00583838	0.00444946	0.00490749	0.00176947	0.00286888
-173.606	0.00565705	0.00390444	-0.0050528	0.00136323	0.00312558	0.00285973	-0.0025749
-173.406	0.0015071	-0.0041253	-0.002395	-0.003142	-0.0013938	-0.001218	-0.000327
-173.206	0.0065357	0.0095528	-5.149e-05	-8.462e-05	0.00646662	0.0047948	0.00425552
-173.006	-0.0023472	-0.0002958	-0.0025394	-0.0017118	-0.00134	0.00017071	-0.0035064
-172.806	0.00344684	0.00331899	0.00443504	0.003382	0.00423699	-0.0009513	0.00887695
-172.606	-0.001021	0.00261744	-0.0001726	-0.0013464	0.00551149	-0.0028185	0.00376917
-172.406	-0.0031374	0.00186709	-0.0029426	-0.0058671	-0.0043656	-0.0011942	0.00282728
-172.206	-0.0024749	-0.0040952	-0.0059261	-0.0120556	0.00012717	0.00101491	-0.0001678
-172.006	0.00136107	-0.0015228	-0.0084535	-0.0025779	0.00451986	-0.0066222	-0.0026974
-171.806	0.00113284	-0.0013598	-0.0005818	-1.276e-05	0.00478299	0.0054074	-0.0002021
-171.606	0.0026202	-0.004115	-0.0089155	0.0006473	-0.0036944	-0.0041527	0.00262851
-171.406	-0.0008623	-0.0019719	-0.0052664	-0.005416	-0.0017188	-0.0036337	0.00497842
-171.206	0.00301694	0.00260032	-0.0013884	0.00351907	0.00406379	0.00164729	0.00341118
-171.006	0.0034076	0.0106945	0.00273067	0.00376222	0.00750983	0.0115973	0.00140436
-170.806	0.00725371	0.00102156	-0.0035465	0.00402022	0.00595781	0.0053337	0.00065721
-170.606	-0.0029224	0.0013585	-0.0060936	-0.0047455	-0.0070809	-0.0030854	-0.0040697
-170.406	0.000945	-0.0027939	0.00214316	-0.0030015	0.00329115	0.00446653	-0.004556
-170.206	0.00030789	0.00502394	0.00181701	-0.0005881	0.000295	0.00026426	-0.0017697
-170.006	0.00102004	-0.0045702	-0.004778	-0.0036473	-0.0036332	0.00265095	-0.0021868
-169.806	-0.0002521	-0.0021067	-0.0057893	-0.0040637	0.00105809	-0.0036617	-0.0044835
-169.606	-0.0019815	0.00072292	-0.0072995	-0.0092794	-0.0072888	-0.0006839	-0.0094876
-169.406	0.00777971	-0.0020587	-0.0002974	-0.0040211	0.00199716	-0.0007485	0.00115428
-169.206	-0.0026543	-0.0082109	-0.0079734	-0.0065737	-0.0039339	-0.0048799	-0.0044354
-169.006	-0.0028939	0.0017319	-0.0051479	-0.000552	0.00166792	-0.003801	0.00068254
-168.806	-0.0007269	-0.0031221	0.00033253	-0.0036785	-0.0025724	-0.0011503	-0.0041733
-168.606	0.00093023	-0.0046058	0.00048468	0.00362151	-0.0008671	0.00058733	-0.0049308
-168.406	0.00109745	-0.0007543	0.00043299	0.00117417	-0.0004528	-0.0005404	0.00378171
-168.206	-0.0003463	-0.0042166	0.00228012	0.00175469	0.00473859	-0.000584	0.00493911
-168.006	-2.234e-06	-0.0043138	-0.0075789	-0.0030008	-0.0117085	-0.0054617	-0.0074915
-167.806	0.00621708	0.00574965	0.00494492	0.00014602	0.00559748	0.00154197	0.00255812
-167.606	0.00325111	-0.0001788	0.00074309	-0.0005557	0.00461088	-0.0021507	-0.0005786
-167.406	-0.0056121	0.00142302	-0.0059007	-0.005555	0.00338753	-0.0028575	-0.004476
-167.206	0.00085772	-0.0024721	-0.0061988	-0.0008289	-0.0035768	-0.0002435	-0.0039373
-167.006	-0.0058437	-0.0051578	-0.0058057	-0.0073392	-0.005195	-0.0017307	-0.0063157
-166.806	-0.0008925	-0.0014333	-0.0109828	-0.0054437	0.00158712	-0.001952	-0.0044396
-166.606	0.0101455	0.00547662	0.00353576	0.00317309	0.0104205	0.00750207	0.00676261
-166.406	-0.0006038	-0.0061839	-0.0083936	-0.0012919	0.00194418	0.00063884	0.00063361
-166.206	0.00510846	0.00586917	-0.0039695	0.00161742	0.00250946	-0.0017135	0.00452734
-166.006	-0.0034929	-0.0049082	0.00339926	-0.0006445	0.0019723	-6.494e-05	-0.0021687
-165.806	0.0009574	0.00082571	-0.0001654	-0.0022442	-0.0017711	6.331e-06	-0.003959
-165.606	-0.0053584	-0.0012001	-0.0121954	-0.0037349	-0.0059048	-0.0025447	-0.0069362
-165.406	0.005747	0.00331617	-0.0014938	-0.0016762	-0.005228	-0.0029362	0.00368937
-165.206	0.00233922	0.00374238	-0.0007843	0.0013635	0.0015388	-0.001324	0.00325319
-165.006	-0.0021975	-0.0005202	-0.0020676	-0.0011609	-0.0089536	9.2211e-05	0.00270144
-164.806	-0.0090075	-0.0039309	-0.0098204	-0.0076393	-0.007518	-0.0037986	-0.0107028
-164.606	0.00793524	0.00507078	0.00165017	0.00813737	0.00727174	-0.0006999	0.00657912
-164.406	-0.0025919	-0.0056759	-0.0031597	-0.0028114	-0.002848	-0.0032173	-0.0025601
-164.206	-0.0056175	-0.0002436	-0.0026294	-0.0051501	0.00090098	-0.0027849	-0.0001548
-164.006	-0.0050656	-0.0003493	-0.0078452	0.00042404	-0.0022206	-0.002108	-0.0098405
-163.806	-0.0053712	-0.0008383	-0.000333	-0.0021002	-0.0018607	-0.0003637	-0.0062801
-163.606	-0.0014683	-0.0030959	-0.005351	-7.568e-05	0.00339525	0.00350562	0.00053768
-163.406	0.00140812	-0.0004787	-0.0096624	-0.0074613	-0.0013193	-0.004998	-0.0038738
-163.206	-0.0038014	0.00109921	-0.0098532	-0.0105293	-0.0043386	-0.0026573	-0.0058821
-163.006	0.00713012	0.00487139	0.00260188	0.00728779	0.00321061	0.00574563	0.0038083
-162.806	0.006449	0.00608342	0.00103645	0.00484048	0.00528229	0.00445872	0.00067247
-162.606	-0.0004213	-0.0017341	-0.0073665	-0.0037495	-0.0030621	-0.0024503	0.00278984
-162.406	0.00538286	0.00120926	-0.0004373	-0.0051474	0.00411775	0.00065674	0.00354047
-162.206	-0.0047115	0.00089279	-0.0045358	-0.0017936	-0.0008808	-0.0022776	0.00363339
-162.006	0.00722856	0.00178608	0.00136764	0.00553078	0.00798782	0.0023351	0.00341223
-161.806	0.00419503	0.00678761	-0.0055906	0.0012187	0.00281343	0.00218249	-0.0017841
-161.606	0.00513671	0.00017973	0.00042788	0.00417103	-0.0003254	0.00451153	0.0036557
-161.406	-0.0100547	0.00166235	-0.0061041	-0.0068008	-0.0070637	-0.0107298	0.00164159
-161.206	0.00027141	0.00370716	-0.0033824	0.00257151	-0.006534	0.00107958	-0.0018326
-161.006	-0.0055635	-0.0050583	-0.0052542	-0.007341	1.0819e-05	-0.0026227	-0.0048289
-160.806	0.00093752	-0.0006624	-0.0022203	-0.0073126	-0.0012548	-0.0007744	-0.0036762
-160.606	-0.0115174	-0.0101762	-0.0072698	-0.0069771	-0.0038907	-0.0077876	-0.0007365
-160.406	0.00402555	-0.0003731	-0.0016722	0.00105236	0.00771672	0.0096883	0.00481674
-160.206	0.00068164	-0.001816	-0.0080411	-0.0033145	-0.0044282	-0.0011226	-0.0018957
-160.006	1.1536e-05	-0.0004769	-0.0053493	-0.00462	0.00195876	0.00363778	0.0026526
-159.806	0.0006877	0.00182609	0.00339417	0.00700507	0.00493298	0.00993561	0.00801983
-159.606	-0.0010493	0.001768	-0.0014602	-0.0034012	-0.0051222	0.00320705	-0.001686
-159.406	0.00501235	-6.809e-05	-0.0012631	-0.0033388	0.00028825	-0.0016309	0.00061062
-159.206	-9.952e-05	-0.00511	-0.0055976	-0.0081742	-0.00514	-0.0046497	0.00293915
-159.006	-0.0085059	-0.0053829	-0.0126133	-0.0149525	-0.0039368	-0.0086984	-0.0077678
-158.806	0.00216013	0.00177238	-0.0083897	0.00091267	-0.0004507	0.00138977	-0.0044837
-158.606	0.00364953	0.00268295	0.00029169	0.00322208	0.00719469	-0.0055377	0.00200346
-158.406	0.00243099	-0.0001309	-0.0034668	-0.0003575	-0.0002733	0.00321261	-0.0006225
-158.206	0.00243779	0.00776249	0.00033385	-0.0016062	0.00394665	0.0047966	0.0023008
-158.006	-0.0061602	0.00267131	-0.0044939	-0.0068848	0.00355676	0.00266619	-0.0007791
-157.806	-0.0029826	-0.0019341	-0.0101857	-0.0062318	-0.0014234	-0.004834	-0.0035074
-157.606	0.00050301	-0.003102	-0.0049548	-0.0057928	-0.0011735	-0.0033537	-0.0056238
-157.406	-0.0053316	-0.0002079	-0.0027346	-0.0069639	0.0018629	-0.0016092	-0.0048735
-157.206	-0.0019994	-0.001873	-0.0076597	-0.0104486	-0.0016523	-0.0022191	0.0006832
-157.006	-0.0035779	0.00357674	-0.0056355	-0.0021284	0.00205037	-0.0054127	-0.0014265
-156.806	-0.0037917	0.00226198	-0.0018712	0.00027354	-0.0012386	0.00078715	-0.0040817
-156.606	-0.00414	-0.0065767	-0.0033304	-0.0135183	0.003593	0.00316236	-0.0009254
-156.406	0.00132531	3.0244e-05	-0.0054734	-0.0010201	0.00241404	-0.0007362	-0.0022261
-156.206	0.00326585	0.00158353	-0.003351	-0.0032101	-0.0014035	-0.0038156	-0.0037282
-156.006	0.00108612	0.00374534	0.00121683	0.00131732	0.00040279	0.00110909	6.6729e-05
-155.806	-0.0016299	-0.002481	-0.0041512	-0.0057371	-0.0005143	-0.0041417	0.00256319
-155.606	0.00220031	0.00038484	-0.003125	-0.0018524	-0.003481	-0.0015571	0.0009149
-155.406	-0.0022737	-0.0039731	-0.0069218	-0.0036717	-0.0105002	-0.0059315	-0.0066772
-155.206	0.00223146	-0.0003166	-0.0030072	-0.0009113	-0.0037196	0.00143829	-0.0017952
-155.006	-3.51e-05	0.00081364	-0.0040295	0.00211392	0.00494844	-0.0007325	0.00626302
-154.806	-0.0042225	-0.0046479	-0.0089633	-0.010804	-0.0051988	-0.0065913	-0.0031488
-154.606	-0.0016088	-0.004629	-0.0133434	-0.0096726	-0.0062452	-0.0076128	-0.0095071
-154.406	-0.0006927	0.00076856	-0.0055996	-0.0007255	-0.0010527	0.0026642	0.0021884
-154.206	-0.0007736	0.00095968	-0.0061576	-0.0046707	-0.0011562	-0.0016193	-0.0031353
-154.006	0.00142079	-0.0019679	-0.0101708	-0.0007663	-0.0026478	0.00234529	-0.0028845
-153.806	-6.901e-05	0.00183571	-7.409e-05	0.00230672	-0.0015485	0.00494458	0.00319286
-153.606	-0.0038686	-0.0066293	-0.0086594	-0.0029448	-0.0038019	-0.0058988	-0.0027911
-153.406	0.00067887	0.00188271	-0.0075003	-0.0018275	-0.0013501	-0.0012156	-7.222e-05
-153.206	-0.0048236	-0.0013577	-0.0015934	-0.0002986	-0.004131	0.0036204	0.00408082
-153.006	-0.0027977	0.00054095	-0.0101141	-0.0029905	0.00012134	-0.0020576	0.004061
-152.806	0.00419123	-0.0005645	-0.0062957	-0.0051968	-0.0007647	-0.0020525	-0.00047
-152.606	0.00020314	0.00612037	0.00194311	-9.97e-05	0.00446019	0.00424435	0.00014882
-152.406	-0.0053065	-0.001241	-0.0003029	-0.0055779	0.00132874	0.00149725	0.00379823
-152.206	-0.0050401	-0.0041393	-0.0073732	-0.0033752	-0.0028278	-0.0004087	-0.0046757
-152.006	-0.0005028	0.00556924	-0.0038399	0.00037905	-0.0004057	-0.0002994	-0.0052372
-151.806	-0.0013161	0.00352683	-0.0066523	0.00319084	-0.0018807	-0.0033746	0.00069246
-151.606	0.00331463	0.00331896	-0.0079839	-0.002333	0.00163302	-0.0011062	0.00789119
-151.406	0.00207743	0.00267748	0.00029377	-0.002554	0.004774	0.00226195	0.00279049
-151.206	-0.0034927	-0.0035414	-0.0063532	-0.0017567	-0.0067619	-0.0015609	0.00029371
-151.006	-0.0013964	0.00350422	-0.0047364	0.00054289	0.0018694	0.00074586	-0.0003643
-150.806	-0.0012523	-0.002003	-0.002103	-0.0055464	-0.0005215	0.00401713	-0.000763
-150.606	0.00307161	0.00010293	-0.0002676	-0.0007059	-0.002362	0.00243419	0.00267223
-150.406	-0.0067364	-0.0058012	-0.0133003	-0.0148119	-0.012671	-0.0047631	-0.0081337
-150.206	0.00349266	0.00147838	-0.0047316	-0.0010626	-0.0021696	0.00118708	0.00021797
-150.006	0.00674189	0.0116396	0.00278378	0.00624774	0.00271292	0.00787261	0.00513123
-149.806	0.0025373	0.00703895	-0.0001107	0.00102777	0.00169574	0.00285155	-0.0027711
-149.606	0.00011282	0.00019589	0.00079207	0.00218986	0.00116324	0.00282159	0.00290154
-149.406	0.000937	0.0053997	-0.00415	-0.0029771	0.00253423	0.00105006	0.00285592
-149.206	0.0032102	0.0104826	-0.0028707	-0.0009344	-0.0012905	0.00098562	0.00644188
-149.006	-0.0044362	-0.0008289	-0.0113916	-0.0128641	-0.0054862	-0.0101124	-0.0009483
-148.806	-0.0004676	0.00377325	-0.0069072	0.00031162	0.00806116	0.0005466	0.00244157
-148.606	-0.0021347	0.00485878	-0.0055191	-0.0050355	-0.0028347	-0.0049161	-0.0007228
-148.406	-0.0043285	0.00562691	-0.0038108	-0.002153	-0.0034924	0.00094269	-0.0018686
-148.206	0.00321334	-0.006934	-0.0011461	-0.0003629	-0.0061818	0.0014986	-0.0008497
-148.006	0.0001855	-0.0107861	-0.008712	-0.0027042	-0.0050839	-0.0046119	-0.0035758
-147.806	-0.0028365	4.2374e-05	-0.005016	-0.0016602	-0.000812	-0.0036132	-0.0038878
-147.606	0.00230222	0.00569691	0.00021493	0.00497994	0.00742268	0.00576936	0.00202949
-147.406	-0.0063556	-0.0021349	-0.0103112	-0.0059445	-0.0038206	-0.003935	-0.0012391
-147.206	-0.0007031	0.0003988	-0.0091356	-0.0053462	-0.0081172	0.00059853	-0.005462
-147.006	-0.0057527	-0.0034438	-0.0099919	-0.0008057	0.00323485	0.00127065	-0.0024854
-146.806	-0.0093246	-0.0028077	-0.0102303	-0.0096954	0.0003869	-0.0001486	-0.0013798
-146.606	0.00341329	-0.0019932	-0.0078194	1.0206e-05	-0.0014597	0.00300276	0.00042969
-146.406	0.00132721	0.00590366	0.0010452	0.00194173	0.00018222	0.00544952	0.00474346
-146.206	0.00165259	0.00268403	-0.0075674	-0.0018415	-0.0086951	0.00309625	0.00264066
-146.006	-0.0011843	0.00253919	-0.0053575	-0.0028916	-0.0065572	1.7951e-05	0.00084412
-145.806	-0.0073724	0.00301642	0.00184175	0.00029708	0.00304838	0.00535665	-0.0001783
-145.606	-0.0057418	0.00285467	-0.0073533	-0.0053646	-0.0003502	0.00507758	-0.0031397
-145.406	0.00086718	-0.0020499	-0.0025009	-0.0029725	0.00101469	0.00017014	0.00064368
-145.206	-0.00228	-0.0023579	-0.0102335	-0.0048703	-0.0018831	-0.0008272	0.0040652
-145.006	-0.0021172	-0.0040107	-0.0051819	-0.0112514	-0.0050062	-0.0034211	0.00026849
-144.806	-0.0061162	-0.0007275	-0.0105677	-0.002057	0.00021841	-0.0059579	0.00104506
-144.606	0.00657035	0.00331983	-0.0050182	0.00177232	0.00510112	0.00371356	0.00055867
-144.406	0.00230165	-0.0017172	-0.0035259	0.00259378	-0.0068598	0.00051447	-0.0001836
-144.206	0.00580957	0.00609126	0.00215123	-0.0022741	0.00334678	-0.0007495	0.00352317
-144.006	0.00912883	0.00666316	0.00018143	-0.0033716	0.012217	0.00403238	0.00415194
-143.806	-0.0025609	-0.0025847	-0.0147508	-0.0062857	-0.0004629	-0.0021078	-0.0036929
-143.606	-0.009755	-0.0001865	-0.0083845	-0.0107601	-0.0068407	-0.005323	0.00669655
-143.406	-0.0112732	0.00047028	-0.0131016	-0.0051938	-0.0038923	-0.0080525	-0.0057501
-143.206	-0.0033183	0.00290444	-0.0011736	0.00626597	0.00895546	0.00561621	0.00091017
-143.006	0.00349071	0.00520086	-0.0035693	0.00548867	0.00310396	0.00699882	0.00551739
-142.806	0.00733746	0.00279527	0.00143292	-0.0016075	-0.0013907	0.00634238	0.00736705
-142.606	0.00275731	0.00336392	0.0003894	0.0048417	0.00199242	-0.0014823	0.00582252
-142.406	0.00020904	-0.0016937	-0.004806	-0.0038957	0.00110662	-0.0047436	-0.0038535
-142.206	-0.0040992	0.00311384	-0.0092397	-0.0004527	0.00219342	0.0052384	-0.0026502
-142.006	0.00023266	-0.002223	-0.0088305	-0.0010001	0.000231	0.00700786	0.00136998
-141.806	0.0014317	0.00163151	-0.0061705	-0.0036824	0.00257166	0.00303737	0.00307469
-141.606	0.00954348	0.00494709	-0.0016381	-0.0009787	0.0037306	0.00524789	0.00081789
-141.406	-0.0005346	0.005082	-0.0072538	-0.0025932	-0.0016386	0.00288662	0.00391866
-141.206	0.00632076	0.0100122	0.00647039	0.00999463	0.010763	0.0040995	0.0139422
-141.006	-3.278e-05	-0.004864	-0.0094302	-0.0053388	-0.0044296	-0.0028721	-0.0027906
-140.806	-0.0064213	-0.0046316	-0.0098231	-0.0143449	-0.0066617	-0.0094146	-0.0037425
-140.606	-0.0056512	-0.0084564	-0.0139844	-0.006425	-0.0088712	-0.0085598	-0.0121509
-140.406	0.00696277	0.00674482	-0.0066406	0.00468879	0.00812374	0.0038016	0.00267686
-140.206	0.00413509	0.00105214	-0.0031955	0.00131382	0.00521088	-0.0035255	-0.0030978
-140.006	-0.0010593	0.00308591	-0.0074084	0.00104035	-0.0008578	0.00071222	0.00036091
-139.806	0.00224426	0.00046348	-0.0020053	-0.0008777	0.00201654	-0.0031884	0.00375069
-139.606	0.00173736	0.00175528	-0.0094881	-0.0068079	0.00084124	-0.0045779	-0.0028988
-139.406	0.00729528	0.00556502	-0.0030079	0.0068055	-0.0008899	0.00263709	0.00336251
-139.206	0.0061243	0.0029589	-0.0012187	0.00499531	0.00446781	0.00547628	0.005899
-139.006	0.00114648	0.00572336	-0.0087725	-0.0005468	0.00356724	0.00106455	-0.0029939
-138.806	-0.0046131	0.0037204	-0.0011702	-0.0076742	-0.012942	0.00135351	0.00103249
-138.606	0.00260037	0.00300726	-0.0030897	-0.0045508	0.00029212	0.00025408	0.00017118
-138.406	3.0806e-05	-0.0044124	-0.0053894	-0.0096035	-0.0009953	-0.0039115	-0.0039472
-138.206	-0.0002018	-0.0021573	-0.0023847	-0.0054545	-0.0026571	-0.000606	-0.0078437
-138.006	0.00499058	0.00168616	0.00046967	-0.0044936	0.0024624	-0.0014631	0.00367226
-137.806	0.00080531	-0.0030844	-0.0026726	-0.0053995	-0.0023045	-0.0004265	0.00231028
-137.606	4.4136e-05	0.0011827	-0.0053679	0.00200513	-0.0024016	-0.0057481	0.00197206
-137.406	0.00076362	0.00337989	-0.0001027	-0.0006947	0.00333295	0.00232163	0.00263576
-137.206	0.0028638	0.00036221	-0.0052465	-0.0040398	0.00634185	0.00236875	0.00482874
-137.006	-0.0039844	0.00523037	-0.0035723	-0.0054308	-0.002235	0.00064606	0.00080987
-136.806	-0.0017153	-0.0008438	-0.0023709	-0.0062586	0.00101318	0.0021343	0.00141775
-136.606	-0.0031208	-0.0001564	-0.0109315	-0.0072573	0.00151467	-0.0063595	-0.0104199
-136.406	-0.005292	-0.0032595	-0.0075408	-0.005926	0.0002307	-0.0093817	-0.0086109
-136.206	-0.0008047	0.00049364	-0.0112174	-0.0090391	-0.006781	-0.0031648	0.00018971
-136.006	0.00286061	0.00401613	-0.0047576	0.0021411	0.0102077	0.00318633	0.00268643
-135.806	0.00139938	0.00606227	-0.0019609	3.9306e-05	-0.0035325	-0.0018072	0.00267786
-135.606	-0.0008141	0.00379422	0.00125786	-0.0020114	0.00760505	0.00119907	0.00624433
-135.406	0.00670447	0.00163591	0.00112459	-0.003209	0.00350853	0.00394927	0.00484143
-135.206	-0.0006267	0.00521616	-0.0076685	-0.0073121	0.00016634	0.00086741	-0.0033717
-135.006	0.0038917	0.00624271	-0.0020628	-0.0020247	0.00251499	-0.0051843	0.00529385
-134.806	0.0037177	0.0100232	-0.0018138	-0.0099972	0.0018074	0.00133526	-0.0022242
-134.606	-0.0041553	0.00454478	-0.0039377	-0.0036423	-0.0077351	-0.0011988	-0.0048157
-134.406	0.00114242	0.00305601	-0.0009426	0.00078535	0.00106999	0.00275285	0.00143435
-134.206	-0.0041283	-0.0067828	-0.0063074	-0.009066	-0.0077077	-0.0042433	-0.0067416
-134.006	-0.0019048	-0.0082555	-0.0025895	-0.0109678	0.00249176	-0.002047	0.00035561
-133.806	-0.0008214	0.00227772	0.00166534	-0.0018382	0.00126682	0.00035466	0.00392563
-133.606	-0.0015091	-0.0065556	-0.0009062	-0.0058017	-0.0072396	-0.0073137	-0.0053844
-133.406	-0.0014909	0.00539597	-0.0049602	-0.0001667	-0.0049595	-0.0019135	-0.0016145
-133.206	0.00170353	0.00749447	0.00650802	0.00228317	0.00168517	0.00034079	0.00440054
-133.006	-0.0096104	0.00187465	-0.0075892	-0.0064513	-0.0043071	-0.0003519	0.00145673
-132.806	-0.0042875	-0.0048765	-0.0104974	-0.0036832	-0.0015038	-0.0031076	-0.0057195
-132.606	-0.0053583	-0.0030104	-0.0066974	-0.004019	-0.0036967	-0.0005451	0.00239229
-132.406	0.00131695	0.00599376	-0.0018424	-0.003627	-0.0020274	0.00143884	0.00716328
-132.206	0.0020243	0.0111042	0.00180977	0.00119427	0.00185177	0.00107478	0.0040204
-132.006	0.00737896	0.00385933	0.00157692	0.00677884	0.00326139	0.0055755	0.00529903
-131.806	0.00571825	0.0104688	0.00174391	0.00329223	0.0072562	0.0069963	0.00614951
-131.606	0.0083961	-0.0015358	-0.0069367	-0.0014578	0.00133505	0.00245271	-0.0018689
-131.406	-0.0033555	0.00015493	-0.0008662	-0.0055861	0.00073882	-0.0046075	-0.0003153
-131.206	0.00116271	0.00496542	-0.0004863	-0.0031736	0.00388865	-0.0029413	0.00214641
-131.006	-0.0029094	-0.0042266	-0.0098928	-0.0095069	-0.003953	-0.0030066	-0.0028301
-130.806	-0.0009971	0.00158521	-0.0009016	-0.0059194	-0.0070371	0.00650737	-0.003088
-130.606	-0.0037927	0.00401617	-0.0024316	0.00058535	-0.0003937	0.0048745	0.00451428
-130.406	0.00147112	0.00191589	-0.0083298	-0.0084477	-0.0050321	-0.0082076	-0.0065556
-130.206	-0.0004494	0.00242549	-0.0071287	-0.0030735	-0.0047111	0.00436004	-0.0040199
-130.006	-0.0012294	0.00483317	-0.0068513	0.00127183	-0.0042237	-0.0061078	-0.0032728
-129.806	0.00913534	0.00487353	-0.0013141	0.00054887	0.00234705	0.00120865	-0.0010536
-129.606	0.008764	0.00739068	0.00521862	0.00269956	0.00516803	0.0111006	0.00700063
-129.406	0.00502645	0.00840529	-0.001838	0.00125407	0.00512653	0.00538992	0.00465281
-129.206	0.00135668	0.00074593	0.00236095	0.00418226	-0.0026852	0.00140175	0.00448525
-129.006	-0.0016861	0.00337781	-0.0049174	-0.0040882	0.0050884	0.00118611	-0.0010149
-128.806	0.0107187	0.00913818	0.00311733	-0.0003576	0.00287973	0.0034784	0.00166327
-128.606	0.00821912	0.00607024	-0.0010573	0.00363144	0.0026569	0.00549099	0.00700334
-128.406	0.0064724	0.00760893	-0.0019195	0.00028798	0.0005771	0.00507949	-0.0012558
-128.206	2.3296e-05	-0.0016156	-0.0015451	-0.0016961	-0.0055693	-0.0009868	-0.0042217
-128.006	0.00585662	0.00271194	-0.0037876	0.00271563	-0.0006833	0.00432311	0.00406781
-127.806	-0.0009505	0.00493169	-0.0038101	-0.0015668	-0.0022036	0.00249695	0.00338181
-127.606	0.0029126	-0.0028184	-0.006071	0.00183835	0.00088878	-0.0040744	0.00033548
-127.406	0.0062742	0.00886016	0.00032851	-0.0002275	-4.451e-06	0.00062492	0.00269329
-127.206	0.00159968	0.00581818	-0.0016946	-0.0032438	0.00059202	0.00079534	-0.0042089
-127.006	0.00346123	0.00318658	-0.0017315	-0.0018515	-0.0036323	0.00189875	0.0055137
-126.806	0.00667034	0.0105119	0.00522829	0.00507597	0.00920212	0.0104597	0.00754808
-126.606	0.0108107	0.00710157	0.00954191	0.00202586	0.00721903	-0.001498	0.00325827
-126.406	0.00277229	0.00557505	-0.002468	-0.0040252	0.00267192	-0.0019281	-0.004836
-126.206	0.00743672	0.00957708	0.00463583	-0.0009107	0.00336124	0.00653379	0.00366464
-126.006	0.0109157	0.00995074	-0.0045095	-0.0025592	-0.0012401	-0.0002051	0.00309133
-125.806	0.0009482	-0.0023006	-0.003884	-0.0068642	-0.0029408	0.00016018	-0.0034099
-125.606	0.00361456	-0.0038426	-0.0071028	-0.0027688	-0.0027925	-0.0088	-0.0025378
-125.406	0.00893868	0.00140476	-1.541e-05	-0.0001788	-0.0033079	0.00112972	0.00278435
-125.206	0.00837493	0.00671883	0.00107171	0.00249811	0.00523846	0.00689926	0.00363715
-125.006	0.012558	0.00865154	0.00474356	0.00356159	0.00258301	0.00674438	0.00047773
-124.806	0.00189436	0.00675237	-0.0015188	-0.0036202	-0.0011824	0.00164572	0.0027671
-124.606	-0.0005004	0.00185579	-0.006499	-0.0009303	0.0004975	0.00074149	-0.0032937
-124.406	0.00553921	0.00383039	-0.0030527	-0.0040306	0.00179685	0.00079863	-0.0020838
-124.206	-0.0037674	-0.0054346	-0.0099716	-0.0078905	-0.006082	-0.0049368	-0.0061183
-124.006	0.00692078	0.0040252	-0.0025741	-0.0069231	-3.601e-05	-0.0033952	-0.0057782
-123.806	0.00451337	0.00582822	-0.000599	0.00228181	0.00205861	0.00325489	0.00312707
-123.606	0.00481757	0.00218421	-0.0014432	-0.0017128	8.7859e-05	0.00062621	0.00237465
-123.406	0.00503118	0.00482301	-0.0034293	-0.0007253	0.00621661	-0.0014992	0.00103806
-123.206	-0.0033646	-0.0003195	-0.0061604	-0.0040425	-0.003531	-0.0092295	-0.0043402
-123.006	-0.0040557	0.00155292	-0.0058101	-0.0047124	-0.0059802	-0.0038073	0.00214412
-122.806	-0.000736	0.00171303	-0.0002526	0.00230009	-0.0013414	-0.0047769	-0.005639
-122.606	0.0088571	0.00506228	0.00218951	-0.0013578	0.00565653	0.00323558	0.00613579
-122.406	0.00708077	0.00718915	0.00257118	0.00377159	0.00932446	0.0017332	0.00571579
-122.206	0.00440142	0.00082699	-0.0023335	-0.0038413	0.00047524	-0.0010023	0.00096647
-122.006	0.00061367	0.00848434	-0.0099193	-0.0068704	0.00060743	-0.0083193	0.00424957
-121.806	0.00170489	0.00584162	-0.001256	0.00284186	0.00498841	-0.0021052	-0.0009415
-121.606	0.00419351	0.00656418	0.00327245	0.00288212	0.00940824	0.00254394	0.00152211
-121.406	0.00143008	0.00152864	-0.0070569	-0.0052052	-0.0010908	-0.003881	-0.0047819
-121.206	0.00083491	0.00729441	-0.0044322	-0.0007074	-0.0006131	0.00085986	-0.000406
-121.006	0.00182646	0.0024575	-0.0009494	-0.0041361	-0.000968	-0.0019386	0.00231533
-120.806	0.00771031	0.00441272	0.00158044	0.0036512	0.0054481	0.0044115	0.00315198
-120.606	0.00963568	0.00976873	0.00547863	0.00302364	0.00538769	0.00802358	0.00394414
-120.406	-0.001062	-0.0061343	-0.0073343	-0.0142976	-0.0067391	-0.0083006	0.00154671
-120.206	0.00815905	0.00645916	0.0057858	0.00494131	0.00715104	0.00923171	0.00223768
-120.006	0.00822605	0.0135265	0.0091878	0.00507884	0.00688037	0.00849393	0.00431095
-119.806	0.00129326	0.00245743	-0.0053607	-0.0020398	0.00231616	-0.0030692	0.00429655
-119.606	0.00444363	-0.0022441	-0.0025571	0.0011102	0.0043014	0.00081211	-8e-05
-119.406	0.00394614	0.00407109	-0.0037841	0.00528972	-0.0014626	0.00119855	0.00069963
-119.206	0.00241293	-0.0026428	-0.0046703	0.00017058	-0.0023481	-0.0026201	0.00040718
-119.006	0.00811637	0.00617903	0.000956	0.00254432	0.00647047	0.00218953	0.00237978
-118.806	0.00070753	0.00453114	-0.0002097	-0.0030175	0.00242017	-0.0016182	-0.0001441
-118.606	-0.0022551	-0.0037508	-0.0039273	-0.003748	-0.0069203	-0.0004185	0.00058748
-118.406	0.00474007	0.00284216	-0.0008449	-0.0001529	0.00569424	-0.0021095	-4.694e-05
-118.206	0.00021954	-0.0034715	-0.0084059	-0.0045873	-0.0051198	-0.0029101	-0.0015827
-118.006	0.00535263	0.00818079	0.00318608	0.00951942	0.00292202	0.00689067	0.00358065
-117.806	0.00602257	0.0103297	0.00013695	0.00175156	0.00642309	0.00658309	-0.0028719
-117.606	0.00916685	0.00976989	0.00404572	-0.0001674	0.00537496	0.00301061	0.00725298
-117.406	0.00251772	-0.0080042	-0.0045833	-0.0048727	0.00073111	-0.0089545	0.0009344
-117.206	0.00221076	0.00417373	-0.0011247	-0.0061637	0.00127976	-0.0030716	1.759e-06
-117.006	-0.0001161	-0.001382	-0.0105466	-0.0069111	-0.0041016	0.00079786	-0.0061361
-116.806	0.00579402	0.00189283	0.00133338	-0.0014054	0.0074685	0.00939665	0.00329664
-116.606	-0.0020796	-2.639e-05	-0.0064677	-0.0029919	-0.0003242	-0.0029333	-0.0008609
-116.406	0.00298831	-0.0011864	-0.0011774	-0.00403	-0.0029513	0.00204216	-0.0057975
-116.206	0.00617954	0.0102668	-0.0003002	0.00237977	0.00258867	0.0023744	0.0100184
-116.006	0.00112291	-0.0011578	-0.0032345	-0.0026655	-0.0014823	0.0014839	0.00382966
-115.806	-8.042e-05	-0.0016566	-0.0033152	0.00218756	0.00041393	-0.0006218	-0.0010177
-115.606	0.00766369	0.00425324	-0.003263	-0.0071284	0.00080567	0.0015169	0.00104532
-115.406	-0.0010237	-0.0037331	-0.0050535	-0.007567	-0.0005527	-0.0033015	0.00069466
-115.206	0.00503325	0.00559554	0.00717423	0.00294306	0.00545884	-0.0005095	0.00128542
-115.006	-0.0015921	-0.0023294	-0.0070386	-0.0036169	-0.0042443	-0.0064795	-0.0027625
-114.806	-0.0008058	-0.0001661	-0.0045971	-0.0066625	-0.001461	0.00076623	-0.0044139
-114.606	0.00297695	0.00407673	-0.0009564	-0.0035881	0.00581356	-0.000385	-0.0002332
-114.406	-0.0072541	-0.007798	-0.009033	-0.0011242	-0.0042219	-0.0035898	-0.0072125
-114.206	0.00305535	-0.0030065	-0.0026831	-0.000457	-0.0025661	0.00095315	-0.002623
-114.006	0.005786	0.00293403	-0.0050343	-0.0020975	-0.0008296	0.00055633	0.00059205
-113.806	-0.0055739	-0.0022555	-0.0064043	-0.0086082	-0.0049766	0.00235961	-0.0070169
-113.606	0.00498532	0.00346122	-0.0080098	-0.0063452	0.00348411	0.00204298	0.00045624
-113.406	0.00134922	0.00463773	-0.0060252	-0.0038925	0.00092997	0.00419975	0.00318076
-113.206	0.0025542	0.00741609	-0.0007411	-0.0041886	0.00490509	0.00115171	0.00579155
-113.006	0.00597745	0.00214077	-0.0028067	-0.0009068	0.00022891	0.00128459	0.00658254
-112.806	-0.0042457	-0.002433	-0.0057938	-0.011324	0.00087034	0.00296819	-0.009457
-112.606	0.0034133	0.00254169	-0.0093214	-0.0015586	0.00019354	0.00259574	-0.0001183
-112.406	0.0126293	0.00341369	-0.0012915	0.0011898	0.0071285	-0.0010908	0.00611626
-112.206	0.0039211	-0.0006942	-0.002028	0.00175755	0.00068848	0.00389103	0.00159987
-112.006	0.0047232	0.00920145	-0.0033824	-0.0006203	0.00549278	0.00242703	0.00476958
-111.806	0.00217393	0.00406804	-0.0133485	-0.0056262	-0.0025767	-0.0059498	-0.0002069
-111.606	0.00129232	0.00257517	-0.0035434	-2.454e-06	-0.0005613	2.2191e-05	0.00291691
-111.406	-0.0056409	-0.0002552	-0.0045222	-0.0034268	-0.00032	0.00076057	-0.0004343
-111.206	0.0039446	-0.0030953	-0.0067387	-0.0025912	0.00072544	0.0067799	-0.002351
-111.006	0.0129989	0.0120452	0.00419334	0.00049705	0.0070443	0.00761361	0.00564067
-110.806	0.00196235	0.00163914	-0.0062938	-0.0064511	-0.0040289	-0.0012858	-0.0031966
-110.606	0.00444521	0.0028631	-0.0016666	-0.0079416	0.00051695	-0.0016109	0.00095323
-110.406	0.00336049	0.00256615	-0.0058928	0.00100394	0.0010377	0.00498522	0.00175787
-110.206	-0.004409	-0.0001102	-0.0101736	-0.0081279	-0.000945	-2.168e-05	-0.0083402
-110.006	-0.0011126	0.00452607	-0.0048871	-0.002861	-0.0024135	-0.0006239	2.8939e-05
-109.806	0.00059558	0.00098128	-0.0101062	-0.0054752	-0.0039956	-0.0045945	-0.0036739
-109.606	0.00754575	0.0013658	-0.0049872	-0.0044639	0.00268078	0.00216798	0.0018045
-109.406	0.00744821	0.00471506	-0.0022516	0.00454727	0.00596988	0.00601191	0.00179469
-109.206	0.00709928	0.00070785	-0.001844	-0.0023546	0.00987762	0.00337013	0.00125777
-109.006	-0.0024047	0.00209901	-0.0032906	-0.0067409	-0.0059759	-0.0006246	0.00069156
-108.806	0.00406801	-0.001565	-0.0076683	0.00022502	0.00227179	0.00418261	0.00095867
-108.606	0.00715122	0.00070365	-0.0050503	-0.0052981	0.00111771	-0.0022217	0.00334597
-108.406	0.00888005	0.0124812	0.00071421	0.00841448	0.00928423	0.00174373	0.00272082
-108.206	0.00074726	0.00391803	-0.0062404	-0.003618	0.00251874	-0.0010626	-0.0065755
-108.006	0.0104849	0.0129378	0.00479782	-0.0028716	0.00944678	0.00810343	0.0044695
-107.806	0.00092526	0.00818557	-0.0010524	0.00099177	0.00546302	0.00690216	0.00480934
-107.606	0.00595552	0.00103545	-0.0058611	-0.0067946	0.00690991	-0.00083	-0.0020629
-107.406	0.00833036	0.00714018	0.00015068	-0.0002018	-0.002161	0.00600019	0.00101048
-107.206	0.00488421	0.00966422	-0.0026817	-0.0074167	0.00361033	0.00796345	0.00316636
-107.006	-0.0005261	0.00190715	-0.0026363	-0.0019671	-0.0026476	-0.0038807	0.00354457
-106.806	0.00748739	0.00678688	-0.0015393	0.00262959	-0.0020618	0.00010286	0.0031804
-106.606	0.0171152	0.0167752	0.0121628	0.0063881	0.0150234	0.00906953	0.018863
-106.406	0.00107621	-0.008572	-0.0099538	-0.012626	0.00203546	0.00091241	-0.0034282
-106.206	0.00255908	-0.0032772	-0.0021954	-0.0035713	0.00534039	0.00097266	0.00165023
-106.006	-0.0034974	-0.0053696	-0.0083499	-0.0130344	-0.002391	-0.001561	-0.0027468
-105.806	0.00735113	0.00142627	0.00021408	0.00226877	0.00211908	0.00255629	0.00065498
-105.606	0.00798944	0.0122526	-0.0005453	0.00034667	0.00789363	0.00518023	0.00877024
-105.406	-0.0045172	-0.0048092	-0.0090918	-0.0089182	0.00095562	-0.0080353	-0.0035902
-105.206	0.00230011	-0.0021215	-0.0075281	-0.0019791	2.7919e-05	0.00407359	-0.0021507
-105.006	0.00729767	0.00800134	-0.0069791	0.00077566	-0.0014087	-0.0014865	0.00254768
-104.806	0.00224671	0.00240427	-0.0039632	-0.0021851	0.00380822	0.00119696	0.00371502
-104.606	0.00205705	0.00797943	-0.0002035	0.00197396	0.00196972	0.00544144	0.00232852
-104.406	0.00286036	0.00487967	-0.0035728	-0.005043	0.00402906	0.00054493	0.00119712
-104.206	0.00250642	0.00339155	-0.0024999	-0.0030535	-0.0032801	0.00211167	-0.0006603
-104.006	0.00086305	0.00068206	-0.0045374	0.00246998	0.00456524	0.00497041	0.0002504
-103.806	0.00238066	0.0057857	-0.0057348	-0.0029776	0.00399614	0.00107813	0.0017441
-103.606	0.00769979	0.00175954	-0.0003463	-0.0037124	0.00522888	0.00901036	0.00267096
-103.406	0.0136089	0.00855329	-0.0014493	0.00226541	0.00762841	0.00464172	0.00324279
-103.206	0.00517213	0.00449151	-0.0014391	-0.007562	0.00678729	0.00796543	0.00294828
-103.006	0.00184256	0.00069285	-0.0085642	-0.0054965	-0.0019765	0.00567144	0.00515463
-102.806	1.5256e-05	0.00875289	-0.0046285	-0.0049532	0.00798703	0.00786011	0.00075366
-102.606	-0.0009273	0.0111084	-0.0046216	-0.0056061	-0.0044176	-0.0047355	0.000304
-102.406	0.00309292	0.00307001	-0.0050242	-0.0003203	0.00489788	0.00381519	-0.0007479
-102.206	-1.299e-05	-0.0013816	-0.004211	-0.0045345	-0.0032622	0.00324134	-0.0010162
-102.006	0.00854906	-0.0014304	-0.004575	-0.0038813	0.0043893	0.00484438	0.0021575
-101.806	0.00998174	0.00619321	-0.0007897	0.00183255	0.00151829	0.00679397	0.0044047
-101.606	-0.00381	0.0018973	-0.0069273	-0.0046601	-0.0041242	-0.0037982	0.00187553
-101.406	0.00575012	0.00506789	-0.0050197	-0.0033876	0.00151317	0.00299646	0.00602415
-101.206	0.00341652	0.0077061	-0.0036178	-0.00192	0.00254379	0.00024883	0.00378542
-101.006	0.00766464	0.0181795	0.0017311	0.00452333	0.0115361	0.00737078	0.0063258
-100.806	0.00904732	0.0100837	0.00510629	0.0010438	0.00551339	0.00659107	0.00433158
-100.606	0.00290151	0.00411479	-0.0043819	0.0010012	-0.0042378	0.00300149	-0.005748
-100.406	0.00813726	0.0076842	-0.0003025	-0.0012385	0.00646321	0.00821993	0.0033193
-100.206	0.00659322	0.00461854	0.00374104	-0.0034783	0.00379899	0.011125	-0.0005986
-100.006	0.00660326	0.00427801	-0.0008491	0.00284032	0.00619935	0.00207169	0.00205804
-99.806	0.00582552	0.00677469	0.00173693	0.00168265	0.00108589	0.00281059	-0.0006549
-99.606	0.00189024	-0.0001754	0.00037199	-0.0054254	0.00412446	0.00534476	-0.0020616
-99.406	0.0040205	0.00649128	-0.0046864	-0.0038475	0.00217351	-0.0026201	-0.000852
-99.206	3.2656e-05	0.0121617	0.00098373	-0.0049874	-0.0016266	-0.0068806	0.00098931
-99.006	0.00664113	0.0143129	0.00023413	0.0032457	0.00617429	0.0052645	0.00737787
-98.806	-0.0100561	-0.0014406	-0.0097652	-0.0084267	0.0008686	-0.0031112	-0.0049692
-98.606	-0.000263	0.00164624	0.00179842	0.0007601	0.00388949	0.0027176	1.2049e-05
-98.406	0.0085157	0.0106415	0.00142022	0.00242684	0.00235003	0.00909839	0.00147244
-98.206	0.00729077	0.0037905	-0.0009436	-0.0066877	0.0022793	0.00608873	0.00376292
-98.006	0.00745121	0.00645525	0.00471613	0.00118353	0.00407599	0.00964216	-0.0014834
-97.806	0.0111541	0.00780513	0.00105416	0.00336245	0.00208339	-0.0012443	0.00228836
-97.606	0.00680505	0.00610451	-0.0016305	0.00030185	2.0619e-05	-0.0028519	0.00216372
-97.406	0.0011505	-0.0031124	-0.008014	-0.0015991	-0.0009612	0.00019493	-0.0017456
-97.206	0.00310487	0.00097439	0.00349798	0.00484775	0.00125924	0.00525967	0.00694261
-97.006	0.0133705	0.0115168	0.00058206	0.006562	0.00654891	0.0015753	0.0067676
-96.806	8.5226e-05	-0.0008059	-0.0067331	-0.0019118	-0.0043725	-0.0023018	-0.0012253
-96.606	0.0113336	0.00979303	0.00609037	-0.0020015	-0.0001467	0.00109534	-0.0015458
-96.406	0.00792991	0.0154761	0.010159	0.00667639	0.00511404	0.00641063	0.00338203
-96.206	0.0051944	0.00791795	0.00089542	0.00029567	0.00527854	0.00732667	0.00396407
-96.006	0.00103824	0.00960936	0.00521266	-0.0017205	0.00208098	0.00333971	0.00525653
-95.806	0.00251086	-0.0001861	-0.0088922	-0.0060959	-0.0032644	-2.737e-05	-0.0057017
-95.606	-0.0011204	3.6784e-05	-0.0026983	-0.0080257	-0.0044649	0.00036778	0.00025273
-95.406	0.0118066	0.00504508	0.00665769	0.00291164	0.00509305	0.0140304	0.00919318
-95.206	0.00370823	0.00581663	0.00532934	-0.0089336	0.0023763	0.00423662	0.00109013
-95.006	0.00534742	0.00727539	0.00173284	0.00059774	0.0052884	0.00300997	-0.0004928
-94.806	5.5336e-05	0.0101478	0.00060784	-0.003689	-0.0021132	0.00104902	0.00561439
-94.606	-0.0020439	0.0071506	-0.0037549	-0.0048561	-0.0005226	0.00385378	0.00272736
-94.406	0.00068657	0.00489854	-0.0024226	-0.0035499	0.00424887	-0.0011209	0.00246313
-94.206	0.00682098	0.00342401	0.00233783	-1.075e-05	0.00529068	0.0016985	0.00687422
-94.006	0.00455474	-0.0009434	0.00609337	-0.0027208	0.0022824	0.00139339	0.00984074
-93.806	0.00618323	0.00605977	0.0017459	0.00331568	0.00418329	0.0118527	0.00626879
-93.606	0.00197723	-0.002677	-0.0043166	-0.0003547	0.00402439	0.00185919	0.00280208
-93.406	0.00168138	0.00591537	0.00033458	-0.0037628	0.00355261	-0.0027831	0.00338235
-93.206	0.00489321	0.00036733	-0.0120347	-0.0105781	-0.0043509	-0.0014223	-0.0036427
-93.006	0.00211576	0.0049974	-0.0039387	-0.0038767	0.00583642	0.00032258	0.00053828
-92.806	0.00783046	0.00407301	0.0079296	0.00285037	0.0134585	0.00579001	0.00786001
-92.606	0.00733529	0.00502122	-0.0024129	0.0032157	0.00734132	0.00578873	0.00613679
-92.406	0.00195627	0.00237976	-0.0029128	-0.0025932	0.00404221	0.00757503	0.00410143
-92.206	0.00772069	0.00695146	0.00134978	0.00237618	0.00071678	0.00596588	0.00622001
-92.006	-0.0001903	0.00485938	0.00093483	-0.0066513	0.00135642	-0.0023947	0.0011611
-91.806	0.00945525	0.0107303	0.00401097	0.00108355	0.0117187	0.00795744	0.00454987
-91.606	0.00954333	0.00347463	0.00305092	-0.0013368	0.00300922	0.00261586	0.00200391
-91.406	0.00849217	0.0125144	0.00114651	0.0014967	-0.0025958	0.00375583	0.00497707
-91.206	0.0058144	0.00218129	-0.0004718	0.00207996	0.00306185	0.00532101	0.0021356
-91.006	-0.0006169	0.00110628	-0.0037028	-0.0055898	-0.0003337	-0.0012636	0.00110339
-90.806	0.00181782	0.00347471	-0.006815	0.00042419	0.00434151	0.00283042	0.00125838
-90.606	0.00267109	0.00263776	-0.0056077	-0.0025107	0.00303588	0.00515892	-0.0014333
-90.406	0.00974541	0.0106012	0.00261223	0.00681396	0.011331	0.00735452	0.00461101
-90.206	0.00898762	0.0127692	0.00294588	0.00046375	0.00197258	0.00175459	0.00565737
-90.006	0.00962439	-0.0021838	-0.0073733	-0.0005175	-0.0012074	0.00610632	-0.001111
-89.806	0.00448454	0.0034838	0.0021071	-0.0039199	0.0035167	0.00241238	0.00116687
-89.606	-0.0018737	0.0085968	0.00111535	0.00164016	0.00719777	-2.2e-05	0.000159
-89.406	-0.000574	-0.0011483	-0.0071898	-0.0038308	0.00198358	-0.001399	-0.0093239
-89.206	0.0101938	0.00530041	0.00696928	0.00226673	0.00789644	0.00194271	0.00609522
-89.006	0.00110801	0.00656883	0.00346556	0.00023667	0.00030397	0.00383237	0.00339776
-88.806	0.0014893	0.00352122	-0.0073167	-0.0045053	-0.0039425	9.0641e-05	-0.0006829
-88.606	-0.002238	0.00013709	-0.0042457	-0.0140563	0.00351586	-0.0078191	-0.0068664
-88.406	0.00326505	0.00693643	0.00107653	-0.0020421	-0.0003585	0.00266137	0.00404888
-88.206	0.00483725	0.011874	0.00047395	-0.0042825	0.00217336	0.0006026	0.00279279
-88.006	0.00296947	0.00375145	-0.0030367	-0.0031518	0.00236307	0.00720811	0.00110382
-87.806	0.0038534	0.0174873	0.00633878	0.00062998	0.00478367	0.0106316	0.0052714
-87.606	-0.0001217	0.00173176	-0.000244	-0.002197	0.00393188	0.00204027	0.00417112
-87.406	-0.0028444	0.00166288	-0.0023405	-0.0054655	0.00159908	-0.0005403	-0.0013114
-87.206	0.00512374	-0.0004869	-0.0102209	-0.0109954	-0.0053684	-0.0041819	-0.0026733
-87.006	0.00633746	0.0104394	-0.0011599	-0.0001929	0.00056522	0.00516353	0.00862081
-86.806	0.0126792	0.00961295	0.00786366	0.00429123	0.00768668	0.00820696	0.00757908
-86.606	0.00610583	0.00072135	-0.0064798	0.00094693	0.00014858	-0.0010891	0.00010578
-86.406	0.00263243	0.0077719	-0.0021954	0.00019621	0.00046045	0.00954098	0.00391496
-86.206	0.00562626	0.00634758	-0.0056881	-9.178e-05	-0.0008436	-0.0016009	0.00201512
-86.006	0.0116469	0.00770193	-0.0013458	0.00016108	0.00383433	0.00269356	-0.0026768
-85.806	0.0109836	0.00715845	0.00184632	0.00065564	-0.0006783	-0.0072817	-0.0001512
-85.606	0.00428246	-0.0020642	-0.0081934	-0.0083104	0.00140264	-0.0036999	0.00016582
-85.406	0.00128986	0.002227	9.617e-06	-0.0074507	0.00103151	0.00021363	-0.0019099
-85.206	0.00335252	0.00199971	0.00095605	-0.0020762	0.00639264	-0.0027692	0.00322009
-85.006	-0.0024028	0.00023765	-0.0047034	-0.0023671	-0.0001991	-0.0005194	-0.0055539
-84.806	0.00961087	0.0103687	0.00202387	0.00189608	0.00203767	0.00305333	0.00544746
-84.606	0.00595127	0.0123008	0.00069204	-0.0013261	0.00510094	0.00662601	0.00841001
-84.406	0.00584793	0.00633877	-0.0007797	-0.0032899	0.00023861	0.00664883	0.00355677
-84.206	0.0033909	0.00438431	-0.0004537	0.00297689	0.0039176	0.00473735	0.00129049
-84.006	-0.0020128	-0.006324	-0.006753	-0.0084503	-0.0030707	-0.0054075	-0.0017762
-83.806	0.0003463	0.00358571	-0.0077148	0.00558926	0.00112139	0.00693119	0.00386997
-83.606	0.0020641	0.00014798	-0.0061106	-0.0119645	-0.0031696	-0.005724	-0.0058317
-83.406	0.0027467	0.0137889	0.00830972	-0.0026138	0.00443275	0.00688191	0.00281353
-83.206	-0.0001232	0.0105404	0.00260333	-0.0007211	0.00250947	0.00624474	0.00016873
-83.006	0.012621	0.00810979	0.00475092	0.00201485	0.00936271	0.00599142	0.00394022
-82.806	0.00383541	0.00150567	-0.0004479	-0.0009074	0.00086423	-0.0009321	-0.0018897
-82.606	0.00285572	0.00652697	-0.001781	-0.0004522	0.00040187	-0.0016991	0.00421053
-82.406	0.00572533	0.00405415	7.2417e-05	-0.0043095	0.00060972	0.00013748	0.00031878
-82.206	0.00883615	0.00488068	0.00497441	-0.0006397	0.00935877	-0.0004505	0.0079376
-82.006	0.00297644	0.00744893	-0.0058776	0.00169588	-0.0017558	-0.0008811	0.00523738
-81.806	0.0053277	0.0124657	0.00172452	-0.000727	0.00454358	0.00309062	0.00350208
-81.606	0.00528742	0.0106713	0.00502549	0.0001205	0.0035374	0.00849403	0.00681109
-81.406	0.0104991	0.00935935	0.00163671	-0.0031602	0.00153866	0.00360612	0.00875644
-81.206	0.00742128	0.0050508	-0.0033976	-0.0019511	0.00324083	0.00051058	-0.0010603
-81.006	0.00427752	0.00304877	-0.0010818	-0.008315	-0.0014565	-0.0036546	0.00128593
-80.806	0.0172819	0.0115038	0.00293406	-0.0016358	0.0113571	0.00882785	0.00751941
-80.606	0.00635048	0.0011909	-0.0043546	-0.005861	0.00632461	0.00171436	0.00149634
-80.406	0.00045248	0.00312622	0.00089413	-0.0012355	0.00413931	-0.0043499	0.00221695
-80.206	0.00280266	0.00417192	-0.0034174	-0.0028381	0.00215785	0.00426353	0.00386103
-80.006	0.00563292	0.00334031	-0.0044082	-0.0084741	-0.0062055	-0.0049	-0.0018953
-79.806	0.0079453	0.00662869	-0.0007361	0.00255093	0.00194333	0.00709453	0.00111159
-79.606	0.00112899	0.00227522	0.00154473	-0.0067877	-0.0001875	-0.0020944	0.00466015
-79.406	0.00189216	0.00928069	-0.0075392	-0.0049656	0.00311627	-0.0010077	5.5269e-05
-79.206	0.00054136	-0.0003662	-0.0069426	-0.0017514	-0.0011969	0.00506633	0.00304962
-79.006	0.00030437	-0.0015544	-0.004233	-0.0069935	-0.0028709	-0.0063634	-0.0026144
-78.806	0.00549771	0.00645869	0.00253502	-0.0072852	-0.0007155	0.0113118	0.00297177
-78.606	-0.0001973	0.00248352	-0.0046843	-0.0019693	-0.0007156	-0.0007624	-0.0044271
-78.406	0.0112258	0.00538731	0.00480704	0.00083921	0.00408049	0.00042955	0.00130792
-78.206	-0.003044	0.00181429	-0.007164	-0.0081813	0.00131746	-0.0031747	-0.0065595
-78.006	0.0068599	0.00070145	0.00175982	0.00072023	0.00205639	0.00886591	-0.0006938
-77.806	0.0110899	0.00498341	0.00037614	-0.0003836	0.00813449	0.0002644	0.00570884
-77.606	0.00984549	0.00854398	0.0034028	-0.0032826	0.00526761	0.00686492	0.0030759
-77.406	0.00731947	0.0138956	-0.0053253	-0.0026182	-0.004358	0.00547597	0.00500522
-77.206	-0.0070062	0.00275532	-0.0073928	-0.0138773	-0.0082561	0.00065571	-0.0031045
-77.006	0.00251495	0.00458845	-0.0038583	-0.0050462	-0.00073	0.00298385	0.00087402
-76.806	0.00349144	0.00106664	-0.000676	-0.001172	-0.0024344	-0.003525	0.00080337
-76.606	0.0157442	0.0171059	0.00551762	0.0101277	0.0126395	0.0178487	0.0141113
-76.406	0.00883378	0.0104994	0.00084357	-0.0027839	0.00416204	0.00257599	0.0113137
-76.206	0.0098695	0.00780903	0.00275773	0.00034149	0.00517699	0.00697627	0.00274997
-76.006	0.00469436	0.00513341	-0.0071359	-0.0007799	0.00285579	0.00172834	0.00293803
-75.806	0.00120997	0.00068341	-0.0109379	-0.0013665	-0.003644	-0.0029777	-0.0059519
-75.606	-0.0019058	0.00302346	-0.0057379	-0.0022264	-0.0042388	0.00213296	0.00076365
-75.406	-0.0064158	-0.0061053	-0.0106847	-0.0113025	-0.0117579	-0.009582	-0.0059497
-75.206	0.00233568	0.0100739	0.00410419	0.00239764	-0.0008625	0.0036564	-0.001817
-75.006	0.00389745	0.00280987	-0.0054809	-0.0019335	0.00331102	0.00020981	-0.0014534
-74.806	0.00793578	0.00998133	0.00235739	-0.000962	0.00263436	0.0109256	-0.0008084
-74.606	0.00332913	-0.000293	-0.0035147	-0.000588	0.00021452	0.00062533	0.00218111
-74.406	0.00826092	0.00578844	0.00492561	0.00414907	0.00356023	0.00110579	0.00512798
-74.206	0.0070121	0.0109044	0.00253624	-0.0055187	9.8979e-05	0.00721808	0.0025324
-74.006	-0.0004832	0.00664659	-0.0008999	-0.0083359	0.00024858	0.00339352	0.0077957
-73.806	-0.0002475	-0.0003412	-0.0023805	-0.0085396	-0.0056916	-0.003522	0.00058248
-73.606	0.00332474	0.00843525	-0.0020347	0.0006367	0.00758007	0.00087707	-0.0002929
-73.406	-0.0042192	0.00723829	-0.0029377	-0.0041538	-0.0064251	0.00171452	-0.002072
-73.206	0.00262155	0.00075956	0.00212764	0.00037248	0.00725904	0.00578174	0.00313195
-73.006	-0.0022622	0.00160086	-0.0071379	-0.0042	0.00238229	-0.0052105	-0.0004431
-72.806	-0.0013688	0.00167516	-0.0004591	-0.0085554	-0.0105125	-0.000766	-0.0046202
-72.606	0.00963136	0.0060997	0.001272	-0.0056007	0.00646619	0.00186254	0.00848755
-72.406	0.00874632	0.0032701	-0.005945	-0.0063538	0.00224796	0.00340453	0.00360047
-72.206	0.00670367	0.00113597	0.00067716	-0.0056854	-0.0045711	0.00313333	0.00332227
-72.006	0.00606126	0.00221124	-0.0064585	-0.0005944	0.00167761	0.00064703	0.00440359
-71.806	-0.0047937	0.00199316	-0.0004043	-0.0044282	-0.0001468	0.0004162	-0.0022536
-71.606	0.00257051	0.00412495	-0.00252	-0.0047831	-0.0003162	0.00326274	-0.0021668
-71.406	-0.0010537	0.00014069	-0.0068308	-0.0056811	-0.0060407	-0.0011947	-0.0053431
-71.206	0.0014912	0.00532581	-0.0083363	-0.0015259	0.00108292	0.00436349	-5.351e-05
-71.006	0.00248727	0.00813003	0.00307108	0.00509568	0.00998102	0.0102571	0.00346762
-70.806	-0.0021166	-0.0029616	-0.0020903	-0.0106664	-0.0065635	-0.0028182	0.00401698
-70.606	0.00058144	0.00137517	0.00321344	-0.0028247	0.00624836	-0.0014082	0.00177671
-70.406	0.00416872	0.00214305	-0.0045196	-0.0036422	0.00194867	0.00047351	0.00013514
-70.206	-0.0004864	-0.0008716	-0.0058447	-0.0092892	-0.0029325	-0.0018479	-0.0001948
-70.006	0.0133267	0.00139522	0.00319636	0.00200704	0.00701731	0.00400907	0.00278389
-69.806	-0.0039535	0.00191407	-0.0081222	-0.007654	0.00045566	-0.0022102	-0.0026121
-69.606	0.00274866	-0.0017197	-0.0035262	-0.0006669	0.00186316	0.00372346	0.00265789
-69.406	-0.0064931	-0.0039387	-0.0082684	-0.0025748	-0.0018284	0.00010413	0.00150228
-69.206	0.0126094	0.00517094	0.00271776	0.00221567	0.00623078	0.00695379	0.00537564
-69.006	0.00251392	0.00466008	-0.0051121	-0.0039423	0.00190076	-0.0039767	-0.0048242
-68.806	0.00517546	0.00067566	-0.0043664	-0.0065287	-0.0057811	-0.0042528	-0.0036605
-68.606	0.0121081	0.00880218	0.00326192	0.00410496	0.00533964	0.00967482	0.00811811
-68.406	0.003071	0.00151173	-0.0014745	-0.0070594	0.00215265	0.00196528	0.00110145
-68.206	0.00314106	-0.0046896	0.0006508	-0.0060716	0.00189756	0.00015483	-0.0008486
-68.006	0.0120773	0.00732291	0.0017473	-0.0030712	0.0075676	0.00474309	0.00232351
-67.806	0.00034176	-0.0073489	-0.0036166	-0.0060716	-0.006113	0.00067755	-0.0043836
-67.606	0.0090535	0.0101345	-0.0026327	0.00319748	0.0014312	0.0045889	0.00791854
-67.406	0.00171703	0.00966038	-0.0016297	-0.0010377	0.00521453	0.00410507	0.00246512
-67.206	0.00269339	0.00584012	-0.0022612	-0.0033477	0.00393745	0.00135741	-0.0039242
-67.006	0.0135187	0.00856226	0.00664685	0.00306311	0.00979651	0.0112784	0.00333648
-66.806	0.00505199	0.0133516	0.00057246	0.0032523	-0.0008548	0.0106482	0.00020489
-66.606	0.00620857	0.00777258	0.00227204	-0.0053236	0.0036969	0.00420335	-0.0004483
-66.406	0.00361721	0.00442175	-0.0031134	-0.0002511	-0.0015871	0.00523939	0.00420971
-66.206	-0.0002559	0.0001707	-0.0070442	-0.008458	0.00542557	0.00109483	-0.0027165
-66.006	0.00611332	0.00526753	-0.0006932	-0.005694	0.00218059	-0.0045858	-0.0006601
-65.806	1.1536e-05	-0.0048646	-0.0063966	-0.0045418	0.00030621	0.00153408	-0.0025618
-65.606	0.00039087	0.00207506	-0.0029846	-0.003075	0.0012693	-0.0021665	-0.0010741
-65.406	0.00368171	0.00021983	-0.0058955	-0.003786	0.00466229	0.00245275	-0.0003491
-65.206	-0.0029819	-0.0019038	-0.0067615	-0.0062955	-0.0018102	-0.004093	-0.0034507
-65.006	0.00905786	0.0051191	-0.0035328	-0.0079029	0.00210926	0.00244822	0.00629676
-64.806	0.00479406	-0.0016706	-0.004541	-0.0061737	-0.0007505	0.00053146	0.00172069
-64.606	0.0112063	-0.0001244	-0.0002327	-0.0036098	0.00038437	0.00153113	0.00496173
-64.406	0.00094356	-0.0038107	-0.0064065	-0.0084038	-0.003367	0.00234531	-0.0004259
-64.206	0.0125185	0.00567004	1.0397e-05	-0.002016	0.00902179	0.0077282	0.0072134
-64.006	0.00112074	0.00459235	-0.005666	-0.0027363	-0.0017158	0.00065844	0.00416373
-63.806	-0.0021059	-0.0018246	-0.0125572	-0.0092006	-0.0028803	-0.0063417	0.00070535
-63.606	0.00802396	-0.0014704	-0.0052703	-0.0021442	-0.0011918	-0.001445	-0.0001655
-63.406	0.00315364	0.00064685	-0.0036222	-0.0087783	-0.0010251	0.00115431	-0.0010173
-63.206	0.00310901	-0.0032734	-0.0038028	-0.0070888	0.00274628	-0.0021942	0.00018225
-63.006	0.00417644	-0.0064539	-0.0080052	-0.0105988	0.00410264	-0.0055492	-0.0052714
-62.806	0.00809964	0.00189581	-0.0007421	0.00186343	0.00869281	0.00868594	0.00605376
-62.606	-0.0055962	-0.004606	-0.0072272	-0.0057599	-0.0012057	-0.0016787	-0.0053341
-62.406	0.00259077	0.00252188	-0.0012077	-0.002919	0.00067185	-0.0034749	0.00660503
-62.206	0.00693916	0.00167921	-0.0069138	-0.0090457	-0.0023094	-0.0006188	0.00720748
-62.006	0.0046558	-0.0007062	0.00121793	0.00072122	-0.0012935	0.00065076	0.00101711
-61.806	-0.0034626	-0.0031771	-0.0099005	-0.0116471	-0.0032264	-0.0052507	-0.0098437
-61.606	7.2336e-05	0.00515491	-0.0037879	-0.0021475	0.00360614	0.00312684	0.00026157
-61.406	0.0017557	-0.0032025	-0.0076688	-0.0048262	8.329e-06	0.00607188	0.00016694
-61.206	0.00132653	0.0102852	0.00177699	-0.002279	0.00462856	0.00457448	0.00897637
-61.006	0.0117586	0.00924352	-0.0024436	0.00337675	0.00307019	0.00094131	0.0048834
-60.806	0.00713407	0.00063207	0.00424418	-0.00946	0.00452517	0.00133091	0.00521439
-60.606	0.0101024	0.00490294	0.00183788	0.00247729	0.00555061	0.00892316	0.00906718
-60.406	0.00466398	0.0116222	-0.0023923	-0.0012184	0.00495422	0.00513945	0.0025612
-60.206	0.00767175	0.00780567	0.00190578	0.00189767	0.00134212	0.00579512	0.00475173
-60.006	0.00501619	0.00948519	-0.0042634	-0.0035928	0.00448026	0.00529816	0.00812348
-59.806	0.00815131	0.00596082	-0.0015602	-0.0013808	0.00235989	-0.0023276	0.00219587
-59.606	0.00821031	0.00367343	-0.0004556	0.00042558	0.00475976	0.0003554	0.00259565
-59.406	0.00402809	0.00268348	-0.0018598	-0.0054137	-6.584e-05	-0.0021021	-0.0025667
-59.206	0.00285397	0.00184758	-0.0032941	-0.0061456	0.00769068	-0.0041815	0.0049023
-59.006	0.00293703	0.00886255	-0.0035689	0.0015409	0.00436669	0.00304016	0.00912456
-58.806	0.00018717	-0.0028888	-0.0039122	-0.004617	0.00273688	-0.0021308	-0.0038956
-58.606	0.00366802	0.00644545	-7.521e-05	-0.0028504	0.00406363	7.9101e-05	0.00167649
-58.406	0.00635764	0.00663603	-0.0034568	-0.0029009	0.0071125	0.00079959	0.00828574
-58.206	0.00344732	-0.0021534	-0.0074814	-0.0042319	-0.0030982	0.00484465	-0.0009032
-58.006	-0.0048427	-0.0058035	-0.0106546	-0.0093742	-0.0029168	-0.0003772	-0.010774
-57.806	0.00353245	0.00646829	-0.0052397	0.00392785	0.00448725	0.00772672	-4.696e-05
-57.606	0.00068535	0.00429704	-0.0030542	-0.005114	0.00809926	-0.0040284	0.00107949
-57.406	-0.0006498	0.00212233	-0.0075953	-0.0042579	0.00010545	-0.0022201	0.00102677
-57.206	0.00084555	-0.001267	-0.0087344	-0.0040005	0.00092966	-0.0051372	-0.000264
-57.006	0.00065678	-0.0057086	0.00030962	-0.002858	-0.0013937	-0.0057039	0.00412823
-56.806	0.00376537	0.00043589	-0.0090667	-0.0088977	-0.000715	0.00228454	-0.0083213
-56.606	0.00253252	0.00438656	-0.0006748	-0.0038738	-0.0029741	0.00252479	0.000341
-56.406	-0.0012017	0.0038119	-0.0038211	-0.0048608	-0.0043065	0.00401219	0.00151577
-56.206	0.00611054	0.0104006	-0.0030556	-0.0001472	0.00489606	0.00290568	0.0054675
-56.006	0.00065812	0.00370443	-0.0096964	-0.0050047	-0.0067781	-0.0008342	0.00163338
-55.806	0.00823297	0.00498211	0.0031859	-0.0018182	0.0120126	0.00488981	0.0073103
-55.606	0.00638843	-0.0015897	-0.0018096	0.00175981	0.00817896	-0.0012938	-0.0014532
-55.406	0.00315438	0.00063951	-0.0008002	-0.0063756	0.00030364	0.00322479	-0.0008022
-55.206	0.0018637	0.00062344	-0.0022133	-0.0055236	-0.000948	0.00323832	0.00366629
-55.006	0.00762647	-0.0002879	0.00304092	0.00096977	0.00249657	0.00532198	0.0105771
-54.806	0.00150175	0.00337376	-0.007389	-0.0064349	0.0056463	0.00208348	0.00053445
-54.606	0.0046996	0.00211054	-0.000352	-0.0029763	-0.0042098	0.00335995	9.7579e-05
-54.406	0.00923743	0.0108162	-0.0011437	-0.0006981	0.0051236	0.00038372	0.00025047
-54.206	0.0045098	0.00099832	-0.0018421	-0.0037125	0.00265842	0.0068168	-0.000477
-54.006	-0.0039148	0.00350784	-0.0071154	-0.0057948	-0.0050455	-0.0024268	0.00366638
-53.806	0.00569563	-0.0007512	0.00108585	0.00263674	0.0118066	0.00599797	0.00210789
-53.606	0.00998074	0.011309	-0.001825	0.00041265	0.00230616	0.0115396	0.00321123
-53.406	-0.000359	0.00488499	-0.0039203	-0.0004146	0.00362066	0.00124354	-0.0014689
-53.206	-0.0006889	0.00012183	-0.0079402	-0.0072049	-0.0021414	-0.0018309	-0.000938
-53.006	0.00544689	-0.005717	-0.0056167	-0.0011195	-0.0007582	0.00060511	-0.0016397
-52.806	0.00724305	0.00551319	-0.0029267	-0.001295	0.0053937	0.00411397	0.00540274
-52.606	0.00668025	0.00552276	0.00088651	-0.0018167	0.00743459	0.00501038	0.00375958
-52.406	-0.0035923	0.00032494	-0.0039739	-0.0081366	0.00125303	-0.004758	-0.0018928
-52.206	0.00476157	0.0069373	0.00191896	-0.0071447	0.00415332	-0.0014635	0.00122281
-52.006	0.00580354	0.00234004	-0.002085	-0.0009132	0.00678989	-0.0027575	0.00588532
-51.806	-0.0014047	0.00156568	-0.0055186	0.00032645	-0.0002224	0.00475265	-0.0045321
-51.606	0.00610229	-0.0038354	-0.0002495	-0.0101339	-0.0002234	0.00846517	-0.000754
-51.406	0.00393117	-6.917e-05	-0.0044609	-0.0081458	-0.0023973	-0.003628	0.00098094
-51.206	-0.0032464	-0.0068534	-0.0043805	-0.007479	-0.0039284	-0.0052794	-0.0023081
-51.006	0.00815497	0.0103195	-0.0046028	-0.0036774	0.00283098	0.00489095	0.00605168
-50.806	0.00625992	0.0027554	2.2727e-05	-0.0001344	0.00275496	0.00165981	0.00047441
-50.606	-0.0013373	0.00021721	-0.0019999	-0.0009337	-0.0007875	0.00184133	-0.0010483
-50.406	0.00941138	0.00886171	0.00054377	-0.0018797	0.0010715	0.0111754	0.00352015
-50.206	0.0110052	0.00681753	-0.0053942	0.00211596	0.00341256	0.00599972	0.00617411
-50.006	0.0035445	0.00301165	-0.0082074	-0.0009834	-0.0060883	-0.0029502	-0.0004014
-49.806	-0.0060452	-0.0051804	-0.0095199	-0.0133991	-0.0040222	-0.0046869	-0.0093286
-49.606	0.0144299	0.0190388	0.00800182	0.00507453	0.0110002	0.0131292	0.011299
-49.406	0.00492892	0.00515429	0.00168901	-0.0017642	0.00693181	-0.0016275	0.00817745
-49.206	0.00198338	0.00498522	-0.0026094	-0.0055832	-0.0012762	-0.0022934	-0.0021996
-49.006	0.00325198	-0.000389	0.00236536	-0.0040114	0.00308015	-8.478e-05	0.00474391
-48.806	0.00445449	0.00295918	-0.0007887	-0.0027671	0.00226528	0.00237927	0.00040443
-48.606	0.00100975	0.00269233	-0.0067892	-0.0073638	0.00123452	0.00207277	-0.0035779
-48.406	0.00422689	-0.0025433	-0.0064169	-0.0021076	-0.0037204	-0.0074084	0.00072095
-48.206	-0.0013301	0.00251634	-0.0052534	-0.0065353	-0.0005666	-0.0046454	-0.0008825
-48.006	-0.0002973	0.00487399	0.00632777	-0.0057712	0.0057459	0.00725903	0.0041349
-47.806	0.0048772	0.00635973	-0.0033279	-0.0045246	0.004057	0.00654252	0.00522462
-47.606	-0.0005698	-0.0085986	-0.0056594	-0.0052975	-0.0036168	-0.0021612	-0.0008981
-47.406	-0.0003693	-0.0029266	-0.005588	-0.0078845	0.00504998	0.00084485	0.00292216
-47.206	0.0045151	0.00011361	0.00346869	0.00164108	-0.0013661	0.00479349	0.00243603
-47.006	-0.0010563	0.00417666	0.00337061	-0.0015203	-0.0025696	-0.0001553	0.00197292
-46.806	0.00145189	-0.0001003	-0.0055917	-0.0106428	-0.0020769	-0.0085618	-0.0039554
-46.606	0.00114955	0.00110069	-0.0019215	-0.0024005	0.00434695	0.00589727	0.00027579
-46.406	0.00965663	0.013715	0.0100144	0.00127843	0.0085296	0.00249461	0.00953833
-46.206	0.00031393	-0.0026914	-0.0098038	-0.0024079	0.00136771	-0.0064676	-0.0012975
-46.006	0.00392829	0.00247185	-0.0114161	0.00082524	0.00139651	0.00447739	-0.0035814
-45.806	0.00899984	-0.000127	0.00379922	-0.002135	0.00625345	0.00237459	0.00187095
-45.606	0.00861427	0.0107429	0.00427703	0.00013	0.00411618	0.00362695	0.00855066
-45.406	0.00919255	0.00723307	-0.0019706	0.00129348	0.00218305	0.0029982	-0.0004407
-45.206	0.00082778	0.00162887	-0.006986	-0.0030064	-0.0039759	-0.0043941	0.00505434
-45.006	-0.0011426	-0.0024566	-0.0044417	-0.0066482	-0.0020953	0.00119277	0.00019686
-44.806	0.00427928	0.00421437	0.00575047	0.00601417	0.00816041	0.0126936	0.0138175
-44.606	-0.0012423	0.00212962	-0.0038643	-0.0016929	0.00360896	0.00112069	7.6969e-05
-44.406	0.00527668	0.0044853	0.00072562	-0.003387	0.00654219	0.00405194	0.00566489
-44.206	0.00643525	0.00541704	-0.0051487	-0.0001718	0.0032748	0.0032187	0.00340625
-44.006	0.0050847	0.00251424	-0.0066345	-0.0058103	-0.0037865	-0.0044734	-0.0008908
-43.806	0.00224698	0.00403522	-0.0032918	-0.0009001	0.00455433	-0.0011329	0.00406953
-43.606	0.00810682	0.00249439	0.00142963	-0.0001557	0.00522279	0.00332047	-0.0023088
-43.406	-0.005895	0.00033596	-0.0084154	-0.0132658	-0.0047565	-0.0041737	-0.005979
-43.206	-0.0038528	-0.002862	-0.0107458	-0.0055811	-0.0090206	-0.0060695	-0.0007522
-43.006	0.00366998	-1.563e-05	0.0014771	-0.0033443	0.00178378	0.00197051	0.00451264
-42.806	0.00445054	0.00255976	-0.004588	-0.0130254	0.00103814	0.00190947	0.00076746
-42.606	0.00288621	0.00429411	-0.0006605	-0.0051389	0.00167177	-0.0046496	-0.001868
-42.406	0.00110801	-0.0018061	-0.0068465	-0.0048157	-0.0032187	-0.0056728	-0.0005359
-42.206	0.00243479	0.00119017	-0.0085205	-0.0031519	0.00528856	0.00306995	-0.0048932
-42.006	0.00792223	0.00584633	-0.0061085	-0.0046592	-0.000673	0.00158138	0.00424059
-41.806	0.00077907	0.0019442	0.00156986	-0.0043085	0.00366795	0.00499488	0.00220069
-41.606	0.00072868	0.00315403	-0.0056097	-0.0044721	-0.0023261	-0.0073656	-0.0072855
-41.406	0.0122478	-0.0010932	-0.0028983	-0.0007548	-0.0027457	0.00025726	-0.000265
-41.206	0.00403065	0.00130684	-0.0040579	0.00135018	0.00654983	0.00359507	0.00154556
-41.006	0.0025377	0.0015249	-0.0046971	-0.0048532	0.0036066	0.00350314	0.00464243
-40.806	-0.0030888	0.00042806	-0.0033807	-0.009301	-0.0070508	2.0381e-05	0.00104835
-40.606	-0.0002747	-0.006631	-0.0066563	-0.0066444	-0.0035574	-0.0056535	-0.0034491
-40.406	5.226e-06	0.00292653	-0.0082056	-0.0055847	-0.0001819	-0.0076156	-0.0064229
-40.206	-0.0057275	-0.0001867	-0.0089147	-0.0188376	-0.0024161	-0.0056951	-0.0041028
-40.006	0.0018624	0.00464379	-0.004456	-0.0015694	0.00700194	-0.0014218	-0.001688
-39.806	-0.0002096	0.00233858	-0.0086393	-0.0057904	0.0025536	-0.0004165	-0.0010829
-39.606	0.00794561	0.00421468	-0.0041776	-0.0016224	0.00286365	0.0101954	0.00486539
-39.406	0.00234892	-0.0013932	-0.0018462	-0.0037716	-0.0001927	0.00024878	0.00691289
-39.206	0.00264031	0.00115113	-0.0062857	-0.0048452	0.00227064	-0.0003094	-0.0053399
-39.006	0.00604389	0.00035678	-0.0042022	-0.003019	0.00054647	-0.0008262	-2.627e-05
-38.806	0.00638572	0.0023061	-0.0009528	-0.001837	0.00161177	0.00876106	0.00313064
-38.606	0.00507514	0.0007152	-0.0064584	-0.0056582	-0.0031044	-0.001597	-0.0022589
-38.406	0.00341348	0.00929405	-0.0004032	0.00138824	0.00222129	0.00634027	-0.0014709
-38.206	0.00333127	0.00497915	-0.0044546	-0.0055587	-0.0010678	0.00178636	-0.0009645
-38.006	0.00772592	-0.0037426	-0.0042588	-0.0013932	-0.0010329	0.00712719	-0.0017252
-37.806	0.00438002	0.00486006	-0.0083183	-0.0031617	0.00064601	-0.0006081	0.00275312
-37.606	0.00452344	0.00143031	-0.0016531	-0.0100902	0.00474505	-0.0024233	0.00383765
-37.406	-0.0020176	-0.0020911	-0.0020848	-0.0029179	-0.0045717	-0.005538	-0.0041974
-37.206	-0.0002872	-0.00151	-0.0071545	-0.0127663	4.7769e-05	-0.0043417	-0.004351
-37.006	0.0045509	0.00139454	0.00108233	-0.0052605	0.00068197	-0.0023505	0.00157267
-36.806	0.00172111	-0.0023499	-0.0008494	-0.0083533	-0.004649	-0.0046869	-0.0006295
-36.606	0.00016188	-0.0019677	-0.0025529	-0.0108382	0.00226866	0.00134989	0.00238283
-36.406	-0.0004571	-0.0010524	0.00015246	1.7326e-05	0.00159634	0.00594152	0.00271077
-36.206	0.00743887	0.0026185	0.0001176	0.00383383	0.0064234	0.00252916	0.00716726
-36.006	0.00470723	0.00643544	-0.0040697	-0.0070291	0.00162056	0.002701	0.00070765
-35.806	0.00907577	0.00807946	-0.0004643	-0.0054961	0.00563257	0.00036618	0.00614844
-35.606	0.00180478	-0.000537	-0.005964	-0.0029496	0.00145525	-0.0046852	0.00208827
-35.406	0.00409718	0.00300134	-0.0050336	-0.006209	-0.001757	-0.0030486	0.00020008
-35.206	0.00681987	0.00977534	0.00517293	-0.0012598	0.00654141	0.00803722	0.0102375
-35.006	0.0050898	8.3304e-05	-0.0066529	-0.0067195	-0.00036	-0.0017231	-0.0015875
-34.806	0.00213849	0.00086902	-0.0026334	-0.0009349	-0.0021503	0.00145686	-0.0004367
-34.606	0.00278079	0.00113525	-0.0004733	-0.0043603	0.00017222	1.6181e-05	-0.0009991
-34.406	0.00942383	0.0085719	0.00302615	-0.0044201	0.00597576	0.00640139	0.00294582
-34.206	0.00098045	0.00106228	-0.0020175	-0.007541	-0.0007099	0.0086605	-0.0021735
-34.006	-0.0054791	-0.0072312	-0.0154781	-0.0131723	-0.0098456	-0.0058445	-0.0062174
-33.806	-0.0024309	-8.196e-05	-0.0078723	-0.0068909	0.00141123	-0.0065025	-0.0033694
-33.606	-0.0025762	0.00170443	-0.0100451	-0.0015006	-0.0010526	0.00191001	-0.0040904
-33.406	-0.0009389	-1.199e-05	-0.0030746	-0.0095028	0.00152316	0.00385384	-0.0009109
-33.206	0.00109754	-0.0021279	-0.0084887	-0.0073198	-0.0013891	0.00025926	0.00016259
-33.006	0.00504041	0.00574413	-0.0042363	-0.0110348	0.00592765	-0.0034672	-0.0025671
-32.806	0.00896717	0.00893562	-0.0015114	-0.0005356	0.00386672	0.00512199	0.00544698
-32.606	0.0022577	0.00837899	-0.0043026	-0.0007277	-0.0003429	0.0039605	-0.0015532
-32.406	0.00026635	-0.0061305	-0.0068467	-0.0118448	-0.0054811	-0.0082614	-0.0048037
-32.206	0.0006627	0.00573365	-0.0023798	-0.0055886	0.00165117	-0.0055022	-0.0012619
-32.006	0.00406467	0.00423508	-0.0108826	-0.0086153	-0.0049225	-0.0046409	-0.0021554
-31.806	0.0043863	-0.0030626	-0.0051883	-0.0017848	0.0040675	-0.0002871	0.00131037
-31.606	0.00441774	0.0108885	-0.0001219	0.00740538	0.0103307	0.0112228	0.00757236
-31.406	0.00146937	-0.0046272	-0.0078741	-0.009497	-0.0039091	-0.009589	0.00169389
-31.206	0.0130983	0.0128697	0.00484289	0.00867923	0.00591342	0.0119633	0.0154942
-31.006	0.00259195	0.00329283	0.0010907	-0.0013353	0.00191412	0.00849458	0.00186534
-30.806	-0.0039251	-0.0002802	-0.0130787	-0.0123075	-0.002791	-0.0072722	-0.0074161
-30.606	0.00269547	0.00335722	-0.0069091	6.0626e-05	0.00781079	0.00290345	0.00495635
-30.406	0.00444619	0.00195991	-0.0080395	-0.0073085	0.00232716	-0.0014652	0.00311205
-30.206	0.00520854	-0.0011364	-0.0073563	-0.0020766	0.00571827	0.00339557	0.00196971
-30.006	0.0044835	0.00011401	-0.0053766	-0.003404	-0.0018088	-0.0016	0.00575685
-29.806	0.00134095	0.00055115	-0.0083433	-0.0084828	-0.0001748	-0.002552	-0.0008945
-29.606	0.00268191	0.00664628	-0.0029331	0.00054684	0.0107503	0.00331356	0.00078255
-29.406	0.00606482	0.00403938	-0.0061541	-0.0035436	0.00293494	3.8511e-05	0.00156144
-29.206	-0.0010294	-0.0010087	-0.0027964	-0.006632	-0.0009003	-0.0042262	-0.004211
-29.006	-0.0026473	-0.0071656	-0.0097976	-0.0104483	-0.0045662	-0.0022233	-0.001489
-28.806	0.00164221	-0.0021323	-0.0123144	-0.011021	-0.0017197	-0.0023876	-0.0046741
-28.606	0.0116586	0.0054374	0.00241216	0.00206701	0.00030154	0.0158471	0.00401155
-28.406	0.0128039	0.00888982	0.00110017	-0.0035037	0.00934738	0.00367279	0.00631759
-28.206	0.00219171	1.8724e-05	-0.0072477	-0.009371	0.00184101	-0.0023923	0.00114927
-28.006	-0.0015274	-0.004508	-0.0054502	-0.0033777	0.00016219	-0.0037799	-0.0028387
-27.806	9.7666e-05	-0.002766	-0.0073303	-0.0027508	-0.0025232	-0.0002579	0.00258035
-27.606	0.00494796	0.00029352	-0.0077719	-0.0017054	-0.0015745	0.00427006	0.00262406
-27.406	0.00659591	-0.0018045	-0.0024606	-0.0034492	0.00552436	0.00415871	0.00258989
-27.206	-0.0082241	-0.0013709	-0.0048278	-0.0092915	-0.0048353	-0.006251	-0.0021392
-27.006	-0.0009379	0.00549087	-0.0054187	-0.0070621	0.00251154	-0.0002109	0.00217035
-26.806	0.011952	0.00256631	0.00083215	-0.0027454	0.00293982	-0.0015688	0.0132896
-26.606	0.0112152	0.0126035	0.00307637	-0.0031417	0.0149117	0.0125017	0.00109432
-26.406	0.00746951	-0.0089846	-0.009442	-0.0041309	0.00546655	-0.0005254	-0.0023008
-26.206	0.00607735	0.00674887	0.00134463	-0.0006388	0.00604199	0.00455186	0.00595484
-26.006	0.00661525	0.0106471	0.00133218	-0.0017357	0.0077803	0.00653505	0.0106362
-25.806	0.00382535	0.00205316	0.0011284	0.00140933	0.0092314	0.00627313	0.0144492
-25.606	0.00650287	0.00280872	-0.0037685	0.00535588	0.009548	0.0083304	0.00371107
-25.406	0.00626872	-0.0025007	-0.0022033	-0.0063953	0.00386213	-0.0001855	-0.0034848
-25.206	0.00699383	0.00343242	-0.0029696	0.00114583	0.003756	-4.213e-05	0.00139548
-25.006	-0.0003648	-0.0027285	-0.0049801	-0.0113714	-0.0044193	-0.0032848	-0.0005801
-24.806	0.00546235	-0.0029397	-0.0012051	-0.0004132	0.00698324	0.0032503	0.0010099
-24.606	0.00016599	-0.0057225	-0.0026147	-0.0038606	-0.0001894	-0.0005783	0.00359863
-24.406	0.0083937	-0.002467	-0.0026389	-0.0094873	-0.0019468	0.00019573	0.00661424
-24.206	0.00045988	0.00221187	-0.0065374	-0.0012695	0.00079123	-0.00305	0.00291211
-24.006	0.00043399	0.00097898	-0.0037684	-0.0083923	-0.0063729	0.00072767	0.00023394
-23.806	0.00212132	-0.0015971	-0.0030373	-0.0058072	0.00821438	-0.0028507	-9.631e-05
-23.606	-0.0033272	-0.0035349	-0.0040106	-0.0054336	0.001895	0.00331361	0.00187068
-23.406	-0.0001232	-0.0004861	-0.0036155	-0.0070224	0.00223183	-0.00498	-0.0021181
-23.206	0.004906	-0.0026202	-0.0045519	-0.0070164	-0.0001462	0.00030423	0.00054285
-23.006	0.00140648	-0.0008466	-0.0022915	-0.0047016	0.00477137	0.00047305	-0.0034411
-22.806	-0.001903	0.00231019	-0.0021957	-0.0059507	0.00349296	-0.0018405	-0.0017981
-22.606	0.00161435	-0.0004981	-0.0048728	-0.0004037	0.00721525	0.00109971	0.00438727
-22.406	-0.0007687	-0.0028022	-0.0086485	-0.0092921	-0.0027342	-0.0056577	-0.0099593
-22.206	0.0104467	0.0105652	-0.0028268	-0.0051049	0.00988674	0.00395829	-0.0059668
-22.006	0.00158857	0.00092998	-0.0067149	-0.0119797	0.00399549	0.00099484	0.00205547
-21.806	0.00333787	-0.0019436	-0.0026362	-0.0110147	0.0053744	-0.0001826	0.00025822
-21.606	0.00449538	-0.0023499	-0.0014111	-0.002046	0.00209758	0.00040386	0.00261504
-21.406	0.00370956	-0.0030459	-0.0088109	-0.0115669	-0.0015146	-0.0022121	0.00227425
-21.206	-0.0006865	0.00421091	-0.0052445	-0.003126	0.00472817	-0.0011092	0.00443098
-21.006	0.00891209	-0.0008509	-0.0030206	0.00201571	0.00872887	0.00595633	0.00447672
-20.806	0.00319424	2.0104e-05	-0.012737	-0.0034794	0.00040649	0.00307758	0.00159897
-20.606	0.0131548	0.00711639	-0.0068524	0.00021089	0.0056424	0.00406567	0.00388374
-20.406	0.0016163	-0.0008735	0.0011901	-0.0030657	0.00170085	0.00113605	0.00147296
-20.206	0.00509226	0.00142182	-0.0106925	-0.0047929	0.00642974	0.00387854	-0.0037424
-20.006	0.00773268	0.00365392	-0.0014827	-0.0009126	0.00577647	-0.0029216	0.00096321
-19.806	0.00354424	0.00851477	-0.0034222	0.00162605	0.00557976	0.00428323	0.00438209
-19.606	0.00218846	0.00544822	-0.0066567	-0.005355	0.00848454	0.00278029	0.00259072
-19.406	0.0113775	0.0077149	0.0103058	0.00014334	0.0132101	0.00144421	0.00949538
-19.206	0.00838981	-0.0012292	-0.0087831	-0.0057559	0.00267354	0.00050517	-0.0002866
-19.006	0.00372807	0.00653976	-0.0022427	0.00423193	0.0124724	0.00096818	0.0040042
-18.806	0.00630929	0.00306832	-0.0006549	-0.0046037	-0.0004108	-0.0030926	-0.0007789
-18.606	0.00253041	0.00571799	-0.0082785	0.00151634	0.00208851	0.00097337	0.00090302
-18.406	0.0045914	0.00645694	-0.0001119	-0.0046162	0.00771539	0.00343739	-0.0025492
-18.206	0.012802	0.00847682	0.00452748	0.00101302	0.00473769	0.00449456	0.00630048
-18.006	0.00046303	0.00602861	-0.0013138	-0.0060822	-0.0023575	-0.0012962	0.00183915
-17.806	0.00636538	0.00514653	0.00148492	-0.0061224	0.00375683	-0.0016377	0.00496864
-17.606	0.00039532	-2.467e-05	-0.0052305	-0.0054972	-0.0042261	0.00154103	-0.0055475
-17.406	0.00639253	0.0101095	-0.0006143	-0.0097394	0.00686513	-0.0056441	0.0068311
-17.206	0.00466725	0.00262349	-0.0097514	-0.0087997	0.00113528	0.00411251	0.00222359
-17.006	0.00862303	0.0106729	-0.0028381	-0.0017885	0.0135137	0.00404051	0.0059842
-16.806	0.00821159	0.00427896	-0.0046242	0.000262	0.00820696	0.00251934	0.00744499
-16.606	0.00722837	0.00632367	-0.0023323	-0.0050332	0.00329515	0.00059528	-0.0003073
-16.406	0.00296792	0.0042884	-0.0003085	-0.0025159	0.00178232	0.00350349	0.00605902
-16.206	0.00384856	0.00700463	-0.0027807	-0.0010798	0.00483143	0.00274824	0.00440194
-16.006	0.00497974	0.00313605	0.00316127	-0.0022244	0.00197276	-0.0001932	0.00385065
-15.806	0.00447403	0.00449812	-0.000473	-0.0040416	0.00549314	-0.000562	0.00333122
-15.606	0.00365284	0.00313602	-0.0021142	-0.0010893	0.0017366	0.00341329	0.00071623
-15.406	0.00210422	0.00142386	-0.006238	-0.0031716	-2.86e-05	0.00784119	0.00021078
-15.206	0.0104858	-0.000852	-0.0006845	0.00107149	0.00561907	-0.0016878	0.00248696
-15.006	0.00227144	0.00540558	-0.0067047	-0.0070294	-0.0019889	-0.002452	-0.0003772
-14.806	-0.0037043	0.00120784	-0.0089173	-0.0073406	0.0030732	-0.0001928	-0.0057992
-14.606	0.00192777	0.00283722	-0.0005177	-0.0028157	0.00591483	0.00515636	0.00201994
-14.406	0.00387816	0.00314283	0.00094424	-0.0025926	0.00245669	0.00348949	0.00189189
-14.206	0.00795983	0.00701891	0.00106812	-0.0003862	0.00254804	0.00422289	0.00846494
-14.006	0.00392196	0.00122777	0.00054451	8.966e-06	-0.0010761	0.0062251	4.7459e-05
-13.806	0.0134236	0.00324368	0.00129918	0.00468751	0.010532	0.00374442	0.00587881
-13.606	0.00326871	0.00049818	-0.0015465	-0.0041328	0.00470683	0.00132757	0.00112008
-13.406	0.00108197	0.00480454	-0.0022755	-0.0037546	-0.0009511	-0.0034553	0.0017436
-13.206	0.0105583	0.0091484	0.00050247	-0.00373	0.00491212	0.00717702	0.0078177
-13.006	-0.0026819	0.00049437	-0.0052035	-0.0090035	-0.00462	-0.0025011	0.00382879
-12.806	0.0145138	0.00793117	0.00500711	0.00358482	0.010564	0.00961281	0.0110555
-12.606	0.00911359	0.00907898	0.00333575	-0.0013755	0.0126939	0.00431189	0.00081852
-12.406	0.00778583	0.00833968	-0.001824	0.00023996	0.00498723	0.00036227	0.00357201
-12.206	0.0102798	0.0114129	-0.0011736	0.00214555	0.00810145	0.00434221	0.0134725
-12.006	0.0138426	0.0102485	0.0039776	0.00443657	0.0126536	0.00604426	0.0134747
-11.806	0.00438287	0.00279359	-0.0059453	-0.0047934	-0.0054353	-0.0012311	0.00010468
-11.606	-0.0035895	-0.0028953	-0.0082809	-0.0174099	-0.0006007	-0.0016725	-0.0023789
-11.406	0.014577	0.00732137	-0.0050319	-0.0004362	0.00754828	-0.0006536	0.00669843
-11.206	0.0099517	0.00679383	-0.0032503	-0.0094305	0.00294092	0.00036193	0.00161842
-11.006	0.0052943	0.0107911	-0.0031181	-0.0048259	0.00483599	-0.0036896	0.00845254
-10.806	0.00906854	0.00856234	0.00133487	0.00705883	0.0106508	0.00508531	0.00880495
-10.606	0.00470244	0.00809096	0.00193321	-0.0021569	0.00527291	0.00264341	0.0102487
-10.406	-0.007915	-0.0080537	-0.0088746	-0.0072716	-0.0044915	-0.0031488	-0.0118464
-10.206	0.00365118	0.00126823	-0.0040461	-0.0048066	-0.001491	-0.0017495	-0.0039868
-10.006	0.00954066	0.00372094	0.00036816	-0.0058777	-0.0017307	0.00107376	0.00300178
-9.80602	0.00868377	-0.0027328	-0.006164	-0.0036603	0.00093065	-0.0006055	-0.0015015
-9.60603	0.00477533	0.00644014	-0.0031487	-0.0082302	0.00111156	0.00064056	0.00240848
-9.40602	0.00316059	-0.0015825	-0.0046007	-0.0038711	0.00397698	-0.0008639	0.00101846
-9.20603	0.0110818	0.0141748	-0.0005191	0.00826328	0.0104976	0.00673812	0.00899047
-9.00602	0.001155	0.00149433	-0.0074608	-0.0046762	0.00416967	-0.0059288	-0.0018711
-8.80602	0.00621349	0.00231979	-0.0016632	0.00041578	0.0108369	0.00061787	0.00991299
-8.60603	0.00430673	0.00527369	-0.0044454	-0.0069393	0.00436248	-0.0026844	0.00719682
-8.40602	0.00357656	0.0065328	-0.0073162	-0.0015622	0.00156886	-0.0006651	0.00109109
-8.20603	0.0106618	0.0104267	0.00076893	-0.0030563	0.0058512	0.00179942	0.00423413
-8.00602	-0.0005321	0.00349108	-0.0034604	-0.0015193	0.00231561	-0.0056951	0.00663077
-7.80602	0.00174357	0.00224975	-0.0026108	-0.0046152	0.00468902	-0.0004746	-0.0001994
-7.60602	0.00950545	0.0079326	-0.0017474	0.00320661	0.00544267	0.00485792	0.00685727
-7.40602	0.00643282	0.00879866	0.004	-0.0015018	0.00819919	-0.0014771	0.00526428
-7.20603	0.0100839	0.00611412	0.00091903	-0.0017084	0.0130101	0.00879875	0.00618527
-7.00603	0.00949227	0.00733391	0.00150396	0.00049756	0.00736481	0.00470925	0.00500923
-6.80602	0.0009132	0.00230097	-0.0095017	-0.0060553	0.00079894	-0.0027802	0.00484617
-6.60602	0.0098993	0.00735083	0.00340476	0.0046468	0.00864977	0.00488962	0.0099898
-6.40602	0.00458857	0.00399725	-0.0020259	-0.0024249	0.011336	0.00306898	0.00271745
-6.20603	0.00529164	-0.0011258	-0.0064914	-0.0039304	0.00351535	-0.0016841	0.00337874
-6.00603	-0.0025334	-0.0027124	-0.0064287	-0.0153077	-0.0049933	0.00204227	-0.0023926
-5.80602	0.00949181	0.00619473	0.00454123	0.00090047	0.0152538	0.00292294	0.00383464
-5.60602	0.0115492	0.00928973	0.00250291	0.00190346	0.00024277	0.00054155	0.00400049
-5.40602	0.00586692	0.00520642	-0.002393	0.00085281	0.00212756	0.00178235	0.00332645
-5.20603	0.00481941	0.00213942	-0.0038799	-0.0005686	0.00609274	0.00690473	0.00998945
-5.00603	0.00448525	0.0007454	-0.0014889	0.00116635	0.00054925	0.00167506	0.00722494
-4.80602	0.0038255	-0.0040089	-0.0075865	-0.0082658	-0.0026099	-0.0003745	0.0035852
-4.60602	0.0137591	0.0136825	-0.0007367	0.00381694	0.00775827	0.00308373	0.00498273
-4.40602	0.00925948	0.00668249	-7.004e-05	0.00328978	0.0137594	0.00904984	0.00460435
-4.20603	0.00497192	0.00435055	0.0004388	0.00285781	-0.0014773	0.00284574	-0.0045549
-4.00603	0.00696498	0.00680428	-0.0048957	-0.0015386	0.00538187	-0.0008721	0.00560258
-3.80602	0.0103018	0.0143514	0.0002252	0.00246959	0.00277918	0.00495205	0.00442744
-3.60602	0.00943387	0.00800605	0.00225607	-0.000519	0.00380948	0.00236153	0.00071945
-3.40603	0.00861255	0.00589446	-0.0039454	-0.0014409	0.00780307	0.00426628	0.00423436
-3.20602	0.00072492	0.00267485	-0.00797	-0.0123625	0.00415744	-0.0024909	-0.0034853
-3.00603	0.006899	0.00595336	-0.0020938	-0.0044542	0.00395448	0.0028303	0.00604631
-2.80602	0.0002986	-0.0011787	-0.0068159	-0.010444	0.00469641	-0.0024801	-0.0007688
-2.60602	0.00793542	0.0028338	-0.0033234	-0.0065374	0.00040822	-0.001581	0.00133467
-2.40603	0.00326763	0.0053703	-0.0048841	0.00086172	0.00680297	0.00038933	0.00842494
-2.20602	0.0177406	0.0110891	0.00162238	-0.0016646	0.00986952	0.00441228	0.0111142
-2.00603	0.00955059	0.00527498	0.00483862	-0.0017235	-0.0001667	0.00121512	0.00762628
-1.80602	0.0071873	0.0135695	-0.0037062	0.00216232	0.00221174	0.00051401	0.00055609
-1.60603	0.0122208	0.00687153	-0.0022589	0.0032028	0.0109682	0.00203598	0.00291389
-1.40603	0.00615241	0.00819708	-0.0009115	-0.0070507	-0.0008679	-0.0002333	-0.0012571
-1.20602	0.0018003	0.0101284	0.00089628	-0.0026895	0.0062277	0.00094981	0.0040703
-1.00602	0.00402782	0.00931693	0.00275776	-0.0016696	0.011628	0.00553921	0.0062723
-0.806025	0.00731593	0.00903883	0.00118013	-0.0026312	0.00290071	0.00368445	0.00461876
-0.606025	0.00680675	0.00841013	0.00379428	0.00011578	0.00516978	0.00559457	0.00556166
-0.406025	0.0108259	0.00342438	-0.0034062	-0.0002316	0.00738024	0.00585249	0.00099438
-0.206025	0.00936351	0.00647627	0.00036489	0.0008816	0.00514839	0.00245002	0.00434604
0.003975	0.0713496	0.0201031	0.00575455	0.00207138	-0.0012895	0.00341596	0.00019848
0.203975	0.0817475	0.0343932	0.00779723	0.00758887	0.00353747	0.00864338	-0.0070693
0.403975	0.0933595	0.0429423	0.01619	0.00832153	0.00293594	0.00047723	-0.0015077
0.603975	0.0922768	0.044262	0.0117873	0.00431264	0.00383416	-0.0020571	0.0046456
0.803975	0.0988569	0.0509628	0.0117415	0.00988911	0.00752757	-0.0019619	-0.0042025
1.00398	0.0896071	0.0438544	0.0165947	-0.0030438	-0.0036817	-0.0023155	-0.0038381
1.20398	0.0964468	0.0455009	0.0129634	0.00635761	0.00948196	0.00471588	0.00392177
1.40397	0.0987383	0.0567125	0.0245105	0.0176016	0.0162186	0.00295285	0.00694964
1.60397	0.09402	0.0486887	0.0124056	0.00159932	0.0138189	0.00262038	-0.0027189
1.80398	0.10197	0.057862	0.0222453	0.0145803	0.0140005	0.00737023	0.00926967
2.00398	0.0976404	0.0529015	0.0181994	0.00716388	0.00921894	0.00670073	0.00367418
2.20397	0.0990285	0.0578566	0.0223291	0.0121851	0.0105925	0.00134165	0.00184157
2.40397	0.0943949	0.0478737	0.0253292	0.00828537	0.0106178	0.00434376	0.00640186
2.60398	0.103764	0.0573838	0.0234289	0.0116097	0.011549	0.00499471	0.00359656
2.80397	0.0950086	0.0472882	0.020522	0.00470315	0.00772413	0.00186728	-0.0019306
3.00398	0.107012	0.0488595	0.0271727	0.0146488	0.0166302	0.00857669	0.00977666
3.20397	0.103585	0.0509181	0.0225841	0.01329	0.00962996	0.0130757	0.00109937
3.40397	0.101885	0.0478767	0.0167643	0.00618782	0.0133575	0.0060832	0.0059382
3.60398	0.0997802	0.0464847	0.0253437	0.00623414	0.00175729	0.00624314	0.00106558
3.80397	0.0966436	0.0466352	0.0193245	0.00679447	0.00571114	0.0088274	-0.001003
4.00397	0.0980632	0.049949	0.0212329	0.0146413	0.00970595	0.00285313	-0.0022079
4.20397	0.0998086	0.042979	0.0239373	0.0134794	0.00717016	0.00562272	0.00381406
4.40397	0.0982852	0.0497232	0.0257525	0.0156768	0.0133765	0.0100789	0.00401708
4.60398	0.105036	0.0522221	0.0218182	0.00996146	0.0117746	0.0110172	0.00507592
4.80398	0.104213	0.0521669	0.0282901	0.0166919	0.0149104	0.0108798	0.0131529
5.00397	0.0982462	0.0442889	0.0181047	0.00983491	0.00503713	0.00424706	0.00117929
5.20397	0.0939729	0.0521872	0.0196282	0.00549014	0.00810415	0.0039052	-0.0007984
5.40397	0.0949258	0.0472069	0.0227352	0.0146615	0.0151925	0.00776229	0.00679052
5.60398	0.0981478	0.0426314	0.0207182	0.00935298	0.0038884	0.00993522	0.00566574
5.80398	0.0958222	0.0468994	0.0229952	0.0109292	0.00817769	0.00239136	0.00996357
6.00397	0.100165	0.0485797	0.0180501	0.00203856	0.0119459	0.00294048	0.00689018
6.20397	0.102242	0.0497026	0.018809	0.0125749	0.0150427	0.00635916	0.00512528
6.40397	0.102447	0.0479608	0.0174705	0.015481	0.00879159	0.00593945	0.00439116
6.60398	0.0898278	0.043812	0.0109854	0.00432125	-0.0001763	-0.0038686	-0.0044333
6.80398	0.0992791	0.043973	0.0161772	0.0101885	0.00767501	0.00438983	0.00460363
7.00397	0.101541	0.0452415	0.0102854	0.00719739	0.0110164	0.00524478	0.00712139
7.20397	0.0919476	0.0451516	0.0127548	0.00715957	0.00729044	0.00042992	0.00385281
7.40397	0.0959849	0.0426362	0.0120109	0.00647428	-0.0016964	0.0034963	-0.0032027
7.60398	0.10124	0.0442895	0.0145111	0.0119084	0.0127139	0.00581987	0.00925891
7.80398	0.100288	0.0521687	0.019846	0.0132291	0.0147813	0.00917744	0.0100118
8.00398	0.0977328	0.0531646	0.0256361	0.0176665	0.0140817	0.00259571	0.00512423
8.20397	0.100163	0.0411871	0.0208537	0.0116268	0.00684894	0.00321592	0.00196178
8.40398	0.105085	0.0503255	0.0191182	0.0186875	0.0196341	0.0138297	0.00613328
8.60398	0.0986193	0.0513729	0.019403	0.00728776	0.00198199	-0.0015619	-0.0045555
8.80397	0.092881	0.0399501	0.0165034	0.00245992	0.00132136	0.00015626	-0.0001375
9.00398	0.0960566	0.0450683	0.0154858	0.00473865	0.0100902	0.0030557	0.00111001
9.20397	0.0934019	0.0457696	0.0163871	0.00564707	0.00908217	-0.0021733	0.00058206
9.40398	0.0964721	0.0519535	0.0154712	0.0047149	0.00961296	0.00077457	-0.0005098
9.60398	0.0935368	0.0421107	0.0167303	0.00736996	0.00217841	0.00268607	-0.0066065
9.80397	0.0927606	0.0527884	0.0171618	0.0120295	0.0127148	0.00812377	0.00805512
10.004	0.0964959	0.0535816	0.0176244	0.0152325	0.0178782	0.00317541	0.0119348
10.204	0.0890781	0.0448285	0.0163445	0.0043026	0.00207313	-0.0050321	0.00162847
10.404	0.089544	0.0481647	0.00579836	-0.0036382	-0.0045972	-0.000642	-0.0065156
10.604	0.0979441	0.0501491	0.0242963	0.00866703	0.0109065	0.00038598	0.00556567
10.804	0.0906517	0.0474406	0.00801919	0.00853008	0.00397613	0.00555092	0.00136248
11.004	0.0977713	0.0519002	0.0156306	0.0151402	0.012712	0.0044314	0.00636439
11.204	0.100541	0.0587186	0.0229184	0.0119261	0.0169354	0.00822374	0.00951394
11.404	0.102164	0.0543766	0.0173309	0.0107644	0.00885467	0.00864361	0.00775761
11.604	0.0991981	0.0552355	0.0212079	0.00596764	0.0148578	0.0130563	0.00930283
11.804	0.0941687	0.0385378	0.0162379	0.0041218	0.00755413	-0.0023046	-0.0002482
12.004	0.0985372	0.0511866	0.0140876	0.00591742	0.0144041	0.00827478	0.00624693
12.204	0.0850233	0.0425762	0.0068909	-0.0075846	-0.000465	-0.0032008	-0.0019486
12.404	0.0964546	0.0539801	0.018328	0.00361812	0.00901508	0.00359748	0.00623889
12.604	0.0963961	0.0514809	0.0199046	0.0113949	0.0168929	0.00388434	0.00534198
12.804	0.0997228	0.0538562	0.0172137	0.00664483	0.0132483	0.00438721	0.00144482
13.004	0.0966088	0.0509363	0.0161863	0.0112978	0.00719893	0.00019316	0.00482082
13.204	0.100521	0.0528487	0.0159434	0.00684644	0.0123566	0.00354226	0.00136636
13.404	0.0880251	0.0516765	0.0100449	0.00064238	0.00560149	0.00645118	0.00286842
13.604	0.100497	0.0541571	0.0238409	0.0144764	0.0111026	0.00434882	0.0089544
13.804	0.100284	0.052914	0.0251291	0.00955494	0.0147916	0.0093788	0.00736325
14.004	0.096992	0.0590685	0.0225858	0.00198464	0.00794627	0.00659334	0.00623272
14.204	0.101873	0.0550088	0.0203861	0.00979263	0.0155453	0.00990272	0.00967258
14.404	0.0946238	0.0553942	0.0179325	0.00160222	0.00883682	0.00329794	0.0053354
14.604	0.0981104	0.0505191	0.0120116	0.00852194	0.00532562	0.00537343	0.00138928
14.804	0.0962442	0.0507426	0.0143707	0.0075315	0.0101728	-0.0006161	0.00040145
15.004	0.0887711	0.0428343	0.00908616	0.00075	0.00255437	0.00396762	0.00137413
15.204	0.092926	0.0485532	0.0154459	0.008815	0.00735138	0.00241797	-0.0003713
15.404	0.0987921	0.0514182	0.0148562	0.00995471	0.00714894	0.00379664	0.0070781
15.604	0.0915171	0.0520365	0.0176753	0.0110656	0.00643303	0.0030066	0.00240595
15.804	0.0962192	0.051834	0.0122049	0.00335089	0.0121036	0.00427864	0.00528302
16.004	0.100845	0.056942	0.015303	0.010061	0.00792083	0.00658053	0.00835721
16.204	0.10181	0.0612673	0.0190647	0.0110843	0.012778	0.0100388	0.00845103
16.404	0.089693	0.0493276	0.0121039	0.00608712	-0.0007902	-0.003682	-0.0030706
16.604	0.0946934	0.0514656	0.0140172	0.0106509	0.00860628	0.00963856	0.00358155
16.804	0.094486	0.0516527	0.0202759	0.00764059	0.0107901	0.00396881	0.00309733
17.004	0.0972453	0.0539974	0.0100346	0.00269215	0.00245957	0.00248905	0.00880167
17.204	0.101526	0.0544362	0.0129455	0.00421723	0.0170074	0.0139041	0.00955282
17.404	0.0936118	0.0471421	0.00929503	0.00734343	0.00675932	0.00056099	3.6099e-05
17.604	0.0904204	0.0503512	0.00944887	0.00650663	0.00913881	0.00872255	0.00141164
17.804	0.0979633	0.0572769	0.0119934	0.00558873	0.00993976	0.00910766	0.00642559
18.004	0.102265	0.0499274	0.021997	0.00879016	0.012346	0.00630115	0.00129483
18.204	0.0947149	0.048651	0.0105905	0.00681761	0.00934857	0.00459209	0.00545131
18.404	0.0877707	0.048204	0.0112065	0.00785567	0.00608697	0.00377616	-0.0029914
18.604	0.0948763	0.0490482	0.0181464	0.00142861	0.00169338	0.0049952	0.00130374
18.804	0.0966418	0.0491199	0.0103809	0.00821106	0.00794593	0.00532754	0.00193524
19.004	0.100038	0.0560471	0.0203446	0.0121292	0.0110206	0.00894772	0.00853023
19.204	0.0989542	0.0525694	0.0202416	0.00625583	0.00926821	0.0138465	0.00533412
19.404	0.0982791	0.0574995	0.014189	0.00901818	0.00912736	0.00473632	0.00389093
19.604	0.0973245	0.0544812	0.0156947	0.00655038	0.0111052	0.00565545	0.00342137
19.804	0.0951813	0.0539629	0.0196248	0.00833986	0.0106533	0.00447119	0.00352731
20.004	0.0980347	0.055663	0.0253475	0.0105124	0.014333	0.00871135	0.00716355
20.204	0.100206	0.0606082	0.0230306	0.0154644	0.0135246	0.0070944	0.00950658
20.404	0.0939903	0.0531997	0.0199804	0.00930366	0.0127199	0.00433316	0.00322971
20.604	0.0934939	0.0459749	0.0161534	0.00631536	0.00858996	-0.001366	0.00464667
20.804	0.0874951	0.0511529	0.0105623	0.00200276	0.00499636	0.00126998	0.00229884
21.004	0.0936679	0.0458794	0.0131416	0.00535575	0.0101374	0.00551729	-0.0013966
21.204	0.0958484	0.0480339	0.0120722	0.00848705	0.00817119	-0.0002604	0.00396555
21.404	0.0970045	0.0518876	0.0141011	0.00734956	0.0105337	0.00452775	0.00127724
21.604	0.0918358	0.0482119	0.0118712	0.00102575	0.00615642	-0.0004919	0.00158499
21.804	0.0971888	0.049125	0.0193207	0.00810934	0.012804	0.00054019	0.00657035
22.004	0.100573	0.0540123	0.0206066	0.0107055	0.0136842	-0.0007339	0.00353836
22.204	0.0896251	0.0523319	0.0144219	0.00507857	0.0092465	0.00147066	0.00310749
22.404	0.0980874	0.0488153	0.0184755	0.0025647	0.0171154	0.00294053	0.00477036
22.604	0.102037	0.0566085	0.0197091	0.00891654	0.021853	0.00601099	0.00927975
22.804	0.0930544	0.0524958	0.015097	0.00240996	0.0108555	-0.0012659	0.00034849
23.004	0.0983581	0.0545911	0.0179658	0.0144758	0.0160478	0.00126126	0.00114497
23.204	0.0967683	0.0548429	0.0204964	0.0112841	0.0102527	0.00488831	0.00358846
23.404	0.0964789	0.0556721	0.0165621	0.0144186	0.0132322	0.00591226	0.00469173
23.604	0.0972883	0.0514348	0.0127858	0.0113969	0.0142912	0.0119522	0.00641502
23.804	0.0931194	0.0508277	0.0134001	0.00873321	0.0125365	0.00195535	0.00674464
24.004	0.0903442	0.0539127	0.019076	0.00623141	0.0104914	0.00721307	0.00487292
24.204	0.0988078	0.0550643	0.0164947	0.0102044	0.0114612	0.0051669	0.00840449
24.404	0.0893664	0.0564628	0.00621578	0.00381346	0.0131585	-0.0020294	-0.0012292
24.604	0.0942606	0.0532961	0.0170719	0.0059327	0.0126577	0.00609616	0.00413399
24.804	0.0981905	0.0505961	0.018248	0.00423112	0.0107999	0.00376753	2.8029e-05
25.004	0.0958556	0.0533491	0.0133643	0.00462867	0.00917729	0.00361391	0.00359007
25.204	0.0942012	0.0500626	0.0137751	0.00677431	0.00327756	0.00061776	0.00493652
25.404	0.0969221	0.0510153	0.00763942	0.00721248	0.00324006	0.00179696	0.00021237
25.604	0.0976498	0.0479356	0.0220918	0.0122797	0.0111291	0.00879932	0.00433205
25.804	0.0963203	0.0537605	0.0159308	0.00444303	0.0129419	0.00630019	0.00561704
26.004	0.0931134	0.0502882	0.0119625	0.00931894	0.00673075	0.00916104	0.00593553
26.204	0.0915679	0.0476772	0.0114123	0.00249849	0.00820794	0.00450876	0.00805024
26.404	0.089218	0.0498846	0.00963724	0.00690529	0.0109382	0.0042952	-2.931e-05
26.604	0.0902204	0.0529336	0.0100391	0.00873439	0.00942767	0.00311349	0.00392225
26.804	0.094682	0.0484716	0.00944856	0.00716162	0.0146456	0.0057084	0.00572074
27.004	0.0946334	0.0511949	0.0131019	0.00656358	0.00222245	0.00692001	0.0107022
27.204	0.0946611	0.0527774	0.00642142	0.00472199	0.00597431	0.00155741	0.00550915
27.404	0.0947804	0.0493874	0.00856617	0.00585315	0.00829433	0.00702759	0.00197433
27.604	0.0884679	0.0418373	0.00231254	0.00056183	0.00218715	-0.0026454	-0.0003875
27.804	0.0883397	0.0510022	0.0118689	0.00372324	0.00648265	-0.0014765	-0.0026875
28.004	0.0916235	0.0470498	0.0149566	0.00746579	0.0112289	0.00674382	0.00082158
28.204	0.0955558	0.0522214	0.0149928	0.00295247	0.011232	0.00169619	0.00693499
28.404	0.0960595	0.0522162	0.0162175	0.00957078	0.0171125	0.00826622	0.00659639
28.604	0.0965948	0.052582	0.0143337	0.0137622	0.0139904	0.00446997	0.00464131
28.804	0.0935867	0.0481826	0.00733373	0.00225647	0.00847246	0.00118549	0.00050932
29.004	0.0996426	0.0584577	0.0177631	0.013112	0.0177767	0.0157488	0.00816551
29.204	0.102719	0.0471072	0.0187445	0.0180181	0.0130541	0.0132967	0.00520443
29.404	0.0900705	0.0455154	0.0104847	-0.0039216	-0.0031245	-0.0007497	-0.0020373
29.604	0.0938504	0.0516531	0.00992467	0.00794253	0.00873652	0.00167537	0.00114627
29.804	0.0957889	0.0490212	0.021905	0.0115309	0.0125224	0.0109716	0.00191838
30.004	0.0928496	0.0456197	0.00963628	0.00390113	0.00631083	0.00593698	0.00358386
30.204	0.0887406	0.046949	0.0175261	0.0115278	0.00919121	0.00159669	0.0011486
30.404	0.0959079	0.0541702	0.0182044	0.00653878	0.00722402	0.00759795	0.0016557
30.604	0.0906425	0.049225	0.0144651	0.00415106	0.00747521	0.00218631	0.00459144
30.804	0.0924603	0.0416878	0.00718873	0.00633415	0.00666102	0.00366245	-0.0013218
31.004	0.0942284	0.0481459	0.0158487	0.00564015	0.0126748	0.0115251	0.00352071
31.204	0.0950443	0.0452454	0.0179348	0.00310431	0.00670654	0.00685006	-0.0024358
31.404	0.0913005	0.0447529	0.00956479	0.00297993	0.00347546	-0.0005582	-0.0057972
31.604	0.092732	0.052006	0.0136134	0.00507592	0.0146797	0.00863682	0.00311226
31.804	0.0876302	0.0514195	0.0149422	0.00025332	0.0107451	-0.0014646	0.00418161
32.004	0.089459	0.0471891	0.00875559	3.1816e-05	0.0115474	-0.0015813	-0.0020522
32.204	0.0867829	0.0520716	0.0118347	0.00777036	0.00461477	0.00424618	0.00229732
32.404	0.0926459	0.0529985	0.020795	0.0109882	0.00885827	0.010514	0.00731894
32.604	0.0925962	0.0493719	0.0144946	0.00563113	0.0114369	0.00674513	0.0046343
32.804	0.0993018	0.056673	0.0210096	0.0135108	0.0115051	0.00674221	0.00352351
33.004	0.0945995	0.0507996	0.0148524	0.00099583	0.00957938	0.00284402	-0.0010885
33.204	0.0902525	0.052853	0.0100955	-0.0034437	0.00179248	0.00022647	0.00137411
33.404	0.100713	0.0491152	0.0189596	0.0126775	0.0158767	0.00477813	0.00909002
33.604	0.101067	0.0606932	0.0145501	0.0110593	0.022112	0.00932497	0.00155462
33.804	0.0895785	0.0529489	0.0150153	9.6496e-05	0.0104192	0.00170052	-0.0017524
34.004	0.0939355	0.0467461	0.0177205	0.0080181	0.00513298	0.0138114	0.00495115
34.204	0.0927022	0.0501133	0.0188257	0.00625348	0.0109056	0.00683883	0.00332643
34.404	0.0853537	0.0483143	0.0114082	0.00338738	0.00330168	0.00679081	-0.0046936
34.604	0.094325	0.0514831	0.0158579	0.00601546	0.00664345	0.00626827	0.00627413
34.804	0.0954997	0.0539831	0.0131779	0.00173163	0.0129995	0.00754089	0.00896441
35.004	0.0997421	0.0486528	0.0110823	0.00540343	0.00252839	0.00527975	0.00382895
35.204	0.08954	0.0492436	0.0134061	0.00153862	0.00233292	-0.0031516	-0.0037305
35.404	0.0857919	0.0455103	0.00937666	0.00070976	0.00966834	0.00092398	-5.759e-05
35.604	0.0899381	0.0537528	0.0154547	0.00365313	0.0064384	0.00279286	0.00230452
35.804	0.0900812	0.0546345	0.0208571	0.0128396	0.00694019	0.00527193	0.00235652
36.004	0.0858738	0.0474084	0.0138139	0.00471619	0.00904012	0.00344016	0.0031726
36.204	0.0931065	0.0491291	0.0131359	0.00199403	0.00517081	0.00621584	0.00262523
36.404	0.0929374	0.0490219	0.0136472	0.00475237	0.00491491	0.00304799	0.00179003
36.604	0.0949046	0.0541746	0.0123252	0.00287945	0.0124632	0.00895803	0.00260805
36.804	0.091213	0.0505675	0.0128682	0.00886013	0.00702539	0.00665511	0.00473128
37.004	0.0907278	0.0467023	0.0140944	0.0047269	0.00860638	0.00048542	0.00356841
37.204	0.0902646	0.0419761	0.0118594	0.00266168	0.00283177	0.00334999	-0.0038243
37.404	0.0935871	0.0547154	0.00930792	0.00321024	0.00676529	0.00609905	0.00569714
37.604	0.0991597	0.0505268	0.0198991	0.00320569	0.0077406	0.00909284	0.00115058
37.804	0.0943206	0.0530157	0.0160602	0.0137587	0.0134359	0.00895048	0.0117858
38.004	0.102027	0.0555182	0.0209798	0.0126552	0.00970301	0.00568853	0.00423182
38.204	0.0937936	0.0559716	0.0124252	0.0125127	0.00991913	0.00881105	0.00926108
38.404	0.0930187	0.0467796	0.0165597	0.00688153	0.00583912	0.0057059	-0.0010968
38.604	0.0966084	0.0531165	0.0167469	0.00656574	0.0135301	0.00478904	0.00729957
38.804	0.0914825	0.0424799	0.00479559	0.00620654	0.00731998	0.00649971	0.00079637
39.004	0.0880826	0.0348759	0.00239364	0.00089471	0.00223214	0.00056966	-0.0025634
39.204	0.0885073	0.0468217	0.00394852	-0.0002988	0.00876318	0.00177016	-0.0034406
39.404	0.0988612	0.058767	0.0176306	0.0121317	0.0140205	0.00577124	0.00756033
39.604	0.09863	0.0493723	0.0148026	0.0100232	0.00863049	0.00657017	0.00632993
[truncated: 2,801 more rows]
