# Supplementary material for: A conserved chronobiological complex times C. elegans development
Source: EMBO J. 2025 Oct 20;44(22):6368–96. doi: 10.1038/s44318-025-00585-z (PMC12624140; doi:10.1038/s44318-025-00585-z)
Supplement: Supplementary file 5 — Source data Fig. 3 [file 44318_2025_585_MOESM5_ESM.zip › Figure 3/3G/CK1BDΓêåAB + Tail BLI numerical data.xlsx]

## Sheet: Fig. 3G
Time (sec)	50µM	25µM	12.5µM	6.25µM	3.1µM	1.6µM	0.8µM
-360.006	-0.0176801	-0.0138951	-0.0144616	0.0182381	-0.0006259	0.0292946	-0.0049216
-359.806	-0.0246068	-0.0198167	-0.029351	0.00771038	-0.0130532	0.0126412	-0.0138828
-359.606	-0.0202212	-0.0202618	-0.0212226	0.00433753	-0.0124645	0.00959257	-0.0187553
-359.406	-0.0196681	-0.009877	-0.0239345	0.0111686	-0.0029938	0.0123954	-0.0129986
-359.206	-0.0304285	-0.0145707	-0.018947	0.00068284	-0.0060778	0.0159179	-0.0125891
-359.006	-0.0234781	-0.0122266	-0.016132	0.00776318	-0.0148369	0.00538029	-0.014805
-358.806	-0.0196237	-0.0155254	-0.0193973	0.00876108	-0.0019079	0.0152627	-0.0011301
-358.606	-0.019382	-0.0114177	-0.0208592	0.00843339	-0.0082651	0.00916418	-0.0124112
-358.406	-0.0216581	-0.0141137	-0.0123828	0.0119515	-8e-05	0.0130743	-0.0087862
-358.206	-0.0153455	-0.0157032	-0.0176005	0.00951484	-0.0014674	0.0163518	-0.0093932
-358.006	-0.0180382	-0.0139163	-0.021129	0.00839634	0.00143602	0.0164173	-0.0126707
-357.806	-0.0174119	-0.0113405	-0.0209392	0.0100037	-0.0101076	0.00824009	-0.0130064
-357.606	-0.0172083	-0.015281	-0.0200313	0.0107312	-0.0091884	0.00604173	-0.0151746
-357.406	-0.0179342	-0.0123454	-0.0224521	0.0095765	-0.0105278	0.0182311	-0.0214187
-357.206	-0.0132064	-0.0141191	-0.0177501	0.0107994	0.00195152	0.0203381	-0.0130224
-357.006	-0.0215985	-0.0176999	-0.0282151	0.00511148	-0.0055509	0.00531456	-0.0112718
-356.806	-0.0194078	-0.0105952	-0.0172024	0.010906	-0.0097611	0.0162784	-0.0116318
-356.606	-0.0211037	-0.0107803	-0.0174816	0.0128798	-0.0083411	0.0152073	-0.0124145
-356.406	-0.0273078	-0.0175607	-0.0181823	0.0173865	-0.0034546	0.0139766	-0.0095899
-356.206	-0.0200316	-0.0169671	-0.0150728	0.00794923	-0.0041361	0.0127638	-0.0139242
-356.006	-0.0166699	-0.0143149	-0.0158901	0.00924761	0.00073172	0.0195401	-0.0098137
-355.806	-0.0111558	-0.0062184	-0.0103466	0.0129695	-0.0036565	0.0212972	-0.0075815
-355.606	-0.0266257	-0.0070551	-0.0207181	0.00943641	-0.01103	0.0101975	-0.0129455
-355.406	-0.0203066	-0.017035	-0.0155344	0.00626529	-0.0063864	0.0074515	-0.013638
-355.206	-0.0098193	-0.0113454	-0.0092406	0.0180574	-0.0005883	0.0111001	-0.0054887
-355.006	-0.0136426	-0.0097023	-0.0109754	0.0135607	0.00092297	0.0105977	-0.0081943
-354.806	-0.0136674	-0.011173	-0.0187268	0.0109514	-0.004524	0.0107737	-0.0107901
-354.606	-0.0169554	-0.0136825	-0.0146483	0.0169586	-0.0048002	0.0183666	-0.0031672
-354.406	-0.0170274	-0.0098411	-0.0107197	0.0133099	-0.0027429	0.0168286	-0.0115029
-354.206	-0.0158672	-0.015555	-0.0163651	0.0115808	-0.0068174	0.0097551	-0.0123649
-354.006	-0.0298717	-0.0157894	-0.0202218	0.00561585	-0.0108094	0.00950118	-0.0186723
-353.806	-0.0156697	-0.0147961	-0.0130086	0.0103305	0.0006546	0.00980368	-0.0075566
-353.606	-0.0216365	-0.0091438	-0.0137209	0.0140988	-0.001233	0.0061627	-0.0123034
-353.406	-0.0182474	-0.0132612	-0.0146179	0.0115203	-0.0026304	0.0121876	-0.011641
-353.206	-0.0162117	-0.0118456	-0.0104146	0.0136626	-0.0016001	0.0119807	-0.0090877
-353.006	-0.0208388	-0.0159405	-0.0122953	0.0118785	-0.0079686	0.00679347	-0.0143002
-352.806	-0.015065	-0.0135873	-0.014161	0.0150857	0.00166783	0.00856703	-0.0055463
-352.606	-0.0150259	-0.0118066	-0.0095724	0.0165136	-0.0031971	0.0205726	-0.0061125
-352.406	-0.0137053	-0.007721	-0.0111413	0.0106098	0.00132007	0.00898397	-0.0090739
-352.206	-0.0137449	-0.0131566	-0.0197037	0.0155034	-0.0044814	0.00900833	-0.0147383
-352.006	-0.0121133	-0.0122195	-0.0172954	0.0144571	-0.0083805	0.0101221	-0.0062734
-351.806	-0.0194857	-0.0166228	-0.0225637	0.00961193	-0.0062954	0.00782283	-0.0057921
-351.606	-0.0102295	-0.0035714	-0.0059849	0.013148	-0.0002531	0.00978057	-0.0080002
-351.406	-0.0191741	-0.0107322	-0.011605	0.01404	-0.0006995	0.0126734	-0.0080354
-351.206	-0.0202935	-0.0146914	-0.0162773	0.0136023	0.00158096	0.0111428	-0.011822
-351.006	-0.0176193	-0.0143392	-0.0127844	0.0117551	-0.0095656	0.00566158	-0.0103822
-350.806	-0.028095	-0.0224012	-0.0212158	0.00494971	-0.0175059	0.00433102	-0.0171925
-350.606	-0.0189677	-0.0138957	-0.0161119	0.0130027	-0.0059122	0.0101114	-0.0107086
-350.406	-0.0147625	-0.0078885	-0.0140288	0.00645703	0.00097612	0.0103986	-0.0109139
-350.206	-0.0207178	-0.0146131	-0.0116628	0.00385959	-0.0072046	0.00479139	-0.0109921
-350.006	-0.0156617	-0.0057896	-0.006372	0.0188278	0.00114991	0.0121188	-0.0066987
-349.806	-0.013159	-0.0019942	-0.0126597	0.0123209	-0.0030802	0.00895805	-0.0071687
-349.606	-0.0153384	-0.0087593	-0.0059621	0.0105486	0.0033519	0.00834204	-0.0078298
-349.406	-0.0126343	-0.0096316	-0.011271	0.00811689	4.243e-05	0.0106635	-0.0055526
-349.206	-0.022752	-0.0060283	-0.0092702	0.00780326	-0.0029777	0.0085138	-0.0077801
-349.006	-0.0190938	-0.0126277	-0.013913	0.0128355	-0.0070189	0.00916435	-0.0143819
-348.806	-0.0227077	-0.0142488	-0.0074293	0.0111854	-0.0054878	0.0110612	-0.0051818
-348.606	-0.0148759	-0.0167928	-0.0118381	0.0100419	-0.0059213	0.00500505	-0.0093902
-348.406	-0.0210209	-0.0106257	-0.0118663	0.0105208	-0.0075816	0.00262592	-0.0137357
-348.206	-0.0151797	-0.0156859	-0.0112446	0.0157168	-0.002476	0.0165104	-0.0089586
-348.006	-0.0176761	-0.0176943	-0.018308	0.00725245	-0.0094872	0.00470431	-0.0107922
-347.806	-0.0220064	-0.010302	-0.008664	0.00527426	-0.0057641	0.00286895	-0.0166796
-347.606	-0.0156601	-0.0170754	-0.0147828	0.0106912	-0.0028157	0.00554978	-0.0083436
-347.406	-0.0063992	-0.0028491	-0.0041846	0.0136801	-0.0023921	0.0129524	-0.0045829
-347.206	-0.0185184	-0.0131133	-0.0147669	0.00908355	-0.0030609	0.00781279	-0.0080191
-347.006	-0.0127957	-0.0186612	-0.0107533	0.00711622	-0.0075222	0.00345431	-0.0134161
-346.806	-0.0135	-0.0024536	-0.0146188	0.0140493	0.00517107	0.0139844	-0.0080214
-346.606	-0.0168178	-0.0085621	-0.0103414	0.00955047	-0.0018656	0.0134413	-0.0112703
-346.406	-0.0102569	-0.0091826	-0.0162361	0.00606192	0.00184454	0.00930357	-0.0060648
-346.206	-0.0143624	-0.0105307	-0.0136717	0.0100763	-0.0056768	0.00929554	-0.0116468
-346.006	-0.0162039	-0.0093497	-0.0117086	0.00787941	-0.0064948	0.00331676	-0.0094509
-345.806	-0.0144683	-0.0084383	-0.0165783	0.0077935	2.839e-05	0.0170149	-0.0134068
-345.606	-0.0151065	-0.0029243	-0.0039049	0.0145527	-0.0045037	0.0137407	-0.0052631
-345.406	-0.0179703	-0.0104512	-0.0162853	0.0079675	-0.005941	0.0102939	-0.0107922
-345.206	-0.0121672	-0.0091956	-0.0129979	0.0104105	0.00271677	0.0100264	-0.0115269
-345.006	-0.0087083	-0.006842	-0.0071477	0.017654	-0.0017761	0.00948593	-0.0020766
-344.806	-0.0138388	-0.0128954	-0.0165986	0.00185434	-0.0024604	0.00568923	-0.00653
-344.606	-0.0143405	-0.0121896	-0.0115853	0.0089201	-0.0053337	0.0117775	-0.0134267
-344.406	-0.0193062	-0.022262	-0.0135542	0.0036219	-0.0051068	0.00078942	-0.0150268
-344.206	-0.015235	-0.0036162	-0.0156854	0.00854413	-0.0010501	0.00738662	-0.004248
-344.006	-0.0051587	-0.005973	-0.0083683	0.00967671	0.00595858	0.0125477	-0.0025079
-343.806	-0.0168054	-0.013364	-0.0126708	0.0139637	-0.0081458	0.00565274	-0.0119646
-343.606	-0.010497	-0.0105522	-0.0111461	0.0192804	-0.0028617	0.0127211	-0.0043803
-343.406	-0.0137593	-0.0190832	-0.0153502	0.00316592	-0.0153979	-0.0015979	-0.0173128
-343.206	-0.0250267	-0.0191178	-0.0191017	0.00413009	-0.0128663	-0.0059926	-0.0136519
-343.006	-0.0152456	-0.0096955	-0.0114908	0.0138853	-0.0010723	0.00814705	-0.0093185
-342.806	-0.0169718	-0.0182021	-0.0153544	0.00737303	-0.0098409	0.0055604	-0.0062203
-342.606	-0.016306	-0.0109503	-0.0070139	0.010206	-0.0009363	0.0136007	-0.00724
-342.406	-0.0229154	-0.0146985	-0.0175139	0.00957059	-0.0042617	-0.0015812	-0.0067901
-342.206	-0.0142897	-0.0094338	-0.0041852	0.00856255	-0.0035061	0.0028065	-0.0041248
-342.006	-0.0075631	-0.0119529	-0.0064176	0.0124891	0.00219215	0.0104244	-0.0054581
-341.806	-0.0181938	-0.0103285	-0.0155599	0.00611854	-0.0069037	0.00498475	-0.008946
-341.606	-0.0125368	-0.0145021	-0.0105117	0.00880147	-0.0053964	0.00908915	-0.0104666
-341.406	-0.0112098	-0.0109075	-0.0015844	0.00727329	0.00060997	0.00762501	-0.0057067
-341.206	-0.0145125	-0.0121475	-0.0132938	0.00986035	-0.0028461	0.00074851	-0.003345
-341.006	-0.0115067	-0.0078457	-0.0068315	0.0133216	0.00467118	0.00771378	-0.0077148
-340.806	-0.0182815	-0.0162199	-0.0135649	0.00889266	-0.0114615	0.00447371	-0.0121916
-340.606	-0.010412	-0.0076414	-0.0120503	0.00940768	0.00127529	0.00760769	-0.0038571
-340.406	-0.0033033	-0.0015163	-0.0056959	0.0174146	0.00643484	0.0162129	-0.0051651
-340.206	-0.0104972	-0.0062006	-0.0060362	0.0102874	-0.0016734	0.00742721	-0.0065176
-340.006	-0.0096004	-0.0130993	-0.0142019	0.011437	-0.0029584	0.00645454	-0.0055767
-339.806	-0.0138	-0.0102344	-0.0087843	0.0101577	-0.0103214	0.00035961	-0.0080818
-339.606	-0.0167843	-0.0064777	-0.0132284	0.0171655	0.0013393	0.0116615	-0.0043443
-339.406	-0.0119064	-0.0108024	-0.0096759	0.0136946	-0.0019481	0.00442242	-0.0094932
-339.206	-0.0101495	-0.0055388	-0.0046802	0.00731931	-0.0058986	0.00646714	-0.0093877
-339.006	-0.0122602	-0.0107145	-0.0064083	0.0124108	-0.0018235	0.0124966	-0.0040515
-338.806	-0.0115792	-0.0103314	-0.013628	0.00864618	-0.0015603	0.0114238	-0.0047967
-338.606	-0.0078351	-0.0048512	-0.0061273	0.0105696	-0.0002676	0.0103682	0.00061446
-338.406	-0.0185186	-0.0075922	-0.0101057	0.00398397	0.00421686	0.00920329	-0.0024622
-338.206	-0.0111887	-0.0097088	-0.0092897	0.0110663	-0.0035064	0.00599121	-0.0074561
-338.006	-0.0127727	-0.0100163	-0.000382	0.0169514	-0.0009275	0.0159478	-0.0007653
-337.806	-0.0161132	-0.0118026	-0.0130601	0.00145738	-0.001369	0.00718931	-0.0107617
-337.606	-0.0161389	-0.0072677	-0.0095128	0.0135829	-0.0095145	0.0076859	-0.0067104
-337.406	-0.0149698	-0.0114873	-0.0109526	0.0115499	-0.0013694	0.00801947	-0.0037183
-337.206	-0.0112831	-0.0106873	-0.0063498	0.0119064	0.00302388	0.0094157	-0.0055434
-337.006	-0.017027	-0.0037385	-0.0084951	0.0103126	-0.0107941	0.00739692	-0.0048174
-336.806	-0.0125371	-0.0107345	-0.0132159	0.00907807	-0.0049591	0.00335067	-0.0050973
-336.606	-0.010483	-0.0132898	-0.005571	0.00579481	-0.0004001	0.00741188	-0.0017453
-336.406	-0.0050349	-0.0077173	-0.0053602	0.0132301	0.00380888	0.00807526	-0.0027053
-336.206	-0.0130864	-0.0154086	-0.0097389	0.0074201	-0.0032656	0.00732442	-0.0077469
-336.006	-0.008514	-0.0072626	-0.0092057	0.0133736	-0.0028779	0.00997553	-0.0058257
-335.806	-0.0097019	-0.0063672	-0.0071864	0.012669	0.00442073	0.00562633	-0.0044328
-335.606	-0.0171966	-0.0097901	-0.0086222	0.0115391	0.0015776	0.0101686	-0.0085409
-335.406	-0.0152248	-0.0086278	-0.0075007	0.0107567	-0.0020817	0.0041915	-0.0074317
-335.206	-0.0095699	-0.0056973	-0.0062655	0.0139122	0.00215619	0.00865161	-0.0101023
-335.006	-0.0109324	-0.009812	-0.0033913	0.00957106	0.0031547	0.00503213	-0.0027622
-334.806	-0.008821	-0.0092004	-0.0098929	0.00786537	-0.0015578	0.00556069	-0.0019286
-334.606	-0.0053278	-0.0033115	-0.0094057	0.0119823	-0.0021548	0.0137772	-0.0020124
-334.406	-0.0207653	-0.0115968	-0.0147807	0.0037112	-0.0019211	-0.0019004	-0.0134885
-334.206	-0.0160038	-0.0111684	-0.0118349	0.00425204	-0.0091925	0.00620246	-0.0113408
-334.006	-0.0039085	-0.0024353	-0.0066269	0.0126085	0.00129341	0.0123527	-0.0034668
-333.806	-0.0122342	-0.0045157	-0.0070361	0.00663454	0.00210048	0.00425542	-0.0108175
-333.606	-0.0020834	0.00161323	-0.0060565	0.0145964	0.00162785	0.00863706	-6.7e-05
-333.406	-0.012221	-0.0116701	-0.0100221	0.0100337	-0.0015036	0.00367972	-0.0083797
-333.206	-0.0144411	-0.0096175	-0.0110067	0.00060217	-0.0040729	-0.0047831	-0.0085234
-333.006	-0.0129247	-0.0053835	-0.0073549	0.0103295	0.00468166	0.0140014	-0.0082241
-332.806	-0.0168634	-0.0052752	-0.0071788	0.00861648	-0.00243	0.00931232	-0.0023932
-332.606	-0.0173891	-0.009084	-0.015765	-0.0004249	0.00080463	0.00975368	-0.0074783
-332.406	-0.006489	-0.0075392	-0.0125005	0.00689651	0.0001797	0.0115944	-0.0037219
-332.206	-0.0151401	-0.0080048	-0.0154981	0.00757148	0.00174212	0.00615075	-0.0109938
-332.006	-0.0144609	-0.0066305	-0.011575	0.00995516	-0.002546	0.00114373	-0.0077729
-331.806	-0.0091989	0.00216271	-0.003468	0.0134479	0.00912154	0.0135201	-0.0030631
-331.606	-0.0096823	-0.0092735	-0.0063202	0.00847844	0.00664954	0.0136656	-0.0040426
-331.406	-0.0115403	-0.007335	-0.0040588	0.00704092	0.00033133	0.00800832	-0.0025608
-331.206	-0.010354	-0.0084418	-0.0062924	0.00615776	-0.0042683	0.00147454	-0.0088663
-331.006	-0.0121055	-0.0002381	-0.0096126	0.00958685	0.0015151	-0.0011854	-0.0019225
-330.806	-0.0079881	-0.0050095	-0.0002775	0.0135837	0.00218469	0.00971136	-0.0074295
-330.606	-0.0141559	-0.0039804	-0.009686	0.0117536	0.00138529	0.00659974	-0.0019045
-330.406	-0.0054508	-0.0031923	-0.0019576	0.0162427	-0.001003	0.00893017	-0.0035849
-330.206	-0.0124005	-0.0110166	-0.0027584	0.0170763	-0.0008273	0.00597129	-0.0028713
-330.006	-0.0058436	-0.0015315	-0.0072249	0.0145938	0.00176466	0.0119752	0.00239786
-329.806	-0.0067238	-0.0057847	-0.0024753	0.0124094	0.00199971	0.0104318	-0.000821
-329.606	-0.0097142	-0.0013535	-0.0072444	0.00671692	0.00619164	0.0160965	0.00246015
-329.406	-0.0111882	-0.0105558	-0.0111103	0.0120452	-0.0084798	0.00619758	-0.0084924
-329.206	-0.0168713	-0.0073258	-0.0071883	0.00401893	-0.0059202	-0.0029248	-0.0050264
-329.006	-0.0127901	-0.0060093	-0.0080391	0.00354882	-0.0030188	0.00893714	-0.0088352
-328.806	-0.0132187	-0.0106662	-0.0027072	0.00856951	-0.0029849	-0.0009238	-0.0070205
-328.606	-0.0123688	-0.007041	-0.011072	0.00201721	-0.0016343	-0.0016452	-0.0089482
-328.406	-0.0152443	-0.0080606	-0.0079679	0.00944894	-0.000124	0.00413689	-0.0053122
-328.206	-0.0088452	-0.0067463	-0.0054307	0.0109145	-0.0011208	0.00708696	-0.0069741
-328.006	-0.0098092	-0.0025985	-0.0090549	0.00945676	0.00323345	0.00072048	-0.0082908
-327.806	-0.0143645	-0.0139121	-0.0088265	0.0017738	-0.0018397	-0.0077432	-0.0084606
-327.606	-0.0087893	-0.0110263	-0.0087769	0.0105425	0.00418456	0.0053385	-0.0063854
-327.406	-0.0089396	-0.0042494	-0.0017173	0.00625338	0.00144539	0.00505285	1.413e-06
-327.206	-0.0057317	-0.0043325	-0.0091512	0.00981766	0.00228837	0.0062818	-0.0042373
-327.006	-0.0083194	-0.0089065	-0.0142033	0.0098615	-0.0021252	-0.0001756	-0.0026599
-326.806	-0.0075773	-0.0112321	-0.0116818	0.00632523	-0.0049507	-0.0043182	-0.0089153
-326.606	-0.0111825	-0.0082923	-0.0054177	0.0107101	-0.0050879	0.0037659	-0.0073387
-326.406	-0.015571	-0.0062432	-0.0140303	0.00672581	-0.0045209	0.00191525	-0.0104239
-326.206	-0.0074993	-0.0069327	-0.0029343	0.00261967	-0.0037836	0.00518561	-0.0067192
-326.006	-0.0035013	-0.0054103	-0.0082032	0.01251	0.00174259	0.0083638	-0.0003625
-325.806	-0.0100009	0.00105329	-0.000149	0.00907462	0.0028404	0.0065025	-0.0020712
-325.606	-0.0121189	-0.011016	-0.0102782	0.00706894	0.00013926	-0.0026959	-0.0073931
-325.406	-0.0116533	-0.0092183	-0.0084704	0.0123154	-0.0029364	0.00424894	-0.0055647
-325.206	-0.010951	-0.003175	-0.0128312	0.00256004	-0.0012317	-0.0021847	-0.0121888
-325.006	-0.0099662	-0.0128555	-0.0095078	0.00554215	-0.002792	-0.0007295	-0.0075346
-324.806	-0.0038965	0.00399134	-0.008271	0.0102495	-0.0008064	0.00837171	-0.0003269
-324.606	-0.0057912	-0.0063111	-0.0056712	0.0126956	0.00348368	0.0121548	-0.0041739
-324.406	-0.0136401	-0.0045251	-0.0109887	0.00515211	-0.0014577	0.00699239	-0.0068733
-324.206	-0.0020213	-0.0016198	-0.0057236	0.0110884	0.00371561	-0.0002871	-0.0080944
-324.006	-0.0132744	-0.0082267	-0.0095662	0.00831475	-0.0018161	-5.505e-05	-0.0075116
-323.806	-0.0099732	5.0149e-05	-0.004729	0.00780111	-0.0016652	0.0147769	-0.0047446
-323.606	-0.0038642	-0.0041418	-0.0038722	0.00554096	-0.0003478	0.0133527	-0.0070562
-323.406	-0.0087913	-0.0014018	-0.0028484	0.00986995	0.00247882	0.00502057	-0.0004437
-323.206	-0.0105338	-0.011054	-0.0077436	0.00691162	-0.0003408	0.00634571	-0.0054943
-323.006	-0.0089323	-0.000567	-0.0051154	0.0142187	-0.000948	0.00952258	-0.0082446
-322.806	-0.0132163	-0.0040199	0.00046749	0.00761847	-0.0112769	0.0081056	-0.0109224
-322.606	-0.0129055	-0.0079814	-0.0021745	0.00966372	-0.0031328	0.0111795	-0.0107849
-322.406	-0.0030545	0.00065232	0.00521625	0.0120404	0.00289421	0.00771381	0.00543352
-322.206	-0.0154353	-0.0096267	-0.0104993	0.00582947	-0.0102264	-0.001372	-0.0086693
-322.006	-0.0107616	0.00655365	-0.0068319	0.0131296	0.00452194	0.00605951	-0.0078804
-321.806	-0.0164646	-0.0141947	-0.0096366	0.00868427	-0.0016461	0.00155039	-0.0115553
-321.606	-0.0049294	-0.0135263	-0.0046908	0.0062596	-0.0041991	0.00296311	-0.0040023
-321.406	-0.0057723	-0.0117859	-0.0004772	0.0115842	0.00550252	0.0133319	-0.0075991
-321.206	-0.0043619	-0.003003	-0.0060453	0.00517938	-0.0018691	-0.0022402	-0.0065306
-321.006	-0.0142167	-0.0109132	-0.0135478	0.00827886	-0.0079344	-0.0026328	-0.0120076
-320.806	-0.0086352	-0.003704	0.00445525	0.0132878	0.00095334	0.00886695	-0.0058769
-320.606	-0.0127813	-0.0060158	-0.005314	0.00813093	-0.0021336	0.00676861	-0.0046737
-320.406	-0.0078572	-0.0013221	-0.0066567	0.00651766	-0.0028755	-0.0025099	-0.0060742
-320.206	-0.0123384	-0.003678	-0.0089688	0.00193586	-0.0088139	0.00495284	-0.0143833
-320.006	-0.0139045	-0.00893	-0.0190436	0.00074415	-0.0057042	-0.0036159	-0.0131004
-319.806	-0.0113259	-0.0106543	-0.0065601	0.00843039	-0.004207	-0.0024981	-0.0025516
-319.606	-0.0014641	-0.0067653	-0.0003275	0.0110337	0.00592116	0.00907274	-0.0054758
-319.406	-0.0102718	-0.0067464	0.000465	0.0111984	0.0049091	0.0015501	-0.0084324
-319.206	-0.0045044	-0.0029789	-0.0065264	0.0147388	0.00585508	0.00495882	-0.0008438
-319.006	-0.0133115	-0.0057988	-0.011269	0.0062191	0.0001429	0.00778557	-0.0073467
-318.806	-0.0195698	-0.0094742	-0.0159138	-0.0017502	-0.0012051	-0.002631	-0.0136733
-318.606	-0.0030005	0.00030352	0.0008019	0.0147308	0.00747596	0.0131634	0.00456285
-318.406	-0.0027372	-0.0101378	-0.003695	0.0148686	0.00491405	0.005158	-0.0044095
-318.206	-0.0035873	-0.0024363	-0.0008639	0.00919219	0.00241799	0.00907785	-0.0002905
-318.006	-0.0038193	-0.0048545	-0.0059759	0.0042736	-0.0058425	0.00405828	-0.0005479
-317.806	-0.0144653	-0.0074787	-0.0105592	0.00900264	-0.0029755	0.00264628	-0.0081071
-317.606	-0.0087165	-0.0061244	-0.0083465	0.0105777	0.00025763	0.00788211	-0.005667
-317.406	-0.0109061	-0.0131388	-0.0110909	0.00010706	-0.0039677	-0.0020462	-0.0041189
-317.206	-0.0071648	-0.0092527	-0.0028836	0.00525228	0.00166841	0.0039427	-0.0086175
-317.006	-0.0093919	-0.0036895	-0.0036908	0.0126532	0.00639438	0.0105705	-0.0047622
-316.806	-0.0087404	-0.0077613	-0.0060235	0.0114127	0.00565167	0.00623754	0.00183849
-316.606	-0.0003486	-0.0024389	-0.0087253	0.00744458	0.0022347	0.00758584	-0.0029594
-316.406	-0.010279	0.00073065	-0.0064065	0.0115486	-0.0015857	0.0116433	-0.0042034
-316.206	-0.0034642	0.0027285	-0.0031885	0.00955577	0.00480567	0.0127934	0.00320285
-316.006	-0.0099732	-0.0034652	-0.0051035	0.00532403	-0.0051627	-0.0021808	-0.0052454
-315.806	-0.0117471	-0.005075	-0.0082305	0.00774394	0.00094157	0.00140826	-0.0083919
-315.606	-0.0015702	-0.0086466	-0.0090358	0.00630644	0.011913	0.00435711	-0.0047842
-315.406	-0.0111912	-0.00792	-0.0033162	0.00360387	-0.002386	0.0029503	-0.0122603
-315.206	-0.002839	8.1799e-05	0.00081585	0.0182125	0.0070885	0.00854663	-0.0021367
-315.006	-0.0072892	-0.0082615	-0.0108468	0.00648598	0.00107081	0.00130149	-0.0030431
-314.806	-0.0079619	0.00118769	-0.0062517	0.00704264	0.0027397	0.00466279	-0.008351
-314.606	-0.005784	-0.0119735	-0.0054949	0.00854927	0.00124107	0.00303143	-0.0093111
-314.406	-0.0045204	-0.0024544	-0.0026856	0.0105876	0.00031578	0.00966568	-0.0035184
-314.206	-0.0135171	-0.0080512	-0.0074982	0.00154516	-0.0083666	0.00435393	-0.0105786
-314.006	-0.0026874	-0.0006589	-0.0016839	0.0098015	0.00511334	0.00710086	3.3243e-05
-313.806	-0.001994	-0.0097388	-0.0073922	0.0101667	0.00487903	0.00447841	-0.0067677
-313.606	-0.0056165	-0.0095154	-0.0070487	0.0127376	-0.0039825	-0.0028259	-0.0040516
-313.406	-0.0094363	-0.0028875	-0.002257	0.00736207	0.00097176	0.00316086	-0.004067
-313.206	-0.0077847	-0.0015228	4.6959e-05	0.0180585	0.00274195	0.00326909	0.00028899
-313.006	-0.0049214	-0.0050271	-0.0024061	0.00580694	0.00260856	8.9314e-05	-0.0087104
-312.806	-0.0055289	-0.0016737	-0.0008868	0.0131368	0.00157088	0.00769401	0.00375827
-312.606	-0.0054915	-0.0044886	-0.004114	0.00966066	0.00052836	0.0016738	-0.0036227
-312.406	-0.0045285	-0.0026786	-0.001619	0.00509628	0.00471971	0.00295489	-0.002088
-312.206	-0.0047019	0.00070735	-0.0011767	0.0117828	-0.0022436	0.00414922	-0.0025566
-312.006	-0.0101342	-0.0057665	-0.0055256	0.0111808	-0.0022235	0.00562019	-0.0114149
-311.806	-0.0056853	-0.0011008	-0.0041811	0.00796154	0.0052134	0.00946823	-0.0110525
-311.606	-0.0046341	-0.005345	-0.0080981	0.00473374	-0.0012229	-0.0022754	0.00028084
-311.406	-0.0140724	-0.001844	-0.0073679	0.00228887	-0.0004082	0.00257381	-0.010896
-311.206	-0.0022341	-0.0038215	-0.0038166	0.0147304	0.00420117	0.00492956	-0.0047639
-311.006	-0.0068786	-0.003164	0.00113842	0.0127536	0.00376624	0.00588813	-0.0018343
-310.806	-0.0126537	-0.0036859	-0.008686	0.010413	0.00255624	0.00373646	-0.0105243
-310.606	-0.0074271	-0.0015956	-0.0093357	0.00275103	0.00146505	0.00490049	-0.0073505
-310.406	-0.0116013	-0.0135162	-0.01313	0.00394399	-0.0038425	-0.0054326	-0.0117175
-310.206	-0.0030061	-0.0004463	-0.0055601	0.0110394	0.00728426	0.00854245	-0.0013469
-310.006	0.00254606	-0.005566	0.00840046	0.0147912	0.00572282	0.00831153	0.00057704
-309.806	-0.0082819	0.00289499	-0.0012184	0.00735066	0.00195339	0.00659814	-0.0068952
-309.606	-0.0143	-0.0110888	-0.0103034	0.010719	-0.005349	-0.0014474	-0.0092968
-309.406	-0.0066944	-0.0050005	-0.0046568	0.0109011	-0.0004279	0.00413155	-0.0031162
-309.206	-0.0021446	-0.0024217	-0.0052247	0.00575736	0.00327736	0.00348134	-0.0038355
-309.006	-0.0095969	-0.0060787	-0.0076513	0.00548412	0.00059912	0.00378165	-0.007352
-308.806	0.00373382	0.00480647	0.00614249	0.0129217	0.0184172	0.010252	0.00573241
-308.606	-0.0028031	0.0015347	-0.0007997	0.0137532	0.00236569	0.00713749	-0.0028036
-308.406	-0.0004209	0.00296966	-0.0046034	0.0135695	0.0107498	0.0084258	-0.0003298
-308.206	-0.0066093	-0.0040375	-0.010848	0.00226026	-0.0012499	0.00261511	-0.0146223
-308.006	-0.0061876	-0.0065445	-0.0098792	0.00404255	0.00578584	0.00118558	-0.0067082
-307.806	-9.455e-05	-0.001641	0.0004199	0.0147821	0.00347835	0.0179664	0.00123143
-307.606	-0.0144345	-0.0042499	-0.0125155	0.00611654	0.00037929	0.001057	-0.0088511
-307.406	-0.0068546	-0.0033888	-0.0044107	0.00369908	-0.0029912	0.0009157	-0.0073051
-307.206	-0.0096928	-0.00351	-0.0099747	0.00859207	0.0055618	0.00524959	0.00038605
-307.006	-0.0102536	-0.0059964	-0.0028294	0.00705222	0.00593291	0.00412056	-0.0050753
-306.806	-0.0053371	-0.0073324	-0.0013556	0.0120957	0.00037215	0.00295349	-0.0021572
-306.606	-0.0020745	-0.0022806	-0.0084089	0.0053394	-0.001067	0.00208552	-0.0016023
-306.406	-0.0078999	-0.0147454	-0.0097468	0.00285614	-0.0060684	-0.0008848	-0.0127809
-306.206	-0.0109613	-0.0074571	-0.0098707	0.0088372	-0.0043893	-0.0028394	-0.0032183
-306.006	-0.0055659	-0.0108035	-0.0041646	0.00983125	-0.0007117	0.00590886	-0.0015484
-305.806	-0.0057293	-0.0053927	-0.0003967	0.00957942	0.00292535	0.00565313	-0.005324
-305.606	-0.0130886	-0.001309	-0.012924	0.00278571	-0.0001001	-0.0005909	-0.0058897
-305.406	-0.0058475	-0.0044444	-0.0038475	0.00820344	-0.0012961	0.00792537	-0.0090338
-305.206	-0.0091421	-0.0018089	-0.0085028	0.0116901	0.00204046	0.00833258	-0.0015679
-305.006	-0.0161667	-0.0107306	-0.0073492	0.00584503	-0.0034341	0.00249707	-0.0060324
-304.806	-0.0035552	-0.0062756	0.00193302	0.0117345	0.00784733	0.00581685	-0.0009834
-304.606	-0.0043494	-0.0017376	-0.0016063	0.00967063	0.00514389	0.00661859	-0.0002272
-304.406	-0.013872	-0.0110037	-0.0136327	0.00197659	-0.0055983	-0.0054686	-0.0087319
-304.206	-0.0094014	-0.0062614	-0.008343	0.00314045	-0.0026317	0.00570909	-0.0020598
-304.006	-0.0046431	-0.0043767	-0.0088378	0.00716505	0.00394037	0.00691236	0.00302277
-303.806	-0.0144585	-0.0014728	0.00054189	0.0014823	0.00388558	0.00782065	-0.0078109
-303.606	-0.0069175	0.00172707	-0.0020811	0.00830584	0.0018709	0.00806338	-0.0010718
-303.406	-0.0092478	-0.0144962	-0.008223	0.00601328	-0.0043247	-0.00019	-0.0101709
-303.206	-0.0137796	-0.0133329	-0.0086982	0.00524106	-0.0048079	0.00627122	-0.0088755
-303.006	-0.0010524	-0.0060923	-0.0023172	0.013964	0.00806503	0.011115	0.00194656
-302.806	-0.0066976	1.839e-06	-0.0015266	0.0145302	-0.0007715	0.00257815	0.0035579
-302.606	-0.0018922	-0.0032819	-0.0063933	0.0105379	0.0026295	0.00970414	-0.0039542
-302.406	-0.0020746	-0.0010296	-0.0075136	0.0094144	0.00259276	0.0135005	-0.000253
-302.206	-0.0087235	-0.0048944	-0.0036917	0.00246182	0.00080749	0.00730091	-0.003674
-302.006	-0.0083731	-0.0063474	-0.0065337	0.00611225	-0.0049991	0.00110266	-0.0075802
-301.806	-0.0094697	-0.0125121	-0.0054231	0.00757857	-0.0025446	-0.0020739	-0.0063211
-301.606	-0.0106868	-0.0076429	-0.0056954	0.011112	-0.0002568	0.00621715	0.00446222
-301.406	-0.0124672	-0.0072444	-0.007849	0.00337187	-0.0015354	0.00209436	-0.0078815
-301.206	-0.0122437	-0.0163439	-0.006824	0.0045052	-0.0061762	0.00186649	-0.0068381
-301.006	-0.0023293	-0.0046951	-0.0013983	0.0110543	0.00165618	0.00997734	0.00254554
-300.806	-0.0062533	-0.0047074	-0.0007039	0.0136506	0.00472646	0.00585723	0.00333506
-300.606	-0.0080878	-0.0044466	-0.0059673	0.0111416	0.00216831	0.00554496	-0.00212
-300.406	-0.0119727	-0.0043922	-0.0004665	0.00791332	0.00667661	0.00250741	0.00132543
-300.206	-0.0083828	0.00026244	-0.0049977	0.0081219	0.00432015	0.00335967	-0.0026811
-300.006	-0.0013274	-0.0006551	0.00073606	0.0106839	0.00989406	0.00357186	-0.001816
-299.806	-0.0080593	-0.0020764	-0.0029438	0.0121548	0.00349445	0.00741162	0.00187638
-299.606	-0.0033754	-0.000562	-0.0042077	0.0106433	0.00553577	0.00426376	0.00152074
-299.406	-0.0004066	-0.0033383	-0.0009033	0.0109365	0.0039958	0.0113436	-0.0018498
-299.206	-0.0023168	0.00112643	0.00671667	0.0126773	0.00918652	0.0080516	0.00049087
-299.006	0.00020629	-0.0007246	0.00090172	0.00968417	0.00459999	0.0101849	0.00377653
-298.806	-0.0018604	-0.0016304	0.00339852	0.00906903	0.00343802	0.00972359	0.00315412
-298.606	-0.0128998	-0.0115304	-0.0146593	0.00035584	-0.0044257	-0.0037366	-0.0092301
-298.406	-0.0045415	-0.0053491	-0.0062633	0.00812666	0.0033636	0.00683638	-0.0099201
-298.206	-0.0064735	0.00200671	-0.0024898	0.00921838	0.00308228	0.0110175	0.00030069
-298.006	0.0003743	0.00964495	-0.0016117	0.0135313	0.00866953	0.00536064	0.00084109
-297.806	-0.0013748	-0.0051835	-0.0068582	0.0129277	0.00043404	0.00552926	0.00163039
-297.606	-0.0137531	-0.0024371	-0.0032329	0.0105197	0.00386117	0.00505669	-0.0025085
-297.406	-0.0155884	-0.0117795	-0.0068419	-0.0011931	-0.0044592	0.00278186	-0.0077519
-297.206	-0.0076252	-0.0081863	-0.0079074	0.00156727	-0.0030882	-0.002967	-0.0096566
-297.006	-0.0105204	-0.0059082	-0.0125252	-0.0019788	-0.0027628	-0.0010267	-0.004664
-296.806	-0.0061023	-0.0064238	-0.0102113	0.00590662	-0.005599	6.4684e-05	-0.0037993
-296.606	-0.0042297	-0.0053682	-0.0040401	0.00763155	0.00338176	0.00525398	-0.0008924
-296.406	-0.0049067	0.00044842	-0.0029407	0.00524083	0.00138707	0.00530975	-0.0087568
-296.206	-0.0009461	-0.0040157	0.00111093	0.00221836	0.00289187	0.00383659	0.00337256
-296.006	-0.0004361	0.00508986	0.00252939	0.0133937	0.00917356	0.0107035	0.00264653
-295.806	-0.0039749	-0.0005954	-0.0020869	0.011487	0.00302948	0.00452589	0.00242676
-295.606	-0.006293	-0.0009368	-0.0038135	0.011221	0.00345202	0.0048332	-0.008347
-295.406	-0.004192	0.00543124	-0.0006266	0.00782836	0.00230326	0.0111869	0.00116526
-295.206	-0.0027022	-0.0053	-0.0010257	0.00313272	0.00532439	-0.0001695	0.00268386
-295.006	-0.0022926	-0.0050283	-0.004424	0.00383128	0.00265782	0.00245042	-0.00503
-294.806	4.2911e-05	0.00064216	-0.0073894	0.00730828	0.00097833	0.00049572	-0.0027583
-294.606	-0.0023423	-0.0062875	-0.0070363	0.0052858	0.00077847	0.0032287	-0.0039627
-294.406	-0.0054463	-0.0020347	-0.0061082	0.0101273	0.00551354	0.00700473	-0.0069812
-294.206	0.00107955	-0.004366	-2.091e-05	0.0132018	0.00614536	0.0104846	0.00216071
-294.006	0.00259945	-0.0053066	-0.0061236	0.00699078	0.00225543	0.00641615	-0.0004711
-293.806	-0.0074753	-0.0040444	-0.0075122	0.00452189	0.00023479	0.00394808	-0.0053508
-293.606	-0.0063342	0.00470695	-0.0049677	0.00889362	-0.001003	0.0065711	-0.0088268
-293.406	0.00042587	-0.0022455	-0.0038707	0.00666447	0.00772088	0.0111659	0.00478691
-293.206	-0.0072125	-0.0098779	-0.0128181	0.00093847	-0.0021832	0.00531635	-0.0044259
-293.006	-0.0088123	-0.0071082	-0.0109866	-0.0026796	0.00423804	0.00498152	0.00043019
-292.806	-0.0049718	-0.0073275	-0.0057582	0.00256507	-0.0049938	0.00164015	-0.0021594
-292.606	-0.0046704	-0.0027393	-0.0076098	0.00566494	0.00614804	0.0102817	-0.0005636
-292.406	-0.0011415	0.00563499	-0.0016245	0.00614964	0.00378702	0.00711928	0.0028369
-292.206	-0.0070634	-0.001709	-0.0068401	0.00521883	0.00530368	-0.0014239	-0.0035104
-292.006	0.00043514	0.00421368	-0.0033773	0.00441608	0.00733821	0.00335073	-0.0005904
-291.806	-0.0028017	0.00349524	-0.0112645	0.00675697	0.00272368	0.0039036	-0.0016715
-291.606	-0.0026538	0.001757	-0.0031913	0.00570702	0.00956273	0.0105253	-0.0003573
-291.406	-0.0029468	0.00220943	-0.0006819	0.00812464	-0.0008195	0.00660866	-0.0018359
-291.206	-0.0082069	-0.002328	-0.0043861	0.00744301	0.00491638	0.00445621	-0.0027418
-291.006	-0.0071339	-0.0058447	-0.0054485	0.00909899	0.00604784	0.00329068	-0.010369
-290.806	-0.0022152	-0.0018976	-0.0034529	0.00477518	0.00884807	0.00252279	0.00071889
-290.606	0.00055659	0.00317549	0.00164839	0.0196228	0.00566869	0.00582127	-0.0014151
-290.406	-0.0035937	-0.0118039	-0.0075136	0.00724502	-0.0029105	0.00605475	-0.0024867
-290.206	-0.0066995	-0.0038139	-0.0028945	0.00932918	0.00058711	0.00327078	4.1203e-05
-290.006	-0.0051757	-0.0052457	-0.0025765	0.00884239	-0.0019606	0.0052644	-0.0009802
-289.806	-0.007859	-0.003446	-0.0109883	0.00673968	0.00341783	0.00854042	-0.0010228
-289.606	-0.0049208	-0.0076061	-0.0050774	0.00560289	0.00328468	0.00299229	2.673e-06
-289.406	-0.0007814	-0.0013991	0.00209004	0.012114	0.00308438	0.00732377	0.0008184
-289.206	-0.0100452	0.00297518	0.00114786	0.0137368	0.00749159	0.00818828	0.0055837
-289.006	-0.0036284	-0.0009181	-0.0070045	0.00580191	0.00974638	0.00302718	-0.0048284
-288.806	-0.0064133	0.00180424	-0.0026179	0.0119174	0.0085139	0.00578735	-0.0027799
-288.606	-0.0008859	0.00131133	0.00096015	0.00602792	0.0045352	0.00778707	-0.0034046
-288.406	-0.0056174	-0.0031523	-0.0059921	0.00575066	0.00855753	-0.0022415	4.4253e-05
-288.206	-0.0102295	-0.0046318	-0.0094839	0.00364257	0.00055047	-0.0005091	-0.0104076
-288.006	-0.0039036	-0.0046461	-0.0116995	0.00509408	-0.0032564	0.0025827	-0.005704
-287.806	-0.0106186	-0.0119247	-0.0132805	-0.0025013	-0.006052	-0.0036684	-0.0050759
-287.606	-0.0086084	0.00279063	-0.0101256	0.00596582	-0.0021875	0.00204095	-0.0081946
-287.406	-0.0045342	-0.0041268	-0.0069618	0.00660264	0.00823296	0.0013625	-0.0001426
-287.206	0.00024623	-0.0029604	0.00219337	0.00798553	0.00873814	0.00728033	0.00616056
-287.006	-0.0020646	0.00130038	0.00259063	0.00852017	0.0114526	0.0082469	-0.0019126
-286.806	-0.0089832	-0.0039447	-0.0046393	0.00615481	-0.0011107	-0.0004221	-0.0014933
-286.606	-0.000586	-0.0034225	-0.0020466	0.00821658	0.00415445	0.0139775	0.00192467
-286.406	-0.0051632	-0.0042748	-0.0079264	0.0051163	0.00158296	0.00584783	-0.0039577
-286.206	-0.005694	-0.0006784	-0.0019988	0.00924909	0.0058956	0.00303172	0.00126318
-286.006	-0.0077658	0.00293479	0.00019829	0.00489928	0.00066567	0.00339733	-0.0016443
-285.806	0.00119146	0.00247751	0.0019623	0.0106813	0.0065677	0.00742097	0.00144879
-285.606	-0.0071121	-0.0051958	-0.0054302	0.00632766	0.00452954	0.00803055	-0.0099784
-285.406	-0.0053667	-0.0094329	-0.0092404	0.00122977	-0.000592	-0.0011635	-0.0028359
-285.206	-0.0063523	0.00530335	-0.0036419	0.00291726	0.0070954	0.00400228	-0.0016522
-285.006	-0.0058791	-0.0018642	-0.0027347	0.00325531	-0.001345	0.00436848	-0.002575
-284.806	-0.0001832	0.00116588	-0.0043757	0.00748219	0.00191072	0.00746327	0.00209673
-284.606	0.00107343	-0.0032253	-0.0055393	0.00164426	0.00431034	-0.0065442	-3.786e-05
-284.406	-0.0029584	0.00051532	-0.0048335	0.00612312	-0.0019538	0.00042066	-0.000242
-284.206	-0.0031923	-0.003486	-0.0039109	0.0148818	0.00587845	0.00823788	0.00356955
-284.006	-0.0068702	-0.0091146	-0.0058344	-0.0001898	-0.0044554	0.00032255	-0.0029566
-283.806	0.0002074	-0.0013283	-0.0017751	-0.0006734	-0.0027115	-0.0018449	-0.0063202
-283.606	-0.0052627	-0.0048888	-0.0083866	-0.0025785	-0.0043947	-0.0010836	-0.0052984
-283.406	-0.00159	0.00358361	-0.0061712	0.0047672	0.0075464	0.00929673	-0.0028639
-283.206	-0.0106823	-0.0110112	-0.0090551	-0.0030591	-0.0011346	-0.007857	-0.0110278
-283.006	-0.0078078	-0.0005298	-0.0044799	-0.0013736	0.00336991	0.00300125	-0.0076655
-282.806	-0.0052805	3.919e-06	0.00076441	0.00719472	0.00854464	0.0049979	-0.0050436
-282.606	-0.0018536	-0.0107002	-0.0011861	0.00386671	0.00211787	0.00530015	-0.00348
-282.406	-0.0013249	0.00443642	-0.0048254	0.00681593	-0.003454	0.00684423	0.0002311
-282.206	-0.0032942	-0.0060702	-0.0071162	0.00424276	-0.0100346	0.00422974	-0.002911
-282.006	-0.0017294	-0.0037422	-0.0094689	0.00543454	0.00505643	0.0115669	-0.0043248
-281.806	-0.0041061	-0.007941	-0.0073624	0.00460488	0.00329301	0.00078796	-0.0047896
-281.606	-0.0032194	-0.0003447	-0.0020138	0.00338344	-0.0025915	0.00298482	-0.0010862
-281.406	-0.000437	0.00311152	0.00289855	0.0142846	0.0111718	0.014589	0.00437486
-281.206	-0.006079	-0.0086213	-0.0056306	-5.971e-06	-0.0027961	0.00576086	-0.0083015
-281.006	0.00063751	-0.0070247	-0.0076144	0.00144959	0.0081355	0.00112575	-0.0018391
-280.806	-0.0122536	-0.0091765	-0.006659	-0.0023804	-0.0082726	-0.0064201	-0.0054189
-280.606	-0.0065679	-0.0058051	-0.0055806	0.00666648	-0.0022502	0.00338396	-0.001254
-280.406	-0.0087261	-0.0043819	-0.0070661	-0.0005353	0.00023249	-0.0009834	-0.0055768
-280.206	-0.0056153	-0.0003288	-0.0036417	0.00494293	-0.0004586	0.00542097	-0.0059463
-280.006	-0.0087686	0.0018514	0.00033976	0.00706729	0.00726295	0.00753845	0.00581991
-279.806	-0.0016557	0.00117876	0.00327719	0.0101764	0.00574118	0.0146859	-0.0002732
-279.606	-0.0043362	-0.0071111	-0.0056232	0.0033673	-0.0021328	0.00397854	-0.0004007
-279.406	-0.0102584	-0.0032566	-0.0054285	-0.0034128	-0.000184	0.00084258	-0.0058331
-279.206	0.00070947	-0.0032125	-0.0045424	0.0114039	0.013933	0.00630322	-0.0044767
-279.006	-0.0063133	-0.0043615	-0.0089116	-0.0005087	0.00042253	0.00537677	-0.0028562
-278.806	-0.0057824	-0.0026064	0.00014188	0.00885125	0.00402434	0.0100664	-0.0004018
-278.606	-0.0014824	0.00145214	-0.0033163	0.0124025	0.00495109	0.00678337	-0.0017351
-278.406	-0.0080212	-0.0023135	-0.0049151	0.00724066	-0.0028372	0.00388616	-0.0095114
-278.206	-0.0023063	-0.0054357	0.00440655	0.00592447	0.00054749	0.00963305	-0.0027771
-278.006	-0.0021683	0.00108164	-0.0021471	0.00554622	-0.0025466	0.00832626	-0.0030281
-277.806	-0.000847	-0.0035858	-0.002581	0.00479193	-0.0012761	-4.381e-05	-0.0015697
-277.606	-0.002241	0.00127249	0.00628931	0.00939944	0.00384799	0.0113532	0.00280538
-277.406	-0.0002698	0.00025635	0.00029892	0.00661088	-0.0016116	0.00587612	-0.0003721
-277.206	-0.0030478	-0.0069334	0.00474593	-0.0030661	-0.0004638	0.00850754	0.00282132
-277.006	0.00116917	0.00480213	0.00367842	0.0101046	0.00885419	0.014224	0.00644335
-276.806	-0.0032915	-0.0051223	-0.0047283	0.00748026	0.00832485	0.00794128	0.00354948
-276.606	-0.0078327	-0.0099584	-0.0060066	0.00249756	0.00593013	-0.0010534	-0.0079076
-276.406	-0.0012377	-0.0019517	0.00022357	0.00889203	0.00869215	-0.0003092	-0.0003996
-276.206	-0.0048314	0.002421	-0.0031912	0.00787427	-0.0035813	0.00617376	-0.0031109
-276.006	-0.0089586	0.00176357	-0.0012772	0.00461719	0.00299558	0.00420906	-0.0004227
-275.806	-0.0085047	-0.008481	-0.0071322	0.00499405	-0.0043422	0.00098935	-0.0035637
-275.606	-0.0074488	-0.0027107	0.00064838	0.00751931	0.0046362	0.00781967	0.00278834
-275.406	-0.0039851	0.0021759	0.00198692	0.00861831	0.0122765	0.00933065	0.00431085
-275.206	-0.0041884	-0.0039894	-0.0052688	0.00588848	0.00069858	-0.002761	0.00189086
-275.006	-0.0043193	-0.0089418	-0.0074055	-0.0023928	-0.0001448	0.00286567	-0.0076278
-274.806	6.611e-06	0.00329891	0.00266954	0.0127048	0.00294972	0.00973751	-0.0003415
-274.606	-0.0026815	-0.0014693	-0.0054063	0.00743032	0.00352143	0.00753561	-7.315e-05
-274.406	-0.0011948	0.00079972	0.00462362	0.00218798	0.00139754	0.00108891	-0.0007871
-274.206	-0.0022871	0.0017312	0.00034013	-0.0013874	-0.001516	0.0112727	-0.0026224
-274.006	0.00165091	0.00202216	0.00304454	0.0127123	0.00980632	0.00611425	0.010803
-273.806	0.00189876	0.00051444	-0.0011833	0.00162735	-0.0007998	0.00322093	-0.0029281
-273.606	-0.0126391	-0.0047243	-0.0066339	-0.0008192	-0.0033155	0.00038071	-0.0066127
-273.406	0.00467947	0.00443289	0.00314588	0.0161013	0.00420239	0.0096492	0.00354476
-273.206	0.00021556	0.00087273	-0.0006368	0.00957435	0.00265612	0.00626898	0.00143552
-273.006	-0.0018249	-0.0037297	-0.0014769	0.00027837	-0.0002664	0.0032373	-0.004736
-272.806	-0.0031719	-0.0008253	6.549e-06	0.00281125	0.003554	0.00349882	-0.0054382
-272.606	0.0046337	-0.004393	0.00179296	0.00539772	0.00523479	0.010375	0.00175021
-272.406	-0.0069404	0.00494816	-0.0057315	0.0054272	0.00505228	0.00716492	-0.0011012
-272.206	-0.0091128	-0.0074448	-0.0021725	0.00676514	0.00025381	0.00148289	-0.0054015
-272.006	0.0036584	0.00165153	0.0016702	0.00653178	0.00625243	0.00695423	0.00177954
-271.806	-0.0066393	-0.0009979	0.00131805	0.00486111	0.00381354	0.010788	-0.002491
-271.606	0.00179623	-0.0002227	-0.0017923	0.00350557	0.00552434	0.00639794	0.0017259
-271.406	-0.0039134	-0.0030391	-0.0054948	0.00607061	0.00134598	-0.0021459	-0.0070741
-271.206	0.00404095	-0.0030539	0.00026219	0.00926659	-4.95e-06	0.0048931	0.00463163
-271.006	-0.0044357	0.00164952	0.0027588	0.00828623	0.0120139	0.0115614	0.00275217
-270.806	-0.0048113	-0.0005227	0.00977862	0.00423735	0.00525308	0.00688014	0.00606862
-270.606	0.00232199	0.00452203	0.00110534	0.00590436	0.00781278	0.011729	-0.0001493
-270.406	0.00345382	0.00479545	0.00119519	0.0127528	0.0114623	0.0107682	0.00350408
-270.206	-0.0055341	-0.0011633	-0.0040565	0.00337506	0.00424634	0.00191618	-0.0070356
-270.006	-0.0042137	0.00145577	0.00312644	0.0064272	0.0055162	0.0083921	-0.0028797
-269.806	-0.0018194	-0.0025485	-0.0060851	0.00258471	0.00228759	0.00454622	-0.0050976
-269.606	-0.0064585	-0.0011979	-0.0131732	-0.0015762	-0.0008173	0.00038346	-0.0030517
-269.406	-0.0048285	-0.0064011	-0.0043085	0.00331001	-0.0044175	0.00089891	-0.0025702
-269.206	0.00283311	-0.0037079	0.00930223	0.00302286	0.00228549	0.00668458	-0.0016459
-269.006	0.0019614	-0.0079363	-0.0053903	-0.0032384	0.00083158	-0.0044278	-0.0052919
-268.806	-0.0025423	-0.0041779	-0.0046962	-0.0029094	0.00219518	0.00018724	-0.002915
-268.606	-0.004099	-0.0015198	-0.0004307	0.00534337	0.00781533	0.00788828	0.00291501
-268.406	-0.0009813	-0.000183	-0.0060471	0.00625032	0.00440587	0.0149795	0.00400782
-268.206	0.00276169	-4.349e-05	-0.0001276	0.00948209	0.00237331	0.00457039	0.0039527
-268.006	0.0027551	-0.0043177	-0.0016933	0.00654877	0.00358212	0.00500073	0.00258702
-267.806	-0.0037284	-0.0005588	0.00018188	0.0099394	-0.0028149	0.00550861	0.00096077
-267.606	-0.0021003	-0.009821	-0.0064468	0.00217469	-0.0020192	-0.0012622	0.0002883
-267.406	-0.0024271	-0.0052888	0.00184003	0.00425954	0.00490719	0.00398919	-0.0028495
-267.206	0.00756567	0.00311596	0.00519302	0.00716571	0.0052541	0.00774911	0.0018536
-267.006	0.00094292	0.00736474	0.00045711	0.00519571	0.00861238	0.0010639	0.00256947
-266.806	0.00098969	0.0017728	-0.0030675	0.00739922	0.00383944	0.00341162	-7.77e-05
-266.606	-0.0057586	-0.0013438	-0.008631	-0.0035836	-0.0049874	0.00226105	-0.0004031
-266.406	0.00125091	0.00409195	0.0056482	0.00880914	0.00776023	0.00802946	0.0077673
-266.206	-0.00237	0.0085117	0.0006543	0.00906326	0.00072289	0.00645269	-0.0023887
-266.006	-0.0105988	-0.0053934	-0.0054061	0.0007096	-0.0021237	0.00235493	-0.0075897
-265.806	-0.0047785	0.00214088	-0.001431	0.00821177	0.00437944	0.00509858	0.00398774
-265.606	-0.0043139	-0.0072453	-0.0017834	0.0027337	-0.0025385	-0.0039144	-0.0006723
-265.406	-0.0042878	-0.0018915	-0.0037602	0.00853139	0.00418138	0.00301324	-0.0023288
-265.206	-5.532e-05	-0.0041794	0.00476241	0.006726	0.00368114	0.00500894	0.00118997
-265.006	-0.00461	-0.0046106	-0.0038377	0.00032262	0.00114929	0.00580055	0.00128349
-264.806	-0.0006653	-0.0005465	-0.0009578	0.00551421	0.00600857	0.00552246	-0.0042689
-264.606	-0.0078409	-0.0047854	-0.0020626	0.00165263	-0.0027575	0.00220842	0.00020005
-264.406	0.00277658	0.00171744	0.00358791	0.00747478	0.00834793	0.00830189	-0.003091
-264.206	-0.0031653	0.00249623	0.00341382	0.0134882	0.00367939	-0.0010542	0.00428469
-264.006	-0.0034028	-0.0008147	-0.0095002	0.00300813	-0.0018662	-0.0070766	-0.0008648
-263.806	-0.003312	0.00129027	0.0032335	0.00816135	-0.0012303	0.00653198	0.00432169
-263.606	-0.0111621	-0.0031071	-0.0084199	-0.0019737	0.0002536	0.00235172	-0.006785
-263.406	0.00026712	0.00011728	-0.0022052	-0.0002778	0.00134953	0.00172755	-0.0014625
-263.206	-0.0032361	0.00527715	-0.0014572	0.00329536	0.00061919	0.00532878	-0.00132
-263.006	-0.0103397	-0.0031109	-0.0113506	-0.0020828	-0.0054511	-0.0068076	-0.0055483
-262.806	0.00370614	-0.0017603	0.00311698	0.00805041	0.00669915	0.00427477	0.00124361
-262.606	0.00362087	0.00649901	0.00024776	0.0141288	0.00566066	0.00627951	0.0102455
-262.406	0.00256877	0.00221194	-0.0015531	0.0101881	0.0075912	0.00811389	0.00541056
-262.206	0.00101421	0.00418098	0.00015468	0.00509505	0.00984637	0.0042731	-0.0009187
-262.006	-0.0093778	-0.0030471	-0.0010041	0.00865501	0.00444287	0.00194083	-1.823e-05
-261.806	-0.0097606	-0.0045913	-0.0015758	0.0050302	-0.0010909	0.00068634	0.00422916
-261.606	-0.0048941	-0.0084428	0.00233315	0.002028	-0.0067595	0.00179051	-0.001237
-261.406	0.00362351	0.00469034	-0.0013022	0.00493903	-0.0009073	0.00305883	-0.0039606
-261.206	0.00367772	0.00313488	0.00303835	0.0106618	0.0102691	0.0101348	0.00580241
-261.006	-0.008446	-0.0075128	-0.0110092	-0.0020751	0.00043145	-0.0013611	0.00022122
-260.806	0.00235211	0.00394828	-0.0025678	0.00451444	0.00756085	0.00099724	0.00540207
-260.606	-0.0099081	-0.0010394	-0.0077969	0.00282055	-0.0047528	-0.0008764	-0.0001677
-260.406	-0.0065973	-0.0072666	-0.0022851	-0.0039996	-0.0040532	0.00416927	0.00189806
-260.206	-0.0103057	-0.0044345	-0.0044658	-0.0044814	-0.0035873	-0.0023428	-0.001544
-260.006	-0.0063392	0.00312931	-0.0054442	-0.0009559	-0.0027949	0.00243996	-0.0065395
-259.806	-0.0069483	-0.0047887	-0.0012457	0.00246665	0.00323677	0.00548946	0.0016691
-259.606	-0.0012945	0.00210368	-0.0041308	0.00362415	0.00099166	0.00238243	0.00053161
-259.406	-0.0029952	-0.0076085	0.00195773	-0.0046406	-0.0016138	-0.0033408	-0.0045964
-259.206	-0.0014499	-0.002778	-0.000392	0.00277312	0.00199001	0.00467399	-0.0038837
-259.006	-0.0019667	0.0014111	0.00022184	0.00121812	0.00027753	0.0051648	-0.0034275
-258.806	0.00060058	0.00401444	-0.0040041	0.00617269	0.00181517	0.00395649	-0.0030013
-258.606	-0.0108591	-0.0117522	-0.0053628	-0.0112265	-0.0042325	0.00143618	-0.005491
-258.406	-0.0013737	0.00202834	0.00488085	0.010119	0.00373443	0.00519184	0.00288513
-258.206	-0.000554	0.0052479	0.00470179	0.0103534	0.00612511	0.00345165	0.0101735
-258.006	0.00546215	0.0020654	0.00255132	0.0118461	0.00642575	0.0050808	0.00299288
-257.806	-0.0068664	-0.002655	-0.00092	-0.0003883	-0.0038986	0.00108701	-0.0028191
-257.606	-0.0015589	0.00437163	-0.005314	0.00720302	0.00911002	0.00203527	0.00775745
-257.406	-0.0030029	0.00263706	-0.0003951	0.00205522	-0.0020071	0.00328961	0.00054303
-257.206	-0.0080877	-0.0077365	-0.0066072	-0.001293	-0.0008386	0.00150397	-0.0037999
-257.006	0.00450585	0.00048022	0.00564857	0.0057199	0.00698458	0.00494809	0.00212989
-256.806	-0.0041006	0.00118352	0.00230743	0.0084987	0.00230151	0.0103547	-0.0001502
-256.606	-0.0067116	0.00116148	-0.0055737	0.00213376	0.00410823	0.00328371	-0.0002485
-256.406	-0.0051081	-0.0071182	0.00191265	-0.0014139	-0.0064789	-0.001192	-0.0057856
-256.206	-0.0053051	-0.0053664	-0.00152	-0.0006302	-0.0042295	-0.0031358	-0.0050164
-256.006	-0.0072295	-0.0026775	-0.0009807	0.00192335	-0.0013883	0.00229393	-0.0014498
-255.806	0.00377064	0.00855537	0.0040315	0.00582547	0.00419046	0.00787481	0.00710952
-255.606	-0.002843	-0.007262	-0.0022151	0.00241617	0.00488821	0.00420569	-0.0019104
-255.406	-0.0034703	-0.0026905	-0.0039193	-0.0020415	0.00363792	0.0116843	0.00354043
-255.206	0.00925259	-0.0001038	0.00401149	0.00422494	0.00046228	0.00417027	0.00141563
-255.006	-0.0028771	0.00023944	0.00045651	0.00646791	0.00093974	0.00548744	0.00760465
-254.806	0.00803767	0.00573412	0.00199533	0.0101712	0.00343737	0.00770635	0.00221591
-254.606	-0.0040564	-0.00445	-0.0024379	1.1159e-05	0.0029501	-0.0005804	0.00396843
-254.406	0.00664565	0.00067067	0.00792973	0.00596715	0.00786501	0.00302147	0.00266691
-254.206	-0.0043368	-0.0008666	-0.0025217	0.00368782	0.00123302	0.00477347	-0.0035329
-254.006	0.00265382	0.00275891	0.00092884	0.0104571	0.00392866	0.00289657	0.00775713
-253.806	-0.0022316	0.00188838	0.00023178	0.00583207	0.00645418	0.00499338	0.00442102
-253.606	0.00110645	0.00157261	0.00081716	0.00609944	0.00571307	0.00279857	-0.0024901
-253.406	0.0122264	0.00735652	0.0107867	0.0118723	0.0111898	0.0150422	0.00698654
-253.206	-0.0009525	0.00031175	-0.0051026	0.00343277	0.00678198	-0.0042117	0.00097952
-253.006	-0.0024947	-0.0098255	-0.0057206	0.00321094	-0.0014197	0.00439065	-0.0071221
-252.806	0.00015191	0.0005082	0.00313537	0.0106708	0.00356516	0.00813986	0.00425873
-252.606	-0.0001347	0.00151806	-0.0040331	-0.0014782	-0.0020528	0.013741	-0.0036219
-252.406	-0.0055676	0.00154133	0.00235273	0.00306859	-0.0024617	0.00805726	0.00046338
-252.206	-0.0027172	-0.0035172	-0.0049817	-0.0022412	-0.0009145	0.002872	0.00440398
-252.006	-0.0100511	0.00294776	-0.0031387	0.00404793	0.00202873	-0.0003473	0.00127469
-251.806	-0.0094257	0.00076665	-0.0007406	0.00077853	0.00492853	-0.0019194	-0.0012587
-251.606	-0.0024087	-0.0031184	-0.0011067	0.00350009	0.00541173	0.00430146	-0.0005307
-251.406	-0.002815	-0.0037894	0.00731683	0.00932599	0.00012159	0.00469196	0.00417232
-251.206	0.00556304	0.00246037	0.0070979	0.00786001	0.00515807	0.0103507	0.00244308
-251.006	0.00460157	0.005531	0.00736706	0.014064	0.00407929	0.0106831	0.00755858
-250.806	0.00494648	-0.0029202	-0.0013658	0.00277646	-0.0039153	0.00330239	0.00236144
-250.606	-0.0098515	-0.0052408	-0.0058851	-0.0015246	-0.0009028	-0.0035751	-0.0030415
-250.406	-0.0004219	-0.0019705	-0.0006302	0.00202196	0.00371119	0.00094998	-0.0063754
-250.206	-0.0043065	0.00497462	-0.0006024	0.00655014	0.004023	0.00235933	0.0021127
-250.006	-0.0061734	-0.0063714	-0.0030924	0.00217931	0.00120111	-0.0047074	-0.0009197
-249.806	-0.0143804	-0.0101994	-0.0138618	-0.003174	-0.0007568	-0.0046065	-0.0081066
-249.606	-0.0017092	0.00286332	-0.0001201	0.00849593	0.00592067	0.00098174	-0.0009375
-249.406	0.00143194	0.00631508	0.00322521	0.00302908	-0.0015361	0.00031968	-0.003639
-249.206	0.00428949	0.00265702	0.00399043	0.00664693	0.00596682	0.00958648	0.010552
-249.006	-0.0070629	0.00141018	0.00072895	0.00512554	0.00284998	0.00138	-0.0003499
-248.806	-0.0058118	-0.0011768	-0.0026856	0.00022348	-0.0003011	-0.0051325	-0.0001655
-248.606	0.00333087	-0.002652	-0.003617	0.00400788	0.00075938	0.00166529	-0.0007011
-248.406	0.00029284	-0.0082785	-0.0043364	-0.0016393	0.0050971	0.0007793	-0.0021323
-248.206	-0.0078279	-0.004334	-0.0055122	0.00262365	0.00351796	0.00202786	-0.0044785
-248.006	-0.0019697	0.0075548	0.00335998	0.0101825	0.0127714	0.00783954	0.00171963
-247.806	0.00534767	0.00450704	0.00972649	0.00377803	0.00641794	0.00840958	0.00482774
-247.606	0.00370971	-0.0034421	0.00051743	0.00298077	-0.0005697	0.00434506	0.00126022
-247.406	-0.0004676	0.00112746	0.00203486	0.0031251	-0.0050057	0.00010542	-0.0009501
-247.206	0.00549451	-0.0021788	0.00858411	0.00611295	0.00529003	-7.518e-05	0.00548086
-247.006	0.00069662	0.00482179	0.00514435	0.0082835	0.00802539	0.00031066	-0.0009352
-246.806	2.0511e-05	0.00190581	0.00326716	0.0111665	0.00533581	0.00765162	0.00128756
-246.606	0.0009631	0.00037143	-0.0001052	0.00349968	0.0056391	0.0068649	0.0003564
-246.406	0.00319556	0.00603907	5.1529e-05	0.006334	0.00398391	0.00218202	0.00313808
-246.206	-0.0064276	-0.0008109	0.00144676	0.00375517	0.00409285	0.00165482	-0.0054334
-246.006	-0.00971	-0.0044659	0.00033539	-0.0009368	-0.0055641	0.00196979	-0.0085336
-245.806	0.00236978	-0.0081598	0.00110185	-0.0010564	-0.0004837	-0.0040985	0.00025046
-245.606	0.000371	-0.0006783	0.0059707	0.00312837	0.00067528	0.00671557	-0.0014387
-245.406	-0.0037006	-0.0072389	-0.0095595	-0.0021162	-0.006746	-0.0026686	-0.0060284
-245.206	0.00225727	-0.0049781	-0.0041405	0.00420389	0.00142644	2.8254e-05	-0.0061732
-245.006	0.00292927	0.00342026	0.00297914	0.00869648	0.0061342	-0.0039988	0.00099394
-244.806	0.00149018	0.0002516	-0.0012649	0.00207148	0.00221298	0.00090116	0.00082032
-244.606	-0.0030004	-0.0043626	-0.0016903	0.00411058	8.24e-05	0.00424082	-0.0003175
-244.406	-0.0026135	-0.0011352	-0.0012614	-0.0010784	-0.000894	-0.0027499	-0.0017811
-244.206	0.00300735	0.0072466	0.00337828	0.00856198	0.00702478	0.00472815	-0.0021758
-244.006	0.00412044	0.00228906	-0.0049656	0.00620011	0.00174002	0.0006404	-0.0009473
-243.806	-0.000572	-0.0008614	0.00140815	0.00130875	0.00449253	0.00125403	0.00329881
-243.606	-0.0027773	-0.0029094	0.00076598	-0.0001787	-0.0003421	0.00083509	-0.0004032
-243.406	-0.0003876	0.00105089	4.7749e-05	-0.0002661	0.0095828	0.00419708	-0.0010213
-243.206	0.00381066	0.00585601	0.00429542	0.0123495	0.00878445	0.0119184	0.00718386
-243.006	0.00134806	0.00180374	-0.0024535	0.00486078	0.0049603	0.00766115	-0.0002976
-242.806	0.00347603	-0.0073999	-7.198e-05	0.0017775	-0.0026557	-0.0021681	-0.0033862
-242.606	0.00237945	-0.0018905	-0.0046034	-0.0012863	0.0026073	-0.0039529	-0.0065914
-242.406	0.00544138	-0.0004245	0.00210475	0.00530869	0.00404444	-0.0003754	0.00365175
-242.206	0.00325047	-0.0042553	-0.0005161	0.00470121	0.00415386	-5.951e-05	0.00260468
-242.006	-0.0049329	-0.0030971	-0.0019018	0.00184749	-0.0034032	-0.0071259	0.00501145
-241.806	0.00238073	-0.0032184	0.00650105	0.00529069	0.00531972	0.00061264	0.00028903
-241.606	-0.0045121	0.00195577	-0.001848	0.00452638	0.00576368	0.00619708	0.00348989
-241.406	0.00580981	0.00317837	0.0056608	0.00801998	0.00281539	0.00436828	0.00376166
-241.206	0.00492969	0.00071189	0.00059611	-0.0016288	0.00208804	0.00408864	0.00377059
-241.006	-0.0031463	-0.0007661	0.00264503	0.00292809	0.00011498	0.00270787	-0.0002314
-240.806	-0.0007517	-0.0031274	-0.0029952	-0.0004006	0.00127161	0.00091399	0.00074339
-240.606	-4.966e-05	-0.0063689	-0.0027749	-0.0039546	-0.0092893	-0.0058095	-0.0040934
-240.406	-0.0011023	4.2819e-05	-0.0007612	-0.002206	0.0018595	-0.0042867	-0.0061678
-240.206	-0.0035877	-0.0020319	0.00075369	0.00526618	0.0105667	0.00417108	-0.0065974
-240.006	-0.0069622	-0.0056428	-0.0064615	-0.0033451	-0.0062461	-0.0053453	-0.0058184
-239.806	-0.001476	8.9929e-05	0.00276221	0.0077081	0.00634051	0.00054738	-0.0018235
-239.606	0.00027056	0.00139656	0.00938176	0.00591519	0.00876742	0.0098805	0.00826512
-239.406	0.00329637	-0.0024139	8.5209e-05	0.00397441	0.00178892	0.00761469	-0.0025241
-239.206	0.00345864	0.00365648	0.00012787	0.00934338	0.00234231	0.00480425	0.00738938
-239.006	-0.0042727	1.0969e-05	0.00109994	0.00365171	0.00019051	0.00114074	0.00042248
-238.806	-0.0063687	-0.0009709	-0.0057521	-0.0033831	-0.0015391	0.00234533	-0.0006526
-238.606	-0.005334	-0.0009993	-0.0024336	0.00195753	-0.0035367	-0.0102207	-0.0035178
-238.406	-0.0032757	-0.0009407	-0.0050026	0.00349282	0.00547367	0.00570465	-0.0022386
-238.206	-0.0018366	-0.003315	-0.0001229	0.00080355	-0.0023895	0.00080396	-0.001028
-238.006	-0.0060205	-0.0030429	0.00555422	-0.0027427	-0.0045189	-0.000924	-0.0079276
-237.806	-0.0023926	0.00409865	0.00082831	0.0063794	0.00545246	0.00384417	0.00158482
-237.606	-0.0036435	-0.0013967	0.00040937	0.00248072	-0.0036319	0.00094951	-0.0001475
-237.406	0.00262978	-0.0031725	-0.0062829	0.00449019	0.00440974	0.00326699	0.00065977
-237.206	-0.0017565	-0.0008001	-0.0012871	0.00404428	-0.0002747	0.00061172	0.00495953
-237.006	-0.0008477	-0.0027934	0.00761539	0.00158536	0.00470542	0.00318784	0.00530066
-236.806	0.00021138	0.0047876	-0.0029655	0.00515355	0.00097276	0.00093547	-0.000879
-236.606	-0.0027311	0.00369951	-0.0031921	0.00208741	0.0048671	-0.0042234	-0.0013043
-236.406	-0.0082689	-0.0138151	-0.0017066	-0.0058189	-0.0057572	-0.0074021	-0.0047965
-236.206	0.0003111	0.00422655	0.0045466	0.00276997	0.00452002	0.00474897	0.00518405
-236.006	-0.0055879	-0.0060629	-0.0090858	-0.0004207	-0.0010791	0.00157852	-0.0069991
-235.806	-0.0043733	0.0028743	0.00230516	0.00734014	-0.0005275	0.00679884	-0.0009077
-235.606	-0.0050778	0.00215702	0.00165417	0.0021452	-0.0036883	0.00287896	-0.0040012
-235.406	7.2581e-05	0.00603113	0.00506087	0.006456	0.00444709	0.00433735	0.00055507
-235.206	0.00490573	-0.000884	-0.000979	0.0073038	0.00735039	0.00592936	0.00455872
-235.006	0.0005578	-0.0078406	-0.0011235	-0.0043646	-0.0104899	-0.005861	-0.0049616
-234.806	-0.0015349	0.00717593	0.00445424	0.00199161	0.00296125	0.00046271	0.0035731
-234.606	-0.0004179	0.00337865	0.00089886	0.00246262	0.00644227	0.00471064	0.00194801
-234.406	0.00590263	0.0121094	0.00958565	0.0106292	0.00480073	0.00715985	0.00461428
-234.206	-0.0019969	0.00309004	-0.0006616	0.00727036	0.00159294	0.0063731	0.00294054
-234.006	0.00887109	0.00863953	0.0107987	0.01147	0.0110821	0.00693723	0.00786385
-233.806	0.00130007	0.00454407	0.0040763	0.00775475	0.00577292	-0.0021889	0.0106205
-233.606	-0.0068313	-0.0019365	-0.0050298	-9.279e-05	0.00322896	0.00091108	0.00187508
-233.406	-0.0062492	0.00548228	-0.0001414	0.00349604	-0.0024448	0.0025229	-0.0025457
-233.206	-0.0006853	0.0020855	4.8619e-05	0.00035649	0.0011896	0.00439069	0.00235988
-233.006	0.00135378	-0.001769	0.00011048	0.00200955	0.00116355	0.00230156	-0.0004247
-232.806	-0.0010755	-0.0076523	-0.0049774	0.00193287	0.003033	0.00066107	0.00074828
-232.606	-0.0020007	0.00086118	-0.0012839	-0.0003215	0.0078877	0.00491121	-0.0063225
-232.406	0.00540425	0.001061	0.00410471	0.00214819	0.00304235	-0.003285	0.00525799
-232.206	0.00066718	0.00157864	-0.0021562	0.00619495	0.00241697	0.00467184	-0.0018473
-232.006	0.00380904	-0.0028922	-0.0004903	0.00336325	0.00296358	-0.0080061	-0.0002269
-231.806	0.00015276	0.00559462	0.00177874	0.0102634	0.000652	0.00173331	0.00196395
-231.606	0.0119972	0.00301035	0.01023	0.0099573	0.0110829	0.0113302	0.00403084
-231.406	-0.0090051	-0.0065071	0.00024552	0.00087645	0.00190016	0.00411701	0.00082906
-231.206	0.00026979	0.00123592	0.00297752	0.00648001	0.00302098	0.00323196	0.00332209
-231.006	0.00020278	-0.0017807	-0.0007572	0.00579325	0.0027236	0.00024189	0.00045087
-230.806	0.00567077	0.00029035	-0.0001097	0.00409166	0.00575044	0.00640655	-0.0025693
-230.606	0.00106919	-0.0004692	0.00119112	0.00677394	-0.0002978	0.00563329	0.00448407
-230.406	-0.0020999	-0.0005474	-0.0007789	0.00438008	0.00281906	-0.0007551	-0.0003711
-230.206	-0.000221	-0.0014647	-0.0001461	-0.0027301	0.0024527	-0.0036996	-0.0031966
-230.006	-0.0033125	-0.0049901	-0.0036302	0.00076998	0.00070976	-0.0023997	-0.0001688
-229.806	0.00513816	0.0144216	0.00567532	0.00818675	0.00540526	0.00309915	0.00078368
-229.606	0.00077336	0.00892298	0.00481853	0.0028501	-0.0004068	-0.0008196	0.00056528
-229.406	-0.0027946	0.00371826	0.00530624	0.00340291	0.00126021	-0.0027426	0.00545379
-229.206	-0.0019278	-0.0016627	-0.0002383	0.00250733	-0.0022268	0.00030636	0.00502892
-229.006	0.00674181	0.0118993	0.0118352	0.00651751	0.0065102	0.00075105	0.00645134
-228.806	0.00807347	0.00609628	0.0098568	0.00682542	0.0111904	0.00416732	0.00381946
-228.606	0.00086142	0.00297562	0.00620172	0.00438637	0.00547939	0.0034212	0.00077075
-228.406	-0.0007628	0.00773616	0.00294982	0.0052862	-0.0013923	0.00848177	0.00153859
-228.206	-0.0013692	0.00503197	0.0016883	0.00137263	-0.0017365	0.00485051	-0.0019858
-228.006	0.00252727	0.00015739	0.00544039	0.00058715	-0.0013742	-0.001725	-0.0030659
-227.806	0.00118107	-0.0027956	-0.0015588	0.00515628	-0.0008044	0.00225062	-0.0024412
-227.606	0.00464776	-0.0027984	0.00759018	0.00159068	0.00152987	0.00161198	-0.004638
-227.406	0.00129162	0.0055563	-0.0010071	-0.0025017	-0.001114	0.00021297	-0.001379
-227.206	0.00476663	0.00345671	0.00287082	0.00238948	0.00442176	0.00679916	-2.617e-05
-227.006	0.00270573	6.9049e-05	0.00403785	0.00321602	-0.0025446	-0.0014631	-0.00011
-226.806	0.00120833	-0.0011495	0.00182243	-0.0032109	0.00300971	-0.0014334	-0.0011822
-226.606	0.0111948	0.00255134	0.00153826	0.00609277	0.00371925	0.00250104	0.00011093
-226.406	-0.0064182	0.00245117	0.00182583	0.00241023	-0.0107588	-0.0002996	-0.002823
-226.206	0.00455793	0.00103097	0.00680254	0.00882487	0.00302079	0.00207139	-0.0042326
-226.006	0.00160918	-0.0068317	0.00277245	0.00207505	-0.0004275	0.00307847	-0.0004573
-225.806	0.00388691	-0.0001448	-0.0010053	0.00285064	0.00560925	0.00485711	-0.0024182
-225.606	0.00732924	-0.0013847	0.00386869	0.00574821	0.00361395	-0.000399	0.00384819
-225.406	-0.00067	0.00197507	0.00404821	-0.0010538	4.699e-05	-0.0004137	-0.0003222
-225.206	0.00101666	0.00286822	0.0026472	0.00486255	0.00295493	-0.0020258	-0.0033523
-225.006	0.00140007	-0.0015205	-0.0032423	0.00047249	0.00320567	-0.0021438	-0.0038757
-224.806	0.00621261	0.0079222	0.00460454	0.00307884	0.0108639	0.00632239	0.0036517
-224.606	0.00368794	-0.0060013	-0.0003103	0.00654651	0.00448039	-0.0047844	-0.0039951
-224.406	0.00543451	0.00114057	0.00063302	0.0105288	-0.0007614	6.0814e-05	0.00500369
-224.206	0.00354951	0.0025407	0.00478568	0.00371845	0.00602519	0.00596182	0.00125593
-224.006	-0.0023498	0.00242929	-0.0032531	0.00178365	0.00169016	0.00243205	-0.0005329
-223.806	-0.0005784	0.00156457	0.00819011	0.00131603	0.00396026	0.00648799	0.0133487
-223.606	0.00262621	0.00088145	0.00414918	0.00082669	0.00426928	0.00991564	0.0039365
-223.406	0.00523826	0.00219116	-0.0026314	0.0032453	0.00836783	0.00459761	-0.0012097
-223.206	0.00697764	0.00788238	0.00395516	0.00311327	0.00256523	0.00612669	0.00374483
-223.006	-0.0015752	-0.0031938	0.00124031	0.0051603	0.00123691	0.00191022	-0.0039518
-222.806	0.00647724	0.0149408	0.00853785	0.010744	0.0097621	0.00957754	0.00489432
-222.606	0.00035907	0.00345147	-0.0011293	0.00045213	0.00123973	0.00341286	-0.001638
-222.406	0.00339854	-0.0050068	0.00525096	-0.0051282	0.00055918	0.00282131	-0.0005507
-222.206	0.00027131	0.00643921	0.00588476	0.00460486	0.00223836	0.00135476	-0.005898
-222.006	-0.0060608	0.00168913	-0.0043511	-0.0063496	-0.0065874	-0.0115673	-0.0023997
-221.806	6.9421e-05	9.8639e-05	-0.0012188	-0.0007348	0.00314013	0.00666467	0.00163962
-221.606	-0.0026122	0.00247223	0.00940531	0.00734117	0.00644989	-0.0014022	0.00479773
-221.406	0.00367472	0.00128256	0.00194679	-0.0024954	0.00295596	0.00819171	-0.0041132
-221.206	0.00399525	0.00411435	0.0114257	0.00778128	0.00825145	0.00529777	0.00682963
-221.006	0.00570423	0.00612569	0.0070103	0.00869101	0.00841283	0.00270425	0.002647
-220.806	0.00714436	-0.0005359	0.0107267	0.0022884	-0.0021351	0.0012502	0.00428963
-220.606	0.00842364	0.00490908	0.00795592	0.00813432	0.0104072	0.0032784	0.00771076
-220.406	0.00475906	0.00642044	0.00697273	0.00672897	0.00634872	0.0064834	0.00767154
-220.206	0.00205031	0.00463849	-0.0037902	0.00458843	0.00141745	-0.0007174	0.00340124
-220.006	0.00791867	0.0101428	0.00852882	0.00971943	0.00874494	0.00265828	0.00601773
-219.806	0.00036717	0.00873145	-7.815e-05	0.00047678	0.00213193	-0.0025481	-0.0002471
-219.606	0.0022593	0.00990798	0.00394744	0.00541903	0.00772598	-6.651e-05	0.00035434
-219.406	0.00342348	0.00294755	0.00613728	0.00627659	0.00850344	0.00495277	0.0037838
-219.206	0.00137449	0.0045921	0.00012862	0.001326	0.00682643	0.00097227	8.8803e-05
-219.006	2.0881e-05	0.00328206	0.00673744	0.00618899	0.00337916	0.00336041	0.00170763
-218.806	-0.0037307	-0.0104253	-0.0075396	-0.0042169	-0.0019183	-0.0056005	-0.0100912
-218.606	0.00175754	0.00578832	-0.0018257	-0.0005973	0.00044272	-0.0048971	0.00367928
-218.406	0.00641569	0.00824417	0.0103522	0.00479486	0.00246954	0.00511291	0.00253543
-218.206	-0.0019036	-0.00507	-0.0038876	-0.0042106	0.00339148	-0.0023794	-0.0063129
-218.006	0.00274074	0.00340643	0.00646363	0.00243527	0.00582652	-0.0036934	-0.0011271
-217.806	-0.0045742	0.00462262	-0.002001	-0.0011186	0.00376895	-0.0002733	0.00024151
-217.606	-0.0012114	0.00339022	0.00474929	0.0048628	0.0115265	-0.0021473	-0.0049458
-217.406	0.00329208	0.00139679	0.00163948	0.00083805	-0.0004864	-0.0052514	-0.0011901
-217.206	-2.97e-05	0.0008939	0.00289831	0.00269955	0.00112342	0.00044284	-0.0106103
-217.006	-0.0017657	0.00192616	0.00109365	0.00237093	0.00126641	-0.0022743	-0.0019143
-216.806	0.0084274	0.00489253	0.00563959	0.00477481	0.00585038	-0.0043603	-0.0005817
-216.606	0.00662474	0.00275807	0.00275521	0.00616615	0.00785118	0.0046289	-0.002162
-216.406	0.00362984	-0.0038701	0.00309806	0.00383678	0.00312621	0.0019234	0.00044519
-216.206	0.00167379	0.00084271	0.00077998	0.00276792	0.00236327	-0.0023541	0.0024076
-216.006	0.00386718	0.00124222	0.00368929	-0.0030965	0.00044889	0.0038084	0.00114183
-215.806	0.00259555	0.00028768	0.00018413	0.00416061	0.00298595	-0.0007858	-0.0046229
-215.606	0.00170955	0.00547643	0.0117966	0.00511107	0.00441632	0.00158001	0.00281784
-215.406	0.00710899	0.00809326	0.00737494	0.0140649	0.00588299	0.00248519	0.00682445
-215.206	0.00223931	-0.0002386	0.00589564	0.0042454	0.00693867	0.00287612	-0.0019407
-215.006	0.00703009	0.00666622	0.0113746	0.00611974	0.00160087	0.00178919	0.00557998
-214.806	0.00665374	0.0009703	0.00385376	0.0017118	0.00464879	0.0042765	0.00752451
-214.606	-0.0086348	0.00048917	-0.004137	-0.0045524	-0.0074285	-0.0068121	-0.0028837
-214.406	-0.0026393	0.00064921	0.00332016	0.00059844	0.00406963	-0.0022935	-0.0051416
-214.206	0.00232018	0.00278863	0.00328389	0.00068096	0.00477202	0.00452736	-0.0029136
-214.006	0.00126493	0.00138877	0.00383447	0.00495297	0.00202577	-0.0015999	0.00542222
-213.806	-0.0032327	0.00356623	0.00153653	0.00103472	0.00620097	0.00015689	-0.0013012
-213.606	-0.0025349	0.0062457	0.00080911	0.00904146	0.00414879	-0.0030865	0.00840089
-213.406	-0.002493	0.00070738	0.00129533	0.00636824	0.00348191	0.00586712	0.00133543
-213.206	0.00636991	0.00608098	0.00330644	0.00823997	0.00676915	0.00849931	0.00522511
-213.006	0.00515539	0.00936039	0.00394511	0.00701754	0.0129666	0.00359561	0.00752776
-212.806	0.00552665	0.00159685	0.00016828	0.00579017	-0.0002914	0.00375586	0.002772
-212.606	0.00158948	0.00437043	0.00678667	0.0049319	0.00985699	0.00239675	0.0010522
-212.406	0.00272912	0.00645169	0.00592296	0.00602018	0.00449413	0.0026014	0.00623985
-212.206	0.00763828	0.00263367	0.0057025	0.00868559	0.00072711	0.00710374	0.00457077
-212.006	0.00189496	0.00309673	-0.0017559	0.00352423	0.00226013	0.00298212	0.00094719
-211.806	-0.0042661	-0.0029997	0.00509544	0.00225121	-0.002601	0.00016143	0.00194045
-211.606	0.0018337	0.00351896	0.0004422	0.00286836	-0.0054029	-0.0021019	-0.0033593
-211.406	0.00613521	0.00184204	0.0106561	0.006597	0.010818	0.00386102	0.00336227
-211.206	-0.0057462	-0.002979	-0.0045491	0.00363467	-0.0024635	-0.0125111	0.00044566
-211.006	0.00551457	0.00717972	0.00738719	0.00697448	0.00554526	0.00319497	0.00053005
-210.806	0.00325569	0.00665609	0.00467965	-0.0013882	-0.0015632	0.00745558	0.00089953
-210.606	0.00251217	0.00381747	0.00320138	0.00449792	0.00671788	-0.0012619	-0.0021672
-210.406	-0.0057217	-0.0045611	-0.0074844	-0.0045271	-0.0051497	-0.006041	-0.0053353
-210.206	-0.0014894	-0.0048397	-0.006469	-0.0018601	0.00147251	-0.0091248	-0.0060985
-210.006	0.0117652	0.00065191	0.00398184	0.0036097	0.0112484	0.00267839	-0.0001091
-209.806	-0.0007809	0.00417165	-0.0013124	0.00367192	0.00303942	0.00245325	0.00569283
-209.606	0.00292057	0.00331937	0.00197667	-0.0013194	0.00234639	-0.0081881	0.00383982
-209.406	0.00131738	-0.0028267	0.00139501	-0.0051637	-0.0035726	0.00164272	0.00134613
-209.206	-0.0002904	-0.001501	-0.0024423	-0.0057975	2.879e-05	-0.006542	-0.0044143
-209.006	0.00490181	-0.0020557	0.00316306	0.00341352	0.00523597	0.00341546	0.00118638
-208.806	-0.0005559	-0.0028955	-0.0010872	-0.0003332	-0.0028551	-0.0024919	0.00214141
-208.606	0.00190974	0.00402445	0.00625348	0.0013924	-0.0009078	-0.0037173	0.00288699
-208.406	0.0016675	0.00476604	0.00558251	0.00512804	0.00604313	0.00184146	0.00052017
-208.206	0.00973812	0.00188486	0.0143761	0.0121842	0.00546098	0.00767347	0.00945186
-208.006	0.00355953	0.00203652	0.00403256	0.00128434	-0.0015414	-0.0011601	-0.0025571
-207.806	0.00297101	0.00463193	0.00384989	0.00357223	0.00820538	0.0006053	0.00192385
-207.606	0.00184824	0.00314706	-0.0001638	0.00010665	-0.0009172	-1.035e-05	-0.0035176
-207.406	0.00220208	-0.0029768	-0.0001031	-0.0048054	-0.0008782	-0.0027819	0.00102328
-207.206	-0.0069437	-0.0058153	0.00158704	-0.0066058	-0.0033595	-0.0046631	-0.0048421
-207.006	-0.0023417	-0.0017454	0.0129175	0.00773121	0.00298147	0.0071481	0.00266229
-206.806	0.00717024	0.00775087	0.00336369	0.00975021	0.00503513	0.00655392	0.00578193
-206.606	0.00371645	0.00549152	-0.00076	0.00013143	-0.0033393	-0.0012132	0.001597
-206.406	-0.0010132	0.00295527	0.0023096	-0.0003481	0.00038355	-0.0035516	0.00235262
-206.206	-0.003971	-0.0028779	-0.0019295	0.00217181	-1.433e-05	-0.0038088	-0.0001647
-206.006	0.00034984	0.00399762	0.0006683	-0.0004012	-0.0007402	0.00226502	0.00283503
-205.806	0.00121172	0.00312265	0.00729817	0.00016839	0.00208196	0.00139291	0.00422653
-205.606	-0.0104958	-0.0057597	-0.0087482	-0.0051471	-0.0086152	-0.0086811	-0.0049924
-205.406	-0.0009414	-0.0020588	-0.00014	0.00023447	0.00046859	0.00115524	-0.0012424
-205.206	-0.001421	-0.0008068	-0.0009378	0.00180907	-0.0064894	-0.0020209	-0.0029584
-205.006	-0.0024139	-0.0011874	-0.0045725	5.59e-07	0.00034511	-0.0055124	-0.0027797
-204.806	-0.0058332	-0.0066066	0.00094937	0.00022091	-0.0028014	-0.0010929	-0.0040242
-204.606	0.00467735	0.00430435	0.00383361	0.00743084	0.00939077	0.0039536	0.00756259
-204.406	2.3711e-05	-0.0011053	-0.0048216	0.00048459	-0.0003097	-0.0019584	-0.0022524
-204.206	0.00873473	0.00227526	0.00245715	0.00318113	0.00084419	-0.00164	0.00814617
-204.006	0.00640892	0.00369168	0.00213022	0.0101161	0.0128345	0.00552508	0.0119793
-203.806	0.00399246	-0.0026521	0.00516715	0.00028143	0.00459452	0.00193215	0.00377172
-203.606	0.00223268	0.0059961	0.00195999	0.00525493	0.00137325	-0.0032586	0.00478827
-203.406	0.00893953	-0.0028823	-0.0016333	0.00282043	0.00033324	0.00887724	0.00382543
-203.206	-0.0038778	-0.0052681	-0.0002719	-0.0114709	-0.0024281	-0.000479	-0.0039339
-203.006	-0.0028683	-0.0034116	5.3889e-05	0.00064545	-0.0024584	-0.008816	-0.0027698
-202.806	-0.0001285	0.00497848	0.00105207	-0.0029901	-0.0063259	0.00060705	0.00429394
-202.606	0.00897634	0.00329796	0.0043404	0.00570089	0.00057925	0.00515657	0.0034587
-202.406	0.00180615	0.00320353	0.0101971	0.00948523	0.00425083	0.00060107	-0.0003055
-202.206	0.00102161	0.00911734	0.00825374	0.00435312	0.00740203	0.00497747	0.00507308
-202.006	0.00393737	0.0108626	0.00752515	0.00761304	0.00608043	0.00545962	0.00777899
-201.806	0.00329459	0.00079841	0.00245815	-0.0020207	0.00313772	-0.0001182	0.00149144
-201.606	-0.0012239	0.00133944	-0.0025751	-0.0004624	0.00136743	-0.0005232	-0.0045092
-201.406	9.2831e-05	0.00182466	0.00220752	-0.0026507	0.00442403	-0.0007695	0.00433478
-201.206	-0.0014341	0.00279947	0.00356252	0.00489237	-0.0004603	0.00027647	0.00948581
-201.006	0.0017338	0.00191911	0.00391338	0.00514735	0.00364511	0.00221702	0.00209457
-200.806	0.00779205	0.00607679	0.00731363	0.00756932	0.00637169	0.00842853	0.00286738
-200.606	-0.0047739	-0.0029097	0.00170653	-0.0022605	-0.0002701	-0.004043	0.00141057
-200.406	0.00516428	0.00905039	0.00525549	0.00662915	0.00650419	0.00717498	0.00735411
-200.206	0.00678027	0.00842968	0.00573251	0.00658142	0.00278995	0.00457015	0.00882546
-200.006	0.00042122	-0.0048394	0.00059854	-0.0001548	0.00392271	0.00198309	0.00153721
-199.806	0.00614306	0.00268738	0.00922998	0.00058447	0.00141896	0.00228962	0.0104176
-199.606	-0.0063235	-0.0062833	-0.0064132	-0.0043385	-0.0078041	-0.0095217	-0.0049272
-199.406	0.00082458	0.00492644	0.00520003	-0.0038047	0.00665471	-0.0015489	0.00161465
-199.206	0.0119894	0.00270059	0.0118603	0.00454623	0.00730053	0.00403213	0.00430411
-199.006	-0.0074173	-0.003306	-0.0031219	-0.0061104	-0.0011129	-0.0015815	-0.0037797
-198.806	0.00312413	0.00142137	0.00189873	-0.0035176	-7.842e-05	-0.0075613	-0.0009532
-198.606	0.00247964	0.00457063	0.00629683	0.0004375	0.00612357	0.0012423	-7.883e-05
-198.406	-0.0003566	0.00314106	0.00216377	-0.0021591	0.00306635	0.00182199	0.00323772
-198.206	0.00196813	0.00725688	0.00545125	0.00277211	0.00322246	0.00103648	0.00269557
-198.006	0.00571202	0.0078217	0.00581485	0.00100468	0.00579914	-0.002191	0.0083381
-197.806	-0.0053826	-0.0031559	-0.0033375	-0.0041346	-0.0048304	-0.0046311	-0.0039782
-197.606	0.00187773	0.00055006	0.00221036	0.00338107	0.00195038	0.00178906	0.00293924
-197.406	-0.0038796	0.00182093	0.00552818	-0.0051665	0.00134448	-0.0061804	-0.0012746
-197.206	0.00525853	0.00453006	0.00321642	0.00365193	0.00642766	-0.0032343	0.00096959
-197.006	0.00495009	0.00558805	0.00886583	0.0014144	0.00815116	0.00303293	0.00355065
-196.806	0.00863905	0.00501887	0.0117672	0.0025606	0.00790679	0.00207916	0.00356226
-196.606	0.00032964	0.00808085	0.00102243	0.00206869	0.0029849	-0.0009079	-0.0006774
-196.406	0.00371996	0.00338656	-0.0036254	0.0008201	0.00645092	-0.0007392	-0.0021572
-196.206	0.003533	0.00136948	-0.0059543	-0.001248	-0.0002623	-0.0013764	-0.0015348
-196.006	-0.0020411	0.00202396	-1.193e-05	-0.0041298	0.00028847	-0.0022012	-0.0015182
-195.806	0.00050252	-0.0020034	0.00032045	-0.0003441	-0.0012313	0.00212985	-0.0001194
-195.606	0.00326964	0.0029567	0.00463375	0.00047885	-0.0011347	-0.0022414	0.00636688
-195.406	0.00329956	0.00787146	0.00364352	0.00210308	0.00279364	0.00478724	0.00586977
-195.206	0.00578729	0.010109	0.00960471	0.00869605	0.0105166	-0.0006695	0.00662712
-195.006	0.00173544	0.00415676	-0.0017949	-0.0022985	0.00141991	-0.0038794	-0.0064625
-194.806	-0.0033723	-0.0013728	-0.0019666	-0.0050359	0.00052467	-0.0023714	-0.00085
-194.606	0.00040223	0.00557997	0.00164617	-0.0035334	0.00471399	0.00284957	0.00320954
-194.406	0.00569059	0.00623957	0.00778876	0.00347012	0.00820469	0.00380277	-0.001204
-194.206	-0.0018468	0.00263262	-0.0024252	-0.0018826	0.00020776	-0.007097	-0.0045778
-194.006	0.00757371	0.00601334	0.0062112	0.00034877	0.00310722	7.854e-06	0.00120538
-193.806	-0.0016267	0.00032388	0.00299317	-0.0055115	-0.0004225	-0.0017988	0.00203908
-193.606	0.00509808	-0.000637	0.0044255	0.00077599	0.00495256	-0.0008162	0.00390919
-193.406	-0.0044024	-0.0088353	-0.0056474	-0.0087558	-0.0010468	-0.0048203	-0.0094611
-193.206	-0.0016231	-0.0061929	-0.0041382	-0.0098236	-0.0062187	0.00145712	-0.0032146
-193.006	-0.0050392	-0.007326	0.00039239	0.00335729	-0.0070847	-0.0046692	0.00044249
-192.806	0.0130164	0.005368	0.0105065	0.012381	0.0115514	0.0138098	0.00993954
-192.606	0.00196316	0.00317763	-0.0018025	0.00096416	-0.001218	-0.0060898	-0.0064814
-192.406	0.00689868	-0.003968	0.00900371	0.00515721	0.00039353	-0.0002196	0.00562318
-192.206	0.00484892	-0.0060228	0.00607783	0.00062923	-0.002739	-0.0004015	-0.0009094
-192.006	0.00312017	0.00496312	0.00616075	0.00249777	0.00074234	0.00309554	-0.0002207
-191.806	0.00080062	0.00101753	0.00627944	-7.632e-05	0.00415128	-0.0013123	-2.113e-05
-191.606	0.00659448	0.00689279	0.00641656	0.00284855	0.00739011	0.00143029	0.0010778
-191.406	0.00488561	0.0068764	0.0046889	0.00029077	0.00141922	0.00475156	0.00243077
-191.206	-0.0013238	-0.002577	-0.0051168	-0.0053383	0.00169111	0.00329683	-0.0049177
-191.006	0.00506348	0.00515967	0.00070914	-0.0021226	-0.0032896	-0.0013888	0.00115476
-190.806	-0.0003721	0.00385872	-0.0014981	-0.0008	-0.0056817	-0.0066795	0.0018506
-190.606	0.0122076	0.0104127	0.00645034	0.00707295	0.00830233	0.00758393	0.00445891
-190.406	0.00250613	0.00574031	0.00047903	-0.0026176	0.00012486	-0.0012481	0.00154815
-190.206	0.00470677	0.00384308	0.00401924	0.00584138	0.00506431	0.0038019	-0.0015337
-190.006	-5.105e-05	-0.0025821	0.00019263	-0.0013417	-0.0007856	0.00072208	-0.0040813
-189.806	-0.003644	-0.0100664	-0.0057268	-0.0027784	-0.0039387	-0.0079097	-0.001081
-189.606	0.00077014	0.00404626	0.00677547	0.00020982	-0.0034512	0.00146306	-0.001428
-189.406	0.0082186	0.00156011	-0.000339	-0.0036979	0.00544215	0.00296178	0.00047873
-189.206	0.00248346	-0.0006635	-0.0019809	0.00346593	0.00399704	0.00588885	0.00632769
-189.006	0.00621209	0.00583293	0.007859	0.00779469	0.00587892	-0.0021043	0.00635972
-188.806	-0.0079276	-0.009074	-0.0010811	-0.0035789	-0.0085698	-0.0042576	-0.0017791
-188.606	-0.0002079	-0.000276	-0.0026632	-0.0013314	-0.004618	-0.0047786	-0.0020356
-188.406	0.00304893	-0.0031138	0.00858285	0.00240826	0.00353641	0.00197951	-6.874e-05
-188.206	0.0007542	-0.0043824	-0.0051055	-0.0039812	0.00229952	-0.0057275	0.00106138
-188.006	0.00632365	0.00021025	0.00714352	0.00453391	0.00367604	-0.0003166	0.0099868
-187.806	0.00475451	-0.0012629	0.00235766	0.00399637	0.00149708	0.00458249	0.00304749
-187.606	-0.0039932	-0.004915	0.0007813	-0.001405	-0.0051008	-0.0022597	-0.0038559
-187.406	0.00267055	0.0036606	-0.0021725	-0.0036629	-0.005775	-0.0040908	-0.0036983
-187.206	0.00388749	0.00715948	0.00646352	0.00479978	0.00611714	-0.0014174	0.0120849
-187.006	0.00950663	0.00605532	0.00716671	0.00131773	0.00719334	0.0100069	0.00651324
-186.806	0.00147972	0.00100199	0.00543086	0.00557184	0.00064676	-0.0020569	-0.0030495
-186.606	0.00054928	0.0006812	0.00243935	-0.0044202	0.00155745	0.00138513	-0.0024107
-186.406	0.00519835	-0.0047638	-0.0004606	-0.0034099	-0.0045475	-0.003732	-8.656e-05
-186.206	0.0083748	0.00393344	0.00841671	0.00374021	0.00356161	-0.0021738	0.00048971
-186.006	0.00388388	0.00143544	0.0125123	-0.0018947	0.00273741	-0.0027543	0.00078585
-185.806	0.00190021	0.00241594	0.00142754	0.0029855	0.00670002	0.00268168	0.00199447
-185.606	0.011832	0.00420226	0.00105413	0.00632484	0.00526866	0.00077153	-0.0042534
-185.406	-9.597e-05	0.00283018	0.00407864	-0.0039108	0.00066171	-0.0013972	0.00094132
-185.206	0.00388161	0.00266668	-0.0042214	-0.001499	-0.0045262	-0.0048407	-0.0022192
-185.006	-0.0023094	-0.0017714	0.00519366	-0.0015771	-0.0005933	0.00564991	-0.0028186
-184.806	-0.0006153	-0.0032337	-0.0030847	-0.0071323	-0.0009839	-0.0089369	0.0003215
-184.606	-0.0017279	0.00061804	0.00164984	-0.0018102	-0.0026356	-0.0022001	0.00147148
-184.406	0.00288547	-0.0058527	0.00247776	-0.0024894	-0.0035866	-0.0051758	0.00238068
-184.206	0.00044191	-0.001308	-0.0025127	-0.0004861	0.00384265	0.0008682	0.00052756
-184.006	-0.0024424	-0.0016603	0.00020689	-0.0064616	-0.003961	-0.0037736	-0.0031626
-183.806	-0.0040299	-0.0006419	0.00394517	-0.001117	0.00019192	-0.0002926	-0.0007395
-183.606	0.0130417	0.00197544	0.00652605	0.00537692	0.00218729	0.0024579	0.00837495
-183.406	0.00412945	0.00715929	0.00453144	0.0042219	0.00780237	0.00795998	0.0053796
-183.206	0.00474929	0.00240389	0.00149229	-0.001413	-0.0010281	-0.0024149	0.00038896
-183.006	0.00438474	0.0075458	0.00965164	0.00304085	-0.004324	0.00154674	0.00606667
-182.806	0.0100366	0.00434746	0.0101965	0.00057044	-0.0006715	-0.000945	0.00675223
-182.606	0.00142019	-0.0081644	0.00103582	-0.0089362	-0.0071193	-0.0095208	-0.003722
-182.406	0.00845961	0.00425973	0.00848442	0.00256434	0.00898265	-0.0027456	0.00327375
-182.206	0.00037203	0.00174636	0.00153608	-0.0025919	-0.0001953	-0.0044277	3.1333e-05
-182.006	0.00636117	0.00385232	0.0047123	-0.0028245	-0.005114	-0.0030057	0.00174338
-181.806	0.00128492	-0.0024544	0.00063252	0.00128402	0.00070086	0.00450762	0.00647862
-181.606	0.00424669	0.00398567	0.00632402	3.0659e-05	0.00579891	0.00630811	0.00632374
-181.406	0.00687119	0.0051292	-0.0062109	0.00183293	5.616e-05	-0.0017618	-0.0015056
-181.206	0.00463863	0.00619892	0.00349741	-0.0041113	0.00467712	-0.0053741	-0.003466
-181.006	0.00223577	0.00150828	-0.0008705	0.0036601	-0.0032031	0.00444459	-0.0006289
-180.806	-0.0007217	-0.004101	0.00117364	-0.0011819	0.00364426	-0.0008386	-0.0037644
-180.606	0.00076455	-0.0021619	0.00931339	-0.003927	0.00332904	0.00041989	0.00429592
-180.406	0.00708019	0.00263027	0.00872927	0.0003735	-0.0030239	0.00366134	0.00474166
-180.206	0.00545353	-0.0040374	0.00526073	0.00348737	-0.0014038	0.00043434	0.00046392
-180.006	-0.0008338	-0.0058285	-0.0028874	-0.0060475	-0.0072449	-0.0036621	-0.0030392
-179.806	0.0077689	0.00066437	-0.0003535	-0.002277	0.00461707	0.00321634	0.00523018
-179.606	0.00273963	0.00326477	0.00161989	0.00168082	-0.0009448	-0.0046325	0.00020153
-179.406	-0.0017146	-0.0073038	0.00305256	-0.0015776	-0.0034944	-0.0072316	-0.0062857
-179.206	0.00405353	-0.001663	0.00854857	0.00168852	0.00119476	0.00100456	-0.0029598
-179.006	0.00796666	0.00362326	0.00433365	0.00768087	0.0017421	-0.0003964	0.00099381
-178.806	-0.006293	-0.0020631	-0.001045	0.00021974	-0.0069219	-0.004754	-0.0015702
-178.606	0.00420376	0.00299759	0.00517719	0.00251989	0.000436	0.00168506	0.00287539
-178.406	0.00680421	0.00360645	0.00312006	0.0021262	0.003377	-0.0012452	0.0038786
-178.206	0.00335594	0.00149247	-0.0012889	0.0012043	-0.0008632	-0.005887	0.00310511
-178.006	0.00493445	-0.0012126	0.00116086	-0.0046654	0.00095556	-0.001092	0.00045771
-177.806	0.00532085	0.00182134	0.00946573	-0.0015654	-0.002868	0.00158506	0.00355536
-177.606	-0.0015621	-0.0065833	0.00218079	-0.0047063	-0.0039092	-0.0042842	-0.0093664
-177.406	0.00687099	0.00076977	0.00849944	0.00205964	-0.0035286	-0.0001024	0.00259916
-177.206	0.00636386	0.0022832	0.00186725	-0.0036345	0.00553511	0.00399022	-0.0005143
-177.006	0.00274697	0.00458761	0.00303959	0.00618856	0.012063	0.00234741	0.00532169
-176.806	0.00410508	0.00355458	0.0064084	0.00248331	0.00064515	0.00033067	0.00400624
-176.606	0.00435669	-0.0038288	0.00412143	0.0021688	0.00049	-0.0003853	0.00487219
-176.406	0.00931489	0.00096779	0.00467336	0.00309361	0.00387399	0.00075057	0.00576058
-176.206	0.00766866	0.00533009	0.00640374	0.00243343	0.00265453	0.00296375	0.0053811
-176.006	-0.0002896	9.5619e-05	0.00425094	-0.0031778	-0.0068411	-0.008247	0.00185682
-175.806	0.00435562	0.00396507	0.00776665	0.00118809	0.00254574	-0.0026127	-0.0005517
-175.606	0.00079796	0.00138079	0.00394594	-0.0021592	0.0019757	9.0884e-05	6.5793e-05
-175.406	-0.004379	-0.0029383	-1.398e-05	-0.0087762	-0.0022628	-0.0090816	-0.0062841
-175.206	0.00221431	-0.0067306	-0.0032458	-0.0030294	-0.0028561	-0.0041167	-0.0048616
-175.006	0.0052316	-0.0090842	0.00473337	-0.002968	0.00126963	0.00052109	-0.0025158
-174.806	0.00335819	0.0001976	-0.0023576	-0.0008749	0.00146798	-0.0042745	-0.002768
-174.606	-0.0029078	-0.0006486	0.00369195	-0.0004889	0.00248094	-0.0005591	0.00506709
-174.406	-0.0001427	-0.0033036	-0.0016889	0.00082929	0.00913592	-0.0081621	0.00433599
-174.206	0.00520211	-0.0050708	0.00677423	-0.0030293	0.00238474	0.00047164	0.00508968
-174.006	0.00885872	-0.0008228	0.00638794	0.00518861	0.00290666	0.00104057	0.00526678
-173.806	0.00301473	-0.0046855	-0.005771	-0.0063357	-0.0005187	-0.00686	0.00048984
-173.606	0.00300009	-0.003323	0.00285246	-0.0085659	0.00121374	-0.0017317	0.00010699
-173.406	0.00541922	0.0108447	0.00027359	0.00190357	0.00795016	0.00130926	0.00371747
-173.206	0.00646544	-0.0019115	0.00621121	0.00241131	0.00554494	0.00645495	0.00532665
-173.006	0.00598434	0.00635204	0.00347582	0.0086861	-0.0009013	-0.0013188	0.00020476
-172.806	0.0036695	0.00347836	0.00684089	-0.0008948	-0.0012195	-0.0002441	0.0010091
-172.606	-0.0054127	-0.0007486	0.00552402	-0.0021127	-0.0055019	-0.0038486	-0.0018892
-172.406	0.00284073	0.0066315	0.00634879	0.00523462	0.00177059	0.00890098	0.00525325
-172.206	0.00957693	7.9699e-05	-0.0016391	0.00221291	-0.0045867	0.00389097	-0.0019632
-172.006	0.00875403	0.00085569	-3.925e-05	0.0067982	-0.0021021	-0.0001401	-0.0016671
-171.806	0.0074141	0.00669426	0.00190245	0.00123501	0.00258949	0.00483868	0.00585678
-171.606	-0.0011756	-0.005333	-0.0020664	-0.0035369	-0.0059017	-0.003263	0.00361717
-171.406	0.00850353	0.00606628	-0.0041871	0.00436731	0.00189254	0.00075394	0.00592227
-171.206	-0.0060138	-0.0010314	0.00041341	-0.0052923	-0.0016181	-0.0119093	-0.0045081
-171.006	0.015129	0.0163999	0.0119232	0.0103408	0.0126252	0.00748898	0.0148877
-170.806	0.00499214	0.00697246	0.00316748	-0.0020895	0.00239504	-0.0022497	0.0077054
-170.606	0.00246181	0.00260495	-0.0003824	-0.0022979	-0.0038882	-0.0059676	-0.0085767
-170.406	0.00878818	-0.00053	0.00741968	0.00809209	-0.0038005	-0.0021719	0.00517382
-170.206	-0.0029242	-0.0028964	0.00241963	-0.0047717	-0.0020028	-0.0076027	-0.0001941
-170.006	0.00161971	-0.0006479	0.00506303	0.00250127	0.00231514	0.00329108	-0.0001849
-169.806	-0.0007949	-0.0018772	-0.000599	0.00277583	0.00299236	-0.0040205	0.00579036
-169.606	-0.0008068	-0.0001624	-0.0016183	-0.0027717	-0.0058196	-0.0052936	-0.0028558
-169.406	0.00620116	0.00554248	0.0055046	0.00294047	0.00816393	0.00014074	0.00453385
-169.206	-0.0024808	-0.0020577	0.00197905	-0.0026837	-0.002164	-0.0028329	-0.0023742
-169.006	-0.0025091	-0.0028378	-0.00478	-0.0046256	-0.0014507	-0.0048292	-0.0004532
-168.806	-0.0017297	0.00142827	0.00832411	0.0025868	0.00168519	-0.0024378	0.00120533
-168.606	0.00670868	-0.0017758	0.0041325	0.00282054	0.00261334	0.00052017	0.00443115
-168.406	0.00502626	-0.0023889	0.00334715	-0.0001981	-0.0050709	-0.0032354	0.00556163
-168.206	0.00751546	0.001739	-0.0017964	-0.0014681	-0.0027157	-0.00925	-0.002595
-168.006	0.00822894	0.0038092	0.00294511	0.00317069	0.00345038	-0.0032038	0.0072351
-167.806	-0.0015231	0.00408806	-0.0004099	-0.0069265	0.00459652	-0.0081808	-0.0012956
-167.606	0.00028444	0.00065029	-0.0013596	0.00257876	-0.0034578	-0.0038826	0.00617751
-167.406	-0.0028761	0.00105566	0.0022841	-0.0023104	0.00296922	-0.0078756	-0.0001619
-167.206	-0.0082448	-0.0068569	-0.0017784	-0.0058231	-0.0048884	-0.0086904	-0.0038576
-167.006	0.00131335	-0.0039299	-0.0036069	-0.0044747	0.00245527	-0.0033612	0.00095593
-166.806	-0.0042041	-0.0056262	-0.0014158	-0.003227	-0.0041323	-0.0093382	-0.0010077
-166.606	0.00450842	0.00171055	0.00593049	-0.0014984	-0.0062682	-0.010261	0.00222853
-166.406	0.00193886	-0.0043503	-0.0022321	-0.005468	-0.0095266	-0.0091225	-0.0030551
-166.206	-0.0031952	0.00372097	0.00336687	-0.0041809	-0.001936	-0.0017529	-0.0017013
-166.006	-0.002125	0.00673684	0.00064642	-0.0074813	0.00013191	-0.0007571	-0.0001097
-165.806	0.00644325	-0.0004161	0.00768081	-0.0067854	0.00259245	-0.0080982	0.0018908
-165.606	0.00020344	-0.0079767	0.00439816	-0.0012986	0.00340704	-0.0005818	-0.0032325
-165.406	0.00432002	-0.0038224	0.00400155	-0.0018233	0.00100606	0.00229177	0.00263513
-165.206	0.0044373	-0.0090164	-0.0003793	-0.0036051	-0.0050722	-0.0026492	0.00396571
-165.006	0.00382602	-0.0020089	0.00278561	-0.0061195	0.00235367	-0.0052817	-0.0011305
-164.806	0.00146998	0.00239103	0.00508835	-0.0013923	-0.00201	0.00132612	-0.0009172
-164.606	-0.0054721	-0.0044043	-0.0010481	-0.0062736	-0.0003451	-0.0011988	-0.0054568
-164.406	-0.0059404	-0.0038206	0.00544583	-0.0035912	0.00183654	-0.0037365	-0.0001802
-164.206	1.1551e-05	-0.0036459	-0.0012453	-0.004357	-0.0072404	-0.0050113	-0.0005129
-164.006	0.00517869	0.00165513	0.00607041	0.00304241	0.00333868	-0.004832	0.00102568
-163.806	0.0036474	-0.0053087	0.0005835	-0.0013597	-0.0021109	-0.0029867	-0.0047242
-163.606	0.00713608	0.00325897	0.00883401	0.00345891	0.00141519	-0.000501	0.00731883
-163.406	0.0101592	0.00106529	0.0114989	0.00564768	0.00726141	0.00321923	0.00702379
-163.206	0.001555	0.00700635	0.00661482	0.00141233	0.00672878	-0.0008938	0.00260717
-163.006	-0.0037533	0.00244827	0.00221241	-0.0101166	0.00215844	-0.0026087	0.00065393
-162.806	0.0107032	0.00476586	0.0114218	0.00222976	0.00361592	-0.0007419	0.00663083
-162.606	0.00307065	0.00383159	0.0100339	0.00301462	0.00309496	0.00160888	0.00599795
-162.406	-0.0041614	-0.0061953	-0.0003681	0.00039395	-0.0002011	-0.0034893	-0.0041718
-162.206	-0.0045366	-0.001428	-0.0025662	-0.0073497	-0.0071797	-0.004303	-0.0053875
-162.006	-0.0021369	-0.0041322	0.00137093	-0.0087504	-0.0054788	-0.0085911	-0.0030254
-161.806	0.00551953	0.00108348	0.0056073	0.00565592	0.00280545	0.00470466	0.00311911
-161.606	-0.0067579	0.00158454	0.00251809	-0.0103348	-0.0006266	-0.0091392	-0.007092
-161.406	0.00241004	-0.0014177	0.00363627	-0.0001525	-0.0013463	0.00026002	-0.0019015
-161.206	0.00671383	0.00304168	0.00434504	-0.0010959	0.00109385	0.00190216	0.00367941
-161.006	0.00439614	0.00567443	0.00397763	-0.0037181	0.00593339	-0.0022413	0.00016878
-160.806	0.0007412	-0.0039378	-0.0017902	-0.0042047	-0.0031517	-0.0049513	-0.0037789
-160.606	0.00349841	0.00496497	0.00646225	0.00173991	0.00593609	0.00174142	0.00112531
-160.406	0.00422287	0.00354096	0.00180961	0.00084718	0.00633722	0.00485136	0.0040228
-160.206	0.00512612	-0.0009677	0.00058807	-0.0035584	0.00147154	-0.0029547	0.00200362
-160.006	0.00434369	3.1059e-05	0.00452336	-0.0028816	-0.0051756	-0.004245	4.1793e-05
-159.806	-0.0002096	0.00092477	0.00019967	0.00345583	0.00137188	-0.0022148	0.00279737
-159.606	0.0006542	-0.0055654	0.00163302	0.00272463	-0.0005707	-0.0060642	0.00208249
-159.406	-0.0034062	0.00014762	0.00357848	0.00204252	-0.001698	-0.0051052	-0.0017076
-159.206	0.00649885	0.0012943	0.00575017	-0.0008977	0.00385964	-0.0045313	0.00203445
-159.006	-0.0038521	-0.0076913	-0.0019736	-0.0045227	-0.0061941	-0.01263	-0.0014944
-158.806	0.00481758	-0.005283	0.00741786	-0.0072419	-0.0011415	0.00322592	-0.0004842
-158.606	0.00458583	0.00734592	0.00644077	-0.0001768	0.00414159	-0.0040289	-0.0015923
-158.406	0.00616082	-0.0016104	0.00257854	-0.0045187	0.00273764	-0.0005191	0.00177693
-158.206	0.00063372	0.00249496	0.00220006	0.00469467	0.00583653	-0.0028682	0.00352564
-158.006	0.00766345	0.0057334	0.00148226	0.00065068	0.00180559	0.00659736	0.00506633
-157.806	-0.0001298	0.00234649	0.00300537	-0.0029252	0.00767866	-0.0005504	0.00566341
-157.606	0.0017314	0.00714026	0.00369803	0.010538	-0.0013978	-0.0005932	0.00479864
-157.406	-0.0009271	-0.0011638	0.00210489	-0.0049349	-0.0026312	-0.0042776	-0.0013857
-157.206	-0.0025085	-0.0062816	-0.0016195	-0.0015719	-0.0046169	-0.0033724	-0.0018724
-157.006	0.00100699	0.00098916	0.00277868	-0.0010433	0.00041909	-0.0052426	0.00093263
-156.806	-0.0018484	-0.0028641	-0.0015777	-0.005804	0.00375963	-0.0014522	0.00341423
-156.606	-0.0042871	-0.00662	-0.0055947	-0.0032916	-0.0043753	-0.0165129	-0.008244
-156.406	0.00734672	-0.0008918	-0.0005004	-0.0021821	-0.003534	0.00173828	-0.0008595
-156.206	0.00664999	0.00214284	0.00737601	-0.0025073	0.00743153	-0.0001113	0.00772318
-156.006	-0.008108	-0.0057357	-0.0045448	-0.0031918	-0.004717	-0.007301	-0.0019495
-155.806	0.00416478	0.00567432	0.00434057	0.00072463	0.00585073	0.00379241	0.00607046
-155.606	0.00553786	0.00548877	0.00245051	-0.0003682	0.00668726	-0.0033182	0.00488728
-155.406	0.00108576	0.00426726	0.00551028	0.00422218	0.00582172	0.00019969	-0.0006389
-155.206	-0.0003974	0.00086088	0.00391164	-0.0003297	-0.0016747	-0.0034833	0.00234381
-155.006	-0.0054999	0.00125016	-0.0043154	-0.0104272	0.00325003	-0.0078793	0.0029929
-154.806	0.00349476	-0.0007674	0.00122749	-0.0079492	0.00064153	-0.0056616	0.0006258
-154.606	0.00479585	-0.0066076	0.00536504	0.00064643	0.00137059	-0.0030998	-0.0008511
-154.406	-0.0065366	-0.0017914	-0.0012951	-0.014903	-0.0059571	-0.0058965	-0.0028486
-154.206	0.00712037	0.00449144	0.00292403	0.00072906	-0.001553	-0.0022876	0.00833575
-154.006	0.00128184	-0.0012965	-0.0013046	0.00067687	-0.001282	-0.0001656	-0.0017356
-153.806	0.00780364	0.00017954	-0.0034066	-0.0024007	2.2e-07	-0.0046122	0.00619287
-153.606	-0.002607	0.00222768	-0.0018999	0.00085285	0.00656066	0.00341245	-0.0001542
-153.406	-0.0066084	0.00266181	0.00196884	-0.0052635	0.00620346	-0.0102801	-0.0047164
-153.206	-0.0006939	0.00102967	0.00112755	0.00018582	-0.0028479	-0.0027956	-0.0020915
-153.006	-0.0006047	-0.0024369	0.00213244	-0.0032268	-8.379e-05	0.00220644	0.00487161
-152.806	0.00509591	0.00235958	0.00365713	0.00605831	0.00337485	-0.0017421	0.00666974
-152.606	0.00380318	-0.0024406	0.00325059	0.00234504	0.00602206	0.00080679	0.00011496
-152.406	0.00597577	0.0114813	0.0120753	0.00451399	0.0101969	0.00211201	0.00439364
-152.206	0.00753828	0.00503536	0.00404886	0.00573833	0.00558657	0.00447113	0.00338163
-152.006	0.00333123	0.00079391	-0.0014563	0.00038685	-0.0031078	-0.0012202	0.00217782
-151.806	0.00838154	1.4719e-05	0.00474958	-0.0003803	0.00595779	0.00372589	-0.0007681
-151.606	0.0134175	0.00692872	0.0120818	0.00810888	0.0139369	0.0084134	0.00962296
-151.406	0.00266449	0.0057028	-0.0016724	-0.0038858	-0.0009684	0.00025755	0.00566428
-151.206	-0.0004679	0.00449389	0.00198855	-0.0021886	0.00188497	-0.0023815	0.00127856
-151.006	0.00880213	0.00553878	0.00121981	-0.0032887	0.00076927	-0.0062489	0.0058604
-150.806	0.0112067	0.00047328	0.00775679	0.0015407	-0.0011105	0.00022321	0.0112254
-150.606	0.00049076	-0.0019067	-0.0040507	-0.0033447	-0.0092678	-0.0106465	-0.0056939
-150.406	0.00685187	-0.0021288	-0.0003558	-0.003416	0.00044452	0.00030059	0.00170188
-150.206	-0.0061364	-0.0035295	-0.0021213	-0.0078405	-0.0096472	-0.0085681	-0.0008778
-150.006	0.00208385	0.0015163	0.00143982	-0.0068762	0.00137678	-0.0060963	-0.000748
-149.806	-0.0027397	-0.0031399	-0.0057671	-0.005448	-0.0059653	-0.0047676	-0.0031957
-149.606	0.00055561	-0.0045828	0.00274142	-0.0033599	0.00038668	-0.0068343	-0.001245
-149.406	0.00482754	-0.0047019	0.00071738	-0.008368	-0.0017337	-0.004431	-0.0068641
-149.206	0.00191184	-0.0020497	0.00200677	-0.003096	0.0031845	-0.0048984	0.00362025
-149.006	-0.002653	-0.0057891	-0.0014479	-0.0060706	-0.0043175	-0.0041511	0.00061324
-148.806	0.00439335	0.00252181	0.00420702	0.0015923	0.00862429	0.00386599	0.00678106
-148.606	0.00118735	-0.0028383	5.7729e-05	-0.0016708	0.00033887	-0.0014258	0.00189295
-148.406	0.0031971	0.00238882	0.00618182	-0.001216	0.00253343	0.00102057	0.00462859
-148.206	-0.0023949	-0.0056024	-0.0029612	-0.0041691	0.00070749	-0.004066	-0.0058217
-148.006	-8.039e-06	0.00176565	-0.0003216	0.00047109	0.00284191	-0.0002828	-0.0034073
-147.806	0.0040319	0.00515123	0.00689683	-0.0005846	0.00996762	0.00489887	0.00373151
-147.606	-0.002592	-0.0013275	-0.000387	-0.0059807	-0.000916	-0.0092464	0.00406274
-147.406	0.00282131	0.00358851	0.00072655	-0.0037685	-0.0044042	-0.003813	-0.0014969
-147.206	0.00576549	0.0005553	0.00362553	-0.0007564	-0.00355	-0.0072042	0.00487175
-147.006	-0.0016255	-0.0021885	0.00545918	-0.003836	-0.0019501	-0.00236	-0.000971
-146.806	0.00583321	1.6329e-05	0.0059622	0.00210818	0.000462	-0.0046252	0.00451432
-146.606	0.00132564	0.00672057	0.00080451	-0.0022783	0.00034294	0.00100839	-0.0022777
-146.406	-0.0071811	-0.0037188	-0.0025069	-0.0109911	-0.0053294	-0.0128768	-0.0030851
-146.206	0.00298461	-0.0011309	0.00139103	-0.0008844	0.0002405	0.00050382	0.00194748
-146.006	-0.0022433	-0.0010108	0.0129365	-0.0030604	0.00447164	-0.0029764	0.00347072
-145.806	-0.0054223	-0.0056195	0.0019119	-0.0046865	-0.0048695	-0.0060118	-0.0009143
-145.606	0.00842939	0.00344846	0.00516471	0.00395604	0.0051313	0.00096494	0.00536789
-145.406	-0.0031159	-0.00623	-0.0007489	-0.0042717	0.00038891	-0.0147229	-0.0084811
-145.206	0.00421412	0.0118934	0.00919374	-0.0001805	0.00734745	-0.0023344	0.00547657
-145.006	0.00076853	0.00546278	-0.0033169	-0.0027211	0.00188984	-0.0077646	-0.0019977
-144.806	0.00032602	0.0041376	0.00350306	-0.0047969	-0.0028089	-0.0026316	-0.00528
-144.606	0.00228655	0.00130817	0.00623611	-0.0016365	-0.0022091	-0.0089888	0.00150541
-144.406	0.00657653	0.00164909	0.00177331	-0.0031076	0.00279433	-0.0031333	0.00534235
-144.206	0.00585299	8.9159e-05	-0.0045585	-0.0027118	0.00220091	0.00080791	0.00116714
-144.006	0.0109311	0.00889044	0.0118253	0.00132791	0.0027461	0.00324295	0.00807607
-143.806	0.00292385	0.0100399	0.00896141	0.00028349	0.00833293	-0.0054454	0.00464772
-143.606	0.00026745	-0.0004762	0.00426325	-0.0080588	-0.0040413	-0.0040263	-0.0024832
-143.406	0.00434221	-8.94e-05	0.00155428	-0.0015395	-6.768e-05	-0.004447	0.00231626
-143.206	0.00038449	-0.004855	0.00454042	-0.0016662	-0.0049908	-0.0032984	-0.0008484
-143.006	-0.0007297	0.00378203	-0.0006489	-0.0044231	4.228e-05	-0.0069853	0.00091591
-142.806	-0.0015862	0.00318954	0.00139082	-0.0056643	0.00242714	-0.0019423	0.00070198
-142.606	0.00469627	-0.0023787	0.00578182	0.00162444	0.00365814	-0.0039148	0.00611278
-142.406	0.00618081	0.00283382	0.0105006	-0.001352	0.00233071	-0.0010284	0.00474065
-142.206	0.00771604	0.00201337	0.0021444	-0.0025686	0.00100435	0.00096155	0.00171327
-142.006	0.00465147	0.00068669	0.00102894	0.00158263	-0.0046931	-0.0024965	0.00050878
-141.806	0.00085162	-0.0024903	0.00151881	-0.0039873	0.00179621	0.00063116	0.00069895
-141.606	0.00171634	0.00078051	-0.0001922	-0.0047119	-0.0023758	-0.0028622	0.00215405
-141.406	0.00269513	-0.0071467	-0.0031507	-0.0109466	-0.0060947	-0.008763	0.00063083
-141.206	0.00167852	0.00414983	0.0089697	0.00063769	0.00184847	0.00379018	0.0060746
-141.006	-0.0012578	0.00626982	0.00449457	-0.0041225	-0.0018227	-0.0020468	0.00232956
-140.806	0.00469038	0.00476076	0.00753642	-0.0002819	0.00596783	0.00545002	0.00466135
-140.606	0.00542155	-0.0016031	0.00440996	-0.0085752	0.00306538	-0.0052548	0.00083239
-140.406	0.00019081	0.00390819	0.00664902	-0.002043	0.00341175	-0.0078019	0.00271473
-140.206	0.00676348	-0.0048354	-0.0037011	0.00092328	-0.0017018	-0.0042359	0.00154506
-140.006	-0.0002871	-0.0073626	0.00176766	-0.0111145	-0.0052791	-0.0105059	-0.0062283
-139.806	0.00707429	0.00405009	0.00586281	-0.0056054	-0.002153	-0.0025013	-0.0004198
-139.606	0.00545842	0.00477594	0.0109644	-8.251e-06	-8.53e-05	0.00095358	0.0107435
-139.406	0.00247614	0.00078076	0.00159572	-0.0001453	0.00292507	-0.0019242	0.00234753
-139.206	-0.0056661	0.00246504	-0.0038015	-0.0073956	-0.004618	-0.0071846	-0.001599
-139.006	0.00019486	0.00289434	0.00205425	0.00264	-0.001805	-0.0024948	0.00439966
-138.806	-0.0059134	-0.0089086	-0.0040878	-0.0137311	-0.0161258	-0.0085238	-0.0067066
-138.606	0.00419703	0.00136657	0.00621431	-0.0014905	0.00709778	0.0016842	0.00608085
-138.406	0.00356368	0.00581549	0.00567256	0.00099252	-0.0033908	0.00297373	0.00901043
-138.206	-0.0037382	-0.0013954	0.00248786	-0.0028975	-0.0038651	-0.0017046	0.00261934
-138.006	0.00051784	-0.0033249	0.00579672	0.00032262	0.00160606	-0.0073237	0.00225644
-137.806	0.00277388	-0.0093145	0.00090153	-0.0058065	-0.0069174	-0.0116798	-0.006337
-137.606	0.00098506	-0.0063417	-0.0014798	-0.0021459	-0.005161	-0.0091447	-0.002139
-137.406	0.00333961	0.00650771	0.00391039	0.00875838	0.00299549	-0.002135	0.00265227
-137.206	0.00310751	0.0104068	0.00391285	-0.0001684	0.00051012	0.00205417	0.00441808
-137.006	0.00241546	-0.0015045	-0.0009133	4.0399e-05	0.00331213	-0.0077996	-0.0049042
-136.806	0.0072866	0.00849941	0.00649256	0.00061962	0.00463548	-0.0007831	0.00526976
-136.606	0.00084686	0.00475607	-0.0002411	-0.0012365	-0.0007687	-0.0035042	0.00252092
-136.406	0.00157916	-0.0044974	-0.0006951	-0.006444	0.00253692	-0.0039005	0.00226318
-136.206	-0.0017289	0.00104044	0.00176781	-0.0054414	0.0004716	-0.004881	-0.0006545
-136.006	-0.0022907	0.00296427	0.00148604	-0.0069877	-0.0060187	-0.0035853	-0.0037946
-135.806	0.00929917	0.00217197	0.0146845	0.00505629	0.00308167	-0.0001025	0.00776204
-135.606	0.00509499	0.0126978	0.00669316	-0.0002045	0.00250933	-0.0008117	0.00098112
-135.406	0.00501798	-0.0024462	-2.61e-07	-0.006589	-0.0030482	-0.0032778	0.00777445
-135.206	0.00485854	-0.0004857	0.00785096	0.00120347	0.00377397	0.00028972	0.00397388
-135.006	0.00108304	-0.0064294	-0.0068379	-0.0084133	-0.0054488	-0.0061073	-0.0045709
-134.806	0.0040583	0.00357493	0.00727375	0.00388405	0.00772314	0.00048905	0.00196697
-134.606	0.00356515	0.00804602	0.0060642	-0.0006683	0.00352724	-0.0054701	0.00212516
-134.406	0.0016806	-0.0004264	0.00735518	-0.0052823	-0.0002695	-0.0025309	0.00584458
-134.206	0.00877865	0.00455442	0.00569723	-0.0007891	-0.0021592	-0.0011007	-0.0019736
-134.006	0.00408471	-0.0009176	-0.0011075	-0.0044261	-0.0049873	-0.003298	-0.0091712
-133.806	0.00341071	0.00023271	0.00506739	-0.0013695	-0.0013201	-0.0086762	-0.001665
-133.606	-0.0003938	-0.000302	-0.0018466	-0.0068136	0.00085504	-0.0092476	-0.0024656
-133.406	-0.0024044	-0.0055492	-0.0045599	-0.0071588	-0.0051165	-0.0069763	-0.0033864
-133.206	0.00316991	0.00363462	0.00529773	0.00337393	-0.0002625	-0.0077841	0.00011068
-133.006	0.00017224	-0.002921	-0.002614	-0.0072585	-0.0018982	-0.00617	-0.0037955
-132.806	0.0045611	0.00298122	-0.0015823	0.00310432	0.00067329	-0.0030706	0.00252225
-132.606	-0.0015386	-0.0016597	0.00177514	-0.0035301	-0.0022085	0.00260195	-9.764e-05
-132.406	-0.0011448	-0.003454	0.00108985	-0.0016638	0.00279696	-0.005729	0.0028807
-132.206	0.00246614	0.00104686	-0.0002507	-1.853e-05	-0.0018474	-0.0063638	-0.0039982
-132.006	0.00243417	-0.0015182	0.00193555	-0.0015045	0.00388127	-0.0036581	0.00463302
-131.806	0.00123672	-0.0017886	0.00156467	-0.0075591	0.00310166	-0.0045582	0.00048977
-131.606	0.00506642	0.00605907	0.00573401	-0.0003195	0.00373936	-0.0054588	0.00733375
-131.406	0.00567542	0.00906493	0.0133384	0.00301418	0.00677116	-0.0036387	0.00907569
-131.206	0.00651113	0.00309977	0.00057003	-0.0044422	-0.0022974	-0.0073308	-0.0042883
-131.006	0.00219422	0.00497841	0.00150548	5.9489e-05	0.00218228	-0.0045636	0.00255481
-130.806	0.00825439	0.00543722	0.0130361	-0.001681	0.0061032	0.00502146	0.0142513
-130.606	0.0018193	-0.000705	0.00532073	0.00117385	0.00268289	-0.0025271	-0.0002744
-130.406	-0.0039355	-0.0045054	0.00227594	-0.0091141	-0.0095066	-0.008277	-0.0040852
-130.206	0.00819803	0.00165063	0.00654014	0.00240254	-0.0011493	-0.0065079	0.00298894
-130.006	0.0015767	-0.0053476	0.00081205	-0.0022754	-0.0065848	-0.0054688	0.00387613
-129.806	0.00292249	0.00638034	0.00085612	0.00035316	0.0052844	-0.0031354	0.00325596
-129.606	0.00371924	0.00190991	-0.0004857	-0.0034373	-0.006814	-0.0002512	0.00295592
-129.406	0.0134849	0.00755609	0.0116006	0.00826867	0.00849906	0.0030772	0.0167032
-129.206	0.010836	0.0066356	0.0080912	0.00313796	0.00605035	0.00058074	0.0053331
-129.006	0.00232306	0.00347402	0.00099321	0.00099051	0.00108499	0.00270448	0.0017348
-128.806	-0.0027531	-0.0037692	0.00124475	-0.0023343	-0.0002096	-0.0088048	0.00326943
-128.606	0.00216755	-0.0038382	0.00696644	-0.0054194	-0.0004919	-0.0055294	-0.0001198
-128.406	0.00706	0.00683802	0.00866657	0.0005084	0.00541108	0.00325204	0.00301825
-128.206	-0.0028438	-0.0032933	-0.0016766	-0.0094412	-0.0066002	-0.0077332	-0.000117
-128.006	-0.003159	-0.002613	-0.0019577	-0.0070397	-0.0052238	0.00370504	-9.547e-05
-127.806	0.00474296	-0.0046078	0.00053526	-0.002584	-0.0034508	-0.0037612	0.00115732
-127.606	0.00058149	0.00036116	0.00022399	-0.0074831	-0.0047805	-0.0072118	-0.000995
-127.406	0.00683713	0.0059438	0.00979721	0.00010725	0.00569485	-0.0011752	0.00246263
-127.206	0.0124112	0.0086282	0.00273259	0.00261518	0.0136929	0.00285236	0.00885249
-127.006	0.00691167	0.00708852	0.0105945	-0.0021899	0.00788054	0.00037757	0.00516483
-126.806	0.00173349	0.0002823	0.00409321	-0.0070196	0.0034577	0.00209362	0.00369727
-126.606	0.00127301	0.00088157	0.00288597	0.00177976	-0.0016867	-0.0011304	-0.0026666
-126.406	-0.0007604	-0.00547	-0.0007001	-0.0041731	0.00689285	-0.0006484	-0.0001404
-126.206	0.00509276	0.00346623	0.00408967	-0.0012063	-0.006069	-0.0011857	0.00600984
-126.006	0.00365619	0.00366648	0.00371555	-0.0029816	0.00138836	0.00115451	0.00399651
-125.806	-0.0001301	-0.0011794	-0.0015888	-0.002107	-0.0007269	-0.0072993	0.00041497
-125.606	0.0016168	0.00296491	-0.0003599	-0.0016499	-0.0040483	-0.0043019	-0.0022621
-125.406	0.0103095	0.00763392	0.0113178	0.00043732	0.00575002	-0.0021363	0.00140659
-125.206	0.0054177	0.00724329	0.00548855	0.00016687	-0.0002494	-0.0019812	0.00760966
-125.006	0.00581189	0.00024039	0.00792529	-0.0037882	-0.0011531	-0.0016686	0.0109021
-124.806	0.0042113	-0.0011977	0.001384	0.00150927	0.00393309	-0.0003492	-0.002014
-124.606	-0.0029067	-0.0113733	-0.0011025	-0.0144958	-0.002157	-0.0187894	0.00661188
-124.406	0.00867177	0.00243285	0.00523894	-0.0083834	-0.0042284	0.00053425	6.0243e-05
-124.206	0.00998139	-0.001262	0.00773341	-0.0028007	0.00362021	0.00138476	0.00954933
-124.006	0.00227353	0.00584171	0.00333931	-0.0022084	-0.0002027	-0.0021512	0.0064187
-123.806	0.0108648	0.00107032	0.00497867	0.0018721	-0.0013652	0.00548152	0.00338611
-123.606	0.00543296	-0.0028834	0.00210721	-0.001486	-0.0014697	-0.0106252	0.0016715
-123.406	0.00015234	-0.0033111	-0.0009871	-0.0030586	-0.0009602	-0.0029167	-0.0006863
-123.206	0.00378707	0.00529046	0.00426004	-0.0054757	0.00045992	-0.002215	0.00520755
-123.006	0.00286057	-0.0008594	0.00123704	-0.0072677	-0.0030727	-0.0067262	0.00140743
-122.806	-0.0048027	-0.000927	-0.0008068	-0.009955	-0.0130973	-0.009286	0.00181837
-122.606	0.00328048	-0.0035219	-0.0011757	-0.0030997	-0.0027716	-0.007715	-0.0025991
-122.406	0.00211705	-0.0027986	-0.0044098	-0.0114917	-0.0011156	-0.0057838	-0.0007419
-122.206	0.00375824	-0.0042915	-0.00183	-0.0116672	-0.0047447	-0.0065014	-0.0077094
-122.006	0.00308918	-0.0021848	0.00076549	-0.0079831	0.0008074	-0.0027226	-0.0010423
-121.806	0.00816017	-0.0032967	-0.0013337	-0.0025304	-0.0018764	-0.0024546	0.00787736
-121.606	-0.001984	-0.0021069	-0.0039635	-0.0040829	0.00377908	-0.0045395	-0.0041696
-121.406	0.00939004	0.0070611	0.00602965	0.00040267	-0.0006748	0.00368147	0.00519771
-121.206	0.00086057	-0.0014674	0.00574185	-0.0042244	-0.0059997	-0.0046349	0.00714022
-121.006	-0.0046948	0.00398336	0.00101415	-0.0051886	0.00113528	-0.0003878	0.00441421
-120.806	-0.0022328	-0.0049624	-0.0065114	-0.0101062	-0.0107345	-0.0089442	-0.0023036
-120.606	0.00654068	0.00613704	0.00309716	-0.0032622	0.00605476	-0.0023295	0.00874613
-120.406	0.00235904	-0.0004762	0.00428996	0.00181578	-0.0070944	-0.0012776	-0.0005552
-120.206	-0.0027395	-0.0045615	-0.0047761	-0.0122589	-0.009662	-0.0085964	-0.0024577
-120.006	0.00448072	-0.0022576	0.00740146	-0.0016286	-0.0006009	-0.0050465	0.00036021
-119.806	0.0050323	0.00393752	0.0048943	-0.0048322	0.00038895	0.00188798	0.00232544
-119.606	-0.0002812	-0.0013303	-0.0100659	-0.0097193	-0.0029647	-0.0071215	-0.0013794
-119.406	0.00436696	0.00012527	0.00702428	-0.0024116	-0.0023172	0.00368187	0.00572416
-119.206	0.00415347	-0.0032208	0.00212688	-0.0035395	-0.0030371	-0.0017176	-0.0003844
-119.006	-0.0034383	-0.0038775	-0.0031336	-0.0071169	-0.0074871	-0.0093601	-0.0039734
-118.806	0.00435044	0.00879021	0.00357491	-0.0027857	0.00152302	-0.0014658	0.00748429
-118.606	-0.0044852	-0.0026802	-0.004723	-0.0098645	-0.0033774	-0.0031271	0.00328449
-118.406	0.0098813	0.00477436	0.0134265	-0.0021414	0.00633182	0.00086417	0.00376132
-118.206	0.0031537	-0.0009457	0.0039337	-0.007277	-0.0007286	-0.0027449	0.00436066
-118.006	0.00235565	0.00531983	-0.0009255	-0.005327	-0.0016556	-0.0028387	0.00426499
-117.806	0.00233926	0.00073209	0.00331935	-0.0091415	-0.0053583	-0.0034115	-0.0009657
-117.606	0.00244465	0.0003342	-0.0036646	-0.0072192	-0.0014616	-0.0077904	-0.0017389
-117.406	0.00521318	-0.0004514	-0.0018353	-0.0126439	-0.0049174	-0.0015278	-0.0034854
-117.206	0.00370184	0.0061008	0.00389417	-0.0008137	0.00812297	-0.0008484	0.00470434
-117.006	0.00532465	-0.0004917	0.0015346	-0.002256	0.00089106	-0.0011569	-0.003301
-116.806	0.00703151	0.00386506	0.00461618	-0.0019836	-0.0026278	-0.0037513	0.00285351
-116.606	0.00513252	0.00024592	0.00443598	-0.0027969	0.00128608	0.00423592	0.00093222
-116.406	0.00278999	-0.0005943	0.00233996	-0.0048517	-0.0074438	-0.0057791	0.00147683
-116.206	0.00355676	-0.0027912	0.00716196	-0.0089949	-0.002197	-0.001853	0.00337143
-116.006	0.00491981	0.00249718	0.00488063	-0.0067161	0.00630416	0.00294966	0.00848069
-115.806	-0.0019861	-0.0012295	-0.0003386	-0.0038436	-0.0008382	-0.0078455	0.00368792
-115.606	-0.0016308	-0.0021541	0.00370229	-0.0099075	-0.0066166	-0.0112404	0.00479716
-115.406	0.00569192	0.00018341	0.00279561	-0.0055023	-0.0010672	1.2264e-05	0.0002679
-115.206	0.00503055	0.00332267	0.00865324	-0.004508	0.00078492	0.00092551	0.00254974
-115.006	0.00682435	-0.0004961	0.002443	-0.0016924	0.00244322	-0.0011463	-0.0011893
-114.806	0.00353114	0.00228651	0.00045095	-0.0018447	0.00219991	-0.0028018	0.00336487
-114.606	0.00916806	0.00258571	0.00718768	-0.0048119	0.00625154	-0.0054051	0.00348381
-114.406	0.00529876	-0.0009786	0.00614712	-0.0030049	-0.0025458	-0.0048857	0.00033696
-114.206	-0.0030429	-0.0032768	0.0008019	-0.0102303	-0.0027548	-0.0010364	-0.0013148
-114.006	0.00473068	-0.000415	0.00586534	0.00014514	-0.0015118	0.00327577	0.00459518
-113.806	0.00918721	0.00433533	0.00523937	-0.0032329	0.00714725	0.00170287	0.00887906
-113.606	0.00437046	0.00210912	0.00241123	-0.0036044	-0.0032401	-0.0074446	0.00441102
-113.406	0.00465941	0.00725951	0.00342484	0.00087242	0.00570585	-0.0048897	0.0022849
-113.206	0.0110228	0.00670075	0.00992175	-0.0003143	-0.0004143	0.00044227	0.00494283
-113.006	0.00461208	0.00237903	0.00754275	-0.0023469	0.00550345	0.00506021	0.00821726
-112.806	0.00471313	0.00373478	0.00751866	0.00267601	0.00470089	0.00053708	0.00488539
-112.606	0.00157076	0.00300279	0.00628609	-0.0039739	0.00672414	-0.0075968	0.0030291
-112.406	0.00873608	0.00253456	0.00051996	-0.0030752	-0.0044304	-0.0043495	0.00038659
-112.206	-0.0037223	-0.0001852	-0.0002354	-0.0121216	-0.0088436	-0.0045271	-0.0014795
-112.006	0.0149189	0.0115409	0.0123593	-0.0007899	0.0077478	0.00427596	0.0126016
-111.806	0.0131852	0.00793448	0.0103388	-0.0008688	0.00062209	0.00239901	0.00339789
-111.606	0.00811124	0.00285376	0.00764144	-0.0016985	-0.0066053	-0.0042747	0.00229771
-111.406	-0.0029241	-0.0035808	-0.0062497	-0.0114951	-0.0020825	-0.0125557	-0.004399
-111.206	0.00690059	-0.0015624	0.00317572	-0.0023997	0.00056093	-0.0086445	0.00249761
-111.006	0.00049804	7.9749e-05	1.0039e-05	-0.0074148	-0.0153561	-0.0063754	-0.0029172
-110.806	0.00645417	0.0014771	0.00143217	-0.0081804	-0.0047922	-0.0043565	0.00344432
-110.606	0.00946025	0.00805795	0.00964948	-0.0036554	0.0038389	0.00246962	0.00634907
-110.406	0.00062397	0.00537724	-0.0032564	-0.0107173	-0.0036824	-0.0009961	-0.0014697
-110.206	-0.0001562	0.00526919	0.00216965	-0.0058552	-0.003121	-0.0050398	0.00368053
-110.006	0.00454764	0.00899652	0.00054397	-0.0090183	-0.0036151	-0.0047547	0.00016314
-109.806	-0.0017766	-0.0077958	-0.0066937	-0.0127182	-0.0059387	-0.0088773	-0.0040643
-109.606	0.00724566	0.00330839	0.00437362	-0.0021228	0.00369275	-0.0079561	0.00538924
-109.406	0.00077549	0.00560963	0.00306989	-0.0073536	0.00217993	-0.0077041	-0.0031669
-109.206	0.00646598	0.00437103	0.00510322	0.00076865	-0.0024534	0.00041613	0.00848915
-109.006	0.00293848	0.00593729	0.00649051	-0.001043	0.00163343	0.00202781	0.00140741
-108.806	0.00374602	-0.0034214	0.00016763	-0.0060075	-0.0066051	-0.0101207	0.0055711
-108.606	0.0033065	0.00643147	0.00034782	-0.0083531	-0.0030698	-0.0046775	0.00272707
-108.406	0.00134196	-0.0034722	0.00297124	-0.0057782	-0.0064506	-0.0051267	0.00667696
-108.206	0.00525734	-0.0002525	0.00333096	-0.0070354	0.00313126	0.00322408	0.00604139
-108.006	0.00876182	0.0112144	0.00376087	-0.0006305	0.00222386	0.00077394	0.0048796
-107.806	0.00568804	0.00181187	-0.0044766	-0.0067809	-0.004777	-0.0060256	-0.0023554
-107.606	0.00450108	0.00442033	0.000787	-0.0057446	-0.0013372	-0.0013979	-0.0006836
-107.406	0.00068857	-0.0002832	-0.0016303	-0.00333	0.00315527	0.00338479	0.00751928
-107.206	0.00485205	-0.0023092	-0.0051499	-0.0037887	-0.0065319	-0.0022255	0.00154088
-107.006	0.00041061	-0.0027833	0.0013435	-0.0034796	-0.0040793	-0.0068347	0.00622795
-106.806	0.00024438	0.00154843	0.00454649	0.00121464	0.00260866	-0.0008671	0.00442756
-106.606	0.00358688	0.00752078	0.00970104	-0.0075738	-5.408e-05	-0.0043816	0.0069895
-106.406	0.00663638	0.0085973	0.00489121	-0.0012212	0.00263784	0.00383206	0.00630394
-106.206	0.011259	0.00786202	0.0066155	-0.0010079	0.00434937	-0.002517	0.00162267
-106.006	0.00962111	0.00229988	0.00696038	-0.000242	0.00161607	-0.0001682	0.00474011
-105.806	0.00782971	0.0134833	0.00924926	0.00166716	0.00472498	0.00098849	0.00359542
-105.606	0.00489118	0.00346143	0.00462459	-0.0016101	-0.0018756	0.00339706	0.00738866
-105.406	0.00135713	-0.0013914	-0.0020984	-0.0066322	-0.0027785	-0.0050768	0.00502552
-105.206	0.00794788	0.00238852	0.00918426	0.00407351	0.00873225	-0.0037181	0.0097844
-105.006	0.00910423	0.00656775	0.0121889	0.00255545	0.00437442	0.0033292	0.00904243
-104.806	0.00591386	0.00308347	0.00516406	-0.0030639	0.00130326	0.00221677	0.00656741
-104.606	-0.0004949	-0.0052708	0.00120569	-0.0089648	-0.0061731	-0.0032831	0.00297445
-104.406	0.0020501	-0.0035862	-0.002845	-0.0117827	-0.0078963	-0.0088842	-0.0080832
-104.206	0.00128381	0.011136	0.00710839	-0.0024861	0.00329683	0.00190136	0.00741994
-104.006	0.00884594	0.00367376	0.0009185	0.00285238	-0.0046596	0.00312354	0.00360936
-103.806	0.00446187	0.00461575	0.00696051	-0.0025167	0.00197009	0.00030003	0.00354804
-103.606	0.00291588	0.00623271	0.00473581	0.00094176	-0.0020909	-0.0030184	0.00475383
-103.406	0.00419815	0.00794272	0.00942307	-0.0055531	0.00640621	0.00290758	0.00100871
-103.206	-0.0022911	-0.0007479	-0.0040411	-0.0112104	-0.0058361	-0.0124929	-0.0042376
-103.006	0.00132037	0.0017063	0.00157504	-0.0056175	0.00105556	-0.0129398	0.00307146
-102.806	0.00419463	0.00386496	0.00243692	-0.0018491	0.00242056	-0.0012746	-0.0025182
-102.606	0.00485242	0.0056624	0.00276337	-0.0072329	-0.0059518	-0.0051435	0.0101089
-102.406	0.00627091	0.00368321	0.00202559	-0.0083692	-0.0029433	-0.0061624	0.00313267
-102.206	0.00609282	0.00886948	0.00277749	-0.0028615	-0.0002561	0.00353295	0.00933307
-102.006	-0.0026824	0.00536541	-0.0045737	-0.0084059	-0.0046748	-0.0071332	-0.0025083
-101.806	-0.0010729	0.00519478	-0.0003553	-0.0078391	-0.0098525	-0.00566	0.00651612
-101.606	-0.0074871	-0.0012555	-0.0007393	-0.0116077	-0.0051106	-0.0100998	-0.0072491
-101.406	-0.0019543	0.0117602	0.00622705	0.00018427	-0.0019253	-0.0008494	0.00403764
-101.206	0.0084377	0.0047385	0.00994391	-0.0064773	0.00139743	3.4924e-05	0.00416504
-101.006	0.00157417	-0.0013269	-0.0030794	-0.0103333	-0.0089162	-0.0069866	-0.0013255
-100.806	0.00478587	-0.0002751	-0.0019391	-0.0076343	-0.0037333	-0.001426	0.00371591
-100.606	0.00561044	0.00228198	0.00925185	-0.0034944	-0.0021217	-0.008142	0.00846678
-100.406	0.00554214	0.00783919	0.00178141	-0.000384	-0.0027944	0.00646615	0.00861578
-100.206	-0.0041658	0.0013477	-0.0041839	-0.0105763	-0.0038076	-0.0041747	-0.0016837
-100.006	0.00780181	0.00490726	0.005436	-0.0082093	-0.0001972	0.0040423	0.00902458
-99.806	-0.00173	-0.0005783	0.0012883	-0.0171726	-0.0141097	-0.0112431	-0.0031896
-99.606	0.00012009	-0.0042671	-0.0048866	-0.0079292	-0.0091388	-0.0069867	-0.0079377
-99.406	0.00152673	0.00128775	0.00336709	-0.0052295	-0.0100229	-0.0059414	0.00085183
-99.206	0.00324386	0.00154817	0.0053551	-0.0015085	-0.0029895	-0.0078007	0.00113997
-99.006	0.0115065	0.00787372	0.0124957	-0.0027113	0.00298322	0.00277255	0.00425859
-98.806	0.0108122	0.00511086	0.00999107	0.00189445	0.00038058	0.00098346	0.0100926
-98.606	0.00426952	0.00563071	0.00693379	0.00075585	0.00237642	0.00226305	0.00619761
-98.406	0.00426988	0.00158243	0.00355516	-0.0089626	-0.0049666	-0.0120486	0.00582777
-98.206	-0.0044711	0.00656626	0.00347222	-0.0104465	-0.0070542	-0.004295	-0.0009769
-98.006	0.0023526	-0.000631	0.00927448	-0.0061096	-0.0033127	0.00014193	0.00409517
-97.806	0.00302088	-0.0011961	0.00065017	-0.0105256	0.00589978	-0.0080718	0.00201936
-97.606	0.00319015	0.00124126	0.00536306	-0.0042773	-0.0073829	-0.0054202	-0.0047521
-97.406	0.0005683	0.00312493	-0.0016774	-0.0116675	0.00565092	0.00086503	0.00043125
-97.206	0.00459334	0.0128197	0.00715278	0.00418981	-0.0001144	0.00215806	0.00728
-97.006	0.00258848	-0.0005634	-0.0019341	-0.0036451	0.00172061	-0.0064984	0.00528166
-96.806	0.00769707	0.00169621	0.00061444	0.00207634	-0.0009851	0.00184228	0.00639469
-96.606	0.00262497	0.00242751	0.001758	-0.0043748	-0.0009208	-0.0018905	0.0006414
-96.406	0.00723455	0.00358427	0.00742715	0.00347592	0.00990041	0.00064952	0.0105602
-96.206	0.00109949	0.00603169	0.00669679	-0.0065649	0.00034962	0.00327804	0.00561511
-96.006	0.0044107	-0.0017743	0.00557213	-0.0079867	0.00111561	0.00240892	0.0003871
-95.806	0.00205977	0.00400809	-0.0014197	-0.0094443	-0.0088852	-0.0016149	0.00095759
-95.606	0.00770193	0.0112252	0.00777967	-0.0012463	-0.0012778	0.00255725	0.0080942
-95.406	0.00274226	0.00039479	0.00361838	-0.0035847	-0.0018796	-0.0036729	0.00475825
-95.206	-0.0017923	0.00322024	-0.0041347	-0.0072682	-0.0094394	-0.0121446	-0.0041916
-95.006	0.00148046	-0.0037045	-0.0013488	-0.0077883	-0.0006677	-0.0013661	-0.0003933
-94.806	0.00484328	0.00243089	-0.0039917	-0.002067	-0.0001613	-0.001837	0.00677674
-94.606	0.00568642	-0.0014256	0.00413842	-0.0081176	0.0037823	-0.0002831	0.00068568
-94.406	0.00271994	0.00676685	0.00398689	-0.0059489	0.00324563	-0.0003619	0.0112295
-94.206	0.00193092	-0.0021617	0.00084423	-0.0031711	-0.0003704	-0.0056463	0.00036546
-94.006	0.0116168	0.00771457	0.00609009	0.00120998	0.00707273	0.00568846	0.00434321
-93.806	0.00146885	-6.61e-05	0.00426394	-0.0056328	-0.0025058	-0.0008332	0.00447952
-93.606	0.00231339	0.00261022	0.00628275	-0.0006365	-0.0037758	-0.0076447	0.00022422
-93.406	0.00755253	0.00950253	-0.0009175	7.0829e-05	0.00034922	0.00459178	0.00278135
-93.206	0.00308784	0.00566378	0.00282628	-0.0038553	0.00541036	-0.0013034	0.0101285
-93.006	0.00375015	0.00178174	0.00397163	-0.0041281	0.00023263	-0.0012134	-0.0012069
-92.806	0.00641302	0.00865508	0.00926495	-0.0040828	0.00036251	0.00275005	0.00190149
-92.606	0.00383966	0.00104853	0.00089115	-0.0098009	-0.0040731	-0.0090637	0.00255003
-92.406	0.00229141	0.00293713	0.00317861	-0.0040213	0.00029509	-0.0079322	-0.0008957
-92.206	0.00518706	-0.0009156	-0.0029518	-0.0083344	-0.0082465	-0.0014095	-0.0066805
-92.006	0.00081926	0.00788187	0.00425005	-0.0029801	0.00362244	-0.0024256	0.00446233
-91.806	-0.0031384	0.00612411	0.00035574	-0.0075476	-0.0042949	-0.0077054	0.00132513
-91.606	0.00274555	-0.0011848	0.00208025	-0.0058024	-0.0047568	-0.0014701	-0.0010267
-91.406	0.00449025	0.00433478	0.001781	-0.0023872	-6.132e-05	0.00013872	0.00668768
-91.206	0.00412844	0.00511578	0.00762586	-0.0064707	-0.0003605	-0.0020543	0.00739412
-91.006	0.00207485	-0.0034319	0.00028058	-0.0126606	-0.0075211	-0.0058301	-0.0049111
-90.806	0.0127979	0.00226924	0.00357352	-0.006653	-0.0009614	-0.0015751	0.00587247
-90.606	0.00369306	0.00691112	0.00310617	-0.0029496	-0.0006956	-0.0026879	0.00453461
-90.406	0.011243	0.00345786	0.0105761	0.00426407	0.00266567	-0.0014644	0.00423037
-90.206	0.0107227	0.00663517	-0.0034853	-0.0055258	-0.0029755	-0.003641	0.00238938
-90.006	0.0168894	0.00662327	0.00807012	-0.0005858	-0.0024513	-0.0005751	0.00748463
-89.806	0.00840051	0.00897665	0.00729189	-0.0040917	-0.0027251	-0.0071466	0.00359279
-89.606	-0.0009279	0.00173183	-0.0013571	-0.0115953	-0.0056266	-0.0060549	-0.0045383
-89.406	0.0156641	0.0194371	0.0147633	-0.0017269	0.0082618	0.00381671	0.00605065
-89.206	-0.0013967	-0.0001642	0.00374436	-0.009073	-0.0036727	-0.0080956	-0.0009998
-89.006	0.00988107	0.00693164	0.00681015	0.00052252	0.012493	-0.0013646	0.0100836
-88.806	0.0127194	0.0134161	0.00889608	-0.0026998	0.00575946	0.00174297	0.00882118
-88.606	0.00281928	0.00904442	0.0041641	-0.0078459	-0.0016641	-0.0009275	-0.0074498
-88.406	0.00674352	0.00814696	0.00197682	-0.0055014	0.00077773	-0.0090031	0.00185573
-88.206	0.00807426	0.00651372	0.00567519	-0.0033369	0.00218167	0.00530003	0.00360785
-88.006	0.00384302	0.00866247	0.00335408	-0.0079263	-0.001323	-0.0047605	0.00152431
-87.806	0.0075055	0.0046533	0.00228552	-0.0073765	-0.0033152	-0.0011072	0.00405764
-87.606	0.00606542	0.00649977	0.00138707	-0.0086558	-0.0057242	-0.0028672	0.00946599
-87.406	0.0088264	0.00748452	0.00160238	-0.004001	0.00376379	-0.0018854	0.0103598
-87.206	0.00531059	0.00233079	-0.0022903	-0.0053842	0.00487531	-0.0012296	-0.0001002
-87.006	0.004874	0.00941625	0.00381625	-0.003364	-0.0016311	-0.0073661	0.00200072
-86.806	0.00718601	0.00425511	0.00068384	-0.0050907	-0.0008265	0.00110655	0.00273122
-86.606	0.00207478	-0.0024531	-0.0017869	-0.0062716	-0.007909	-0.0025916	-0.0056705
-86.406	0.00935134	0.0178193	0.0131249	0.00053807	0.00594156	0.00795364	0.00761321
-86.206	0.00928214	0.00813239	0.0012199	-0.0080229	0.00231003	0.00125653	0.00367744
-86.006	0.00242728	-0.0022805	0.00331206	-0.0029005	-0.0045115	-0.0044473	0.00534008
-85.806	0.00918751	0.00713896	0.0102717	-0.0044059	0.00773927	0.00390118	0.0121789
-85.606	-0.002042	-0.0034681	-0.0043042	-0.0079998	-0.0039666	-0.004982	0.00569142
-85.406	0.00530691	0.00462579	0.00276567	-0.0036188	-0.003764	0.00111591	0.0011912
-85.206	0.00271815	0.00073583	0.00319942	-0.0036173	-0.0075257	-0.0023766	0.00084094
-85.006	0.00916988	0.00056767	-0.001221	-0.0123695	-0.0013011	-0.007814	-0.0058157
-84.806	0.00471554	0.0065585	0.00309765	-0.0036018	0.00168031	-0.0080562	0.00185556
-84.606	0.00167972	0.00683471	-0.000444	-0.0034433	-0.0011601	0.00165195	0.00130603
-84.406	0.0030891	0.00438945	-0.0009003	-0.0046493	0.0044337	-0.008243	0.00012776
-84.206	0.00663869	0.00849666	0.00102511	-0.0082704	-0.0009649	-0.0062186	-0.0003289
-84.006	0.0039911	-0.000261	-0.0012512	-0.0102716	-0.0052006	-0.0018254	0.00116443
-83.806	0.00384246	0.00598845	0.00538539	-0.003192	-0.0008263	0.00224506	0.00019
-83.606	0.0058895	0.00824159	-0.0007419	-0.0056228	0.00337718	-0.0020088	0.00111427
-83.406	0.00336907	0.00035339	-2.324e-05	-0.0074314	-0.0014976	-0.0007562	-0.0017268
-83.206	0.00619213	0.00247597	-0.002017	-0.0097102	0.00312936	-0.0097349	0.00040883
-83.006	-0.0015633	0.00148424	-0.0080408	-0.0135031	-0.007363	-0.0031509	0.00163756
-82.806	0.00043021	0.00258959	-0.0017406	-0.0153166	-0.0010701	-0.004733	-0.0048814
-82.606	0.00734158	0.00358092	0.0108188	-0.0037569	-9.269e-05	-0.0075554	0.00359378
-82.406	-0.0001579	0.00140142	-0.0044	-0.0064894	-0.0060378	-0.0042648	0.00206735
-82.206	0.00393378	0.00198191	-0.0005537	-0.0094562	-0.0004562	0.00084122	-0.003
-82.006	0.00497437	0.00586267	0.00075956	-0.01041	-0.0053159	-0.0032071	0.00085952
-81.806	0.00534521	0.00897142	0.00147779	-0.00352	-0.0010223	-0.0083866	0.00164355
-81.606	0.00338544	0.00082755	0.00082504	-0.0071843	0.00047127	-0.0034949	0.00588555
-81.406	-0.000261	-0.0047427	-0.0022883	-0.0123715	-0.0060884	-0.0034079	-0.0119336
-81.206	0.00177351	0.00124336	-0.006357	-0.0055497	-0.0036472	-0.0057382	-0.0006997
-81.006	0.00952232	0.00411823	0.00189198	-0.0078102	-0.0020955	0.00213563	0.00444988
-80.806	0.00380908	0.00276374	0.00143832	-0.0085204	0.00331431	-0.0048552	0.00463136
-80.606	0.00673341	0.00177015	0.00243044	-0.0048214	-0.0048674	-0.0007797	0.00136251
-80.406	0.00766296	0.00303116	0.00452152	-0.0044432	0.0002855	-0.0033401	0.00813406
-80.206	0.00491964	0.00872782	0.00362245	-0.00982	-0.0031964	-0.0060073	0.0040441
-80.006	0.00752068	0.00264652	0.00833929	-0.0033439	0.00195842	-0.0082525	0.00622186
-79.806	-0.000158	0.00461161	-0.002056	-0.0080271	0.000228	-0.0076954	0.00205139
-79.606	0.00662286	0.00536144	0.00043801	-0.0076816	-0.0052685	-0.0045899	0.00481616
-79.406	0.00495676	0.00155551	-0.0028264	-0.0035635	0.00216703	-0.0065594	0.00056223
-79.206	0.00649559	-0.0013717	0.00101952	-0.0013097	0.00052755	-0.0069688	0.00256264
-79.006	0.00357665	0.0029076	0.00452234	-0.007055	-0.0069182	-0.0045392	-0.0032001
-78.806	0.00753348	0.00699924	0.00351418	-0.0024962	-0.007861	0.00235528	0.00307897
-78.606	0.00734284	0.00413226	0.00417226	0.00203934	-0.0028756	0.00243824	0.00442944
-78.406	0.00071013	0.00235657	0.00631424	-0.0114389	-0.0019948	-0.0029232	-0.0021479
-78.206	0.00039752	0.00508014	0.00062141	-0.0072657	-0.0043776	-0.0027431	-0.0010122
-78.006	0.0102324	0.0110787	0.00815463	-0.0011413	0.00662373	0.00532595	0.00622223
-77.806	0.00629022	-0.0068737	0.00373795	-0.0100562	-0.0038494	-0.000449	-0.0004466
-77.606	0.00347962	0.00146918	0.00672973	-0.0088251	-0.0019099	-0.0059318	-0.0017908
-77.406	0.00853802	-0.0006057	0.0086293	-0.0071506	0.00049849	-0.0025569	0.00552421
-77.206	0.0131123	0.00980644	0.012401	-0.0017037	0.00249068	0.00194093	0.0107296
-77.006	0.00342964	0.00374095	-0.0001804	-0.0060469	-0.00252	-0.0059818	0.00366848
-76.806	0.00389387	0.00017692	-0.0047552	-0.0118683	-0.0045558	-0.0072043	-0.0012704
-76.606	0.00207562	-0.0018974	0.00132784	-0.0126467	-0.0082718	-0.0088967	-0.0068406
-76.406	0.00089685	0.00842976	0.00787725	-0.0056987	0.00522067	0.0008674	0.00406885
-76.206	0.0098501	0.00829943	0.00823913	-0.0037582	0.00099419	0.0052206	0.00732362
-76.006	0.00498375	0.00274912	0.00277365	-0.0073449	0.00216111	-0.0031038	0.00472858
-75.806	0.00422351	0.00581153	0.00757147	-0.0046533	8.414e-05	0.00021964	0.00335641
-75.606	0.00152013	-0.0029219	-0.0014316	-0.0161383	-0.0021397	-0.0076671	0.00058199
-75.406	-0.0006627	0.00556113	0.00506031	-0.004638	-0.0076703	-0.0069586	-0.0033487
-75.206	0.00939229	0.00251141	0.00383137	-0.0062792	0.00158257	-0.0028987	0.00396739
-75.006	0.0090493	0.00494124	0.00483309	-0.0083011	0.00424695	0.00045879	-0.0012275
-74.806	0.00434012	0.00980135	-0.0032443	-0.0108084	-0.0002961	-0.0045126	-0.0067383
-74.606	0.00244703	0.00094689	0.00234932	-0.0116366	-0.0043051	-0.006079	0.00420217
-74.406	0.00746682	0.00266265	-0.0014816	-0.0120317	-0.0010351	-0.0041119	6.3693e-05
-74.206	0.0104496	0.00299056	0.00282418	-0.0109316	-0.0039331	-0.0054251	0.00768585
-74.006	0.00287116	-0.0083694	-0.0003414	-0.0103652	-0.0048553	-0.0091802	0.00100663
-73.806	0.00077701	0.00560955	-0.0004201	-0.0090267	-0.0067707	-0.0086316	0.00273965
-73.606	0.00465348	0.00158576	0.00722733	-0.0054883	-0.0012808	-0.0007513	0.00811223
-73.406	0.0046778	0.00302739	0.00038595	-0.0047941	0.00310698	-0.0052846	-0.0034289
-73.206	0.0112664	0.00643482	0.00484347	-0.0016251	0.00635689	2.3134e-05	0.00338319
-73.006	0.00692749	0.0109385	0.00689224	-0.0033876	0.00678248	0.00215783	0.00694893
-72.806	0.00825531	-0.0005265	0.00575987	-0.0047672	0.00687084	-0.0002678	0.00137026
-72.606	0.00919483	0.0068637	-0.0034213	-0.0066166	0.0029116	-0.0029256	-0.000416
-72.406	0.00789105	0.00434715	-0.0019441	-0.0064131	-0.0042269	-0.0079829	0.00257399
-72.206	0.00400261	0.00143171	0.00982375	-0.0060847	0.00211752	-0.0078727	0.00308065
-72.006	0.00682079	0.00629454	0.00718973	-0.0078835	-0.0005837	-0.0010682	0.00181716
-71.806	0.00502413	0.0020934	0.0012444	-0.0128669	-0.003682	-0.0051431	0.0015024
-71.606	-0.0025227	-0.0050042	-0.0002359	-0.0116035	-0.0092057	-0.0099851	-0.0009135
-71.406	0.00963175	0.0100492	0.0104568	0.00408269	0.00203073	0.00502742	0.00542695
-71.206	0.0132258	0.00730857	0.00297078	0.0001927	-0.0017158	0.00065875	0.00747921
-71.006	0.00934946	0.00540941	0.0115402	-0.0031854	0.00151541	-0.0025982	0.00608477
-70.806	0.00037975	0.00607794	0.00258732	-0.0074562	0.00012111	-0.0021944	0.00055993
-70.606	0.00986911	0.0132008	0.0041129	-0.0036828	0.00227065	-0.0007804	0.00659717
-70.406	0.00309513	0.00100526	-4.326e-05	-0.007144	-0.0067266	-0.0029377	0.00326132
-70.206	-9.569e-05	0.00073596	-0.0030503	-0.0157573	-0.0061124	-0.0040961	-0.0020165
-70.006	0.00790074	0.00389406	-0.0006357	-0.0056242	-0.0007615	-0.0110054	0.00407896
-69.806	0.0104411	0.00699506	0.00518554	-0.0063869	0.0013044	-0.0026312	0.00444903
-69.606	0.00013276	0.00504548	0.00694371	-0.0060935	-0.0017086	-0.0112634	-0.000729
-69.406	0.00637306	0.00731917	-0.0012095	-0.0012808	0.00145142	0.00075305	0.00533657
-69.206	0.00612451	0.00839037	0.00065276	-0.004836	-0.0059445	-0.003311	0.00514126
-69.006	-0.0071801	-0.002517	-0.002739	-0.017778	-0.0130745	-0.008001	-0.000594
-68.806	0.00909137	0.00935428	0.0110501	-0.0041259	0.00474947	-0.0018315	0.00920634
-68.606	0.00312356	0.00472584	0.00357362	-0.0030558	0.00312663	-0.0024802	0.00663616
-68.406	0.00407517	0.00076107	0.0029383	-0.0010109	-0.0030791	0.00109474	0.0119466
-68.206	0.00297687	-0.005955	-0.0002549	-0.0088586	0.00063987	-0.005088	0.00512507
-68.006	0.00991376	0.0135809	0.0144343	-0.0030714	0.00828495	-0.00231	0.0137707
-67.806	0.0165636	0.0140985	0.0122847	-0.0045089	0.00535602	0.00573843	0.00718392
-67.606	0.00227016	-0.0075723	-0.006002	-0.011587	-0.0008103	-0.012148	-0.0060703
-67.406	0.0028217	0.00163743	0.00119309	-0.0084157	-0.0021996	-0.009978	-0.0009941
-67.206	0.00460361	0.0152108	0.0029465	-0.0030702	0.0016966	0.00059504	0.00123499
-67.006	0.00539172	0.0130501	0.00695345	-0.0018705	-0.000454	-0.0009705	0.00367034
-66.806	-0.0001374	0.0037863	0.00338498	-0.0072924	-0.0043575	-0.0037075	0.00173732
-66.606	-0.0001536	-0.0026866	-0.001043	-0.0154902	-0.0037209	-0.0085406	-0.003464
-66.406	0.00468353	-0.0003648	0.00133007	-0.0072824	-0.0081953	-0.0075789	0.00166911
-66.206	0.0100141	0.00762429	0.00600058	-0.0014347	-0.0031911	-0.0031484	0.00848968
-66.006	0.00105951	0.00224402	-0.0008899	-0.0020755	0.00076642	-0.0125041	-0.0012113
-65.806	0.00599475	0.00127355	0.007974	-0.0081621	0.00192131	-0.0038866	0.00173133
-65.606	0.00616489	-0.0006361	0.00367177	-0.0032715	0.00121125	-0.0001079	0.00444245
-65.406	0.00269868	0.00745314	0.00396438	-0.0002216	0.00138665	-0.0100189	0.00320221
-65.206	0.0084365	0.0025452	0.00454531	-0.0019869	0.00106855	-0.0025313	0.00437434
-65.006	0.00121702	-2.964e-05	0.00266705	-0.0065633	-0.0038523	-0.0102865	-0.0041169
-64.806	0.00273115	-0.0029278	0.00282049	-0.0095999	-0.0020242	-0.0040252	0.00423902
-64.606	0.0107251	0.00225314	0.00327849	-0.0076214	-0.0009637	0.00023226	-0.0008261
-64.406	0.0048709	0.00631241	0.00727024	-0.0079572	0.00178298	-0.00035	0.00064024
-64.206	0.00744543	-0.0003687	-0.0050289	-0.0074495	0.00280993	0.00108891	0.00084406
-64.006	0.004722	0.00411748	-0.0014286	-0.0102199	-0.0024453	0.00062798	0.00442554
-63.806	0.00106511	0.00594454	0.00118601	-0.0051712	-0.0001273	-0.0016081	0.00492581
-63.606	-0.0037287	0.0015703	0.00095067	-0.0069104	-0.0043788	-0.0091435	0.00353949
-63.406	0.00920378	0.00036392	0.00383606	-0.0102283	-0.0052698	-0.0077342	-0.0006023
-63.206	0.00914533	0.00986298	0.00125222	-0.0055532	0.00203464	-0.0035376	0.00069616
-63.006	0.00615849	0.00401704	0.00508852	-0.0120414	0.00028615	-0.0053105	0.0069469
-62.806	0.00540798	0.00399088	-0.003755	-0.006948	0.0016694	-0.0080335	-0.0009683
-62.606	0.00179335	0.00016472	0.00163513	-0.0095938	-0.0022454	-0.0019677	-0.0002035
-62.406	0.00049002	-0.0007919	-0.0059599	-0.0149084	-0.0106647	-0.0122634	-0.0008172
-62.206	0.0102798	0.00211098	-0.0001051	-0.0083062	-4.24e-06	-0.0063678	0.00477268
-62.006	0.00815345	0.0014201	0.00086564	-0.0072691	-0.0017033	-0.0032118	-0.0026694
-61.806	0.00389063	0.00073086	-0.0036946	-0.0029781	-0.0043036	0.00175372	0.00362702
-61.606	0.00247365	0.00168321	0.00394859	-0.0052437	-0.0003202	-0.0013561	0.00307337
-61.406	0.00374365	-0.0059748	-0.0015229	-0.0111	-0.004321	-0.0069416	-0.0050433
-61.206	0.00472335	0.00631676	-0.0034777	-0.009005	0.00117826	-0.0026679	-0.0018145
-61.006	0.00740371	0.00410301	0.00290347	-0.0052973	0.00343655	-0.0043422	0.00423877
-60.806	0.00403469	0.00318364	0.0016832	-0.0122392	-0.0007364	-0.0075298	-0.0022929
-60.606	0.0155313	0.0162651	0.0130102	0.00269378	0.00401703	0.00740376	0.0120933
-60.406	0.00102092	0.00037085	-0.0023068	-0.0092242	-0.0078375	0.00102512	-0.000103
-60.206	0.00485348	0.00038308	-0.0021761	-0.0117005	0.00294236	-0.0020833	0.00194002
-60.006	0.0158167	0.0115524	0.00325634	-0.0099336	0.00736261	0.00101235	0.00674072
-59.806	0.0046759	0.0106842	0.00714992	-0.0050556	0.00046202	-0.0023007	0.00466631
-59.606	0.0122921	0.00900068	0.0113509	0.00125552	0.00034916	0.00383173	0.0130892
-59.406	0.00779581	0.00592031	0.00867667	-0.0066002	-5.462e-05	-0.0046077	0.00422507
-59.206	-0.0016528	0.0005475	0.00039986	-0.0070052	-0.006545	-0.0101322	0.00249209
-59.006	0.00246442	0.013551	0.00353267	-0.0047451	0.00068778	-0.0040422	0.00686353
-58.806	0.0023267	0.0012436	-0.0015392	-0.0067608	-0.0079799	-0.0025487	0.00523232
-58.606	0.00196875	0.00015296	0.00373534	-0.0082979	-0.0045346	-0.0057793	0.00031274
-58.406	0.00593987	0.00355707	0.00346215	-0.0090605	-0.0013793	-0.0050745	0.00520762
-58.206	0.00546682	0.00637404	0.00485989	-0.0074072	-0.0033252	0.00133911	0.00453465
-58.006	0.00662073	0.0009117	-0.0003694	-0.0097537	-0.0004061	-0.0077553	-0.0014929
-57.806	0.00881649	0.00422111	0.00481531	-0.0081612	-0.0024682	-0.0030173	0.0001076
-57.606	-0.005983	-0.0007953	0.00010032	-0.0097861	-0.0007127	-0.0037057	0.00155604
-57.406	-0.003213	0.00097333	-0.0045145	-0.0128042	-0.0076814	-0.0077093	-0.0058617
-57.206	0.00252089	-0.0003832	0.00557069	-0.0072799	0.0009462	-0.0072264	0.00452775
-57.006	0.00400506	0.00150591	0.00038356	-0.0115992	-0.0038292	-0.0112547	-0.0027
-56.806	0.00568271	0.00352184	0.00095865	-0.0114515	-0.0021052	-0.0020529	0.00352037
-56.606	0.00417053	0.00106941	-0.0011581	-0.0135441	-0.006286	-0.0062131	-0.0041867
-56.406	0.00801155	0.0053732	0.00556186	-0.0067937	-0.0037313	-0.0091593	0.00450958
-56.206	0.00165991	0.00602293	0.00131268	-0.0097716	-0.0084383	-0.0057773	-0.0021591
-56.006	0.00338359	-0.0007099	0.00476765	-0.0071233	-0.003242	-0.0035831	0.00464475
-55.806	0.00381924	-0.0003951	0.00244249	-0.0114449	-0.0064157	-0.0005888	0.00299354
-55.606	0.00412135	0.00110877	0.00331983	-0.0107045	-0.0082891	-0.0113013	0.00468052
-55.406	-0.001933	-0.0003323	0.00763232	-0.0108112	-0.0005993	-0.0104757	0.00365718
-55.206	0.00191717	0.0019036	0.0054893	-0.0088252	-0.0003701	-0.0084242	-0.0008027
-55.006	0.00457108	0.00280189	0.00169299	-0.009998	0.00256197	-0.0067966	0.00369946
-54.806	0.00169084	-2.561e-06	0.00162753	-0.0093139	-0.0029749	-0.0058106	-0.0002773
-54.606	0.00728171	0.008446	0.00454074	-0.0046188	-0.005385	-0.0051988	0.00682848
-54.406	0.00371891	0.0020142	-0.0046114	-0.0111313	-0.0031525	-0.0122651	-0.0023829
-54.206	-0.0023914	0.00506827	0.00327196	-0.0110934	-0.0026073	-0.0066533	-6.688e-05
-54.006	0.00576444	0.00646483	-0.0022519	-0.0073129	-0.0035446	-0.0081916	-0.0028645
-53.806	0.00688864	0.011449	0.0116889	-0.0041724	-0.0011242	-0.0034073	0.00842989
-53.606	-0.0010293	0.00713243	-0.0030558	-0.0105826	-0.0034842	-0.0112455	0.00022987
-53.406	0.00353854	7.0969e-05	-0.0011096	-0.017086	-0.0075403	-0.0123325	-0.0009254
-53.206	0.00695972	0.00533812	0.00284498	-0.0053876	-0.003455	-0.002063	0.00208404
-53.006	-0.0019571	-0.0010621	-0.0019572	-0.0163611	-0.0081637	-0.0089527	-0.005406
-52.806	0.00936521	0.0015907	-0.005331	-0.0093267	-0.0086564	-0.0081905	0.00165336
-52.606	0.00881258	0.00578639	0.0149558	-0.0041604	-0.0023804	0.0003744	8.4913e-05
-52.406	0.00853044	0.00820171	0.00162462	-0.0011912	-0.0048892	-0.0020048	0.00561151
-52.206	-0.0020128	0.00115831	-0.002092	-0.0095579	0.00063291	-0.0052355	0.00264898
-52.006	-0.0029981	0.00198145	-0.000503	-0.0114557	-0.0029607	-0.001282	-0.0019012
-51.806	0.00474682	0.00452704	-0.0009525	-0.0073128	-0.005122	-0.0054498	0.00195013
-51.606	0.00730306	0.00738894	0.00062464	-0.0077395	-0.0073198	0.00240212	0.00177582
-51.406	0.0052455	-0.0035996	-0.0018361	-0.0081562	0.00100301	-0.0129508	-0.0062804
-51.206	0.0119326	0.00543004	0.00469935	-0.0058649	0.00335216	-0.0030383	0.00143982
-51.006	0.00484782	-0.0069994	0.00255047	-0.0065518	-0.0019743	-0.0114063	-0.0024677
-50.806	0.00240194	-0.0013615	0.00372131	-0.0113033	-0.0028406	-0.0065867	-0.0011408
-50.606	0.00287885	0.00652866	0.00393651	-0.0065563	-0.0010417	-0.0013846	-0.0003025
-50.406	0.00208688	0.00178408	-0.0025598	-0.0055092	-0.0016583	-0.0033316	0.00050517
-50.206	0.00302088	-0.0010403	0.00343401	-0.019741	-0.0091842	-0.0070613	0.00119555
-50.006	0.00431737	0.00096168	0.00474118	-0.008541	-0.0045004	-0.0030609	0.00230305
-49.806	0.0171975	0.0115808	0.0120213	0.00192749	0.00723073	-0.0002651	0.00908226
-49.606	0.0099188	0.00921087	0.00650523	0.0006791	0.00305385	-0.00121	0.00444232
-49.406	0.00632484	0.0091655	0.00399872	-0.0089056	-0.0049202	-0.0039121	0.00200927
-49.206	0.00788202	0.00657201	0.00602179	-0.0078955	0.00606776	-0.0017404	0.00454613
-49.006	0.00308471	0.00352717	0.00551899	-0.0090156	0.00389767	-0.0074341	0.00100905
-48.806	0.00076418	0.00388234	-0.0025999	-0.0144937	-0.0117561	-0.0036331	0.00260843
-48.606	0.00494765	0.00994273	0.00462512	-0.0038604	-0.001276	-0.0066018	0.00205434
-48.406	0.0034572	0.00351755	0.00261786	-0.0155079	-0.0049058	-0.0084792	0.00361588
-48.206	0.00272424	0.00564577	0.00463329	-0.0062289	-0.0027166	-0.0057687	0.00123755
-48.006	0.00162761	0.00111046	-0.0081559	-0.0083965	-0.0042441	-0.0057088	0.00165715
-47.806	0.00056813	0.00230356	0.00339514	-0.0048119	-0.0089847	-0.0078396	0.00684796
-47.606	0.00085615	-0.002064	0.00212322	-0.0107298	-0.0065778	-0.0088848	-0.0042605
-47.406	0.00939409	0.00676884	0.0048832	-0.0072264	-0.0010379	-0.0109624	0.00288008
-47.206	-0.0022582	-0.0007026	-0.0033728	-0.0130308	-0.0088266	-0.0106297	-0.0009177
-47.006	0.00311286	0.00217813	0.00552392	-0.0053265	-0.0038515	-0.0058632	0.00211247
-46.806	0.0114964	0.0042169	0.00820329	0.0015258	-0.0002689	0.00247121	0.0114276
-46.606	0.00695383	0.00421588	0.00472768	-0.0093108	-0.001659	-0.0022966	0.00742564
-46.406	0.00868084	0.00790873	0.00862598	-0.0036539	0.00574	-0.0002106	0.0126579
-46.206	-0.0006149	-0.004738	-0.0019464	-0.0143364	-0.0089557	-0.0094522	-0.0040456
-46.006	0.00244633	0.00610927	0.00309831	-0.0117295	-0.0026615	-0.0058136	-0.0015742
-45.806	0.00787662	0.00600952	0.00394801	-0.0083655	-0.0073755	-0.0009241	0.00317577
-45.606	0.00469361	0.00265398	-0.0059607	-0.0098821	-0.0067501	-0.007321	-0.0048399
-45.406	0.00953184	0.0085479	0.00643969	-0.0014802	-0.0024483	-0.005125	-0.0002217
-45.206	0.00527331	0.00731786	0.00344026	-0.0054861	-0.003764	-0.005098	0.00405479
-45.006	0.012243	0.00554936	-0.0006393	-0.0134893	-0.0054768	-0.001105	0.00378736
-44.806	0.00753871	0.00555465	0.0074542	-0.0020301	0.0044395	-0.0047979	0.0071251
-44.606	0.00852129	0.0117611	0.00955383	-0.0050633	0.00713266	-0.0069953	0.00843621
-44.406	0.00192008	0.00626626	0.001729	-0.0043895	0.0044881	-0.0022393	0.00411654
-44.206	0.00617849	0.00055459	-0.0036757	-0.0094336	-0.0094238	-0.0029883	-0.0014637
-44.006	0.0154239	0.0104132	0.0098818	-0.0058901	0.00118247	-0.0018417	0.00397606
-43.806	0.0111884	0.00638693	0.00424528	-0.0070853	-0.0035336	-0.0017296	-0.000548
-43.606	0.010338	0.00400252	0.0113206	-0.0115421	-0.0002662	-0.0043167	0.00841997
-43.406	0.00632427	0.00770516	0.00717563	-0.0065316	-0.0021078	-0.0047357	0.00745193
-43.206	0.00320531	0.00376186	0.00471207	-0.0033632	0.00607209	-0.0040244	0.00036236
-43.006	0.0140644	0.00339067	0.00574208	-0.0089397	0.00259794	-0.0065646	0.00294356
-42.806	0.00514451	0.00313137	-0.0020755	-0.0121552	-0.0027314	-0.0045962	0.00150844
-42.606	0.00913961	0.0051142	0.00918913	-0.0069056	-3.231e-05	-0.0124664	0.00071018
-42.406	0.0062914	0.00904861	0.00160673	-0.0115114	0.00115287	-0.008393	0.00791792
-42.206	0.00603491	0.00545498	0.00507053	-0.0060226	-0.0046647	-0.0036774	0.00515526
-42.006	0.00638046	0.00163769	0.00534987	-0.0043415	-0.0033438	-0.003405	0.00475103
-41.806	0.00749862	0.0119174	0.00761071	-0.0026273	0.00299813	0.00051481	0.00462211
-41.606	0.0127554	0.00573506	0.00636826	-0.0064663	-0.0003682	0.00230914	0.00803819
-41.406	0.00225639	0.00277295	-0.0030332	-0.0097784	-0.0069789	-0.0141348	-0.0026259
-41.206	0.00557991	0.00331576	0.00237999	-0.0045008	-0.0030931	0.00156515	0.00591682
-41.006	0.00015605	-0.0002809	0.00255513	-0.0123323	-0.0064341	-0.0092713	0.00386049
-40.806	0.00337166	0.0100126	0.00292258	-0.007864	0.00425331	-0.0031508	-0.0005184
-40.606	-0.0004761	0.00698267	0.00481185	-0.0127736	-0.0007708	-0.0037035	-0.000375
-40.406	0.00595127	0.00794833	0.00017405	-0.010028	-0.0015368	-0.0014086	0.00677684
-40.206	-0.0011961	0.0036549	-0.0045225	-0.0168586	-0.001652	-0.0057741	0.00020461
-40.006	0.0100591	0.00634863	0.0047015	-0.0071636	0.00585925	-0.0004294	0.00660848
-39.806	0.00411749	0.00421517	-0.0044929	-0.0078154	-0.0067079	-0.0106612	0.00441151
-39.606	0.0002458	0.0061228	0.00859976	-0.0091906	0.0026125	-0.00558	0.00361612
-39.406	0.00473665	0.00547186	0.00378123	-0.0088628	-0.0018048	-0.0050949	0.00382827
-39.206	-0.0023707	0.00606107	0.00353824	-0.0083594	0.00021955	-0.0098378	0.00569448
-39.006	0.0009301	0.00201406	0.00392807	-0.0118513	-0.0067347	-0.0124835	-0.0020006
-38.806	0.00700656	0.00916565	0.00574877	-0.0091057	-0.0043545	0.00107014	0.00365437
-38.606	0.00663276	0.00281732	0.0042478	-0.0101698	-0.0064493	-0.0081072	0.00206753
-38.406	-0.000122	0.00211343	0.00237452	-0.01091	-0.0077752	-0.0138464	0.00689941
-38.206	-0.0012026	-0.0050204	-0.0034058	-0.0186187	-0.0097427	-0.0060452	-0.0085303
-38.006	0.010703	0.0115963	0.00725607	-0.0047959	-0.0005503	-0.001228	0.00413539
-37.806	0.00965066	0.0100028	0.011463	-0.0010294	-0.0009253	0.00430625	0.00262162
-37.606	0.00389697	-0.0013118	0.00323191	-0.0135294	0.00240303	-0.0061415	0.0032384
-37.406	0.00746919	0.0080145	-0.0024942	-0.007327	-0.0018172	-0.0028307	-0.0003226
-37.206	0.00908461	0.00073255	-0.0019765	-0.011776	-0.005991	-0.0063704	0.00302173
-37.006	0.00342357	0.00598026	0.0011186	-0.0057833	-0.0018352	-0.0080847	0.00469863
-36.806	0.00381062	0.00940518	0.00125406	-0.0076103	0.00285427	0.0025435	0.00230873
-36.606	0.00711453	0.00885842	0.0074392	-0.005666	0.00241258	-0.0060727	0.0027305
-36.406	0.0095082	0.00406511	0.00440427	-0.0023814	-0.0018011	-0.0043686	0.00363965
-36.206	0.0045443	0.00280084	0.00640615	-0.0079535	-0.0025006	-0.0049795	0.00015984
-36.006	0.00292	-0.0027865	0.00137209	-0.0114609	-0.0047097	-0.0086598	-0.0053362
-35.806	-0.0006659	-0.0001644	-0.0042552	-0.0079674	-0.0031433	-0.009574	-0.0065269
-35.606	0.0137632	0.007124	0.012927	-0.0030205	0.00065973	0.00304626	0.00853837
-35.406	0.00681126	0.00606712	0.0100828	0.00301483	-0.001148	-0.0040902	0.00237432
-35.206	0.00627563	0.00621236	0.00840579	-0.0057607	-0.0010214	-0.0043776	0.00891977
-35.006	-0.0031163	0.0003043	7.7389e-05	-0.0161273	-0.0036694	-0.0071544	-0.0035103
-34.806	0.00343849	0.00549076	-0.0016308	-0.0044904	-0.0001865	-0.0049041	-0.0044299
-34.606	0.00570392	0.00714954	0.00044059	-0.0033304	-0.0039831	-0.0077203	0.00076012
-34.406	0.0109245	0.00696359	0.00683407	-0.00131	0.00048068	-0.0013305	0.00251762
-34.206	0.00613878	0.00242496	0.00249341	-0.0083036	0.00055019	-0.0105652	-0.0008371
-34.006	0.0013422	0.00459978	7.4869e-05	-0.0072151	-0.0016329	-0.0031493	0.0030652
-33.806	0.0001527	0.00390605	0.00419027	-0.0093743	-0.0010277	-0.0053422	3.0743e-05
-33.606	-0.0032561	-0.000575	-0.0072062	-0.0141692	-0.0175787	-0.0164872	-0.0073234
-33.406	0.00867958	0.0055146	0.00323521	-0.0084975	-0.0046744	-0.0024104	0.0073386
-33.206	0.00731164	0.00851106	0.00198347	-0.0078782	0.00371502	-0.0092131	-0.0009219
-33.006	0.00504745	-0.0004885	0.00218524	-0.008601	-0.0022193	-0.0068334	-0.0045665
-32.806	0.00078162	0.00762162	-0.0039961	-0.0111976	-0.0067614	-0.0059981	-0.0007892
-32.606	0.00806126	0.00375795	0.0030456	-0.0095842	0.0010251	0.00159971	0.00348497
-32.406	-0.0019223	0.00380414	-0.0005391	-0.0102602	-0.0022671	-0.0067685	0.00341323
-32.206	0.00270197	-0.0023749	0.00328426	-0.011134	-0.0091664	-0.006427	-0.0005753
-32.006	-0.0049953	-0.0063696	-0.0028368	-0.0149772	-0.0101012	-0.0111124	-0.0014265
-31.806	0.00567156	0.00699757	0.00548689	-0.0030583	0.00106496	0.00219203	0.00310179
-31.606	0.00312221	-0.0051488	0.00104972	-0.0072285	-0.0075129	-0.0055442	0.00405915
-31.406	0.00992123	0.00365173	0.00387423	-0.0089689	0.00398307	-0.0061893	0.00569273
-31.206	0.00578836	-1.983e-05	-0.0009374	-0.0108333	-0.001336	-0.0059627	-0.0003025
-31.006	0.00631603	0.00052194	-0.0001395	-0.0089808	-0.0068576	-0.0079258	0.00321101
-30.806	0.00141966	0.00271124	0.00061963	-0.0077477	-0.0016339	-0.012839	-0.0001813
-30.606	0.00879805	0.00486518	0.00369543	-0.0036204	0.00196712	0.00116688	0.00414863
-30.406	0.00597539	0.00857117	0.00972189	-0.0062299	-0.0032124	-0.0029376	0.00470459
-30.206	-0.003147	-0.0001131	0.00054073	-0.0136846	-0.0097479	-0.0137942	-0.0033956
-30.006	0.00486833	0.00338455	0.00166253	-0.0081727	-0.0016903	-0.0006298	0.0063886
-29.806	0.00124946	0.00435409	0.00869232	-0.0093905	-0.0032431	-0.0103707	-0.0006726
-29.606	0.0154941	0.0142106	0.0123745	-0.0004533	0.00620884	0.00158654	0.00918756
-29.406	0.00212577	-8.875e-05	-0.000114	-0.001508	-0.0046087	0.00123735	0.00458457
-29.206	0.0009934	-0.0028128	0.00025839	-0.0084591	-0.0006917	-0.0040166	0.00262076
-29.006	0.0057219	0.00103903	0.00313826	0.00157754	0.00010678	-0.0036073	0.00799603
-28.806	0.00089478	0.00110165	0.00306661	-0.0101288	-0.0029687	-0.0090147	0.0015824
-28.606	0.00622582	0.00062012	0.00383408	-0.0152122	-0.0040687	-0.0073918	-0.000206
-28.406	0.00600513	0.00432819	0.00711085	-0.0033619	0.0015578	0.00038551	0.00187432
-28.206	0.00568729	-0.0023965	0.00174691	-0.0113159	-0.0010326	-0.0084832	0.00339653
-28.006	0.0122677	0.00918338	0.00350274	-0.0071064	-0.0026196	-0.0030518	0.00447322
-27.806	0.0122726	0.00590153	0.00820905	-0.0102568	-0.0077176	0.00421368	0.0126139
-27.606	0.00527254	0.00057146	0.0009741	-0.0073746	-0.007858	-0.0067038	0.00013337
-27.406	0.0124454	0.00960001	0.00431072	-0.0057531	-0.0055328	-0.004647	0.00539997
-27.206	0.00728449	0.00513448	0.00635134	-0.008247	-0.0006011	-0.0086923	0.00506981
-27.006	0.00342256	-0.0027492	0.00071303	-0.0117769	-0.0065928	-0.0047881	-0.0065323
-26.806	0.00080294	0.0013119	-0.0025241	-0.0092328	-0.0014194	-0.0034313	0.00330305
-26.606	0.013354	9.3529e-05	0.0084775	0.00020019	0.00449973	0.00260408	0.00923671
-26.406	0.0103577	0.00217818	0.00528153	-0.0049619	-0.0041605	0.00087639	0.00335854
-26.206	0.00583846	0.00321278	0.00051871	-0.0149192	-0.0018917	-0.0056562	0.00022411
-26.006	0.00488935	0.0025274	-0.0024446	-0.0073806	-0.003063	-0.0107953	0.00199117
-25.806	0.00558273	0.00321229	-0.0006768	-0.008522	-0.001394	-0.0089629	-0.0014529
-25.606	0.00643327	-0.0001652	0.00112377	-0.0081092	-0.0036959	-0.0057448	-0.0024724
-25.406	0.00141275	0.00081417	-0.0019332	-0.0093277	-0.0055124	-0.0034092	-0.001344
-25.206	-0.0020216	0.00608415	0.00321905	-0.0101229	-0.0055396	-0.0121313	0.00460266
-25.006	0.011589	0.00433938	-0.0022832	-0.0036429	-0.0028506	-0.0012835	0.00027979
-24.806	0.00499667	0.00378816	0.0006565	-0.0062976	-0.0061541	-0.0093008	-0.0030684
-24.606	-0.0020641	-0.0004775	-0.0037133	-0.0146847	-0.0039915	-0.0124722	-0.0049696
-24.406	0.0127561	0.0105666	0.00823127	-0.0004915	-0.0014423	-0.0052318	0.00369438
-24.206	0.00529585	0.00206498	0.0041271	-0.0051171	-0.0036998	-0.0044508	0.0006041
-24.006	0.0133416	0.00460443	0.0108752	-0.0049992	-0.0019583	-0.0009934	0.0112452
-23.806	0.00298821	0.00698944	0.00548247	-0.0106653	-0.0034198	-0.0053896	0.00330022
-23.606	0.00310678	0.00623602	0.00708907	-0.0048496	-0.0041948	-0.0070314	0.00218176
-23.406	0.00635091	0.0108846	0.00512929	-0.0120429	-0.0053968	-0.0026067	0.00397594
-23.206	-0.0015953	-0.0037245	-0.0047537	-0.0127274	-0.0079533	-0.0062162	-0.0013445
-23.006	0.00401299	0.00299258	0.00143892	-0.0146206	-0.0013485	-0.0024877	-0.0011555
-22.806	0.0106684	0.00423409	0.00243154	-0.0098003	1.09e-05	-0.0061659	0.00741611
-22.606	0.0042695	-0.0003608	0.0046979	-0.0116746	0.00067142	-0.0030927	0.00549032
-22.406	0.00867356	0.00555651	0.00035371	-0.0093641	-0.0034277	-0.0033883	0.00675301
-22.206	0.00234624	-0.0008385	-0.0033768	-0.0138748	-0.0102239	-0.0119626	6.2473e-05
-22.006	-0.0001416	-0.0005379	0.00675864	-0.0058676	-0.0027538	-0.0080185	0.00413815
-21.806	-0.002758	0.00344239	-0.0030181	-0.0157427	-0.0070517	-0.0104483	-0.001657
-21.606	0.0108467	0.00766559	0.00312554	-0.0032041	0.00039303	0.00176632	0.00900507
-21.406	0.00671061	0.00307701	0.00837845	-0.0107959	-0.0070691	-0.0046023	0.00228818
-21.206	0.00083294	-0.0030698	0.00076324	-0.0115863	-0.0046121	-0.0040153	0.00433605
-21.006	0.00944497	0.00936154	0.00997004	-0.0006196	0.00098276	-0.0022565	0.00280726
-20.806	0.00291125	-0.0020104	0.00062745	-0.0086632	-0.0036817	-0.0096308	-0.0035073
-20.606	0.00698444	0.00363785	0.00581313	-0.0095831	0.00106118	-0.0039254	0.00571395
-20.406	0.00459816	0.00471299	0.00260169	-0.0113235	0.00406008	-0.0046676	0.004069
-20.206	0.00366527	-0.0002975	0.00353773	-0.0071385	0.00086611	-0.0078552	0.00206032
-20.006	0.0060889	0.00225903	0.00483144	-0.0065626	0.00145919	-0.0006047	0.002584
-19.806	0.00809204	0.00184037	0.00602526	-0.0069956	-0.0008923	-0.003086	0.00393349
-19.606	0.00435786	0.00038894	-0.0017693	-0.0089856	-0.0025788	0.00060231	0.00690971
-19.406	0.00803662	0.00565789	0.00176485	-0.005682	-0.0037235	4.7954e-05	0.00648153
-19.206	0.0069814	0.00674517	0.00251531	-0.0126962	-0.012035	-0.0040366	0.00548075
-19.006	0.00477873	0.00599966	0.00263308	-0.0141948	0.00072079	-0.0060221	0.00437116
-18.806	0.00293407	0.00229374	0.00137506	-0.0133493	-0.0074278	-0.0080382	-0.0021785
-18.606	0.0055944	0.0048283	0.00728353	-0.0052318	-0.002259	-0.0045776	0.00168402
-18.406	0.00350929	0.0034713	0.00558057	-0.0023364	0.00454392	-0.0073798	-0.0015166
-18.206	0.00421448	0.0057553	0.00156474	-0.0143075	0.00089836	-0.0043505	0.00022657
-18.006	0.00921241	0.00572753	0.00439172	-0.0081955	0.00153354	-0.002803	0.00730072
-17.806	0.00201347	-0.0018468	0.00149372	-0.0160322	-0.0064815	-0.0143793	0.00046411
-17.606	-0.0017451	-0.0005857	-0.0046557	-0.021151	-0.0058874	-0.0112725	-0.0025414
-17.406	0.0134021	0.0108877	0.0120928	-0.0004128	0.00500147	0.00088153	0.00409296
-17.206	0.00454387	-0.0014064	0.00170267	-0.0151529	-0.0068634	-0.0130256	0.00542701
-17.006	0.00780983	0.00467774	0.00138302	-0.0139377	-0.0069219	-0.0103349	0.00177988
-16.806	0.014987	0.00698486	0.00100015	-0.0070242	-0.0006979	-0.0045118	0.00815536
-16.606	-0.0028722	-0.0007868	-0.011979	-0.0147555	-0.0059144	-0.006611	0.00162276
-16.406	0.00711091	0.00617347	0.00575329	-0.0137608	-0.0042426	-0.0094441	-0.0002616
-16.206	0.00972201	0.00229973	0.00989889	-0.0088642	0.00018431	-0.0032634	0.00495563
-16.006	0.00913463	0.0145075	0.00627671	-0.0060996	-0.0042859	-0.0041346	0.0070284
-15.806	0.00174051	8.7049e-05	0.00235816	-0.0108734	-0.0075995	-0.0144828	0.00879182
-15.606	0.00449538	0.00186601	-0.0006997	-0.0083858	-0.0037728	-0.00641	-0.0005068
-15.406	0.00512687	0.00062531	-0.0013347	-0.0044332	-0.0048539	-0.006804	0.00345523
-15.206	0.00596199	0.00268224	-0.0001881	-0.0061969	-0.0031891	-0.0050861	0.00139536
-15.006	0.0103214	0.00443903	0.0125653	-0.0053908	-0.0004976	-0.0036695	0.00308716
-14.806	0.00926537	0.00579754	0.00288789	-0.0079081	0.00119445	-0.0059748	-0.0001593
-14.606	0.00809139	0.00682041	0.00942401	-0.009	-0.0027067	-0.0032452	0.00376971
-14.406	0.00641866	0.00612487	0.0102665	-0.008352	0.00359777	-0.0042587	0.00619786
-14.206	0.00691373	0.0066427	0.00065824	-0.0122862	-0.0070231	-0.0075776	0.00176729
-14.006	0.0129935	0.0077319	0.00950587	-0.0086484	0.00033388	-0.0039416	0.00838915
-13.806	0.00333363	-0.0039988	0.00249441	-0.0096205	-0.0028298	-0.0088834	0.0021863
-13.606	0.012394	0.0060774	0.00588086	-0.0066571	0.00340515	-0.002352	0.00757537
-13.406	0.0102933	0.00223068	0.00796623	-0.0111716	0.00138697	-0.0107219	0.00744339
-13.206	0.00110419	-0.0020008	0.00138263	-0.0119276	-0.0084817	-0.0125645	0.00283078
-13.006	0.0141145	0.00856498	0.0131969	-0.0006643	0.00075226	0.00312171	0.0135665
-12.806	0.0078165	0.00697757	0.00644473	-0.00728	-0.0041726	-0.0037547	0.0030405
-12.606	0.00737158	0.00462607	0.00161725	-0.0074998	0.00043086	-0.0067385	0.0059431
-12.406	0.0136244	0.0121267	0.00470924	-0.0052136	0.00268241	-0.0021783	0.011684
-12.206	0.00074569	0.00309153	0.00125729	-0.0135585	-0.0019552	-0.0123664	0.00141511
-12.006	0.0010118	0.00186434	-0.0034715	-0.0164983	-0.0090118	-0.0079062	0.0025616
-11.806	0.00806905	0.00659634	0.00268545	-0.0083766	0.0040492	-0.0049103	0.00966831
-11.606	0.00628175	0.00706083	0.00111888	-0.0069788	-0.0071666	-0.0017949	0.00621134
-11.406	0.0052999	0.0108883	0.00870657	-0.0070573	0.0045382	-0.0015637	0.00745643
-11.206	0.00795185	0.0103964	0.00704493	-0.0083883	-0.0047184	-0.0067774	0.00449911
-11.006	0.00409127	0.00900033	0.00391478	-0.0075149	-0.0090259	-0.0111253	0.00208313
-10.806	0.0113109	0.00184322	0.00547119	-0.0127683	0.00130099	-0.008492	0.00275567
-10.606	0.00063916	0.00520324	0.00662927	-0.0085745	-0.0058724	-0.0106737	0.00186055
-10.406	0.00467917	0.00526918	0.00473876	-0.0125311	-0.0117496	-0.003357	0.00473785
-10.206	0.00486913	-0.000772	0.00206477	-0.0156041	-0.0033928	-0.0086835	0.00029566
-10.006	-0.0025849	0.0010189	-0.003502	-0.0156117	-0.0037527	-0.0143268	-0.0099627
-9.80602	0.00266955	-0.0013401	0.00101389	-0.009095	-0.0043828	-0.0083927	0.00481265
-9.60603	0.0149906	0.0113835	0.0118835	-0.000577	0.00190589	0.00299079	0.0139677
-9.40602	0.0127747	0.00409316	0.00489169	-0.0041615	-0.0080189	-0.0108024	0.0116816
-9.20603	0.00782887	0.0090636	0.0053826	-0.0053861	-0.0035562	-0.0014432	0.00983108
-9.00602	0.00587719	0.00858802	0.00352482	-0.0063909	0.00267382	-0.008705	0.0048867
-8.80602	0.0103008	0.0124657	0.0109282	-0.005033	0.00667845	0.00389557	0.0030994
-8.60603	0.00381272	0.00527295	0.00208123	-0.0113883	0.00111906	-0.0039052	-0.0022804
-8.40602	0.00366664	0.00234537	-0.0015397	-0.0098215	-0.0110291	-0.0103803	3.4783e-05
-8.20603	0.00693928	-0.0009989	0.00264643	-0.0096935	-0.004844	-0.0118261	0.00320257
-8.00602	0.00998604	0.00229876	-0.002736	-0.0083043	-0.0001309	-0.0054111	-0.0027815
-7.80602	0.00071847	0.00275821	-0.0075881	-0.0159657	-0.0125711	-0.0143351	-0.006802
-7.60602	0.00258927	-0.0017636	-0.0009557	-0.0125734	-0.0007612	-0.0132493	-0.0009739
-7.40602	0.00303759	0.00150069	0.00423038	-0.0141178	-0.0027199	-0.0034263	0.0002537
-7.20603	0.0057792	0.00401223	0.00309927	-0.0182844	-0.0018168	-0.0068234	-0.0012618
-7.00603	0.00168422	-0.0004705	-0.0009204	-0.0175187	-0.0121177	-0.0175349	-0.0007716
-6.80602	0.00416869	0.00103158	0.00768135	-0.0061912	0.00266671	-0.0067655	0.00186514
-6.60602	0.00062327	-0.0047571	-0.004993	-0.0187241	-0.0068851	-0.0133009	-0.0068868
-6.40602	0.00924097	0.00695686	0.00370866	-0.0116131	-6.21e-05	-0.0033179	0.00081746
-6.20603	0.0045246	0.0086155	0.00089977	-0.0116281	-0.0037812	-0.011863	-0.0034703
-6.00603	0.00765359	0.00087224	0.00483522	-0.0062871	0.00116274	-0.0070607	0.00293457
-5.80602	0.00439501	0.00103547	-0.0035191	-0.0120739	-0.0082329	-0.0153012	-0.0026074
-5.60602	0.011608	0.00442241	0.0029981	-0.0074713	-0.0050854	-0.0103619	0.00342327
-5.40602	0.00649949	0.00532126	-0.0029586	-0.0130259	0.0014286	-0.0087407	0.00278873
-5.20603	0.00414583	0.0009872	-0.0017667	-0.0137079	-0.0094903	-0.0070783	-0.0009616
-5.00603	0.00422235	0.00386396	-0.0007726	-0.0117637	-0.0011985	-0.0124971	-0.0025049
-4.80602	0.00738843	0.00339014	-1.996e-05	-0.0095825	0.00195571	-0.0040204	0.00039735
-4.60602	0.00729654	0.00159171	0.00831197	-0.0088918	-0.0029913	-0.0049407	-0.001154
-4.40602	0.0092291	0.00900047	0.0061851	-0.0108836	0.00220298	-0.0003277	0.00744636
-4.20603	0.013206	0.00922698	0.00086568	-0.0059718	-0.0017967	-0.0037036	0.0083006
-4.00603	0.00911379	-0.0006828	0.00688991	-0.0054998	0.00445309	-0.0043923	0.00436703
-3.80602	0.0090951	0.00720192	0.00422374	-0.0111323	-0.001911	-0.0060264	0.00428183
-3.60602	0.00903545	0.00449231	0.0108053	-0.0069605	-0.0005925	-0.0041237	0.0063293
-3.40603	0.00693731	0.00447702	0.00323497	-0.0108981	-0.0037413	-0.006999	0.00719285
-3.20602	0.0082951	0.00512134	0.00144919	-0.0054659	-0.0005791	0.00164856	0.00432912
-3.00603	0.00862166	0.006936	0.00937812	0.0001912	0.00776986	-0.0044248	0.00291428
-2.80602	0.00275495	0.00041226	0.00722349	-0.0104061	-0.0041107	-0.0058677	-0.0028188
-2.60602	0.00736077	0.00152265	-0.0029539	-0.016584	-0.0088111	-0.0097549	0.00230672
-2.40603	0.0106473	0.00678989	0.00118145	-0.0100928	0.00192193	-0.0074365	0.00158181
-2.20602	0.0107225	0.00960443	0.00438438	-0.007906	-2.223e-05	-0.0102736	0.00622083
-2.00603	0.00464159	0.00161312	0.00525729	-0.0111872	0.00203054	-0.0064108	-0.0007814
-1.80602	0.00560276	0.00225878	0.00065406	-0.0095818	-0.0066569	-0.0090945	-0.0029329
-1.60603	0.00431788	0.00286672	-0.0043386	-0.0126191	-0.0073069	-0.0102968	-0.004263
-1.40603	0.00394029	9.2189e-05	-1.07e-05	-0.0101758	-0.0075944	-0.0111558	-0.0022997
-1.20602	0.0132406	0.00735977	0.00513582	-0.0078122	0.00235534	-0.0020317	0.00702186
-1.00602	0.00965755	0.0002556	0.00539192	-0.0086958	-0.0041418	-0.0013939	0.00054108
-0.806025	0.0043488	0.00373708	0.00804981	-0.0118776	0.00499151	-0.0021093	0.00480671
-0.606025	0.00449857	0.0017541	0.00148331	-0.0127324	-0.0069414	-0.0077242	-0.000728
-0.406025	0.00262969	-0.0028334	0.00040374	-0.0150018	-0.0043573	-0.0112579	-0.0047127
-0.206025	0.0019428	-0.001514	-0.0042903	-0.0118866	-0.0053724	-0.0088808	-0.0019573
0.003975	0.0215189	0.0081671	0.016484	-0.0062093	-0.0055759	-0.002115	-0.0006674
0.203975	0.020002	0.00883232	0.0102606	-0.0002852	0.00144316	-0.0030105	0.00293533
0.403975	0.035745	0.0135445	0.0147416	-0.0040367	0.0055448	-0.002915	0.00374264
0.603975	0.0246605	0.0179899	0.00639647	-0.0055743	-0.0067339	-0.014037	0.00481158
0.803975	0.0386564	0.0223985	0.0085758	-0.0010443	-0.0057982	-0.0081628	0.00986841
1.00398	0.0267543	0.0107433	-0.0004491	-0.0059964	-0.007381	-0.013645	-0.0053745
1.20398	0.0326326	0.0158774	0.00501827	-0.0077956	-0.0040706	-0.0067614	0.00294724
1.40397	0.0306127	0.0136659	0.00257264	-0.0063652	-0.0051691	-0.0077142	0.00598709
1.60397	0.0232503	0.00657067	-0.0015244	-0.0159243	-0.0100796	-0.0120818	-0.0025578
1.80398	0.0378877	0.0184155	0.0131683	-0.0077514	-0.0029529	-0.0067534	0.00852246
2.00398	0.031428	0.0110261	0.012892	-0.0070973	-0.0076765	-0.0031386	0.0028961
2.20397	0.0447369	0.016002	0.0137699	0.0016391	0.00422959	0.00044036	0.0137638
2.40397	0.0295739	0.0111991	0.00281554	-0.008731	-0.0035135	-0.0071999	-0.0008915
2.60398	0.0383038	0.0252504	0.0198002	-0.0026368	0.00513675	-0.0050385	0.00399549
2.80397	0.0382989	0.0153768	0.00931116	-0.0104945	-0.0015309	-0.0095572	0.00556619
3.00398	0.0385781	0.0162012	0.0100635	-0.0108177	-0.01075	-0.0099181	0.00569791
3.20397	0.03597	0.0221267	0.00505109	-0.0093048	0.0026419	-0.0112111	0.00613856
3.40397	0.0381084	0.0259993	0.0122968	-0.0010896	0.00098275	-0.0006955	0.00651717
3.60398	0.0394562	0.014378	0.00804844	-0.0090756	-0.0041798	-0.0087349	0.00381245
3.80397	0.0308249	0.0160983	0.0122366	0.00038763	-0.0055526	-0.007823	0.00374812
4.00397	0.0393664	0.018794	0.00771893	-0.0077597	0.00257081	-0.0112269	0.00379998
4.20397	0.0379093	0.0132324	0.0110905	-0.0028626	-0.0066711	-0.0124955	-0.0004726
4.40397	0.0420682	0.0195241	0.00729389	-0.0046912	0.00242873	-0.0061203	0.00592759
4.60398	0.029949	0.00851637	0.00388235	-0.0180099	-0.003693	-0.0166819	-0.0011919
4.80398	0.0304452	0.0110519	0.00880701	-0.0154075	-0.0102378	-0.0148346	-0.0038271
5.00397	0.0273137	0.0144967	0.00151447	-0.0116792	-0.0118685	-0.019013	-0.0088255
5.20397	0.0371039	0.0171774	0.0134731	-0.006197	-0.0051092	-0.00901	0.00646174
5.40397	0.0373528	0.0172166	0.012021	-0.0056747	0.00179796	-0.0052208	0.00760611
5.60398	0.036246	0.0227397	0.0124433	-0.0137084	-0.0032876	-0.007047	0.00251366
5.80398	0.0356493	0.012985	0.00224262	-0.0100335	-0.0059295	-0.0130157	-0.0036056
6.00397	0.0236481	0.010041	0.00436483	-0.0182565	-0.0161774	-0.0185582	-0.0117319
6.20397	0.0457339	0.0266172	0.017151	-0.0020023	0.00400393	0.00012064	0.0111454
6.40397	0.0374551	0.0262297	0.00869947	-0.0076884	0.00125781	-0.007721	0.00649573
6.60398	0.0442608	0.0239284	0.00786859	-0.0086962	-0.0029016	0.00138836	0.00715887
6.80398	0.0329023	0.0209655	0.00238206	-0.010244	-0.0096023	-0.0037628	0.00044328
7.00397	0.0292217	0.0142584	-0.0010089	-0.0116885	-0.0100702	-0.0089035	-0.0012179
7.20397	0.0392332	0.0100903	0.00707758	-0.0137059	0.00193504	-0.0135369	0.00665767
7.40397	0.0400244	0.0178906	0.00783396	-0.0047931	-0.0043136	-0.003508	0.00577546
7.60398	0.0310434	0.016969	0.00245569	-0.0197939	0.00085143	-0.017546	-0.0024905
7.80398	0.0369903	0.019512	0.00339666	-0.0112439	-0.0090076	-0.0107194	0.00545904
8.00398	0.0321225	0.0144646	0.00562129	-0.0123725	-0.003876	-0.0074962	0.0013982
8.20397	0.0328216	0.0113815	0.00285649	-0.0142022	-0.0133462	-0.0094205	-0.0022818
8.40398	0.0391302	0.0172394	0.0079266	-0.0121192	-0.0039845	-0.0103501	-0.0002984
8.60398	0.0354705	0.0139484	0.0119701	-0.0060235	-0.0015442	-0.0097146	0.0118574
8.80397	0.0337739	0.0096941	0.005163	-0.0137887	-0.0103919	-0.0080785	0.0015861
9.00398	0.0360702	0.024341	0.0100484	-0.0098204	0.00527125	-0.006956	0.00709432
9.20397	0.0310206	0.0129679	0.00231379	-0.0134318	-0.0076213	-0.0102847	0.00132737
9.40398	0.0382956	0.0230588	0.0178466	-0.0068242	0.00352866	-0.0064327	0.00970147
9.60398	0.0336389	0.0172112	0.00468163	-0.0145936	-0.0061503	-0.0101769	-0.0008116
9.80397	0.0260636	0.0173259	0.010664	-0.0065475	-0.0025731	-0.002398	0.00806158
10.004	0.0373458	0.0122515	0.0116995	-0.0125178	-0.0080298	-0.007154	0.00825179
10.204	0.0342131	0.0267677	0.0110054	-0.0130462	-0.0041614	-0.0061255	0.00334515
10.404	0.039261	0.0187116	0.0153795	-0.003674	-0.0026135	-0.0048459	0.00626353
10.604	0.0339634	0.0166947	0.0101373	-0.0089366	-0.0053085	-0.0112057	0.0064415
10.804	0.025613	0.0146553	0.00273286	-0.0155272	-0.0049491	-0.009831	-0.0004218
11.004	0.034607	0.0179438	0.0166251	-0.0030846	-0.0003074	8.1694e-05	0.0120139
11.204	0.0409276	0.00950013	0.0043878	-0.0111911	-0.0055147	-0.0101812	0.0035096
11.404	0.0238441	0.0175682	0.00977342	-0.0104643	-0.0062093	-0.0141728	0.00296442
11.604	0.0332234	0.0217331	0.0119646	-0.002549	-0.0057458	-0.0059344	0.00568192
11.804	0.0385526	0.0184563	0.00886323	-0.010091	-0.0064143	-0.0103239	0.00565105
12.004	0.0360411	0.022922	0.00851494	-0.0063916	-0.0037268	-0.0035509	0.00579196
12.204	0.0317416	0.0111861	0.00161055	-0.0134364	-0.0089829	-0.0157299	0.00167889
12.404	0.0452876	0.0225739	0.0134829	-0.0055553	-0.000558	0.00050102	0.0113521
12.604	0.0283969	0.0209102	0.00770192	-0.0064984	-0.0024762	-0.0088607	0.00464296
12.804	0.0316311	0.0144618	0.00399175	-0.0089874	-0.0084366	-0.0059624	0.00421285
13.004	0.0214831	0.00899509	-0.0012596	-0.0188869	-0.013299	-0.0166194	-0.0038921
13.204	0.0316234	0.0153422	0.0083458	-0.0077005	-0.0045536	-0.0130052	0.00391877
13.404	0.0322884	0.0238474	0.00613688	-0.0093132	-0.0031914	-0.0048605	0.0115367
13.604	0.0290995	0.0150081	0.00322659	-0.0105065	-0.0085795	-0.0149915	-0.0052709
13.804	0.0367878	0.0167693	0.00849102	-0.0078111	-0.0082871	-0.0042415	0.00289278
14.004	0.0422863	0.0157227	0.0128128	-0.0081134	-0.0066734	-0.008905	0.00405792
14.204	0.0412738	0.0156755	0.00560764	-0.0076141	-0.0055894	-0.0047557	0.0075048
14.404	0.0369575	0.0223063	0.0144675	-0.0080378	0.00295212	-0.0042817	0.00589744
14.604	0.0283476	0.0148437	0.00756777	-0.0071144	-0.0006644	-0.0054344	0.00328371
14.804	0.0309577	0.0175751	0.0023115	-0.0155962	-0.0084196	-0.0099152	-0.0028477
15.004	0.0409858	0.0208514	0.0130355	-0.0094964	0.00341973	-0.0059038	0.0068861
15.204	0.0351555	0.0164717	0.00704755	-0.0126027	-0.0007561	-0.0107919	0.00597174
15.404	0.0311621	0.0166706	-0.0016032	-0.0130511	-0.0047536	-0.0098723	-0.0021691
15.604	0.0314661	0.0121077	0.00771023	-0.0125695	-0.0095654	-0.0045409	0.00609924
15.804	0.0367293	0.020135	0.0105967	-0.0080511	-0.0054869	-0.0060816	0.00671503
16.004	0.0355907	0.0211455	0.00450781	-0.0151032	-0.008625	-0.0085852	0.00949974
16.204	0.0362329	0.0165161	0.00913916	-0.0091441	-0.0020076	-0.0051275	0.00639488
16.404	0.0369293	0.0154446	0.00738726	-0.0121199	-0.0041377	-0.0022414	0.00538136
16.604	0.0332041	0.0141176	0.00536925	-0.0115159	-0.009173	-0.0093577	0.00337744
16.804	0.0338118	0.012471	0.00721191	-0.0066989	-0.0045655	-0.004084	0.00579206
17.004	0.0258708	0.0123932	0.00283312	-0.0175519	-0.010348	-0.0142665	-0.0055249
17.204	0.042284	0.0163745	0.012199	-0.0034026	-0.0013548	-0.0086275	0.00521873
17.404	0.0343611	0.0160026	0.00253159	-0.0157041	-0.0033047	-0.0115995	-0.0009812
17.604	0.0296652	0.0128045	0.00682578	-0.017319	-0.0127642	-0.0130336	-0.0088435
17.804	0.0314426	0.0181788	0.00252635	-0.011809	-0.0108848	-0.0131925	0.00284666
18.004	0.0290776	0.00855866	0.0089986	-0.0178658	-0.0037535	-0.0125703	0.00158944
18.204	0.0318621	0.0209339	0.0148333	-0.0100451	-0.0102235	-0.0083321	0.00397013
18.404	0.0371387	0.0282321	0.00465367	-0.0096006	-0.0050878	-0.0087284	0.00068278
18.604	0.0303304	0.00430391	0.00582373	-0.018533	-0.0096854	-0.0114564	0.00206187
18.804	0.0255621	0.00703361	0.0005263	-0.0149137	-0.0151206	-0.0165912	-0.0041332
19.004	0.0350989	0.0159773	0.00542058	-0.009012	-0.0008309	-0.0098234	0.00916158
19.204	0.0343058	0.0210843	0.00899111	-0.0067824	-0.0057613	-0.0028443	0.00306488
19.404	0.0357933	0.0144339	0.00769423	-0.0141581	-0.0054231	-0.0056317	0.00179379
19.604	0.0322446	0.0124278	0.00476909	-0.0174661	0.00112662	-0.0107777	0.0042425
19.804	0.0355728	0.0199788	0.00775755	-0.0067868	0.00019875	-0.0076035	0.00726047
20.004	0.0332122	0.0154262	0.00434971	-0.0118405	-0.0144936	-0.0107444	0.00141663
20.204	0.0380015	0.0210697	0.00884336	-0.00821	-0.0032778	-0.00683	0.00223577
20.404	0.0358882	0.0145858	0.0116324	-0.0132959	-0.0030379	-0.0042552	0.00504528
20.604	0.0360906	0.0184532	0.00688701	-0.0071194	-0.0080172	-0.0053611	0.0081932
20.804	0.0343301	0.0155669	0.00993409	-0.0105291	-0.0089833	-0.0064161	0.00897861
21.004	0.0322592	0.0149723	0.0101229	-0.0114765	-0.0069259	-0.0064826	0.0044856
21.204	0.0316797	0.0121631	-0.0031188	-0.0140266	-0.0150058	-0.012581	0.00024176
21.404	0.0377608	0.0191362	0.010005	-0.0055579	-0.0009311	-0.0073226	0.00746344
21.604	0.041744	0.0218586	0.00599791	-0.0031797	-0.0039921	-0.0064656	0.00924658
21.804	0.0299101	0.0159353	0.00433572	-0.0164795	-0.0145777	-0.0107488	0.00238029
22.004	0.0374953	0.0229794	0.00858371	-0.0099411	0.00045724	-0.0041336	0.00847579
22.204	0.0322869	0.014756	0.00080592	-0.0110518	-0.0044162	-0.0088101	0.00158446
22.404	0.0332855	0.01912	0.00547846	-0.008504	-0.0124764	-0.0057782	0.00712904
22.604	0.034918	0.0258923	0.00893154	-0.0085427	-0.0015201	-0.0080677	0.00638533
22.804	0.0315907	0.0213277	0.00569773	-0.0084813	-0.0054226	-0.0078767	0.00156135
23.004	0.034397	0.0182672	0.00564987	-0.0142876	-0.0062087	-0.0087501	0.00150323
23.204	0.0346502	0.0220311	0.0115871	-0.0128253	-0.0047876	-0.0081545	0.00373104
23.404	0.0285578	0.0167862	0.00729472	-0.0129883	-0.0071317	-0.0079258	0.00270569
23.604	0.0281631	0.0189073	0.0075132	-0.0103759	-0.0046768	-0.0076246	0.00023287
23.804	0.0295137	0.01849	0.00463321	-0.0137903	-0.0109764	-0.0052285	0.00229173
24.004	0.0338931	0.0183929	0.0120162	-0.0108375	-0.0035083	-0.0091877	0.00476584
24.204	0.0326437	0.0233752	0.0154349	-0.0030925	-0.0017343	-0.0031226	0.00488662
24.404	0.0281115	0.0137185	0.00252041	-0.013696	-0.0022143	-0.016984	0.00565014
24.604	0.0376938	0.014513	0.00485947	-0.0129003	-0.0031411	-0.0021854	0.00422524
24.804	0.0314054	0.0137846	-7.994e-05	-0.0128552	-0.008617	-0.0099306	0.00104613
25.004	0.0302972	0.0117582	0.0039857	-0.0167858	-0.0060344	-0.0062022	0.00680697
25.204	0.0303444	0.015581	0.0056908	-0.0141245	-0.0129925	-0.0157187	0.00082793
25.404	0.0281309	0.0167416	0.00676367	-0.0061659	-0.0054179	-0.0061626	0.0106631
25.604	0.0321105	0.0154728	0.00830089	-0.0142951	-0.0057081	-0.0075472	0.00334753
25.804	0.0326808	0.0151304	0.00386775	-0.0128937	-0.0022765	-0.0070612	0.00372009
26.004	0.0305373	0.0141744	0.0111378	-0.0116978	-0.011564	-0.0025636	-0.0003281
26.204	0.0297913	0.0176887	0.00077631	-0.0123366	-0.0075057	-0.0050359	8.2153e-05
26.404	0.0371656	0.0158605	0.00445453	-0.0133424	-0.0054525	-0.0074117	0.00580615
26.604	0.0282111	0.01599	0.00335957	-0.0094624	-0.0121645	-0.0057754	0.00107463
26.804	0.0298292	0.00926602	0.00966063	-0.0127268	-0.0029502	-0.0088395	0.00041954
27.004	0.0261346	0.00560083	0.0014532	-0.0186557	-0.0133194	-0.0140389	-0.0016031
27.204	0.0299556	0.0198671	0.00713476	-0.0122858	-0.0036759	-0.0067592	0.00329481
27.404	0.0370793	0.0225181	0.0148888	-0.0033256	-0.0083845	-0.002901	0.0110024
27.604	0.0346328	0.014647	0.00479964	-0.0111419	-0.0086437	-0.0065958	0.00496062
27.804	0.0279292	0.00994004	-0.0017176	-0.0164674	-0.0080434	-0.0075505	0.00410051
28.004	0.0313622	0.0170551	0.00499521	-0.0137015	-0.0169653	-0.0082455	-0.000558
28.204	0.0319926	0.0169555	0.00637294	-0.0105256	-0.0072589	-0.0110874	0.00494159
28.404	0.0371126	0.0208217	0.0193246	-0.0086766	-0.0012324	0.00040139	0.00845921
28.604	0.037227	0.0167471	0.0122756	-0.0101293	-0.0086972	-0.0129768	0.00695228
28.804	0.0303355	0.0156332	0.00265271	-0.0158251	-0.0129522	-0.0105289	0.00361414
29.004	0.02714	0.0171323	-0.0019434	-0.0151859	-0.0091778	-0.008813	0.00311203
29.204	0.0297298	0.0153644	0.00144151	-0.0170441	-0.005575	-0.0123509	0.00546847
29.404	0.0261166	0.0189438	0.00509158	-0.0184224	-0.0065238	-0.0119166	-0.0036262
29.604	0.0350218	0.0127185	0.0106809	-0.0151985	-0.0061154	-0.0119747	0.00487625
29.804	0.0372497	0.0195808	0.00737645	-0.0134553	-0.0076303	-0.0103016	0.00310981
30.004	0.0263009	0.00835848	0.00274073	-0.0165386	-0.009436	-0.0102929	0.00421825
30.204	0.0374317	0.0143068	0.00134575	-0.008945	-0.0050723	-0.0119953	0.00510667
30.404	0.0296623	0.0173368	0.00615283	-0.0113426	-0.0103312	-0.0057723	-0.0006755
30.604	0.0372891	0.0200666	0.00857182	-0.0098853	-0.0048617	5.5164e-05	0.00531065
30.804	0.0226243	0.0157528	0.00027674	-0.0131695	-0.0141127	-0.0082107	-0.0021906
31.004	0.025428	0.0127583	0.00193486	-0.0158941	-0.0139741	-0.0175166	-0.0012473
31.204	0.0341783	0.014723	0.00782739	-0.0215241	-0.0118293	-0.0120581	0.00126172
31.404	0.0337484	0.0158185	0.00495328	-0.0180505	-0.0126121	-0.0073123	0.00432639
31.604	0.0250184	0.013977	0.00915763	-0.0135429	-0.009574	-0.010185	0.00263051
31.804	0.0317367	0.0233524	0.00780392	-0.0148526	-0.0069456	-0.0081479	0.0072046
32.004	0.0323134	0.0194269	0.00528564	-0.0066873	-0.0099031	-0.0128815	0.00230418
32.204	0.0295687	0.00976636	0.00169661	-0.0160139	-0.0096227	-0.0146049	0.00291333
32.404	0.0261452	0.0131045	0.00256254	-0.0132526	-0.0080771	-0.0078694	0.0049113
32.604	0.026473	0.0115086	-0.0011171	-0.011697	-0.0090806	-0.0111928	-0.0016122
32.804	0.0257041	0.0108129	0.00264379	-0.0111604	-0.0157987	-0.0064454	0.00295209
33.004	0.0366626	0.0212289	0.0142853	-0.005633	0.00196646	0.00168079	0.0089115
33.204	0.0325843	0.0225333	0.00905738	-0.0151436	-0.0029286	-0.0024686	0.00455721
33.404	0.0281585	0.0116886	0.00247012	-0.0145911	-0.0053197	-0.0068808	0.00052435
33.604	0.0286124	0.0205485	0.00669536	-0.0108326	-0.0065789	-0.0052204	0.00726544
33.804	0.0307772	0.0132305	0.00763079	-0.0148929	-0.0115756	-0.0093935	0.00281504
34.004	0.0289556	0.0118323	0.00336821	-0.0211026	-0.0172049	-0.0163191	-0.0056117
34.204	0.0293517	0.0121001	0.00094478	-0.018346	-0.0134898	-0.0173922	-0.0002719
34.404	0.0330566	0.0131321	0.00417415	-0.0144105	-0.0084133	-0.0119048	0.00463548
34.604	0.0355093	0.0243387	0.012295	-0.0082844	-0.0098663	-0.0024634	0.00648415
34.804	0.0251003	0.0138376	0.00516568	-0.0178062	-0.0161663	-0.0139173	-0.0014165
35.004	0.0368221	0.0170636	0.0147911	-0.0129532	-0.0049562	-0.0062588	0.00217336
35.204	0.028396	0.0108883	-0.0004716	-0.0187857	-0.0115707	-0.0151012	0.00021044
35.404	0.0337112	0.0111056	0.0111302	-0.0112804	-0.0049146	-0.0006066	0.00816567
35.604	0.0287912	0.0160003	0.00172419	-0.0107125	-0.0085224	-0.0119733	0.00809908
35.804	0.0303787	0.0177005	0.00469229	-0.0156354	-0.015633	-0.0126395	0.00102268
36.004	0.0192669	0.00559404	-0.0050163	-0.0224928	-0.0172989	-0.0179425	-0.0036746
36.204	0.0287466	0.0108332	4.6579e-05	-0.0127966	-0.0063355	-0.0139382	0.00700563
36.404	0.0324715	0.014369	0.00435374	-0.0124971	-0.0118676	-0.0082008	0.00388734
36.604	0.0313179	0.0133833	0.00577411	-0.0165292	-0.0085029	-0.0054824	0.00716376
36.804	0.026985	0.0101464	0.00500136	-0.0111428	-0.0088469	-0.0155788	-0.0010749
37.004	0.0330984	0.0135721	0.00383443	-0.0175898	-0.0114626	-0.0104631	-0.0063227
37.204	0.0271263	0.0143835	0.00481774	-0.0073698	-0.0047388	-0.0085337	0.00811404
37.404	0.0257027	0.00331465	0.00410053	-0.0152022	-0.0051464	-0.0153271	-0.0027043
37.604	0.0315315	0.0152221	0.00519783	-0.0132775	-0.0070109	-0.0105735	-4.137e-05
37.804	0.0242879	0.00993709	0.00210246	-0.0092373	-0.0105757	-0.0142477	0.00368151
38.004	0.0285022	0.0108591	0.00342764	-0.0199089	-0.011289	-0.0139651	-0.0017597
38.204	0.0358307	0.0142184	0.00571805	-0.0114546	-0.0049839	-0.0156403	0.0026863
38.404	0.0245718	0.0170696	0.00576192	-0.0201377	-0.0116571	-0.0106693	0.00335258
38.604	0.0295594	0.0208511	0.002318	-0.0118864	-0.0056516	-0.0121659	0.00515742
38.804	0.0251564	0.0122471	0.00623827	-0.0145585	-0.0060833	-0.0116275	0.00361726
39.004	0.0295698	0.0157483	-0.0016526	-0.0155368	-0.0095477	-0.0074518	0.00328778
39.204	0.0331226	0.0173464	0.0118929	-0.0092641	-0.0039021	-0.0007846	0.00628335
39.404	0.0327503	0.0151934	0.00358138	-0.011899	-0.0114076	-0.0076854	0.00211543
39.604	0.0233444	0.0146445	0.0026137	-0.0159822	-0.0144765	-0.0125283	-0.0028384
[truncated: 2,801 more rows]
