# Supplementary material for: A conserved chronobiological complex times C. elegans development
Source: EMBO J. 2025 Oct 20;44(22):6368–96. doi: 10.1038/s44318-025-00585-z (PMC12624140; doi:10.1038/s44318-025-00585-z)
Supplement: Supplementary file 6 — Source data Fig. 4 [file 44318_2025_585_MOESM6_ESM.zip]

Archive with 58 entries (48 files):
- Figure 4/
- __MACOSX/._Figure 4
- Figure 4/.DS_Store
- __MACOSX/Figure 4/._.DS_Store
- Figure 4/4E/
- __MACOSX/Figure 4/._4E
- Figure 4/4B/
- __MACOSX/Figure 4/._4B
- Figure 4/4C/
- __MACOSX/Figure 4/._4C
- Figure 4/4D/
- __MACOSX/Figure 4/._4D
- Figure 4/4A/
- __MACOSX/Figure 4/._4A
- Figure 4/4F/
- __MACOSX/Figure 4/._4F
- Figure 4/4E/.DS_Store
- __MACOSX/Figure 4/4E/._.DS_Store
- Figure 4/4E/enzymatic numerical data.xlsx
- __MACOSX/Figure 4/4E/._enzymatic numerical data.xlsx
- Figure 4/4B/.DS_Store
- __MACOSX/Figure 4/4B/._.DS_Store
- Figure 4/4B/32P gel band intensity quantification.xlsx
- __MACOSX/Figure 4/4B/._32P gel band intensity quantification.xlsx
- Figure 4/4C/32P gel fold change quantification.xlsx
- __MACOSX/Figure 4/4C/._32P gel fold change quantification.xlsx
- Figure 4/4D/.DS_Store
- __MACOSX/Figure 4/4D/._.DS_Store
- Figure 4/4D/ADP-Glo numerical data.xlsx
- __MACOSX/Figure 4/4D/._ADP-Glo numerical data.xlsx
- Figure 4/4A/.DS_Store
- __MACOSX/Figure 4/4A/._.DS_Store
- Figure 4/4A/32P image.pdf
- __MACOSX/Figure 4/4A/._32P image.pdf
- Figure 4/4A/32P image CK1BD + Tail constructs.tif
- __MACOSX/Figure 4/4A/._32P image CK1BD + Tail constructs.tif
- Figure 4/4A/replicates/
- __MACOSX/Figure 4/4A/._replicates
- Figure 4/4A/32P image CK1BD constructs.tif
- __MACOSX/Figure 4/4A/._32P image CK1BD constructs.tif
- Figure 4/4F/in vitro Mass Spectrometry data.xlsx
- __MACOSX/Figure 4/4F/._in vitro Mass Spectrometry data.xlsx
- Figure 4/4A/replicates/.DS_Store
- __MACOSX/Figure 4/4A/replicates/._.DS_Store
- Figure 4/4A/replicates/replicate 2/
- __MACOSX/Figure 4/4A/replicates/._replicate 2
- Figure 4/4A/replicates/replicate 1/
- __MACOSX/Figure 4/4A/replicates/._replicate 1
- Figure 4/4A/replicates/replicate 2/32P image replicate 2 CK1BD + Tail.tif
- __MACOSX/Figure 4/4A/replicates/replicate 2/._32P image replicate 2 CK1BD + Tail.tif
- Figure 4/4A/replicates/replicate 2/32P image replicate2.pdf
- __MACOSX/Figure 4/4A/replicates/replicate 2/._32P image replicate2.pdf
- Figure 4/4A/replicates/replicate 2/32P image replicate 2 CK1BD.tif
- __MACOSX/Figure 4/4A/replicates/replicate 2/._32P image replicate 2 CK1BD.tif
- Figure 4/4A/replicates/replicate 1/32P image replicate1.tif
- __MACOSX/Figure 4/4A/replicates/replicate 1/._32P image replicate1.tif
- Figure 4/4A/replicates/replicate 1/32P image replicate1.pdf
- __MACOSX/Figure 4/4A/replicates/replicate 1/._32P image replicate1.pdf
