# Supplementary material for: A conserved chronobiological complex times C. elegans development
Source: EMBO J. 2025 Oct 20;44(22):6368–96. doi: 10.1038/s44318-025-00585-z (PMC12624140; doi:10.1038/s44318-025-00585-z)
Supplement: Supplementary file 6 — Source data Fig. 4 [file 44318_2025_585_MOESM6_ESM.zip › Figure 4/4E/enzymatic numerical data.xlsx]

## Sheet: Fig. 4E numerical data
kcat
n	CK1BD WT + Tail	CK1BD-∆A + Tail	CK1BD-∆B + Tail	CK1BD-∆A/B + Tail
1	0.233	0.5178	0.3948	0.1898
2	0.156	0.3418	0.3316	0.1529
3	0.1362	0.3257	0.3345	0.1625
Km
n	CK1BD WT + Tail	CK1BD-∆A + Tail	CK1BD-∆B + Tail	CK1BD-∆A/B + Tail
1	0.1429	1.254	14.79	14.22
2	0.1883	1.299	15.81	13.93
3	0.2413	2.444	19.77	21.15
kcat/Km
n	CK1BD WT + Tail	CK1BD-∆A + Tail	CK1BD-∆B + Tail	CK1BD-∆A/B + Tail
1	1.63051	0.412919	0.0266937	0.0133474
2	0.828465	0.263125	0.0209741	0.0109763
3	0.564443	0.133265	0.0169196	0.00768322
