# Supplementary material for: A conserved chronobiological complex times C. elegans development
Source: EMBO J. 2025 Oct 20;44(22):6368–96. doi: 10.1038/s44318-025-00585-z (PMC12624140; doi:10.1038/s44318-025-00585-z)
Supplement: Supplementary file 6 — Source data Fig. 4 [file 44318_2025_585_MOESM6_ESM.zip › Figure 4/4B/32P gel band intensity quantification.xlsx]

## Sheet: Normalized band intensities
Time (min)	CK1BD WT + Tail					CK1BD-∆A + Tail				CK1BD-∆B + Tail				CK1BD-∆A/B + Tail					CK1BD WT				CK1BD-∆A				CK1BD-∆B
n	1	2	3	4		1	2	3		1	2	3		1	2	3			1	2	3		1	2	3		1	2	3
0	0	0	0	0		0	0	0		0	0	0		0	0	0			0	0	0		0	0	0		0	0	0
60	0.954066	0.782689	0.630155	0.897007		0.786037	0.817284	0.616762		0.209019	0.308477	0.00094042		0.09595	0.119217	0.0691522			0.144629	0.106071	0.192501		0.0350436	0.022231	0.116084		0.0297058	0.00394194	0.0353632
120	1	0.914166	0.840427	0.950475		0.937271	1	1		0.378485	0.462553	0.0604064		0.174126	0.223777	0.112972			0.217883	0.166364	0.2928		0.0629011	0.0729742	0.158091		0.0396681	0	0.101307
