# Supplementary material for: A conserved chronobiological complex times C. elegans development
Source: EMBO J. 2025 Oct 20;44(22):6368–96. doi: 10.1038/s44318-025-00585-z (PMC12624140; doi:10.1038/s44318-025-00585-z)
Supplement: Supplementary file 6 — Source data Fig. 4 [file 44318_2025_585_MOESM6_ESM.zip › Figure 4/4C/32P gel fold change quantification.xlsx]

## Sheet: Fold change compared to CK1
n	CK1BD WT + Tail	CK1BD-∆A + Tail	CK1BD-∆B + Tail	CK1BD-∆A/B + Tail	CK1BD WT	CK1BD-∆A	CK1BD-∆B
3	10.3907	9.97289	2.57996	1.86574	1.99827	2.01117	1.78324
2	10.0468	11.2152	5.68982	3.13317	2.58531	2.29398	1.62013
1	10.6809	11.9376	6.3005	2.88625
1	9.85996				2.43282	1.1594	0.945826
