# Supplementary material for: A conserved chronobiological complex times C. elegans development
Source: EMBO J. 2025 Oct 20;44(22):6368–96. doi: 10.1038/s44318-025-00585-z (PMC12624140; doi:10.1038/s44318-025-00585-z)
Supplement: Supplementary file 6 — Source data Fig. 4 [file 44318_2025_585_MOESM6_ESM.zip › Figure 4/4D/ADP-Glo numerical data.xlsx]

## Sheet: Fig. 4D
[µM]	CK1BD WT + Tail		CK1BD ∆A + Tail		CK1BD ∆B + Tail		CK1BD ∆A/B + Tail
41.25		0.0323248
20.625	0.0323248	0.0344798
10.3125	0.0474097	0.0495647
5.15625	0.0538747	0.0430997
2.57812	0.0517197	0.0517197
1.28906	0.0538747	0.0560297
0.644531	0.0387898	0.0344798
0.322266	0.0323248	0.0258598
0.161133	0.0280148	0.0193949
0.0805664	0.0129299	0.0172399
0.001	0	0
72.875			0.0711146	0.0668046
36.4375			0.0969744	0.0926644
18.2188			0.124989	0.118524
9.10938			0.112059	0.112059
4.55469			0.0926644	0.0926644
2.27734			0.0926644	0.103439
1.13867			0.0560297	0.0624946
0.569336			0.0344798	0.0474097
0.284668			0.0280148	0.0323248
0.001			0.0172399	0.0215499
39.875					0.0689596	0.0711146
19.9375					0.0560297	0.0474097
9.96875					0.0430997	0.0517197
4.98438					0.0301698	0.0344798
2.49219					0.0129299	0.0215499
1.24609					0.0172399	0.0150849
0.623047					0.00646496	0.00430997
0.311523					0.00430997	0.00430997
48.375							0.0387898	0.0344798
24.1875							0.0215499	0.0280148
12.0938							0.0215499	0.0280148
6.04688							0.00861995	0.0215499
3.02344							0.00646496	0.0193949
1.51172							0.00646496	0.00646496
0.755859							0.00430997	0.00861995
0.37793							0.00646496	0.00430997
0.188965							0.00215499
0.001							0.00215499	0.00646496
							0	0

## Sheet: replicate 1
[µM]	CK1BD WT + Tail		CK1BD ∆A + Tail		CK1BD ∆B + Tail		CK1BD ∆A/B + Tail
32	0.00861995
16	0.0215499	0.0237048
8	0.0301698	0.0301698
4	0.0409447	0.0387898
2	0.0323248	0.0452547
1	0.0344798	0.0280148
0.5	0.0237049	0.0193949
0.25	0.0150849	0.0150849
0.125	0.0107749	0.0107749
0.0625	0.00646496	0.00430997
0.001	0	0
297.5			0.0301698	0.0301698
148.75			0.0495647	0.0430997
74.375			0.0732696	0.0818895
37.1875			0.0840445	0.0991294
18.5938			0.0797345	0.0905094
9.29688			0.0732696	0.0754245
4.64844			0.0517197	0.0517197
2.32422			0.0409448	0.0323248
1.16211			0.0280148	0.0323248
0.581055			0.0193949	0.0172399
0.290527			0.00861995	0.0107749
0.001			0	0
59.875					0.0538747	0.0517197
29.9375					0.0474097	0.0409448
14.9688					0.0323248	0.0280148
7.48438					0.0193949	0.0215499
3.74219					0.0129299	0.0129299
1.87109					0.00861995	0.0107749
0.935547					0.00430997	0.00646496
0.467773					0.00646496	0.00430997
0.233887					3.2648e-12	0.00215499
0.001					0	0
70.875							0.0215499	0.0301698
35.4375							0.0237048	0.0215499
17.7188							0.0129299	0.0193949
8.85938							0.00861995	0.0107749
4.42969							0.00646496	0.00861995
2.21484							0.00646496	0.00861995
1.10742							0.00646496	0.00215499
0.553711								0.00215499
0.001							0	0

## Sheet: replicate 2
[µM]	CK1BD WT + Tail		CK1BD ∆A + Tail		CK1BD ∆B + Tail		CK1BD ∆A/B + Tail
61	0.00861995
30.5	0.0129299	0.0129299
15.25	0.0280148	0.0280148
7.625	0.0344798	0.0344798
3.8125	0.0344798	0.0323248
1.90625	0.0344798	0.0301698
0.953125	0.0258598	0.0280148
0.476562	0.0129299	0.0150849
0.238281	0.0107749	0.0150849
0.119141		0.00646496
0.0595703	0	0
319.5			0.0366348	0.0452547
159.75			0.0366348	0.0474097
79.875			0.0689596	0.0818895
39.9375			0.0754245	0.0818895
19.9688			0.0775795	0.0754245
9.98438			0.0538747	0.0668046
4.99219			0.0430997	0.0495647
2.49609			0.0193949	0.0301698
1.24805			0.0129299	0.0150849
0.624023				0.0150849
0.312012			0	0
229.5					0.0560297	0.0646496
114.75					0.0560297	0.0581846
57.375					0.0474097	0.0560297
28.6875					0.0344798	0.0452547
14.3438					0.0258598	0.0301698
7.17188					0.0107749	0.0215499
3.58594					0.00861995	0.0107749
0.896484						0.00646496
0.448242						0.00215499
0.224121					0	0
341							0.0279092	0.0257542
170.5							0.0300642	0.0322192
85.25							0.0300642	0.0279092
42.625							0.0235993	0.0235993
21.3125							0.00851435	0.0149793
10.6562							0.0128243	0.00851435
5.32812							0.00635937	0.00635937
2.66406							0.00420438	0.00420438
1.33203							0.00420438	0.00635937
0.666016								0.00420438
0.333008							0.00420438
