# Supplementary material for: A conserved chronobiological complex times C. elegans development
Source: EMBO J. 2025 Oct 20;44(22):6368–96. doi: 10.1038/s44318-025-00585-z (PMC12624140; doi:10.1038/s44318-025-00585-z)
Supplement: Supplementary file 6 — Source data Fig. 4 [file 44318_2025_585_MOESM6_ESM.zip › Figure 4/4F/in vitro Mass Spectrometry data.xlsx]

## Sheet: sheet 1
									color legend:	no ATP control (T0)	T60
n1
sample description	R.FileName	R.Condition	R.Replicate	PG.ProteinGroups	PG.ProteinNames	PG.Organisms	PG.Genes	PG.Qvalue	PG.QValue (Run-Wise)	PTM.ProteinId	PTM.CollapseKey	PTM.Group	PTM.ModificationTitle	PTM.Multiplicity	PTM.NrOfCollapsedPeptides	PTM.SiteLocation	PTM.SiteAA	PTM.SiteProbability	PTM.FlankingRegion	PTM.Quantity
no ATP control	No_APT_Spangler_S3-C7_1_102	Not Defined	4	1234568	LIN42			0	1.39735e-20	1234568	1234568_S170_M1		Phospho (STY)	1	0	170	S	0.114954	LLPRGATSTGGASPT	NaN
no ATP control	No_APT_Spangler_S3-C7_1_102	Not Defined	4	1234568	LIN42			0	1.39735e-20	1234568	1234568_S194_M1		Phospho (STY)	1	0	194	S	0.154073	PKTSSSSSLLMLRDS	NaN
no ATP control	No_APT_Spangler_S3-C7_1_102	Not Defined	4	1234568	LIN42			0	1.39735e-20	1234568	1234568_M197_M1		Oxidation (M)	1	0	197	M	1	SSSSSLLMLRDSQNG	NaN
no ATP control	No_APT_Spangler_S3-C7_1_102	Not Defined	4	1234568	LIN42			0	1.39735e-20	1234568	1234568_S192_M1		Phospho (STY)	1	0	192	S	0.365461	VFPKTSSSSSLLMLR	NaN
no ATP control	No_APT_Spangler_S3-C7_1_102	Not Defined	4	1234568	LIN42			0	1.39735e-20	1234568	1234568_S194_M2		Phospho (STY)	2	0	194	S	0.860527	PKTSSSSSLLMLRDS	NaN
no ATP control	No_APT_Spangler_S3-C7_1_102	Not Defined	4	1234568	LIN42			0	1.39735e-20	1234568	1234568_S191_M2		Phospho (STY)	2	0	191	S	0.217245	PVFPKTSSSSSLLML	NaN
no ATP control	No_APT_Spangler_S3-C7_1_102	Not Defined	4	1234568	LIN42			0	1.39735e-20	1234568	1234568_S99_M1		Phospho (STY)	1	0	99	S	0.107502	PIHWTSSSQNHYRTM	NaN
no ATP control	No_APT_Spangler_S3-C7_1_102	Not Defined	4	1234568	LIN42			0	1.39735e-20	1234568	1234568_S99_M2		Phospho (STY)	2	0	99	S	0.272251	PIHWTSSSQNHYRTM	NaN
no ATP control	No_APT_Spangler_S3-C7_1_102	Not Defined	4	1234568	LIN42			0	1.39735e-20	1234568	1234568_S98_M2		Phospho (STY)	2	0	98	S	0.316555	TPIHWTSSSQNHYRT	NaN
no ATP control	No_APT_Spangler_S3-C7_1_102	Not Defined	4	1234568	LIN42			0	1.39735e-20	1234568	1234568_C71_M1	_RFEDEYKDTWC[Carbamidomethyl (C)]R_.3	Carbamidomethyl (C)	1	1	71	C	1	DEYKDTWCRRLKRLS	1023.64
no ATP control	No_APT_Spangler_S3-C7_1_102	Not Defined	4	1234568	LIN42			0	1.39735e-20	1234568	1234568_T56_M1		Phospho (STY)	1	0	56	T	0.5	PLTREALTLHTKRFE	NaN
no ATP control	No_APT_Spangler_S3-C7_1_102	Not Defined	4	1234568	LIN42			0	1.39735e-20	1234568	1234568_T105_M1		Phospho (STY)	1	0	105	T	1	SSQNHYRTMAPAPPP	NaN
no ATP control	No_APT_Spangler_S3-C7_1_102	Not Defined	4	1234568	LIN42			0	1.39735e-20	1234568	1234568_M106_M1		Oxidation (M)	1	0	106	M	1	SQNHYRTMAPAPPPP	NaN
no ATP control	No_APT_Spangler_S3-C7_1_102	Not Defined	4	1234568	LIN42			0	1.39735e-20	1234568	1234568_S83_M1		Phospho (STY)	1	0	83	S	0.405258	RLSDDVPSSPPAKRT	NaN
no ATP control	No_APT_Spangler_S3-C7_1_102	Not Defined	4	1234568	LIN42			0	1.39735e-20	1234568	1234568_S159_M1		Phospho (STY)	1	0	159	S	1	FSTPMRLSIDGLLPR	NaN
no ATP control	No_APT_Spangler_S3-C7_1_102	Not Defined	4	1234568	LIN42			0	1.39735e-20	1234568	1234568_S84_M1		Phospho (STY)	1	0	84	S	0.376453	LSDDVPSSPPAKRTT	NaN
no ATP control	No_APT_Spangler_S3-C7_1_102	Not Defined	4	1234568	LIN42			0	1.39735e-20	1234568	1234568_S78_M1		Phospho (STY)	1	0	78	S	0.321311	CRRLKRLSDDVPSSP	NaN
no ATP control	No_APT_Spangler_S3-C7_1_102	Not Defined	4	1234568	LIN42			0	1.39735e-20	1234568	1234568_S201_M1		Phospho (STY)	1	0	201	S	0.995549	SLLMLRDSQNG____	NaN
LIN-42 60min rxn	Lin42-Spangler_S3-C8_1_103	Not Defined	3	1234568	LIN42			0	0	1234568	1234568_S170_M1	_GATS[Phospho (STY)]TGGASPTSGTNSPPVFPK_.2	Phospho (STY)	1	1	170	S	0.981992	LLPRGATSTGGASPT	91.4426
LIN-42 60min rxn	Lin42-Spangler_S3-C8_1_103	Not Defined	3	1234568	LIN42			0	0	1234568	1234568_S194_M1	_TSSSSS[Phospho (STY)]LLMLR_.2;_TSSSSS[Phospho (STY)]LLM[Oxidation (M)]LR_.2	Phospho (STY)	1	2	194	S	0.999869	PKTSSSSSLLMLRDS	64.0811
LIN-42 60min rxn	Lin42-Spangler_S3-C8_1_103	Not Defined	3	1234568	LIN42			0	0	1234568	1234568_M197_M1	_TSSSSS[Phospho (STY)]LLM[Oxidation (M)]LR_.2;_TSSS[Phospho (STY)]SSLLM[Oxidation (M)]LR_.2;_TSSSSSLLM[Oxidation (M)]LRDS[Phospho (STY)]QNG_.2	Oxidation (M)	1	3	197	M	1	SSSSSLLMLRDSQNG	53.1437
LIN-42 60min rxn	Lin42-Spangler_S3-C8_1_103	Not Defined	3	1234568	LIN42			0	0	1234568	1234568_S192_M1	_TSSS[Phospho (STY)]SSLLMLR_.2;_TSSS[Phospho (STY)]SSLLM[Oxidation (M)]LR_.2	Phospho (STY)	1	2	192	S	0.806723	VFPKTSSSSSLLMLR	145.334
LIN-42 60min rxn	Lin42-Spangler_S3-C8_1_103	Not Defined	3	1234568	LIN42			0	0	1234568	1234568_S194_M2	_TSS[Phospho (STY)]SSS[Phospho (STY)]LLMLR_.2	Phospho (STY)	2	1	194	S	0.99124	PKTSSSSSLLMLRDS	22.7085
LIN-42 60min rxn	Lin42-Spangler_S3-C8_1_103	Not Defined	3	1234568	LIN42			0	0	1234568	1234568_S191_M2	_TSS[Phospho (STY)]SSS[Phospho (STY)]LLMLR_.2	Phospho (STY)	2	1	191	S	0.985671	PVFPKTSSSSSLLML	22.7085
LIN-42 60min rxn	Lin42-Spangler_S3-C8_1_103	Not Defined	3	1234568	LIN42			0	0	1234568	1234568_S99_M1	_TTPIHWTSSS[Phospho (STY)]QNHYR_.3	Phospho (STY)	1	1	99	S	0.997937	PIHWTSSSQNHYRTM	109.202
LIN-42 60min rxn	Lin42-Spangler_S3-C8_1_103	Not Defined	3	1234568	LIN42			0	0	1234568	1234568_S99_M2	_TTPIHWTSS[Phospho (STY)]S[Phospho (STY)]QNHYR_.3	Phospho (STY)	2	1	99	S	0.999888	PIHWTSSSQNHYRTM	2.31633
LIN-42 60min rxn	Lin42-Spangler_S3-C8_1_103	Not Defined	3	1234568	LIN42			0	0	1234568	1234568_S98_M2	_TTPIHWTSS[Phospho (STY)]S[Phospho (STY)]QNHYR_.3	Phospho (STY)	2	1	98	S	0.996316	TPIHWTSSSQNHYRT	2.31633
LIN-42 60min rxn	Lin42-Spangler_S3-C8_1_103	Not Defined	3	1234568	LIN42			0	0	1234568	1234568_C71_M1	_RFEDEYKDTWC[Carbamidomethyl (C)]R_.3	Carbamidomethyl (C)	1	1	71	C	1	DEYKDTWCRRLKRLS	2.63584
LIN-42 60min rxn	Lin42-Spangler_S3-C8_1_103	Not Defined	3	1234568	LIN42			0	0	1234568	1234568_T56_M1	_EALT[Phospho (STY)]LHTK_.2;_EALT[Phospho (STY)]LHTKR_.2	Phospho (STY)	1	2	56	T	0.999996	PLTREALTLHTKRFE	254.356
LIN-42 60min rxn	Lin42-Spangler_S3-C8_1_103	Not Defined	3	1234568	LIN42			0	0	1234568	1234568_T105_M1	_T[Phospho (STY)]MAPAPPPPPGK_.2;_T[Phospho (STY)]M[Oxidation (M)]APAPPPPPGK_.2	Phospho (STY)	1	2	105	T	1	SSQNHYRTMAPAPPP	151.882
LIN-42 60min rxn	Lin42-Spangler_S3-C8_1_103	Not Defined	3	1234568	LIN42			0	0	1234568	1234568_M106_M1	_T[Phospho (STY)]M[Oxidation (M)]APAPPPPPGK_.2;_TM[Oxidation (M)]APAPPPPPGK_.2	Oxidation (M)	1	2	106	M	1	SQNHYRTMAPAPPPP	11.0984
LIN-42 60min rxn	Lin42-Spangler_S3-C8_1_103	Not Defined	3	1234568	LIN42			0	0	1234568	1234568_S83_M1	_RLSDDVPS[Phospho (STY)]SPPAK_.2;_LSDDVPS[Phospho (STY)]SPPAKR_.2;_LSDDVPS[Phospho (STY)]SPPAK_.2	Phospho (STY)	1	3	83	S	0.999533	RLSDDVPSSPPAKRT	378.504
LIN-42 60min rxn	Lin42-Spangler_S3-C8_1_103	Not Defined	3	1234568	LIN42			0	0	1234568	1234568_S159_M1	_LS[Phospho (STY)]IDGLLPR_.2	Phospho (STY)	1	1	159	S	1	FSTPMRLSIDGLLPR	4.66721
LIN-42 60min rxn	Lin42-Spangler_S3-C8_1_103	Not Defined	3	1234568	LIN42			0	0	1234568	1234568_S84_M1	_LSDDVPSS[Phospho (STY)]PPAKR_.3	Phospho (STY)	1	1	84	S	0.788103	LSDDVPSSPPAKRTT	206.317
LIN-42 60min rxn	Lin42-Spangler_S3-C8_1_103	Not Defined	3	1234568	LIN42			0	0	1234568	1234568_S78_M1	_RLS[Phospho (STY)]DDVPSSPPAKR_.3	Phospho (STY)	1	1	78	S	0.78924	CRRLKRLSDDVPSSP	11.7237
LIN-42 60min rxn	Lin42-Spangler_S3-C8_1_103	Not Defined	3	1234568	LIN42			0	0	1234568	1234568_S201_M1	_TSSSSSLLMLRDS[Phospho (STY)]QNG_.2;_TSSSSSLLM[Oxidation (M)]LRDS[Phospho (STY)]QNG_.2	Phospho (STY)	1	2	201	S	1	SLLMLRDSQNG____	8.78961
n2
	R.FileName	R.Condition	R.Replicate	PG.ProteinGroups	PG.ProteinNames	PG.Organisms	PG.Genes	PG.Qvalue	PG.QValue (Run-Wise)	PTM.ProteinId	PTM.CollapseKey	PTM.Group	PTM.ModificationTitle	PTM.Multiplicity	PTM.NrOfCollapsedPeptides	PTM.SiteLocation	PTM.SiteAA	PTM.SiteProbability	PTM.FlankingRegion	PTM.Quantity
no ATP control	Ex12122022_35_BS_no_ATP1	No-ATP	1	1234568	LIN42			0	2.34826e-17	1234568	1234568_T189_M1		Phospho (STY)	1	0	189	T	0.0114431	SPPVFPKTSSSSSLL	NaN
no ATP control	Ex12122022_35_BS_no_ATP1	No-ATP	1	1234568	LIN42			0	2.34826e-17	1234568	1234568_S99_M2		Phospho (STY)	2	0	99	S	3.07989e-06	PIHWTSSSQNHYRTM	NaN
no ATP control	Ex12122022_35_BS_no_ATP1	No-ATP	1	1234568	LIN42			0	2.34826e-17	1234568	1234568_S98_M2		Phospho (STY)	2	0	98	S	5.82058e-05	TPIHWTSSSQNHYRT	NaN
no ATP control	Ex12122022_35_BS_no_ATP1	No-ATP	1	1234568	LIN42			0	2.34826e-17	1234568	1234568_S99_M1		Phospho (STY)	1	0	99	S	0.154633	PIHWTSSSQNHYRTM	NaN
no ATP control	Ex12122022_35_BS_no_ATP1	No-ATP	1	1234568	LIN42			0	2.34826e-17	1234568	1234568_S83_M1		Phospho (STY)	1	0	83	S	0.333333	RLSDDVPSSPPAKRT	NaN
no ATP control	Ex12122022_35_BS_no_ATP1	No-ATP	1	1234568	LIN42			0	2.34826e-17	1234568	1234568_S78_M1		Phospho (STY)	1	0	78	S	0.333333	CRRLKRLSDDVPSSP	NaN
no ATP control	Ex12122022_35_BS_no_ATP1	No-ATP	1	1234568	LIN42			0	2.34826e-17	1234568	1234568_Y103_M1		Phospho (STY)	1	0	103	Y	0.845624	TSSSQNHYRTMAPAP	NaN
no ATP control	Ex12122022_35_BS_no_ATP1	No-ATP	1	1234568	LIN42			0	2.34826e-17	1234568	1234568_C15_M1		Carbamidomethyl (C)	1	0	15	C	1	LSYTQINCLENVHRL	NaN
LIN-42 60min rxn	Ex12122022_37_BS_Lin42	LIN42	1	1234568	LIN42			0	0	1234568	1234568_T189_M1	_T[Phospho (STY)]SSSSSLLMLRDSQNG_.2	Phospho (STY)	1	1	189	T	0.986658	SPPVFPKTSSSSSLL	2.07489e+06
LIN-42 60min rxn	Ex12122022_37_BS_Lin42	LIN42	1	1234568	LIN42			0	0	1234568	1234568_S99_M2	_TTPIHWTSS[Phospho (STY)]S[Phospho (STY)]QNHYR_.2	Phospho (STY)	2	1	99	S	0.99803	PIHWTSSSQNHYRTM	2.68775e+06
LIN-42 60min rxn	Ex12122022_37_BS_Lin42	LIN42	1	1234568	LIN42			0	0	1234568	1234568_S98_M2	_TTPIHWTSS[Phospho (STY)]S[Phospho (STY)]QNHYR_.2	Phospho (STY)	2	1	98	S	0.9827	TPIHWTSSSQNHYRT	2.68775e+06
LIN-42 60min rxn	Ex12122022_37_BS_Lin42	LIN42	1	1234568	LIN42			0	0	1234568	1234568_S99_M1	_TTPIHWTSSS[Phospho (STY)]QNHYR_.3;_TTPIHWTSSS[Phospho (STY)]QNHYR_.2;_RTTPIHWTSSS[Phospho (STY)]QNHYR_.4	Phospho (STY)	1	3	99	S	0.99993	PIHWTSSSQNHYRTM	2.18457e+06
LIN-42 60min rxn	Ex12122022_37_BS_Lin42	LIN42	1	1234568	LIN42			0	0	1234568	1234568_S83_M1	_RLSDDVPS[Phospho (STY)]SPPAKR_.3	Phospho (STY)	1	1	83	S	0.997594	RLSDDVPSSPPAKRT	603957
LIN-42 60min rxn	Ex12122022_37_BS_Lin42	LIN42	1	1234568	LIN42			0	0	1234568	1234568_S78_M1	_RLS[Phospho (STY)]DDVPSSPPAKR_.3	Phospho (STY)	1	1	78	S	0.997353	CRRLKRLSDDVPSSP	94964.8
LIN-42 60min rxn	Ex12122022_37_BS_Lin42	LIN42	1	1234568	LIN42			0	0	1234568	1234568_Y103_M1	_TTPIHWTSSSQNHY[Phospho (STY)]RTMAPAPPPPPGK_.4	Phospho (STY)	1	1	103	Y	0.885418	TSSSQNHYRTMAPAP	471821
LIN-42 60min rxn	Ex12122022_37_BS_Lin42	LIN42	1	1234568	LIN42			0	0	1234568	1234568_C15_M1	_GAMDPEFLSYTQINC[Carbamidomethyl (C)]LENVHR_.3;_GAMDPEFLSYTQINC[Carbamidomethyl (C)]LENVHR_.4	Carbamidomethyl (C)	1	2	15	C	1	LSYTQINCLENVHRL	568707
n3
	R.FileName	R.Condition	R.Replicate	PG.ProteinGroups	PG.ProteinNames	PG.Organisms	PG.Genes	PG.Qvalue	PG.QValue (Run-Wise)	PTM.ProteinId	PTM.CollapseKey	PTM.Group	PTM.ModificationTitle	PTM.Multiplicity	PTM.NrOfCollapsedPeptides	PTM.SiteLocation	PTM.SiteAA	PTM.SiteProbability	PTM.FlankingRegion	PTM.Quantity
no ATP control	Ex060242023_714_BS-1	1	1	1234567;1234569	hCK1d1;hCK1d2			0	0	1234567	1234567_M3_M1	_GAM[Oxidation (M)]DPEFMELR_.2	Oxidation (M)	1	1	3	M	0.9732582569122314	_____GAMDPEFMEL	1.42311e+06
no ATP control	Ex060242023_714_BS-1	1	1	1234567;1234569	hCK1d1;hCK1d2			0	0	1234569	1234569_M3_M1	_GAM[Oxidation (M)]DPEFMELR_.2	Oxidation (M)	1	1	3	M	0.9732582569122314	_____GAMDPEFMEL	1.42311e+06
no ATP control	Ex060242023_714_BS-1	1	1	1234568	LIN42			0	0	1234568	1234568_S194_M1		Phospho (STY)	1	0	194	S	0.016499964520335197	PKTSSSSSLLMLRDS	NaN
no ATP control	Ex060242023_714_BS-1	1	1	1234568	LIN42			0	0	1234568	1234568_T189_M1		Phospho (STY)	1	0	189	T	0.6489672660827637	SPPVFPKTSSSSSLL	NaN
no ATP control	Ex060242023_714_BS-1	1	1	1234568	LIN42			0	0	1234568	1234568_M197_M1	_TSSSSSLLM[Oxidation (M)]LRDSQNG_.2;_GATSTGGASPTSGTNSPPVFPKTSSSSSLLM[Oxidation (M)]LRDSQNG_.4	Oxidation (M)	1	2	197	M	1	SSSSSLLMLRDSQNG	461896
no ATP control	Ex060242023_714_BS-1	1	1	1234568	LIN42			0	0	1234568	1234568_S201_M1		Phospho (STY)	1	0	201	S	0.985236	SLLMLRDSQNG____	NaN
no ATP control	Ex060242023_714_BS-1	1	1	1234568	LIN42			0	0	1234568	1234568_C15_M1	_GAMDPEFLSYTQINC[Carbamidomethyl (C)]LENVHR_.3;_GAM[Oxidation (M)]DPEFLSYTQINC[Carbamidomethyl (C)]LENVHR_.3;_[Acetyl (Protein N-term)]GAMDPEFLSYTQINC[Carbamidomethyl (C)]LENVHR_.3;_GAMDPEFLSYTQINC[Carbamidomethyl (C)]LENVHR_.4;_GAM[Oxidation (M)]DPEFLSYTQINC[Carbamidomethyl (C)]LENVHR_.4	Carbamidomethyl (C)	1	5	15	C	1	LSYTQINCLENVHRL	4.91642e+06
no ATP control	Ex060242023_714_BS-1	1	1	1234568	LIN42			0	0	1234568	1234568_M3_M1	_GAM[Oxidation (M)]DPEFLSYTQINC[Carbamidomethyl (C)]LENVHR_.3;_GAM[Oxidation (M)]DPEFLSYTQINC[Carbamidomethyl (C)]LENVHR_.4	Oxidation (M)	1	2	3	M	1	_____GAMDPEFLSY	1482753
no ATP control	Ex060242023_714_BS-1	1	1	1234568	LIN42			0	0	1234568	1234568_C71_M1	_RFEDEYKDTWC[Carbamidomethyl (C)]R_.3;_RFEDEYKDTWC[Carbamidomethyl (C)]R_.4	Carbamidomethyl (C)	1	2	71	C	1	DEYKDTWCRRLKRLS	1219724
no ATP control	Ex060242023_714_BS-1	1	1	1234568	LIN42			0	0	1234568	1234568_S84_M1		Phospho (STY)	1	0	84	S	0.3333333432674408	LSDDVPSSPPAKRTT	NaN
no ATP control	Ex060242023_714_BS-1	1	1	1234568	LIN42			0	0	1234568	1234568_S78_M1		Phospho (STY)	1	0	78	S	0.3333333432674408	CRRLKRLSDDVPSSP	NaN
no ATP control	Ex060242023_714_BS-1	1	1	1234568	LIN42			0	0	1234568	1234568_S99_M1		Phospho (STY)	1	0	99	S	0.0046384	PIHWTSSSQNHYRTM	NaN
no ATP control	Ex060242023_714_BS-1	1	1	1234568	LIN42			0	0	1234568	1234568_S84_M2		Phospho (STY)	2	0	84	S	0.046266116201877594	LSDDVPSSPPAKRTT	NaN
no ATP control	Ex060242023_714_BS-1	1	1	1234568	LIN42			0	0	1234568	1234568_S83_M2		Phospho (STY)	2	0	83	S	0.011268701404333115	RLSDDVPSSPPAKRT	NaN
no ATP control	Ex060242023_714_BS-1	1	1	1234568	LIN42			0	0	1234568	1234568_S99_M2		Phospho (STY)	2	0	99	S	0.1475444734096527	PIHWTSSSQNHYRTM	NaN
no ATP control	Ex060242023_714_BS-1	1	1	1234568	LIN42			0	0	1234568	1234568_S98_M2		Phospho (STY)	2	0	98	S	0.6014872193336487	TPIHWTSSSQNHYRT	NaN
no ATP control	Ex060242023_714_BS-1	1	1	1234568	LIN42			0	0	1234568	1234568_S98_M1		Phospho (STY)	1	0	98	S	0.1416720747947693	TPIHWTSSSQNHYRT	NaN
no ATP control	Ex060242023_714_BS-1	1	1	1234568	LIN42			0	0	1234568	1234568_S99_M3		Phospho (STY)	3	0	99	S	0.7194026708602905	PIHWTSSSQNHYRTM	NaN
no ATP control	Ex060242023_714_BS-1	1	1	1234568	LIN42			0	0	1234568	1234568_S98_M3		Phospho (STY)	3	0	98	S	0.6053247451782227	TPIHWTSSSQNHYRT	NaN
no ATP control	Ex060242023_714_BS-1	1	1	1234568	LIN42			0	0	1234568	1234568_S97_M3		Phospho (STY)	3	0	97	S	0.6105666160583496	TTPIHWTSSSQNHYR	NaN
no ATP control	Ex060242023_714_BS-1	1	1	1234568	LIN42			0	0	1234568	1234568_T105_M1		Phospho (STY)	1	0	105	T	0.0903948	SSQNHYRTMAPAPPP	NaN
no ATP control	Ex060242023_714_BS-1	1	1	1234568	LIN42			0	0	1234568	1234568_S83_M1		Phospho (STY)	1	0	83	S	0.3333333432674408	RLSDDVPSSPPAKRT	NaN
no ATP control	Ex060242023_714_BS-1	1	1	1234568	LIN42			0	0	1234568	1234568_M106_M1		Oxidation (M)	1	0	106	M	1	SQNHYRTMAPAPPPP	NaN
no ATP control	Ex060242023_714_BS-1	1	1	1234568	LIN42			0	0	1234568	1234568_S159_M1		Phospho (STY)	1	0	159	S	0.0919609	FSTPMRLSIDGLLPR	NaN
no ATP control	Ex060242023_714_BS-1	1	1	1234568	LIN42			0	0	1234568	1234568_M156_M1		Oxidation (M)	1	0	156	M	1	GSKFSTPMRLSIDGL	NaN
LIN-42 60min rxn	Ex060242023_716_BS-2	2	1	1234567;1234569	hCK1d1;hCK1d2			0	0	1234567	1234567_M3_M1	_GAM[Oxidation (M)]DPEFMELR_.2	Oxidation (M)	1	1	3	M	0.9881649017333984	_____GAMDPEFMEL	22584.1
LIN-42 60min rxn	Ex060242023_716_BS-2	2	1	1234567;1234569	hCK1d1;hCK1d2			0	0	1234569	1234569_M3_M1	_GAM[Oxidation (M)]DPEFMELR_.2	Oxidation (M)	1	1	3	M	0.9881649017333984	_____GAMDPEFMEL	22584.1
LIN-42 60min rxn	Ex060242023_716_BS-2	2	1	1234568	LIN42			0	0	1234568	1234568_S194_M1	_TSSSSS[Phospho (STY)]LLMLRDSQNG_.2	Phospho (STY)	1	1	194	S	0.8001585006713867	PKTSSSSSLLMLRDS	1.1998e+06
LIN-42 60min rxn	Ex060242023_716_BS-2	2	1	1234568	LIN42			0	0	1234568	1234568_T189_M1	_T[Phospho (STY)]SSSSSLLMLRDSQNG_.2	Phospho (STY)	1	1	189	T	0.9836195111274719	SPPVFPKTSSSSSLL	906714
LIN-42 60min rxn	Ex060242023_716_BS-2	2	1	1234568	LIN42			0	0	1234568	1234568_M197_M1	_TSSSSSLLM[Oxidation (M)]LRDSQNG_.2;_GATSTGGASPTSGTNSPPVFPKTSSSSSLLM[Oxidation (M)]LRDSQNG_.4;_TSSSSSLLM[Oxidation (M)]LR_.2	Oxidation (M)	1	3	197	M	1	SSSSSLLMLRDSQNG	275003
LIN-42 60min rxn	Ex060242023_716_BS-2	2	1	1234568	LIN42			0	0	1234568	1234568_S201_M1	_TSSSSSLLMLRDS[Phospho (STY)]QNG_.2	Phospho (STY)	1	1	201	S	1	SLLMLRDSQNG____	235392
LIN-42 60min rxn	Ex060242023_716_BS-2	2	1	1234568	LIN42			0	0	1234568	1234568_C15_M1	_GAMDPEFLSYTQINC[Carbamidomethyl (C)]LENVHR_.3;_GAM[Oxidation (M)]DPEFLSYTQINC[Carbamidomethyl (C)]LENVHR_.3;_[Acetyl (Protein N-term)]GAMDPEFLSYTQINC[Carbamidomethyl (C)]LENVHR_.3;_GAMDPEFLSYTQINC[Carbamidomethyl (C)]LENVHR_.4;_GAM[Oxidation (M)]DPEFLSYTQINC[Carbamidomethyl (C)]LENVHR_.4;_GAMDPEFLSYTQINC[Carbamidomethyl (C)]LENVHRLLK_.4;_GAM[Oxidation (M)]DPEFLSYTQINC[Carbamidomethyl (C)]LENVHRL…	Carbamidomethyl (C)	1	9	15	C	1	LSYTQINCLENVHRL	4.25558e+06
LIN-42 60min rxn	Ex060242023_716_BS-2	2	1	1234568	LIN42			0	0	1234568	1234568_M3_M1	_GAM[Oxidation (M)]DPEFLSYTQINC[Carbamidomethyl (C)]LENVHR_.3;_GAM[Oxidation (M)]DPEFLSYTQINC[Carbamidomethyl (C)]LENVHR_.4;_GAM[Oxidation (M)]DPEFLSYTQINC[Carbamidomethyl (C)]LENVHRLLK_.4;_GAM[Oxidation (M)]DPEFLSYTQINC[Carbamidomethyl (C)]LENVHRLLK_.3	Oxidation (M)	1	4	3	M	1	_____GAMDPEFLSY	1.4738e+06
LIN-42 60min rxn	Ex060242023_716_BS-2	2	1	1234568	LIN42			0	0	1234568	1234568_C71_M1	_RFEDEYKDTWC[Carbamidomethyl (C)]R_.3;_RFEDEYKDTWC[Carbamidomethyl (C)]R_.4;_RFEDEYKDTWC[Carbamidomethyl (C)]R_.2;_FEDEYKDTWC[Carbamidomethyl (C)]R_.3	Carbamidomethyl (C)	1	4	71	C	1	DEYKDTWCRRLKRLS	227285
LIN-42 60min rxn	Ex060242023_716_BS-2	2	1	1234568	LIN42			0	0	1234568	1234568_S84_M1	_LSDDVPSS[Phospho (STY)]PPAKR_.2	Phospho (STY)	1	1	84	S	0.8640284538269043	LSDDVPSSPPAKRTT	102875
LIN-42 60min rxn	Ex060242023_716_BS-2	2	1	1234568	LIN42			0	0	1234568	1234568_S78_M1	_LS[Phospho (STY)]DDVPSSPPAKR_.3;_RLS[Phospho (STY)]DDVPSSPPAKR_.3;_RLS[Phospho (STY)]DDVPSSPPAKR_.2	Phospho (STY)	1	3	78	S	0.9999951720237732	CRRLKRLSDDVPSSP	142632
LIN-42 60min rxn	Ex060242023_716_BS-2	2	1	1234568	LIN42			0	0	1234568	1234568_S99_M1	_LSDDVPSSPPAKRTTPIHWTSSS[Phospho (STY)]QNHYR_.4	Phospho (STY)	1	1	99	S	0.8940873146057129	PIHWTSSSQNHYRTM	805164
LIN-42 60min rxn	Ex060242023_716_BS-2	2	1	1234568	LIN42			0	0	1234568	1234568_S84_M2	_LSDDVPS[Phospho (STY)]S[Phospho (STY)]PPAKRTTPIHWTSSSQNHYR_.5	Phospho (STY)	2	1	84	S	0.9983644485473633	LSDDVPSSPPAKRTT	67035.9
LIN-42 60min rxn	Ex060242023_716_BS-2	2	1	1234568	LIN42			0	0	1234568	1234568_S83_M2	_LSDDVPS[Phospho (STY)]S[Phospho (STY)]PPAKRTTPIHWTSSSQNHYR_.5	Phospho (STY)	2	1	83	S	0.9990188479423523	RLSDDVPSSPPAKRT	67035.9
LIN-42 60min rxn	Ex060242023_716_BS-2	2	1	1234568	LIN42			0	0	1234568	1234568_S99_M2	_TTPIHWTSS[Phospho (STY)]S[Phospho (STY)]QNHYR_.2	Phospho (STY)	2	1	99	S	0.9997832179069519	PIHWTSSSQNHYRTM	488841
LIN-42 60min rxn	Ex060242023_716_BS-2	2	1	1234568	LIN42			0	0	1234568	1234568_S98_M2	_TTPIHWTSS[Phospho (STY)]S[Phospho (STY)]QNHYR_.2	Phospho (STY)	2	1	98	S	0.992159	TPIHWTSSSQNHYRT	488841
LIN-42 60min rxn	Ex060242023_716_BS-2	2	1	1234568	LIN42			0	0	1234568	1234568_S98_M1	_TTPIHWTSS[Phospho (STY)]SQNHYR_.2	Phospho (STY)	1	1	98	S	0.9674683213233948	TPIHWTSSSQNHYRT	226962
LIN-42 60min rxn	Ex060242023_716_BS-2	2	1	1234568	LIN42			0	0	1234568	1234568_S99_M3	_TTPIHWTS[Phospho (STY)]S[Phospho (STY)]S[Phospho (STY)]QNHYR_.2	Phospho (STY)	3	1	99	S	0.9976128935813904	PIHWTSSSQNHYRTM	8523.67
LIN-42 60min rxn	Ex060242023_716_BS-2	2	1	1234568	LIN42			0	0	1234568	1234568_S98_M3	_TTPIHWTS[Phospho (STY)]S[Phospho (STY)]S[Phospho (STY)]QNHYR_.2	Phospho (STY)	3	1	98	S	0.9978444576263428	TPIHWTSSSQNHYRT	8523.67
LIN-42 60min rxn	Ex060242023_716_BS-2	2	1	1234568	LIN42			0	0	1234568	1234568_S97_M3	_TTPIHWTS[Phospho (STY)]S[Phospho (STY)]S[Phospho (STY)]QNHYR_.2	Phospho (STY)	3	1	97	S	0.9749939441680908	TTPIHWTSSSQNHYR	8523.67
LIN-42 60min rxn	Ex060242023_716_BS-2	2	1	1234568	LIN42			0	0	1234568	1234568_T105_M1	_TTPIHWTSSSQNHYRT[Phospho (STY)]MAPAPPPPPGK_.3	Phospho (STY)	1	1	105	T	0.9954720735549927	SSQNHYRTMAPAPPP	61021.8
LIN-42 60min rxn	Ex060242023_716_BS-2	2	1	1234568	LIN42			0	0	1234568	1234568_S83_M1	_RLSDDVPS[Phospho (STY)]SPPAK_.2	Phospho (STY)	1	1	83	S	0.7861481308937073	RLSDDVPSSPPAKRT	5282.68
LIN-42 60min rxn	Ex060242023_716_BS-2	2	1	1234568	LIN42			0	0	1234568	1234568_M106_M1	_TM[Oxidation (M)]APAPPPPPGK_.2	Oxidation (M)	1	1	106	M	1	SQNHYRTMAPAPPPP	5582.4
LIN-42 60min rxn	Ex060242023_716_BS-2	2	1	1234568	LIN42			0	0	1234568	1234568_S159_M1	_FSTPMRLS[Phospho (STY)]IDGLLPR_.3	Phospho (STY)	1	1	159	S	0.9801456928253174	FSTPMRLSIDGLLPR	23053.8
LIN-42 60min rxn	Ex060242023_716_BS-2	2	1	1234568	LIN42			0	0	1234568	1234568_M156_M1	_FSTPM[Oxidation (M)]RLSIDGLLPR_.3	Oxidation (M)	1	1	156	M	1	GSKFSTPMRLSIDGL	14253.4
