# Supplementary material for: A conserved chronobiological complex times C. elegans development
Source: EMBO J. 2025 Oct 20;44(22):6368–96. doi: 10.1038/s44318-025-00585-z (PMC12624140; doi:10.1038/s44318-025-00585-z)
Supplement: Supplementary file 7 — Source data Fig. 5 [file 44318_2025_585_MOESM7_ESM.zip]

Archive with 34 entries (28 files):
- Figure 5/
- __MACOSX/._Figure 5
- Figure 5/5A/
- __MACOSX/Figure 5/._5A
- Figure 5/.DS_Store
- __MACOSX/Figure 5/._.DS_Store
- Figure 5/Source Data_figure 5.xlsx
- __MACOSX/Figure 5/._Source Data_figure 5.xlsx
- Figure 5/5C/
- __MACOSX/Figure 5/._5C
- Figure 5/5D/
- __MACOSX/Figure 5/._5D
- Figure 5/5E/
- __MACOSX/Figure 5/._5E
- Figure 5/5B/
- __MACOSX/Figure 5/._5B
- Figure 5/5A/~$Luciferase Assay_Kin-20 mutants_5A.xlsx
- __MACOSX/Figure 5/5A/._~$Luciferase Assay_Kin-20 mutants_5A.xlsx
- Figure 5/5A/pvalues_kin20_larval_periods.xlsx
- __MACOSX/Figure 5/5A/._pvalues_kin20_larval_periods.xlsx
- Figure 5/5A/~$pvalues_kin20_larval_periods.xlsx
- __MACOSX/Figure 5/5A/._~$pvalues_kin20_larval_periods.xlsx
- Figure 5/5A/Luciferase Assay_Kin-20 mutants_5A.xlsx
- __MACOSX/Figure 5/5A/._Luciferase Assay_Kin-20 mutants_5A.xlsx
- Figure 5/5A/5A_Readme.txt
- __MACOSX/Figure 5/5A/._5A_Readme.txt
- Figure 5/5C/Egg laying defective numerical data.xlsx
- __MACOSX/Figure 5/5C/._Egg laying defective numerical data.xlsx
- Figure 5/5D/Precocious Alae numerical data.xlsx
- __MACOSX/Figure 5/5D/._Precocious Alae numerical data.xlsx
- Figure 5/5E/Larval arrest and lethality numerical data.xlsx
- __MACOSX/Figure 5/5E/._Larval arrest and lethality numerical data.xlsx
- Figure 5/5B/Brood size numerical data.xlsx
- __MACOSX/Figure 5/5B/._Brood size numerical data.xlsx
