# Supplementary material for: A conserved chronobiological complex times C. elegans development
Source: EMBO J. 2025 Oct 20;44(22):6368–96. doi: 10.1038/s44318-025-00585-z (PMC12624140; doi:10.1038/s44318-025-00585-z)
Supplement: Supplementary file 7 — Source data Fig. 5 [file 44318_2025_585_MOESM7_ESM.zip › Figure 5/Source Data_figure 5.xlsx]

## Sheet: Figure 1C, 5D
Precocious Alae (L4.0-L4.4)
	Replicates	1	2	3	4	5	Total	%
Wildtype (N2)	n=	10	15				25	0
	Precocious alae observed	0	0				0
	Precocious alae not observed	10	15				25
lin-42DTail	n=	25	23	23	20	21	112	0.5625
	Precocious alae observed	17	11	12	19	4	63
	Precocious alae not observed	8	12	11	1	17	49
kin-20(0)	n=	21	17				38	0
	Precocious alae observed	0	0				0
	Precocious alae not observed	21	17				38

## Sheet: Figure 1D, 5C
Egg laying defective (Bag of worm)
	Replicates	1	2	3	4	Total	% bagged
Wildtype (N2)	n=	12	18	23	12	65	0
	'Bag of worms' observed	0	0	0	0	0
lin-42DTail	n=	17	21	17		55	0.290909
	'Bag of worms' observed	5	5	6		16
kin-20(0)	n=	12	17	10	7	46	0.521739
	'Bag of worms' observed	4	8	8	4	24

## Sheet: Figure 1E, 5B
Brood Size
Strain	Wildtype	lin-42DTail	kin-20(0)
Average brood	312.467	260.88	52
Total n=	n=45	n= 25	n = 16
Replicates	>6	3	3
	300	249	93
	281	344	60
	304	281	46
	319	109	47
	348	306	8
	267	302	19
	322	142	57
	205	258	36
	335	179	82
	235	136	66
	314	194	90
	307	287	60
	380	339	44
	343	316	52
	321	122	0
	321	295	72
	325	270
	369	262
	356	262
	283	237
	241	258
	299	408
	324	322
	336	363
	340	281
	304
	299
	312
	305
	293
	320
	307
	315
	321
	372
	249
	356
	314
	333
	299
	313
	335
	336
	297
	306

## Sheet: Figure 1F, 5E
Larval arrest/Lethality
	Replicates	1	2	3	4	Total	% arrested
Wildtype (N2)	n=	12	18	23	12	65	0
	Arrested/ Tiny dead	0	0	0	0	0
lin-42DTail	n=	19	22	22		63	0
	Arrested/ Tiny dead	0	0	0		0
kin-20(0)	n=	42	18	20		80	0.425
	Arrested/ Tiny dead	22	3	9		34
