# Supplementary material for: A conserved chronobiological complex times C. elegans development
Source: EMBO J. 2025 Oct 20;44(22):6368–96. doi: 10.1038/s44318-025-00585-z (PMC12624140; doi:10.1038/s44318-025-00585-z)
Supplement: Supplementary file 7 — Source data Fig. 5 [file 44318_2025_585_MOESM7_ESM.zip › Figure 5/5A/pvalues_kin20_larval_periods.xlsx]

## Sheet: Sheet1
	I1	M1	I2	M2	I3	M3	I4	M4	L1	L2	L3	L4
('590', 'Luc')	0.768446	0.0516819	0.000965672	4.38112e-05	1.85284e-08	6.99723e-09	5.81711e-07	2.2344e-05	0.40146	0.0397273	6.07154e-10	1.78435e-07
('kin20 delta', 'Luc')	1.91936e-15	3.57761e-15	4.78246e-15	2.09669e-15	1.08668e-14	3.55272e-15	3.53045e-14	8.90029e-13	1.67595e-15	2.24058e-15	5.66857e-15	1.36799e-14
('D310A', 'Luc')	1.53936e-15	1.04087e-15	1.65931e-15	1.58727e-15	3.50392e-15	2.67146e-15	9.07596e-13	5.32448e-13	1.34404e-15	1.66908e-15	4.13319e-15	5.46564e-13
