# Supplementary material for: A conserved chronobiological complex times C. elegans development
Source: EMBO J. 2025 Oct 20;44(22):6368–96. doi: 10.1038/s44318-025-00585-z (PMC12624140; doi:10.1038/s44318-025-00585-z)
Supplement: Supplementary file 7 — Source data Fig. 5 [file 44318_2025_585_MOESM7_ESM.zip › Figure 5/5A/Luciferase Assay_Kin-20 mutants_5A.xlsx]

## Sheet: info_df
	Condition	is_valid	Highlight	Hatch	M1_entry	M1_exit	M2_entry	M2_exit	M3_entry	M3_exit	M4_entry	M4_exit	M5_entry	M5_exit	M6_entry	M6_exit	I1	M1	I2	M2	I3	M3	I4	M4	I5	M5	I6	M6	L1	L2	L3	L4	L5	L6
A04	Luc	1	0	9.62315	20.7567	22.7667	30.2667	32.0623	38.9367	41.1067	49.2767	51.769					11.1335	2.01	7.5	1.79561	6.87439	2.17	8.17	2.49229					13.1435	9.29561	9.04439	10.6623
B04	Luc	1	0	5.15189	16.7567	18.5967	26.2667	28.5967	35.1067	37.1131	45.2767	47.7767					11.6048	1.84	7.67	2.33	6.51	2.00648	8.16352	2.5					13.4448	10	8.51648	10.6635
C04	Luc	1	0	7.08667	18.7567	20.5967	29.2667	31.2667	37.9367	40.2596	48.6067	51.1167					11.67	1.84	8.67	2	6.67	2.32293	8.34707	2.51					13.51	10.67	8.99293	10.8571
D04	Luc	1	0	9.37475	20.9267	22.9267	31.2667	33.2215	39.6067	41.8328	49.9467	53.1167					11.5519	2	8.34	1.95483	6.38517	2.22615	8.11385	3.17					13.5519	10.2948	8.61132	11.2839
E04	Luc	1	0	9.08667	19.7567	21.5967	29.2667	31.0967	37.6067	39.7767	47.7767	50.7767					10.67	1.84	7.67	1.83	6.51	2.17	8	3					12.51	9.5	8.68	11
F04	Luc	1	0	8.71234	19.5967	21.5967	29.0967	30.7667	37.9367	40.2767	48.2767	50.9467					10.8843	2	7.5	1.67	7.17	2.34	8	2.67					12.8843	9.17	9.51	10.67
G04	Luc	0	0	41.1067	48.1067	51.7767											7	3.67											10.67
H04	Luc	0	0	38.2667	45.6067	48.6067											7.34	3											10.34
I04	Luc	1	0	5.25667	16.7567	18.4267	26.9367	28.9367	35.2667	37.6067	45.4467	48.2085					11.5	1.67	8.51	2	6.33	2.34	7.84	2.76184					13.17	10.51	8.67	10.6018
J04	Luc	0	0	33.4367	34.1067	37.6067											0.67	3.5											4.17
K04	Luc	1	0	10.6996	24.4267	26.5967	34.1067	36.1067	44.1067	46.2767	54.4467	57.1167					13.7271	2.17	7.51	2	8	2.17	8.17	2.67					15.8971	9.51	10.17	10.84
L04	Luc	1	0	8.25667	19.0967	20.9267	27.5967	29.5967	36.4367	38.6067	46.7767	49.2767					10.84	1.83	6.67	2	6.84	2.17	8.17	2.5					12.67	8.67	9.01	10.67
M04	Luc	1	0	9.95436	21.0967	23.0967	30.7667	32.9367	39.2767	41.1067	49.7767	52.4467					11.1423	2	7.67	2.17	6.34	1.83	8.67	2.67					13.1423	9.84	8.17	11.34
N04	Luc	1	0	9.12635	21.5967	23.5967	30.2667	32.2667	38.9367	40.9367	50.4467	54.4467					12.4703	2	6.67	2	6.67	2	9.51	4					14.4703	8.67	8.67	13.51
O04	Luc	1	0	5.5659	17.0967	19.0967	27.0967	29.0967	36.1067	38.2667	46.7767	49.4505					11.5308	2	8	2	7.01	2.16	8.51	2.67386					13.5308	10	9.17	11.1839
P04	Luc	1	0	4.48948	15.9267	17.9267	25.4267	27.5967	34.4367	36.4367	45.2767	48.3741					11.4372	2	7.5	2.17	6.84	2	8.84	3.09744					13.4372	9.67	8.84	11.9374
A05	Luc	1	0	6.91667	20.0967	22.0967	30.5967	32.7667	39.7767	41.9367	51.1167	53.7767					13.18	2	8.5	2.17	7.01	2.16	9.18	2.66					15.18	10.67	9.17	11.84
B05	Luc	1	0	8.79514	19.9267	21.7667	29.4367	31.4367	37.6067	39.7767	48.1067	50.6167					11.1315	1.84	7.67	2	6.17	2.17	8.33	2.51					12.9715	9.67	8.34	10.84
C05	Luc	1	0	4.15828	15.0967	16.7567	25.2667	27.0967	36.2667	38.4367	48.2767	52.2767					10.9384	1.66	8.51	1.83	9.17	2.17	9.84	4					12.5984	10.34	11.34	13.84
D05	Luc	1	0	9.58667	20.5967	22.4267	30.2667	32.2667	38.7667	40.9367	49.4467	52.1167					11.01	1.83	7.84	2	6.5	2.17	8.51	2.67					12.84	9.84	8.67	11.18
E05	Luc	0	0	27.9367	30.2667	32.0967	38.2667	40.6067									2.33	1.83	6.17	2.34									4.16	8.51
F05	Luc	1	0	10.2567	22.7667	24.7667	32.7667	34.9367	41.7767	43.9367	52.2767	54.9467					12.51	2	8	2.17	6.84	2.16	8.34	2.67					14.51	10.17	9	11.01
G05	Luc	1	0	10.2567	21.4267	23.2667	30.0967	32.0967	38.7667	40.9367	49.7767	52.7767					11.17	1.84	6.83	2	6.67	2.17	8.84	3					13.01	8.83	8.84	11.84
H05	Luc	1	0	8.79514	19.9267	21.9267	30.5967	32.6419	39.9367	42.2767	50.7767	54.1167					11.1315	2	8.67	2.04522	7.29478	2.34	8.5	3.34					13.1315	10.7152	9.63478	11.84
I05	Luc	1	0	9.37475	21.0967	22.9267	30.7667	32.9367	40.6067	42.7767	51.4467	54.2767					11.7219	1.83	7.84	2.17	7.67	2.17	8.67	2.83					13.5519	10.01	9.84	11.5
J05	Luc	1	0	9.08667	20.5967	22.4267	30.4367	32.4367	39.4367	41.6067	50.6167	53.4467					11.51	1.83	8.01	2	7	2.17	9.01	2.83					13.34	10.01	9.17	11.84
K05	Luc	1	0	8.92667	19.2567	21.0967	28.9367	30.9367	37.4367	39.6067	47.7767	50.2767					10.33	1.84	7.84	2	6.5	2.17	8.17	2.5					12.17	9.84	8.67	10.67
L05	Luc	1	0	9.04355	19.9267	21.7667	28.2667	30.0967	37.6067	39.7767	47.7767	50.4467					10.8831	1.84	6.5	1.83	7.51	2.17	8	2.67					12.7231	8.33	9.68	10.67
M05	Luc	1	0	7.91667	19.0967	21.0967	29.0967	31.0967	38.9367	40.9367	49.4467	52.1167					11.18	2	8	2	7.84	2	8.51	2.67					13.18	10	9.84	11.18
N05	Luc	1	0	9.92667	21.2667	23.2667	30.2667	32.2667	39.4367	41.4367	49.9467	52.7767					11.34	2	7	2	7.17	2	8.51	2.83					13.34	9	9.17	11.34
O05	Luc	1	0	3.82707	15.7567	17.5967	26.2667	28.4367	36.2667	38.3552	48.7767	51.6167					11.9296	1.84	8.67	2.17	7.83	2.0885	10.4215	2.84					13.7696	10.84	9.9185	13.2615
P05	Luc	1	0	8.38114	20.7567	22.7667	30.9367	33.2667	39.9367	42.2767	52.2767	55.4467					12.3755	2.01	8.17	2.33	6.67	2.34	10	3.17					14.3855	10.5	9.01	13.17
A06	Luc	0	0	10.5867	21.7667	23.7667	32.2667	34.6067	46.2767	48.4467	57.565	60.9599					11.18	2	8.5	2.34	11.67	2.17	9.11837	3.39485					13.18	10.84	13.84	12.5132
B06	Luc	0	0	8.79514	22.0967	24.4267	31.2343	34.5463	42.6067	44.9467	53.7767	56.6167					13.3015	2.33	6.8076	3.31205	8.06036	2.34	8.83	2.84					15.6315	10.1196	10.4004	11.67
C06	Luc	1	0	8.25667	19.2567	21.2667	29.7667	31.9367	39.1067	41.2767	50.2767	53.2767					11	2.01	8.5	2.17	7.17	2.17	9	3					13.01	10.67	9.34	12
D06	Luc	0	0
E06	Luc	0	0	9.37475	20.2217	22.1261	29.9922	32.2279	38.6036	40.6736	53.0938	55.9918					10.847	1.90443	7.86611	2.23563	6.37569	2.07003	12.4202	2.89804					12.7514	10.1017	8.44572	15.3182
F06	Luc	1	0	6.08667	17.0967	19.0967	26.7667	28.7667	34.9367	37.1067	45.6067	48.2767					11.01	2	7.67	2	6.17	2.17	8.5	2.67					13.01	9.67	8.34	11.17
G06	Luc	0	0
H06	Luc	1	0	7.75667	18.9267	20.7567	29.5967	31.7667	38.4367	40.6067	49.4467	51.9467					11.17	1.83	8.84	2.17	6.67	2.17	8.84	2.5					13	11.01	8.84	11.34
I06	Luc	1	0	6.75667	19.4267	21.5967	30.0967	32.2667	39.6067	41.6067	50.6167	53.6167					12.67	2.17	8.5	2.17	7.34	2	9.01	3					14.84	10.67	9.34	12.01
J06	Luc	1	0	8.87794	20.0967	22.4267	29.9367	32.2667	38.9367	41.1067	50.6167	53.7767					11.2187	2.33	7.51	2.33	6.67	2.17	9.51	3.16					13.5487	9.84	8.84	12.67
K06	Luc	0	0	10.9267	22.5967	24.7667	37.2667	39.7767									11.67	2.17	12.5	2.51									13.84	15.01
L06	Luc	1	0	8.58667	20.2567	22.4267	30.2667	32.4763	39.2767	41.1067	49.4467	52.1167					11.67	2.17	7.84	2.20961	6.80039	1.83	8.34	2.67					13.84	10.0496	8.63039	11.01
M06	Luc	1	0	10.9267	22.5967	24.5967	32.9367	35.1067	42.1067	44.2767	52.7767	55.4467					11.67	2	8.34	2.17	7	2.17	8.5	2.67					13.67	10.51	9.17	11.17
N06	Luc	1	0	8.92667	20.5967	22.5967	30.9367	33.1067	39.9367	42.1067	51.7767	54.6167					11.67	2	8.34	2.17	6.83	2.17	9.67	2.84					13.67	10.51	9	12.51
O06	Luc	1	0	10.12	21.7667	23.9267	31.4367	33.4367	39.9367	42.1067	50.2767	52.7767					11.6467	2.16	7.51	2	6.5	2.17	8.17	2.5					13.8067	9.51	8.67	10.67
P06	Luc	1	0	10.0867	21.5967	23.5967	31.9367	34.2667	41.4367	43.6067	52.4467	55.6167					11.51	2	8.34	2.33	7.17	2.17	8.84	3.17					13.51	10.67	9.34	12.01
A07	590	1	0	8.92667	19.4267	21.4267	28.2667	30.4367	37.4367	39.4367	48.7767	51.2767					10.5	2	6.84	2.17	7	2	9.34	2.5					12.5	9.01	9	11.84
B07	590	1	0	9.25667	20.5967	22.5967	30.5967	32.7667	40.4367	42.6067	55.7767	59.1167					11.34	2	8	2.17	7.67	2.17	13.17	3.34					13.34	10.17	9.84	16.51
C07	590	1	0	6.75667	18.2567	20.4267	27.7667	29.9367	37.1067	39.2767	48.2767	51.1167					11.5	2.17	7.34	2.17	7.17	2.17	9	2.84					13.67	9.51	9.34	11.84
D07	590	0	0
E07	590	1	0	9.42667	24.0967	26.0967	33.6067	35.6067	43.1067	45.4467	54.7767	57.7867					14.67	2	7.51	2	7.5	2.34	9.33	3.01					16.67	9.51	9.84	12.34
F07	590	1	0	10.7567	22.0967	23.9267	31.4367	33.7667	40.9367	43.1067	51.6167	54.7767					11.34	1.83	7.51	2.33	7.17	2.17	8.51	3.16					13.17	9.84	9.34	11.67
G07	590	1	0	7.91667	19.2567	21.0967	29.2667	31.4367	39.7767	42.1067	51.2767	54.7767					11.34	1.84	8.17	2.17	8.34	2.33	9.17	3.5					13.18	10.34	10.67	12.67
H07	590	1	0	9.92667	21.0967	22.9267	29.7667	31.9367	39.4367	41.9367	51.7767	54.7767					11.17	1.83	6.84	2.17	7.5	2.5	9.84	3					13	9.01	10	12.84
I07	590	0	0	27.2667	29.7667	33.9367											2.5	4.17											6.67
J07	590	1	0	9.92667	21.0967	23.0967	30.5967	32.7667	40.4367	43.1067							11.17	2	7.5	2.17	7.67	2.67							13.17	9.67	10.34
K07	590	1	0	10.4267	21.9267	23.9267	32.0967	34.1067	43.2767	45.4467	55.9467	59.2867					11.5	2	8.17	2.01	9.17	2.17	10.5	3.34					13.5	10.18	11.34	13.84
L07	590	0	0
M07	590	1	0	10.8652	23.4267	25.4267	33.1067	35.4367	42.9367	45.1067	53.9467	56.9467					12.5615	2	7.68	2.33	7.5	2.17	8.84	3					14.5615	10.01	9.67	11.84
N07	590	1	0	12.2567	24.2667	26.4367	34.2667	36.4367	44.9467	47.2767	56.1167	59.1167					12.01	2.17	7.83	2.17	8.51	2.33	8.84	3					14.18	10	10.84	11.84
O07	590	1	0	10.2567	21.5967	22.9267	30.2667	32.5967	39.9367	42.6067	51.9467	55.1167					11.34	1.33	7.34	2.33	7.34	2.67	9.34	3.17					12.67	9.67	10.01	12.51
P07	590	1	0	10.2567	21.4267	23.5967	31.0967	33.2667	41.1067	43.4367	52.6167	55.7767					11.17	2.17	7.5	2.17	7.84	2.33	9.18	3.16					13.34	9.67	10.17	12.34
A08	590	0	0	10.7567	54.2767	56.6167	63.9567	66.1167	73.4567	75.7967	85.7967	88.9667					43.52	2.34	7.34	2.16	7.34	2.34	10	3.17					45.86	9.5	9.68	13.17
B08	590	1	0	12.3556	27.4367	29.5967	36.7667	39.2767	47.1067	49.6067	60.4467	63.2867					15.0811	2.16	7.17	2.51	7.83	2.5	10.84	2.84					17.2411	9.68	10.33	13.68
C08	590	1	0	11.0867	21.7667	23.7667	31.0967	33.2667	40.4367	42.7767	52.2767	55.2767					10.68	2	7.33	2.17	7.17	2.34	9.5	3					12.68	9.5	9.51	12.5
D08	590	1	0	10.2567	20.5967	22.5967	29.7667	31.9367	39.4367	42.2767	58.0618	62.7867					10.34	2	7.17	2.17	7.5	2.84	15.7852	4.72482					12.34	9.34	10.34	20.51
E08	590	1	0	8.92667	19.9267	22.0967	28.5967	30.7667	38.7667	41.2767	50.1957	54.1167					11	2.17	6.5	2.17	8	2.51	8.91907	3.92093					13.17	8.67	10.51	12.84
F08	590	1	0	9.75667	21.0967	23.4267	30.7667	32.9367	40.4367	42.7767	52.6167	55.9467					11.34	2.33	7.34	2.17	7.5	2.34	9.84	3.33					13.67	9.51	9.84	13.17
G08	590	1	0	9.75667	21.9267	23.9267	31.4367	33.6067	40.9367	43.1067	52.4467	55.2767					12.17	2	7.51	2.17	7.33	2.17	9.34	2.83					14.17	9.68	9.5	12.17
H08	590	1	0	6.75667	18.5967	20.7567	27.9367	30.0967	37.4367	39.7767	49.2767	52.7767					11.84	2.16	7.18	2.16	7.34	2.34	9.5	3.5					14	9.34	9.68	13
I08	590	1	0	9.37475	23.2667	25.0967	32.2667	34.2667	41.7767	44.4367	53.6167	56.6167					13.8919	1.83	7.17	2	7.51	2.66	9.18	3					15.7219	9.17	10.17	12.18
J08	590	1	0	5.8971	17.7567	19.7567	27.7667	29.9367	37.4367	39.7767	48.9467	51.7767					11.8596	2	8.01	2.17	7.5	2.34	9.17	2.83					13.8596	10.18	9.84	12
K08	590	1	0	4.58667	15.5967	17.9267	24.7667	27.0967	34.9367	37.2667	45.7767	49.1067					11.01	2.33	6.84	2.33	7.84	2.33	8.51	3.33					13.34	9.17	10.17	11.84
L08	590	1	0	11.2792	25.7667	27.9367	36.1067	38.6067	45.7767	48.1067	56.9467	59.7867					14.4875	2.17	8.17	2.5	7.17	2.33	8.84	2.84					16.6575	10.67	9.5	11.68
M08	590	1	0	9.08667	20.4267	22.2667	29.4367	31.5967	39.1067	41.4367	50.6167	53.4467					11.34	1.84	7.17	2.16	7.51	2.33	9.18	2.83					13.18	9.33	9.84	12.01
N08	590	1	0	9.75667	21.0967	23.0967	30.5967	32.5967	40.4367	42.7767	54.1167	57.4467					11.34	2	7.5	2	7.84	2.34	11.34	3.33					13.34	9.5	10.18	14.67
O08	590	1	0	9.92667	22.0967	23.9267	32.4367	34.7667	42.4367	44.7767	54.1167	57.2867					12.17	1.83	8.51	2.33	7.67	2.34	9.34	3.17					14	10.84	10.01	12.51
P08	590	1	0	8.41667	18.9267	21.0967	29.5967	31.5967	39.4367	42.1067	53.6167	59.6351					10.51	2.17	8.5	2	7.84	2.67	11.51	6.0184					12.68	10.5	10.51	17.5284
A09	590	1	0	10.0867	22.0967	24.4267	31.5967	33.7667	41.1067	43.4367	51.7767	54.9467					12.01	2.33	7.17	2.17	7.34	2.33	8.34	3.17					14.34	9.34	9.67	11.51
B09	590	1	0	9.70596	23.0967	25.0967	32.4367	34.7667	41.9367	44.1067	53.4467	57.1167					13.3907	2	7.34	2.33	7.17	2.17	9.34	3.67					15.3907	9.67	9.34	13.01
C09	590	0	0	22.0967	23.9267	36.6067	37.7667	44.1067	52.9467	53.1167	53.9467	54.7767					1.83	12.68	1.16	6.34	8.84	0.17	0.83	0.83					14.51	7.5	9.01	1.66
D09	590	0	0	10.7567	11.7567	12.4267	19.0967	25.4267	29.2667	32.2667	38.7667	42.6067	74.6267	77.1267	84.9667	87.2967	1	0.67	6.67	6.33	3.84	3	6.5	3.84	32.02	2.5	7.84	2.33	1.67	13	6.84	10.34	34.52	10.17
E09	590	1	0	7.91667	19.4267	21.7667	29.2667	31.7667	39.4367	41.7767	51.1167	53.9467					11.51	2.34	7.5	2.5	7.67	2.34	9.34	2.83					13.85	10	10.01	12.17
F09	590	1	0	9.08667	19.2567	21.0967	28.0967	30.4367	38.2667	40.7767	50.7767	52.9467					10.17	1.84	7	2.34	7.83	2.51	10	2.17					12.01	9.34	10.34	12.17
G09	590	1	0	11.2567	23.5967	25.5967	33.7667	35.7667	43.7767	46.1067	54.6167	57.6167					12.34	2	8.17	2	8.01	2.33	8.51	3					14.34	10.17	10.34	11.51
H09	590	1	0	8.25667	18.9267	20.9267	28.0967	30.4367	38.2667	41.1067	51.9467	55.2767					10.67	2	7.17	2.34	7.83	2.84	10.84	3.33					12.67	9.51	10.67	14.17
I09	590	1	0	11.7567	22.7667	24.7667	32.0967	34.4367	42.7767	45.2767	54.4467	57.9467					11.01	2	7.33	2.34	8.34	2.5	9.17	3.5					13.01	9.67	10.84	12.67
J09	590	1	0	9.75667	22.9267	24.7667	33.4367	36.1067	43.6067	45.9467	55.1167	58.1167					13.17	1.84	8.67	2.67	7.5	2.34	9.17	3					15.01	11.34	9.84	12.17
K09	590	1	0	10.4267	21.7667	23.7667	30.4367	32.7667	40.7767	43.6067	52.9467	56.1167					11.34	2	6.67	2.33	8.01	2.83	9.34	3.17					13.34	9	10.84	12.51
L09	590	1	0	11.0867	23.0967	25.4267	32.7667	34.9367	42.2767	44.9467	54.4467	57.9467					12.01	2.33	7.34	2.17	7.34	2.67	9.5	3.5					14.34	9.51	10.01	13
M09	590	1	0	9.25667	20.2567	22.4267	29.5967	31.9367	42.2767	46.1067	73.7867	78.4567					11	2.17	7.17	2.34	10.34	3.83	27.68	4.67					13.17	9.51	14.17	32.35
N09	590	1	0	10.2567	20.5967	22.5967	30.4367	32.5967	40.1067	42.2767	52.7767	55.6167					10.34	2	7.84	2.16	7.51	2.17	10.5	2.84					12.34	10	9.68	13.34
O09	590	0	0	9.42667	21.0967	22.9267	30.2667	32.4367	40.4367	42.6067	52.1167	54.7767	82.2967	84.9667			11.67	1.83	7.34	2.17	8	2.17	9.51	2.66	27.52	2.67			13.5	9.51	10.17	12.17	30.19
P09	590	1	0	9.42667	20.9267	22.9267	30.2667	32.4367	40.2767	42.6067	51.6167	54.6167					11.5	2	7.34	2.17	7.84	2.33	9.01	3					13.5	9.51	10.17	12.01
A10	kin20 delta	0	0	44.9467	52.7767	56.4467											7.83	3.67											11.5
B10	kin20 delta	1	0	12.4267	26.7667	29.7667	40.2767	43.9367	52.4467	56.2767	66.6167	70.9567					14.34	3	10.51	3.66	8.51	3.83	10.34	4.34					17.34	14.17	12.34	14.68
C10	kin20 delta	1	0	12.0867	27.2667	30.4367	39.7767	43.4367	51.7767	55.1167	67.2867	71.2867					15.18	3.17	9.34	3.66	8.34	3.34	12.17	4					18.35	13	11.68	16.17
D10	kin20 delta	1	0	5.58667	22.4267	25.5967	35.9367	39.9367	51.9467	55.7767	66.2867	70.6267					16.84	3.17	10.34	4	12.01	3.83	10.51	4.34					20.01	14.34	15.84	14.85
E10	kin20 delta	0	0
F10	kin20 delta	1	0	8.75667	25.5967	28.7667	39.4367	43.7767	53.9467	57.9467	69.5712	74.3737					16.84	3.17	10.67	4.34	10.17	4	11.6245	4.80247					20.01	15.01	14.17	16.427
G10	kin20 delta	1	0	9.75667	23.7667	26.7667	36.1067	39.7767	48.9467	53.1167	63.9567	67.9567					14.01	3	9.34	3.67	9.17	4.17	10.84	4					17.01	13.01	13.34	14.84
H10	kin20 delta	1	0	11.4267	33.1067	36.9367	62.1167	69.4567	112.048	119.086							21.68	3.83	25.18	7.34	42.5916	7.0381							25.51	32.52	49.6297
I10	kin20 delta	1	0	12.7567	26.9367	29.9367	42.6067	46.2767	55.7767	59.4467	69.6267	74.2967					14.18	3	12.67	3.67	9.5	3.67	10.18	4.67					17.18	16.34	13.17	14.85
J10	kin20 delta	1	0	7.75667	25.0967	28.5967	38.4367	43.2767	54.2767	58.2867	69.8196	74.6221					17.34	3.5	9.84	4.84	11	4.01	11.5329	4.80247					20.84	14.68	15.01	16.3354
K10	kin20 delta	1	0	8.75667	24.9267	28.0967	37.7667	40.9367	49.9467	53.9467	64.7867	68.7867					16.17	3.17	9.67	3.17	9.01	4	10.84	4					19.34	12.84	13.01	14.84
L10	kin20 delta	1	0	7.75667	24.0967	27.5967	39.9367	43.7767	52.7767	56.4467	67.6167	72.7867					16.34	3.5	12.34	3.84	9	3.67	11.17	5.17					19.84	16.18	12.67	16.34
M10	kin20 delta	1	0	12.7696	35.3743	38.3552	51.6034	55.7434	67.8324	73.3801	91.0167	96.3988					22.6047	2.98084	13.2482	4.14006	12.089	5.54768	17.6367	5.38208					25.5856	17.3882	17.6367	23.0187
N10	kin20 delta	1	0	5.58667	20.7567	23.7667	36.7667	40.1067	49.9467	53.9467	65.9567	69.9567					15.17	3.01	13	3.34	9.84	4	12.01	4					18.18	16.34	13.84	16.01
O10	kin20 delta	0	0	38.1067	38.9367	43.4367											0.83	4.5											5.33
P10	kin20 delta	0	0
A11	kin20 delta	1	0	5.75667	24.2667	27.4367	41.1067	44.4367	54.1167	57.7867	69.1267	72.7867					18.51	3.17	13.67	3.33	9.68	3.67	11.34	3.66					21.68	17	13.35	15
B11	kin20 delta	1	0	2.41667	19.5967	23.0967	36.7667	40.6067	49.4467	52.9467	63.7867	67.7867					17.18	3.5	13.67	3.84	8.84	3.5	10.84	4					20.68	17.51	12.34	14.84
C11	kin20 delta	1	0	6.58667	25.5967	29.4367	48.9467	53.2767	67.9567	71.7867	83.6267	87.7967					19.01	3.84	19.51	4.33	14.68	3.83	11.84	4.17					22.85	23.84	18.51	16.01
D11	kin20 delta	1	0	7.75667	22.4267	25.4267	39.1067	42.7767	52.1167	55.7767	66.1167	70.4567					14.67	3	13.68	3.67	9.34	3.66	10.34	4.34					17.67	17.35	13	14.68
E11	kin20 delta	1	0	9.08667	38.6067	42.6067	59.2867	64.1167	78.7967	83.4667	101.307	105.977					29.52	4	16.68	4.83	14.68	4.67	17.84	4.67					33.52	21.51	19.35	22.51
F11	kin20 delta	0	0	58.7867	59.4467	60.4467											0.66	1											1.66
G11	kin20 delta	0	0	4.75667	45.9467	47.9467											41.19	2											43.19
H11	kin20 delta	1	0	11.9416	39.0176	43.1576	77.1061	84.4754									27.076	4.14006	33.9485	7.36931									31.216	41.3178
I11	kin20 delta	1	0	7.58667	24.4267	27.5967	39.7767	43.6067	52.6167	56.6167	67.9567	71.7867					16.84	3.17	12.18	3.83	9.01	4	11.34	3.83					20.01	16.01	13.01	15.17
J11	kin20 delta	0	0	46.9467	55.4467	56.4467											8.5	1											9.5
K11	kin20 delta	1	0	10.9267	28.2667	31.2667	45.1067	48.7767	60.6167	64.2867	75.9567	79.9567					17.34	3	13.84	3.67	11.84	3.67	11.67	4					20.34	17.51	15.51	15.67
L11	kin20 delta	0	0	63.6167	68.4567	69.6267											4.84	1.17											6.01
M11	kin20 delta	0	0	56.6167	57.7867	63.4567	71.9567	73.6267									1.17	5.67	8.5	1.67									6.84	10.17
N11	kin20 delta	1	0	3.41667	22.4267	25.9267	42.7767	47.9467	57.6167	61.7867	73.9567	78.2967					19.01	3.5	16.85	5.17	9.67	4.17	12.17	4.34					22.51	22.02	13.84	16.51
O11	kin20 delta	1	0	8.25667	23.9267	26.9367	39.7767	43.6067	56.4467	60.7867	89.7967	95.4667					15.67	3.01	12.84	3.83	12.84	4.34	29.01	5.67					18.68	16.67	17.18	34.68
P11	kin20 delta	1	0	5.91667	19.7567	22.9267	31.2667	34.7667	43.9367	47.2767	60.1167	65.1167					13.84	3.17	8.34	3.5	9.17	3.34	12.84	5					17.01	11.84	12.51	17.84
A12	kin20 delta	1	0	11.4267	27.7667	31.0967	45.2767	49.1067	62.6167	67.6167	87.9667	92.6367					16.34	3.33	14.18	3.83	13.51	5	20.35	4.67					19.67	18.01	18.51	25.02
B12	kin20 delta	0	0
C12	kin20 delta	1	0	11.7567	26.9367	30.0967	42.2767	46.1067	58.6167	63.2867	77.6267	81.7967					15.18	3.16	12.18	3.83	12.51	4.67	14.34	4.17					18.34	16.01	17.18	18.51
D12	kin20 delta	0	0	45.4467	46.1067	47.6067											0.66	1.5											2.16
E12	kin20 delta	1	0	12.3556	28.833	31.9795	44.9793	49.2021									16.4774	3.14645	12.9998	4.22286									19.6239	17.2226
F12	kin20 delta	1	0	12.2567	29.5967	32.7667	50.1067	53.4467	65.9567	69.9567	81.4667	85.2967					17.34	3.17	17.34	3.34	12.51	4	11.51	3.83					20.51	20.68	16.51	15.34
G12	kin20 delta	1	0	8.25667	25.5967	28.9367	40.2767	43.9367	52.2767	56.1167	66.2867	70.1267					17.34	3.34	11.34	3.66	8.34	3.84	10.17	3.84					20.68	15	12.18	14.01
H12	kin20 delta	1	0	2.74667	21.7667	23.7667	34.4367	37.7667	47.4467	50.7767	61.6167	65.7867					19.02	2	10.67	3.33	9.68	3.33	10.84	4.17					21.02	14	13.01	15.01
I12	kin20 delta	1	0	6.25667	22.2667	25.4267	35.7667	39.6067	49.9467	53.6167	64.4567	68.6167					16.01	3.16	10.34	3.84	10.34	3.67	10.84	4.16					19.17	14.18	14.01	15
J12	kin20 delta	1	0	14.0867	35.6067	39.1067	61.2867	67.1167	104.647	113.977							21.52	3.5	22.18	5.83	37.53	9.33							25.02	28.01	46.86
K12	kin20 delta	1	0	4.75667	20.5967	23.5967	38.6067	42.4367	54.7767	59.4467	73.9567	78.2967					15.84	3	15.01	3.83	12.34	4.67	14.51	4.34					18.84	18.84	17.01	18.85
L12	kin20 delta	0	0
M12	kin20 delta	1	0	10.2856	28.1706	32.3935	50.1129	55.495									17.8851	4.22286	17.7195	5.38208									22.1079	23.1015
N12	kin20 delta	1	0	14.4267	34.1067	38.1067	56.9467	60.6167	74.1267	78.4567	90.2967	94.1367					19.68	4	18.84	3.67	13.51	4.33	11.84	3.84					23.68	22.51	17.84	15.68
O12	kin20 delta	1	0	7.75667	22.0967	25.0967	36.4367	39.9367	50.2767	53.9467	67.4184	71.724					14.34	3	11.34	3.5	10.34	3.67	13.4717	4.30566					17.34	14.84	14.01	17.7774
P12	kin20 delta	1	0	6.58667	25.4267	28.4367	48.1067	52.7767	64.6167	69.6267	82.2967	86.6367					18.84	3.01	19.67	4.67	11.84	5.01	12.67	4.34					21.85	24.34	16.85	17.01
A13	kin20 delta	1	0	6.58667	21.0967	24.2667	33.6067	36.9367	46.6067	50.2767	63.1167	65.2867					14.51	3.17	9.34	3.33	9.67	3.67	12.84	2.17					17.68	12.67	13.34	15.01
B13	kin20 delta	1	0	12.4267	30.4367	33.6067	51.6167	55.4467	67.4567	71.7867	87.7875	91.0995					18.01	3.17	18.01	3.83	12.01	4.33	16.0008	3.31205					21.18	21.84	16.34	19.3129
C13	kin20 delta	1	0	8.58667	26.0967	29.0967	41.1067	45.1067	55.1167	59.4467	70.7304	75.4501					17.51	3	12.01	4	10.01	4.33	11.2838	4.71967					20.51	16.01	14.34	16.0034
D13	kin20 delta	1	0	16.2567	38.2667	41.6067	59.7867	64.6167	76.6267	81.4667	96.4667	100.807					22.01	3.34	18.18	4.83	12.01	4.84	15	4.34					25.35	23.01	16.85	19.34
E13	kin20 delta	0	0
F13	kin20 delta	1	0	10.0867	26.2667	29.2667	40.7767	44.7767	55.9467	59.6167	72.2867	76.4567					16.18	3	11.51	4	11.17	3.67	12.67	4.17					19.18	15.51	14.84	16.84
G13	kin20 delta	1	0	4.75667	20.9267	23.7667	34.4367	38.4367	47.7767	51.6167	63.7751	67.7496					16.17	2.84	10.67	4	9.34	3.84	12.1585	3.97446					19.01	14.67	13.18	16.1329
H13	kin20 delta	1	0	6.58667	21.4267	24.5967											14.84	3.17											18.01
I13	kin20 delta	1	0	4.25667	26.4367	30.0967	43.1067	46.9467	57.2867	61.1167	71.9567	76.1267					22.18	3.66	13.01	3.84	10.34	3.83	10.84	4.17					25.84	16.85	14.17	15.01
J13	kin20 delta	1	0	4.58667	22.2667	25.4267	42.4367	46.4467	56.2767	60.1167	69.6267	73.6267					17.68	3.16	17.01	4.01	9.83	3.84	9.51	4					20.84	21.02	13.67	13.51
K13	kin20 delta	0	0	49.2767	53.7767	59.9467	70.1267	71.1267									4.5	6.17	10.18	1									10.67	11.18
L13	kin20 delta	0	0	50.7767	53.2767	65.2867	72.1267	74.6267									2.5	12.01	6.84	2.5									14.51	9.34
M13	kin20 delta	1	0	4.25667	24.2667	27.7667	42.4367	46.4467	56.4467	60.4467	71.9567	75.6267					20.01	3.5	14.67	4.01	10	4	11.51	3.67					23.51	18.68	14	15.18
N13	kin20 delta	1	0	6.08667	19.0967	22.0967	30.9367	34.4367	42.9367	46.6067	56.1167	60.2867					13.01	3	8.84	3.5	8.5	3.67	9.51	4.17					16.01	12.34	12.17	13.68
O13	kin20 delta	1	0	11.9267	27.9367	30.9367	45.9467	49.6067	60.1167	63.9567	74.6267	78.7967					16.01	3	15.01	3.66	10.51	3.84	10.67	4.17					19.01	18.67	14.35	14.84
P13	kin20 delta	1	0	10.4267	25.5967	28.4367	41.4367	44.9467	54.2767	57.9467	68.1167	71.7867					15.17	2.84	13	3.51	9.33	3.67	10.17	3.67					18.01	16.51	13	13.84
A14	D310A	1	0	12.2567	31.7667	35.6067	55.9467	60.1167	72.4693	79.259							19.51	3.84	20.34	4.17	12.3526	6.7897							23.35	24.51	19.1423
B14	D310A	0	0	2.74667	8.41667	50.6167	56.4467	56.6167									5.67	42.2	5.83	0.17									47.87	6
C14	D310A	1	0	10.4267	28.2667	31.4367	45.6067	49.6067	59.1167	62.9567	75.9567	80.2967					17.84	3.17	14.17	4	9.51	3.84	13	4.34					21.01	18.17	13.35	17.34
D14	D310A	1	0	4.91667	27.2667	31.2667	45.2767	48.9467	59.1167	63.2867	73.6267	77.7967					22.35	4	14.01	3.67	10.17	4.17	10.34	4.17					26.35	17.68	14.34	14.51
E14	D310A	1	0	8.08667	28.0967	31.7667	45.9467	50.9467	68.2867	74.1267	101.284	109.978					20.01	3.67	14.18	5	17.34	5.84	27.1574	8.69412					23.68	19.18	23.18	35.8515
F14	D310A	1	0	12.4267	29.7667	34.2667	56.4467	61.1167	78.1267	82.9667	99.4767	105.307					17.34	4.5	22.18	4.67	17.01	4.84	16.51	5.83					21.84	26.85	21.85	22.34
G14	D310A	1	0	14.0867	38.9367	43.2767	61.1167	65.6167	77.6267	82.1267							24.85	4.34	17.84	4.5	12.01	4.5							29.19	22.34	16.51
H14	D310A	1	0	13.1008	32.9731	36.4507	49.5333	53.5906	65.928	70.3992	81.9914	86.3799					19.8723	3.47765	13.0826	4.05726	12.3374	4.47126	11.5922	4.38846					23.3499	17.1398	16.8086	15.9806
I14	D310A	1	0	10.7567	35.3743	38.2667											24.6177	2.89234											27.51
J14	D310A	1	0	13.2567	27.5967	30.9367	40.6067	44.9467	56.1167	61.1167	83.0678	88.4499					14.34	3.34	9.67	4.34	11.17	5	21.9511	5.38208					17.68	14.01	16.17	27.3332
K14	D310A	0	0	49.2767	56.9467	64.1167											7.67	7.17											14.84
L14	D310A	1	0	7.41667	23.0967	26.7667	44.6067	49.1067	59.2867	64.9567	78.2967	83.1267					15.68	3.67	17.84	4.5	10.18	5.67	13.34	4.83					19.35	22.34	15.85	18.17
M14	D310A	1	0	10.4267	28.9367	32.4367	44.7767	48.9467	59.7867	64.7867	77.4567	81.9667					18.51	3.5	12.34	4.17	10.84	5	12.67	4.51					22.01	16.51	15.84	17.18
N14	D310A	0	0	48.1067	56.1167	60.7867											8.01	4.67											12.68
O14	D310A	1	0	13.9267	43.2767	48.1067	75.2967	81.4667	115.112								29.35	4.83	27.19	6.17	33.6452								34.18	33.36
P14	D310A	1	0	3.57867	30.1578	32.7247	60.2975	65.4312	101.367	109.813							26.5792	2.56684	27.5728	5.13367	35.9357	8.44572							29.146	32.7065	44.3814
A15	D310A	1	0	12.0867	33.7667	38.2667	54.7767	58.9467	70.4567	75.4567	87.1251	92.0103					21.68	4.5	16.51	4.17	11.51	5	11.6684	4.88527					26.18	20.68	16.51	16.5537
B15	D310A	1	0	9.29195	21.8777	24.6102	44.8137	49.1193	59.8835	64.0235	75.6157	79.7558					12.5858	2.73244	20.2035	4.30566	10.7642	4.14006	11.5922	4.14006					15.3182	24.5092	14.9042	15.7322
C15	D310A	1	0	12.9267	36.2667	39.9367	55.4467	59.7867	79.9567	85.6267	105.977	111.147					23.34	3.67	15.51	4.34	20.17	5.67	20.35	5.17					27.01	19.85	25.84	25.52
D15	D310A	1	0	10.7567	26.9367	30.4367	41.9367	46.4467	59.9467	65.2867	82.9667	87.1367					16.18	3.5	11.5	4.51	13.5	5.34	17.68	4.17					19.68	16.01	18.84	21.85
E15	D310A	1	0	11.2567	28.4367	31.7667	46.2767	51.9467	69.9567	76.6267							17.18	3.33	14.51	5.67	18.01	6.67							20.51	20.18	24.68
F15	D310A	1	0	10.4267	28.4367	31.7667	46.2767	50.9467	63.9567	68.6167	87.1367	91.9667					18.01	3.33	14.51	4.67	13.01	4.66	18.52	4.83					21.34	19.18	17.67	23.35
G15	D310A	1	0	8.25667	27.9367	31.9367	42.6067	46.4467	58.4467	62.6167	72.6267	77.4567					19.68	4	10.67	3.84	12	4.17	10.01	4.83					23.68	14.51	16.17	14.84
H15	D310A	0	0	54.2767	55.4467	60.1167	66.2867	67.9567	84.1267	85.7967							1.17	4.67	6.17	1.67	16.17	1.67							5.84	7.84	17.84
I15	D310A	0	0	62.2867	64.7867	75.7967											2.5	11.01											13.51
J15	D310A	1	0	4.41667	38.7692	41.4188	64.9567	69.7867	83.7967	90.1367							34.3525	2.64964	23.5379	4.83	14.01	6.34							37.0021	28.3679	20.35
K15	D310A	1	0	9.92667	29.0967	32.5967	44.7767	48.6067	60.2867	64.1167	73.7867	79.6267					19.17	3.5	12.18	3.83	11.68	3.83	9.67	5.84					22.67	16.01	15.51	15.51
L15	D310A	1	0	6.91667	24.9267	29.0967	42.6067	46.4467	58.7867	63.7867	76.9567	81.1267					18.01	4.17	13.51	3.84	12.34	5	13.17	4.17					22.18	17.35	17.34	17.34
M15	D310A	1	0	13.9267	36.4367	40.4367	54.9467	59.2867	69.6267	74.4567	88.6367	94.8067					22.51	4	14.51	4.34	10.34	4.83	14.18	6.17					26.51	18.85	15.17	20.35
N15	D310A	0	0	59.4467	70.1267	72.2867	72.9567	73.7867									10.68	2.16	0.67	0.83									12.84	1.5
O15	D310A	1	0	11.5276	27.9222	30.9031	40.4252	44.4825	53.2594	57.4822	69.654	73.7113					16.3946	2.98084	9.52214	4.05726	8.77693	4.22286	12.1718	4.05726					19.3755	13.5794	12.9998	16.229
P15	D310A	1	0	4.73788	23.6166	26.8458	40.0112	44.0684	55.1638	59.6351	75.8641	81.0806					18.8787	3.22925	13.1654	4.05726	11.0954	4.47126	16.229	5.21647					22.1079	17.2226	15.5666	21.4455
A16	D310A	0	0
B16	D310A	1	0	6.58667	25.2667	29.2667	49.2767	53.9467	66.7867	71.2867	84.4667	88.7967					18.68	4	20.01	4.67	12.84	4.5	13.18	4.33					22.68	24.68	17.34	17.51
C16	D310A	1	0	7.63593	23.5338	26.763	42.578	46.3869	59.8007	64.6031	79.5074	84.4754					15.8978	3.22925	15.815	3.80885	13.4138	4.80247	14.9042	4.96807					19.1271	19.6239	18.2163	19.8723
D16	D310A	1	0	5.25667	28.5967	32.7667	60.7867	65.1167	79.2967	84.1267	103.477	108.647	119.647				23.34	4.17	28.02	4.33	14.18	4.83	19.35	5.17	11				27.51	32.35	19.01	24.52
E16	D310A	1	0	13.2567	30.4367	33.6067	45.2767	48.6067	56.9467	60.7867	71.6267	75.9567					17.18	3.17	11.67	3.33	8.34	3.84	10.84	4.33					20.35	15	12.18	15.17
F16	D310A	1	0	13.0867	31.7667	35.2667	45.6067	49.4467	60.7867	64.2867	76.9567	81.1267					18.68	3.5	10.34	3.84	11.34	3.5	12.67	4.17					22.18	14.18	14.84	16.84
G16	D310A	1	0	15.4192	31.5655	34.4635	47.8773	51.769	65.928	70.5648	87.0423	92.5899					16.1462	2.89804	13.4138	3.89166	14.159	4.63687	16.4774	5.54768					19.0443	17.3054	18.7959	22.0251
H16	D310A	1	0	12.0867	31.5967	35.1067	49.1067	53.4467	63.7867	68.1167	83.4667	87.9667					19.51	3.51	14	4.34	10.34	4.33	15.35	4.5					23.02	18.34	14.67	19.85
I16	D310A	1	0	7.91667	24.5967	27.9367	42.1067	45.7767	57.1167	61.2867	71.4567	75.6267					16.68	3.34	14.17	3.67	11.34	4.17	10.17	4.17					20.02	17.84	15.51	14.34
J16	D310A	1	0	11.5867	39.2767	43.4367	59.9467	64.4567									27.69	4.16	16.51	4.51									31.85	21.02
K16	D310A	1	0	10.0867	33.2667	36.9367	49.4467	53.9467	67.1167	71.4567	84.1442	89.4667					23.18	3.67	12.51	4.5	13.17	4.34	12.6876	5.32245					26.85	17.01	17.51	18.01
L16	D310A	1	0	10.0867	28.5967	32.5967	46.6353	52.2767	66.9567	71.7867							18.51	4	14.0386	5.64138	14.68	4.83							22.51	19.68	19.51
M16	D310A	1	0	10.2567	26.9367	30.2667	39.4367	43.4367	54.1167	58.9467	70.1267	74.9567					16.68	3.33	9.17	4	10.68	4.83	11.18	4.83					20.01	13.17	15.51	16.01
N16	D310A	1	0	10.2567	30.5967	34.1067	49.7767	54.1167	66.7867	72.9567	91.9275	96.316					20.34	3.51	15.67	4.34	12.67	6.17	18.9709	4.38846					23.85	20.01	18.84	23.3593
O16	D310A	0	0
P16	D310A	1	0	8.29833	27.177	30.9031	43.3232	47.7945	60.7115	66.6732	83.399	87.8703					18.8787	3.72605	12.4202	4.47126	12.917	5.96169	16.7258	4.47126					22.6047	16.8914	18.8787	21.1971
A17	D310A	1	0	14.0867	32.9367	36.7667	48.7767	52.6167	64.6167	68.4567	78.6267	83.4667					18.85	3.83	12.01	3.84	12	3.84	10.17	4.84					22.68	15.85	15.84	15.01
B17	D310A	0	0
C17	D310A	1	0	10.7567	33.1067	36.2667	46.4467	50.4467									22.35	3.16	10.18	4									25.51	14.18
D17	D310A	0	0	51.6167	54.6167	61.7867											3	7.17											10.17
E17	D310A	1	0	9.92667	27.2667	30.7667	42.4367	45.6067	56.4467	61.2867	73.6267	77.7967					17.34	3.5	11.67	3.17	10.84	4.84	12.34	4.17					20.84	14.84	15.68	16.51
F17	D310A	0	0
G17	D310A	1	0	9.04355	26.5974	29.8266	42.578	45.9729	59.0555	62.8643	77.4373	82.0742					17.5539	3.22925	12.7514	3.39485	13.0826	3.80885	14.573	4.63687					20.7831	16.1462	16.8914	19.2099
H17	D310A	1	0	3.91667	18.9267	22.2667	41.9367	46.2767	58.4467	62.9567	78.2967	83.1267					15.01	3.34	19.67	4.34	12.17	4.51	15.34	4.83					18.35	24.01	16.68	20.17
I17	D310A	0	0	51.6167	55.7767	62.9567	71.4567	75.7967									4.16	7.18	8.5	4.34									11.34	12.84
J17	D310A	0	0	11.4267	21.4267	86.4667											10	65.04											75.04
K17	D310A	1	0	10.3684	29.1642	32.7247	48.0429	51.8518	64.7687	69.4884	81.5774	86.6283					18.7959	3.56045	15.3182	3.80885	12.917	4.71967	12.089	5.05087					22.3563	19.1271	17.6367	17.1398
L17	D310A	1	0	13.7567	30.0967	33.4367	43.7767	47.2767	57.7867	61.6167	73.4629	78.1267					16.34	3.34	10.34	3.5	10.51	3.83	11.8462	4.6638					19.68	13.84	14.34	16.51
M17	D310A	1	0	9.92667	36.2667	40.4367	62.4567	67.9567	79.5074	85.469	99.3067	103.807					26.34	4.17	22.02	5.5	11.5507	5.96169	13.8376	4.5					30.51	27.52	17.5124	18.3376
N17	D310A	1	0	11.2567	29.0967	32.4367	51.1167	55.4467	69.1267	73.9567	89.6367	94.1367					17.84	3.34	18.68	4.33	13.68	4.83	15.68	4.5					21.18	23.01	18.51	20.18
O17	D310A	0	0
P17	D310A	1	0	12.5867	31.2667	34.7667	45.1067	49.2767	62.6167	69.7867	77.2967	79.1267					18.68	3.5	10.34	4.17	13.34	7.17	7.51	1.83					22.18	14.51	20.51	9.34

## Sheet: measure_df
	0	600	1200	1801	2401	3001	3602	4202	4802	5403	6003	6603	7204	7804	8404	9005	9605	10205	10806	11406	12006	12607	13207	13807	14408	15008	15608	16209	16809	17409	18010	18610	19210	19811	20411	21011	21612	22212	22812	23413	24013	24613	25214	25814	26414	27015	27615	28215	28816
A04	11	4	4	0	0	0	4	11	0	4	0	4	4	4	4	4	0	7	4	7	7	4	4	0	0	11	4	0	4	4	4	7	4	0	4	7	4	11	4	4	4	0	4	0	4	4	0	0	4
B04	11	7	4	4	7	7	4	4	4	4	4	4	4	4	0	0	0	7	0	0	4	4	4	4	7	4	7	4	4	4	7	7	7	7	11	18	11	25	25	32	43	32	43	50	43	57	54	54	36
C04	14	11	4	7	4	4	7	4	4	11	4	7	0	7	4	11	0	7	11	7	11	0	4	4	4	4	4	4	7	0	11	0	7	7	7	4	7	4	4	4	11	4	7	18	18	36	29	25	39
D04	7	11	7	4	4	4	4	4	4	4	4	4	0	4	7	4	0	4	0	4	4	4	7	7	0	7	4	4	4	7	4	4	4	0	7	7	4	4	4	0	0	0	4	7	4	0	0	4	0
E04	14	7	4	11	4	0	7	4	4	4	4	4	4	7	4	4	11	7	4	4	0	4	4	7	7	4	4	14	4	4	0	7	4	7	7	4	4	0	7	4	7	4	4	7	4	7	0	4	4
F04	7	11	4	11	4	11	7	14	4	4	4	11	7	7	4	11	7	4	4	4	0	4	4	0	0	11	4	4	4	4	7	4	7	4	4	0	4	4	7	0	4	4	11	7	4	0	4	7	4
G04	4	7	7	4	4	7	4	7	7	0	4	7	0	7	4	7	7	4	0	0	4	0	4	0	0	0	0	4	4	4	7	4	0	4	0	4	4	4	4	4	4	7	0	4	4	18	0	4	4
H04	7	7	4	4	4	4	0	0	14	0	7	4	7	7	7	4	4	0	0	4	7	7	0	11	11	4	0	4	0	4	0	4	11	11	4	7	7	7	4	4	4	7	4	7	7	11	0	4	7
I04	7	7	4	4	0	7	7	4	7	0	4	7	0	7	7	0	7	7	4	4	4	4	7	0	7	0	7	7	4	4	0	14	18	18	43	29	36	25	29	25	32	43	50	50	50	46	64	54	50
J04	4	4	4	4	11	7	0	7	7	11	0	4	4	4	7	4	7	0	4	4	4	4	11	7	7	0	0	4	4	4	4	0	7	7	0	4	4	7	4	7	7	0	0	0	7	11	7	7	4
K04	14	11	4	7	4	7	11	7	11	11	18	18	14	25	25	18	18	14	14	14	11	11	18	11	4	7	11	18	4	7	11	11	14	11	14	14	7	18	14	14	7	11	11	4	11	11	7	11	7
L04	4	0	4	7	7	0	7	4	4	4	7	7	4	4	0	0	4	0	7	0	0	11	0	0	4	4	4	4	4	0	4	4	0	4	4	4	4	4	0	0	7	7	4	7	4	0	4	7	0
M04	11	7	7	4	7	4	4	4	21	0	4	4	0	11	4	4	4	4	4	7	4	4	4	4	4	0	4	4	4	4	11	4	4	4	4	0	4	4	21	4	7	4	4	4	4	4	0	0	4
N04	11	7	4	4	0	4	14	4	0	4	0	4	0	4	7	4	0	4	7	7	4	4	4	7	4	18	0	4	4	4	0	4	4	4	4	7	0	4	11	4	4	0	4	7	11	4	4	4	7
O04	11	4	11	4	11	7	4	4	4	4	7	7	4	7	4	4	7	7	4	7	0	7	7	4	0	4	11	4	4	4	4	4	4	11	14	7	11	18	36	32	29	25	29	61	79	32	71	46	68
P04	7	11	11	4	4	7	4	14	4	4	7	0	4	0	0	4	4	11	0	4	4	11	11	11	0	4	0	7	0	11	25	29	39	32	46	36	50	25	46	57	39	61	86	64	93	57	46	86	64
A05	14	4	4	7	4	7	4	7	4	0	0	4	4	7	7	0	0	7	4	0	4	4	0	4	7	7	4	4	0	4	0	0	11	4	7	4	0	11	4	0	11	4	14	21	25	21	25	18	32
B05	18	7	4	4	4	4	4	7	4	4	4	4	0	4	4	4	7	4	7	4	4	11	0	0	4	4	4	4	4	7	4	7	4	7	11	0	4	0	4	4	11	4	4	4	14	0	7	0	4
C05	7	11	4	7	4	0	7	7	4	4	0	11	7	4	11	4	4	7	4	4	4	7	4	7	7	0	7	11	21	29	29	57	50	36	68	32	61	54	46	32	61	32	46	46	71	50	46	68	75
D05	7	7	11	0	7	4	0	18	4	4	11	4	4	14	4	7	4	11	0	0	4	0	7	4	14	4	4	4	7	7	4	4	4	7	11	4	4	7	0	7	0	4	0	4	4	4	0	4	11
E05	7	4	11	0	7	7	0	0	4	0	7	7	0	4	0	4	4	4	11	4	4	0	4	4	7	7	4	11	4	4	7	4	0	0	11	4	4	4	4	7	4	0	4	4	7	0	4	11	4
F05	7	4	4	4	4	7	7	4	7	0	4	4	7	4	0	4	0	0	11	0	4	4	4	4	7	4	7	0	7	7	7	4	7	7	11	7	4	7	7	4	14	0	14	4	4	7	4	11	4
G05	4	7	4	11	4	7	4	7	4	4	4	4	4	11	4	4	11	4	0	4	0	7	4	4	4	4	14	4	4	11	4	4	0	4	4	7	0	4	0	4	7	7	4	7	7	4	4	0	4
H05	4	11	4	14	11	0	0	4	4	7	4	4	0	0	0	7	0	4	11	7	7	7	4	11	4	11	4	4	11	4	4	7	4	4	4	7	7	7	0	0	7	4	7	4	11	7	14	0	7
I05	7	11	0	11	7	4	4	4	4	7	7	11	4	0	4	4	7	4	4	7	4	7	0	7	4	4	4	4	14	11	4	4	0	4	0	4	4	4	11	7	4	7	4	0	4	0	0	11	4
J05	7	0	4	4	0	7	7	7	4	0	4	7	4	11	0	4	18	0	7	7	4	0	7	0	4	4	7	7	4	4	7	4	4	0	7	4	7	14	4	4	4	4	0	4	4	4	0	7	4
K05	4	4	7	4	7	11	4	4	4	4	11	4	11	4	4	7	0	0	11	11	4	4	4	4	4	0	7	11	7	4	7	0	4	7	7	0	4	0	7	7	4	4	4	11	7	4	11	0	4
L05	7	11	7	4	4	7	0	7	4	7	4	4	11	4	7	0	0	0	4	4	4	0	0	7	11	7	11	11	4	4	4	7	0	11	4	7	0	0	0	4	4	7	4	4	0	0	4	0	0
M05	7	7	7	7	4	0	0	0	4	7	0	11	0	0	4	4	4	7	0	0	11	4	4	7	4	11	0	0	4	4	7	0	18	4	4	4	4	7	4	4	0	7	4	21	4	4	0	4	25
N05	7	11	0	7	7	4	0	4	4	4	0	4	4	11	4	4	4	4	0	4	4	7	4	11	7	0	4	11	4	7	4	4	0	7	0	4	4	7	11	4	4	4	4	4	4	4	0	7	4
O05	7	4	4	7	11	4	0	7	7	4	18	11	4	7	14	4	0	4	0	4	4	7	18	4	4	11	11	11	29	25	32	39	36	29	46	57	39	36	54	43	46	54	54	46	79	68	57	61	107
P05	7	7	4	4	4	0	7	4	4	4	11	7	4	0	4	4	7	7	4	4	4	4	0	4	4	0	7	7	7	4	0	7	7	7	7	4	4	4	7	4	4	4	4	7	7	4	11	7	4
A06	7	4	4	4	4	4	11	4	7	4	7	4	0	4	4	0	7	7	0	0	7	4	4	4	4	4	4	4	0	4	4	4	7	7	7	0	7	4	4	0	7	0	0	4	4	0	4	0	0
B06	11	7	7	4	4	0	7	4	4	4	4	4	4	0	0	4	7	4	0	4	4	4	4	0	4	0	7	0	0	0	0	4	7	7	4	0	11	0	4	7	4	0	0	4	4	0	0	4	0
C06	7	7	0	7	7	11	4	7	0	4	0	11	7	11	11	7	11	4	7	4	0	0	4	0	4	7	18	4	21	4	4	11	7	4	0	7	0	7	4	18	11	0	7	0	18	11	4	7	4
D06	4	7	4	7	4	4	4	11	4	4	4	4	7	4	11	4	4	11	4	0	4	4	7	11	4	7	4	4	7	7	0	0	4	4	4	11	4	7	4	4	4	7	11	36	32	25	25	43	43
E06	11	11	7	4	4	4	7	7	7	4	4	7	4	7	11	4	4	4	4	4	4	0	7	7	4	0	14	4	4	4	4	0	0	4	7	4	4	4	0	0	7	7	0	7	0	11	11	7	7
F06	4	7	4	4	4	4	4	4	4	4	4	4	0	4	4	0	4	7	14	0	4	4	7	0	4	4	4	4	4	4	4	4	4	0	4	0	7	14	32	21	32	32	36	75	57	57	43	29	89
G06	4	4	0	4	11	7	14	4	4	7	4	4	7	4	7	7	4	4	4	14	4	7	4	0	4	11	11	7	11	0	0	7	4	4	0	4	7	7	4	11	4	0	4	0	4	11	4	4	4
H06	11	4	0	0	4	11	4	0	4	4	0	4	4	11	0	4	7	7	4	4	0	7	4	18	4	7	0	7	0	7	0	18	7	4	4	4	4	4	7	0	4	4	11	4	0	7	14	25	39
I06	7	7	11	4	4	4	0	7	4	0	7	7	4	4	7	4	4	14	0	11	4	4	0	4	0	4	0	0	4	0	0	4	4	14	4	0	7	0	0	4	7	11	14	29	36	46	43	46	50
J06	11	7	7	4	4	0	4	0	4	4	7	4	7	7	0	7	11	14	7	4	0	4	4	0	7	4	7	0	4	4	4	4	0	4	11	0	0	4	11	4	7	7	4	4	4	4	4	7	7
K06	7	7	7	11	4	4	7	4	4	4	4	4	7	7	4	4	4	4	4	4	11	11	7	4	7	7	0	7	4	4	0	0	4	7	0	4	4	0	4	7	4	7	4	7	4	4	7	4	7
L06	14	7	11	7	4	4	4	7	4	11	7	4	7	0	7	7	7	4	7	4	4	4	7	4	4	0	11	0	7	0	7	4	7	0	7	11	0	4	0	0	0	4	11	4	7	0	4	4	7
M06	7	4	4	4	4	7	4	4	4	7	0	0	4	4	4	4	0	4	4	4	4	7	0	0	7	4	7	14	7	7	7	7	4	7	11	7	7	7	11	11	11	7	11	11	7	4	7	7	11
N06	11	7	4	4	7	11	4	4	0	7	4	0	4	4	18	0	4	4	4	4	4	4	4	0	7	11	11	7	7	11	4	7	7	11	4	4	4	11	0	4	7	7	4	7	4	7	0	4	7
O06	4	4	0	7	0	4	4	4	4	4	7	4	7	4	7	4	4	7	4	0	4	0	11	4	0	4	4	4	4	7	14	0	4	4	7	0	0	7	7	11	11	14	14	7	4	7	7	0	7
P06	7	4	4	4	4	4	4	7	0	11	4	4	4	7	4	0	0	4	4	0	0	0	4	4	4	4	7	0	4	0	4	4	4	7	7	0	4	7	0	0	7	4	7	7	4	7	7	4	7
A07	7	4	7	4	4	7	4	7	11	14	4	4	0	4	4	0	7	7	0	4	7	7	11	4	4	0	11	4	4	7	4	4	4	7	4	11	7	11	4	4	0	4	7	0	7	0	0	4	14
B07	11	11	4	7	21	7	7	4	4	4	4	7	14	4	4	4	4	4	0	4	4	4	0	4	7	4	4	11	4	4	4	0	4	7	7	4	0	0	4	4	4	0	4	7	11	0	4	11	0
C07	14	7	0	14	0	7	7	4	11	4	11	7	0	7	7	7	11	4	7	7	4	0	0	4	7	4	11	4	4	7	7	4	7	14	11	11	0	4	7	7	4	25	36	32	36	36	46	43	54
D07	14	7	7	7	4	0	11	7	4	11	4	7	7	4	7	4	7	4	0	7	7	7	7	0	4	7	0	4	7	4	4	7	11	4	4	4	4	4	11	4	4	7	11	4	4	7	4	4	4
E07	11	7	4	0	4	4	7	7	0	7	7	4	0	4	7	7	7	4	0	0	7	0	4	4	4	4	4	4	4	4	0	4	4	4	4	4	4	7	4	4	0	4	7	4	11	7	7	0	4
F07	7	4	4	4	4	7	14	4	4	4	0	7	4	7	4	4	7	4	4	0	4	4	14	4	4	4	4	0	4	7	4	4	0	7	11	0	4	11	0	4	4	4	0	14	7	7	0	0	0
G07	4	11	4	4	0	4	4	0	4	7	4	0	4	7	0	7	4	4	4	7	7	0	0	4	0	4	0	4	7	0	4	0	4	4	4	4	4	7	4	11	4	0	0	11	4	4	4	14	29
H07	4	11	0	4	7	4	4	7	0	0	4	4	4	7	4	4	4	4	11	4	4	4	7	4	0	7	4	0	7	4	0	4	4	4	4	4	11	0	7	4	0	4	4	0	4	11	4	0	4
I07	11	4	7	0	7	4	0	7	7	4	0	7	11	7	4	7	0	4	11	7	7	4	14	7	7	4	4	4	7	7	0	7	4	4	4	0	4	0	0	4	4	4	0	7	4	4	4	7	0
J07	4	7	11	4	4	0	7	4	4	4	7	0	11	4	4	4	4	4	7	18	7	7	4	0	14	4	4	11	0	4	0	0	0	4	4	4	0	4	4	0	4	7	0	4	0	4	7	4	4
K07	4	4	11	7	4	7	4	7	11	4	4	4	7	7	14	4	4	4	4	4	4	11	7	4	7	4	7	4	4	0	4	7	0	7	4	4	4	0	4	0	4	11	4	7	4	4	7	7	0
L07	4	4	0	7	4	7	4	4	4	4	0	4	4	0	0	7	4	0	0	0	0	11	7	7	4	7	0	11	0	4	4	7	7	4	4	0	4	4	4	0	0	7	4	4	7	7	4	4	0
M07	0	4	7	0	4	4	11	4	14	0	4	0	0	7	0	7	4	7	4	4	4	4	4	0	0	7	4	4	4	7	14	4	7	4	0	7	0	4	7	0	4	4	7	4	4	4	0	4	11
N07	7	7	4	4	4	4	4	0	7	7	4	4	0	4	7	4	4	7	7	4	4	4	4	4	7	7	4	4	7	11	0	7	4	4	7	4	4	11	4	4	4	7	4	4	4	0	4	4	14
O07	4	7	4	7	7	0	4	4	11	4	4	0	4	7	4	7	4	14	7	4	4	7	11	4	7	7	7	7	4	4	4	7	4	7	11	4	7	4	0	4	0	4	4	4	4	4	4	4	4
P07	11	7	4	7	11	11	11	4	7	14	11	18	18	7	7	11	11	18	0	11	4	11	7	7	4	4	7	7	7	4	11	21	11	11	14	7	11	7	7	7	7	7	14	11	11	7	7	7	4
A08	11	4	0	0	7	7	4	0	0	7	7	7	0	4	7	0	4	7	4	7	0	4	7	0	0	7	7	0	4	4	4	4	4	4	4	0	4	7	4	4	4	7	4	11	0	4	0	0	4
B08	7	7	4	0	7	4	7	4	7	4	7	4	4	0	0	4	7	0	11	0	7	0	4	7	4	4	4	14	4	4	7	4	0	0	4	7	0	0	4	4	4	14	4	4	0	0	11	0	4
C08	7	7	4	7	0	4	11	4	4	4	11	0	7	4	4	7	4	0	4	7	14	7	0	4	7	4	0	4	4	4	4	4	4	7	4	4	4	0	4	4	0	4	4	7	4	4	4	11	7
D08	4	7	4	4	4	0	0	4	4	7	4	0	4	14	7	11	7	0	7	7	7	4	4	4	0	4	4	7	4	0	4	0	0	4	0	11	7	4	4	0	4	0	7	7	4	4	0	0	7
E08	4	7	4	0	4	7	4	0	7	0	0	0	4	0	7	7	4	11	0	4	14	0	7	7	4	4	14	7	4	11	4	0	11	4	4	4	4	4	4	4	4	11	11	4	4	4	0	4	4
F08	14	11	7	4	4	7	4	4	0	4	7	4	0	11	4	4	7	4	11	7	4	4	4	11	4	0	7	4	7	0	4	4	0	4	4	11	4	4	4	4	4	4	7	4	4	4	0	0	0
G08	7	7	4	4	4	4	0	7	14	7	4	4	7	4	0	4	4	4	4	0	7	7	0	0	4	14	0	7	7	4	0	4	7	4	7	0	4	4	18	4	0	0	4	7	4	7	4	11	4
H08	7	4	7	7	4	4	4	7	0	11	7	0	7	7	4	4	4	4	4	11	4	4	4	4	4	7	4	4	4	7	0	7	7	7	0	7	4	11	4	0	4	21	14	39	54	32	50	43	46
I08	7	7	7	4	4	4	4	7	7	4	7	7	4	11	4	7	7	4	4	4	7	11	11	0	11	4	0	4	11	7	0	7	7	4	7	7	4	4	7	4	4	11	0	4	4	4	4	7	4
J08	7	4	4	4	7	4	0	7	4	4	7	7	4	11	0	4	4	7	4	4	7	0	4	4	4	4	4	7	4	4	4	4	0	18	4	4	4	11	11	32	36	32	21	54	46	93	39	29	57
K08	7	11	7	4	11	4	4	7	4	4	0	18	39	39	18	7	11	7	4	14	4	14	7	0	4	4	7	4	25	39	43	29	18	25	32	36	39	21	46	46	39	29	39	32	46	36	32	61	46
L08	4	7	4	14	7	4	7	0	4	7	4	4	4	11	4	4	4	4	4	4	4	4	0	7	7	0	0	0	7	4	4	4	0	7	4	7	4	11	4	4	4	0	7	0	4	14	0	4	4
M08	7	7	4	11	11	4	4	7	4	4	0	4	4	0	7	4	4	4	0	4	7	11	4	7	4	7	0	7	4	4	0	4	4	4	7	7	4	0	0	4	0	11	18	4	11	4	4	7	4
N08	7	18	7	4	11	0	0	7	4	0	0	11	7	0	4	4	0	4	0	4	4	4	4	4	0	7	4	4	4	11	11	11	0	7	0	0	0	4	7	4	7	4	0	4	4	11	0	4	4
O08	4	4	7	18	14	4	4	4	4	4	11	4	4	0	0	4	0	11	4	11	0	0	4	4	4	4	4	0	4	4	4	4	4	4	4	0	4	0	0	4	0	11	4	4	4	4	4	4	4
P08	4	4	7	4	4	7	4	0	7	4	4	4	7	4	0	4	7	4	0	4	4	14	7	4	4	4	7	4	4	0	0	4	7	7	4	0	0	4	4	4	7	7	7	4	4	4	7	4	7
A09	7	4	11	7	7	4	11	4	11	7	7	0	7	4	4	11	0	0	0	7	0	7	4	4	7	4	7	4	11	4	0	4	0	25	7	4	4	4	4	25	18	25	7	4	7	4	4	0	4
B09	7	7	4	0	4	4	4	7	4	0	7	4	4	7	4	7	7	4	0	4	7	7	4	4	4	7	4	4	0	4	7	7	0	4	7	4	0	4	4	7	4	7	0	0	4	4	11	4	11
C09	11	4	4	4	7	4	7	4	7	11	4	4	4	0	4	4	4	4	4	0	4	7	7	0	4	7	4	4	4	4	4	7	0	7	7	4	4	4	4	4	7	4	4	11	4	0	4	4	0
D09	7	4	4	7	0	4	7	7	4	7	7	7	4	11	7	7	4	4	11	7	0	11	7	0	4	11	11	0	7	0	7	4	7	7	4	0	0	7	4	4	0	4	11	4	7	7	0	4	11
E09	7	0	7	0	7	11	4	4	7	0	4	0	7	4	4	4	4	4	4	0	11	7	4	4	7	0	11	4	4	4	4	4	7	7	11	4	0	7	4	7	4	7	7	4	4	11	14	18	14
F09	4	0	4	4	4	0	4	4	11	7	4	4	7	4	7	0	4	0	0	7	4	4	4	4	4	4	11	7	4	0	4	7	0	4	0	4	0	0	0	4	0	4	4	7	4	7	7	4	7
G09	11	4	4	4	7	7	11	4	4	11	7	7	0	7	0	4	4	7	4	4	0	14	4	7	0	4	0	11	0	4	7	7	7	4	4	14	7	4	0	0	0	4	4	7	4	7	4	4	7
H09	4	7	0	0	7	4	4	7	4	4	7	4	0	4	0	4	0	4	4	4	4	0	4	11	7	4	0	4	7	7	4	0	7	4	4	4	0	7	0	4	0	7	11	4	7	4	4	4	7
I09	4	11	4	4	7	4	4	4	7	7	0	4	7	7	4	0	4	4	11	7	4	4	11	0	4	4	7	11	11	0	0	0	4	4	0	0	7	14	4	11	4	4	7	4	25	4	4	11	4
J09	11	4	7	0	4	4	4	0	7	4	7	4	4	4	0	4	0	0	0	0	4	4	4	4	4	4	7	7	11	0	7	4	0	4	7	11	0	0	4	4	4	11	0	4	0	4	4	7	4
K09	11	4	11	4	4	14	4	11	7	7	4	4	7	4	0	0	4	7	4	4	0	0	4	4	4	4	4	4	7	7	4	4	11	0	0	4	7	4	7	0	7	7	4	0	7	4	4	7	4
L09	7	11	7	4	7	4	0	0	11	4	4	0	7	11	7	7	7	4	14	7	0	4	7	4	4	7	0	0	4	7	0	11	11	0	0	0	4	7	0	7	4	7	4	4	4	4	4	0	4
M09	7	11	4	4	11	4	7	4	7	4	0	4	4	4	0	7	4	4	4	4	0	4	4	11	7	4	4	4	4	4	4	4	4	4	4	4	0	7	0	4	0	4	4	7	0	4	7	4	4
N09	4	4	4	4	7	4	7	4	0	4	4	4	11	0	4	4	4	0	4	4	0	7	11	11	4	4	4	4	0	7	0	4	4	4	4	4	4	4	4	11	4	4	11	4	4	4	7	7	0
O09	7	14	4	7	4	4	0	0	4	14	0	4	7	4	4	4	4	4	7	4	4	4	4	0	14	4	4	7	4	11	7	4	0	4	4	4	0	11	4	4	4	7	4	4	7	0	0	4	4
P09	7	4	4	4	4	4	7	4	7	4	0	4	11	4	7	11	4	0	7	4	4	4	4	0	7	4	7	4	4	4	7	7	7	4	0	7	7	4	0	4	7	7	7	4	4	4	4	7	0
A10	11	7	0	4	4	0	11	7	4	4	7	7	11	4	4	7	4	0	14	7	4	0	0	0	4	4	7	0	4	11	0	7	14	4	4	0	7	7	0	7	4	4	4	4	4	0	0	4	0
B10	7	4	4	7	4	4	7	4	7	4	4	7	4	4	4	0	4	4	4	4	0	29	11	0	7	0	11	4	0	0	7	0	0	4	0	4	7	0	4	4	7	11	0	0	4	11	0	7	4
C10	14	11	7	7	4	4	7	4	4	4	7	7	4	4	4	4	7	11	4	7	4	4	0	7	0	4	4	7	11	7	4	4	4	0	4	4	7	0	4	0	4	0	4	7	7	0	0	4	4
D10	4	7	4	11	0	4	4	4	11	4	14	14	4	7	4	7	0	4	0	11	0	4	0	7	7	4	4	7	4	4	4	4	4	11	14	14	18	18	25	18	29	21	14	21	21	14	18	25	14
E10	11	7	7	7	11	11	14	18	21	21	18	29	21	18	25	32	21	21	21	25	18	14	18	25	21	21	18	21	18	11	18	21	21	25	14	18	14	14	14	18	21	14	18	11	14	29	14	18	18
F10	4	4	0	11	11	11	7	4	0	4	4	11	4	4	4	4	4	7	4	0	4	0	7	7	4	4	4	7	7	4	7	7	0	7	4	7	4	11	4	0	4	7	4	7	0	4	7	4	7
G10	7	4	4	4	4	7	7	0	4	0	14	4	7	7	4	4	0	11	4	7	4	0	0	7	7	7	7	11	0	4	7	11	0	7	4	7	0	4	4	0	4	14	7	0	0	4	7	7	7
H10	4	14	4	4	7	4	11	0	7	0	4	7	0	4	11	4	4	4	0	4	4	7	4	4	4	7	7	0	0	4	4	7	0	0	4	4	0	4	4	7	0	0	4	7	4	4	11	4	4
I10	11	4	4	0	4	4	11	4	7	4	4	0	0	4	0	7	4	4	4	4	4	4	0	0	4	14	4	7	4	11	0	4	4	4	11	0	4	11	4	4	7	4	0	0	0	7	7	4	7
J10	7	7	4	7	4	7	14	7	7	4	4	4	0	0	0	4	0	4	0	4	4	7	11	0	0	4	11	7	11	4	0	7	4	4	0	11	11	4	4	4	0	0	4	14	4	4	4	14	14
K10	7	4	4	4	4	7	0	7	4	4	0	11	0	7	0	4	7	7	7	4	14	4	4	7	4	7	4	7	7	7	0	4	7	4	4	4	4	4	4	4	4	4	7	4	4	7	4	14	11
L10	7	4	14	4	4	11	7	0	7	4	7	7	4	0	11	7	4	4	4	0	4	0	0	4	4	4	4	7	4	0	4	4	4	11	4	4	14	4	4	7	4	4	4	7	4	7	0	18	21
M10	7	7	0	7	14	11	4	11	0	0	0	7	7	4	4	4	7	0	11	4	0	4	0	7	0	7	7	0	11	11	4	4	0	4	4	11	0	4	7	4	0	4	4	0	7	0	0	11	7
N10	0	4	0	0	0	7	0	7	4	4	4	4	4	4	18	0	4	4	4	4	7	7	4	0	11	4	7	0	4	4	7	4	7	0	7	21	36	29	43	43	32	21	25	21	25	18	57	39	46
O10	7	7	11	7	7	7	7	7	4	11	7	4	4	0	0	7	4	0	7	4	7	4	4	0	4	4	4	4	7	4	0	7	4	4	0	4	4	7	4	7	0	14	4	4	0	4	4	11	11
P10	7	7	4	0	11	4	7	4	4	4	4	7	4	4	7	4	0	4	4	4	11	4	11	0	4	0	4	11	4	0	4	14	4	7	7	7	11	0	7	4	4	4	7	7	4	7	4	4	11
A11	7	0	4	11	11	7	7	0	0	11	7	7	7	4	0	7	7	7	11	11	0	4	11	4	4	11	11	0	0	11	11	4	4	14	7	14	25	25	21	25	21	21	25	14	14	43	29	29	21
B11	18	4	4	4	4	4	7	4	4	4	7	4	4	4	4	32	21	18	18	39	25	21	21	18	11	25	25	14	29	14	11	18	32	36	29	43	25	21	21	18	25	18	39	43	21	32	25	57	57
C11	7	4	4	7	4	4	11	4	7	4	4	0	11	18	4	4	18	4	4	0	4	4	4	4	14	0	4	4	7	4	4	0	0	21	4	0	7	7	4	7	25	25	29	36	39	18	21	32	39
D11	7	0	11	4	7	0	4	7	0	11	7	4	4	4	4	4	4	7	0	11	4	4	4	4	4	4	7	11	4	0	7	0	4	4	7	4	4	0	4	4	7	4	0	11	7	0	0	7	64
E11	7	4	4	11	4	11	4	4	4	4	4	0	0	11	4	4	4	7	4	7	7	7	11	7	7	4	4	4	4	7	11	0	4	0	4	7	7	0	0	0	7	4	4	4	7	4	0	4	7
F11	7	7	7	7	4	4	7	7	4	11	0	4	4	0	7	0	7	7	11	4	4	11	4	7	4	4	4	7	7	7	4	4	4	4	4	4	4	7	4	4	7	4	7	4	7	4	0	4	7
G11	21	4	14	0	7	7	4	7	4	0	7	0	4	14	4	0	0	0	0	4	4	7	0	14	4	4	0	4	4	82	121	164	146	150	111	125	118	146	118	132	125	143	104	118	143	111	107	89	86
H11	7	7	7	7	4	0	7	7	4	4	4	4	0	4	7	4	4	11	11	4	7	7	4	0	7	0	4	4	7	4	0	4	4	4	4	4	7	0	11	7	4	4	11	4	7	4	4	7	7
I11	4	4	4	7	11	4	7	0	7	4	7	18	4	4	0	0	4	4	4	4	14	4	4	4	4	4	4	7	0	4	4	4	4	4	4	11	4	4	7	7	0	4	7	11	7	0	25	14	32
J11	11	14	4	4	7	4	4	4	4	7	4	0	4	7	0	4	4	4	4	4	4	4	11	4	0	0	4	7	4	0	0	4	4	4	4	4	0	7	4	4	4	4	4	4	0	4	7	4	4
K11	7	4	4	7	4	7	4	4	4	4	4	0	4	7	4	4	7	4	4	0	4	7	0	7	7	4	0	4	7	4	7	4	4	7	0	0	4	0	4	0	4	0	4	7	4	0	7	7	7
L11	4	4	4	0	7	7	4	4	7	4	4	7	4	4	7	0	4	4	7	4	4	4	4	4	4	0	7	4	11	4	0	7	4	7	4	4	7	7	0	11	4	0	4	4	14	4	4	7	0
M11	11	4	11	4	7	4	11	0	4	7	7	11	7	0	7	4	4	4	0	4	0	0	4	4	4	0	7	7	11	7	4	4	7	0	7	11	7	14	4	11	4	4	7	4	7	0	4	4	11
N11	11	7	11	4	4	4	4	4	7	14	4	4	4	4	7	7	4	4	4	4	11	4	64	46	89	39	50	54	39	43	46	43	50	46	36	39	57	54	46	61	54	61	71	71	50	43	86	93	71
O11	4	7	4	11	7	0	0	0	0	4	4	18	7	7	0	4	4	0	4	4	14	4	7	4	14	7	0	0	0	0	4	7	7	4	4	7	7	14	7	7	0	0	4	7	0	4	7	7	4
P11	11	7	4	4	4	7	0	0	4	4	4	4	7	7	7	4	0	14	18	4	4	4	0	11	7	4	4	11	11	4	4	4	4	4	0	7	11	39	36	36	39	32	29	46	32	43	54	54	46
A12	4	7	4	7	4	0	7	4	4	4	0	4	7	4	0	11	4	4	4	4	4	4	4	7	7	4	7	0	4	11	7	0	7	0	4	0	14	4	4	0	4	18	0	4	7	4	0	0	4
B12	7	4	4	7	4	4	4	4	4	4	4	7	7	4	0	4	0	14	18	21	7	0	7	4	4	4	7	4	4	4	0	4	0	4	4	4	4	7	7	4	4	4	7	0	7	7	4	7	4
C12	14	4	4	7	4	7	4	0	4	4	7	7	0	11	4	0	7	4	4	0	4	7	7	7	0	4	4	4	4	7	4	4	0	7	4	4	4	4	0	7	4	0	11	7	0	7	4	4	4
D12	7	11	4	7	4	11	7	4	0	11	4	0	0	4	7	14	4	4	4	4	7	4	4	4	4	4	7	4	7	4	4	4	7	4	4	4	4	7	11	11	4	4	7	7	4	0	0	4	7
E12	4	7	18	7	11	4	0	0	11	4	7	11	4	4	4	0	4	11	11	4	4	0	4	4	0	0	4	4	4	7	0	4	0	0	4	14	7	4	0	7	0	4	4	7	0	4	4	4	7
F12	4	4	0	4	7	18	7	4	7	4	7	4	7	0	7	7	0	4	4	4	4	7	0	4	4	0	0	4	7	4	7	4	11	11	4	0	4	4	7	4	4	11	4	4	4	7	4	0	7
G12	7	4	4	7	7	0	4	4	4	4	4	7	0	14	4	0	11	4	0	0	4	4	4	4	4	11	4	4	4	0	4	7	4	4	4	7	7	4	4	4	7	7	0	4	4	11	4	4	4
H12	7	14	7	7	7	4	4	7	4	4	4	7	7	4	4	7	0	25	7	18	25	25	32	21	21	21	18	18	18	21	11	32	32	18	36	11	11	14	29	36	57	18	32	46	14	54	25	29	32
I12	4	7	0	0	7	4	4	4	0	4	4	4	0	7	7	14	4	14	4	4	0	4	4	11	7	7	7	11	4	4	4	0	11	4	4	4	4	11	25	21	29	21	32	39	18	29	32	25	29
J12	14	7	4	4	0	7	4	7	4	7	0	11	7	0	4	0	4	0	0	4	7	0	4	7	7	7	0	0	4	0	0	7	0	14	7	4	11	4	7	0	0	4	11	0	0	4	4	4	7
K12	11	11	0	4	0	0	4	0	7	14	0	11	7	4	4	0	7	7	4	7	0	4	4	7	11	4	4	4	7	32	36	39	36	32	36	32	25	18	36	18	21	39	50	43	25	39	50	36	36
L12	11	4	4	7	4	4	4	4	7	11	4	4	4	7	0	0	7	4	4	4	0	4	7	0	4	4	4	4	0	0	7	4	7	11	0	7	0	4	4	7	7	0	4	0	4	4	4	4	4
M12	7	18	4	11	7	4	14	4	4	0	4	7	0	0	7	4	4	4	4	0	4	4	4	7	4	4	4	7	4	4	4	7	7	4	0	4	4	4	4	0	4	0	4	4	0	4	4	4	4
N12	7	4	0	0	7	4	11	7	4	4	7	11	4	4	7	7	4	11	7	0	0	0	7	4	4	4	0	4	4	4	11	4	14	7	4	4	0	7	4	0	4	7	4	7	4	7	0	4	11
O12	4	4	4	4	4	4	7	0	4	4	7	4	4	4	0	4	14	4	7	4	7	4	0	0	0	0	4	4	4	7	4	4	4	7	11	4	0	7	7	4	0	4	4	0	0	4	7	4	25
P12	4	4	4	11	4	4	4	4	11	4	14	7	4	11	7	4	4	7	7	7	7	4	7	4	4	4	14	4	4	4	4	7	4	7	0	4	0	4	7	7	21	14	14	21	18	25	21	14	18
A13	14	4	11	7	4	7	4	4	4	4	4	11	11	4	4	0	0	4	0	4	14	7	11	0	7	0	7	4	0	4	7	4	4	0	4	4	4	4	4	4	11	21	18	36	21	29	25	29	18
B13	11	7	4	14	4	7	4	4	7	4	11	4	0	7	7	0	4	4	4	4	7	7	4	4	0	0	4	4	7	4	4	4	0	7	4	11	7	7	4	0	11	4	11	4	0	7	7	0	4
C13	7	7	4	0	4	4	7	4	4	7	14	4	7	4	4	4	4	0	4	11	4	4	0	14	7	4	7	4	0	7	7	4	7	4	4	0	7	4	0	0	4	0	4	4	0	4	11	0	11
D13	11	4	4	0	0	4	4	0	7	7	7	4	0	7	0	4	7	4	7	4	4	0	11	4	7	0	7	4	0	4	7	4	4	7	11	4	4	11	4	7	14	0	7	4	0	0	4	7	4
E13	4	7	4	4	4	7	4	7	4	4	0	0	7	7	4	4	4	7	0	7	4	4	7	11	4	0	4	11	11	4	4	7	4	4	4	4	14	4	4	4	4	7	0	0	4	4	4	0	4
F13	7	7	7	4	4	7	4	4	4	4	7	4	7	0	4	0	7	4	11	0	0	7	4	4	4	4	7	4	0	11	0	0	11	4	4	4	4	0	7	7	4	7	4	7	7	4	4	0	4
G13	11	7	4	0	7	4	4	7	7	0	4	0	4	7	4	4	7	7	7	4	4	4	4	4	4	4	18	7	4	25	18	18	29	36	29	29	29	29	29	39	32	32	32	50	29	39	29	54	25
H13	7	7	4	4	7	4	0	4	4	7	4	4	4	0	7	4	4	7	4	7	4	4	7	4	4	0	4	4	4	4	7	0	4	0	7	4	7	4	4	7	39	18	39	50	32	46	36	29	54
I13	7	4	11	4	7	11	7	0	7	4	4	4	7	7	7	7	4	0	7	0	7	0	7	7	7	4	21	18	21	21	36	14	7	25	21	14	21	21	25	18	14	43	21	25	32	14	18	29	25
J13	7	4	4	7	4	7	4	4	7	11	0	4	4	4	7	0	4	7	7	4	7	0	4	4	4	4	4	7	18	21	21	32	32	29	39	25	32	29	25	18	29	32	25	29	18	14	18	32	39
K13	7	4	4	4	4	0	4	14	7	4	4	4	7	4	4	0	4	7	4	11	0	7	7	4	7	7	11	4	7	4	7	4	11	4	0	4	4	0	7	4	0	7	0	0	0	0	7	4	4
L13	4	7	11	7	11	7	14	7	7	4	11	0	7	7	4	4	4	4	0	4	4	7	0	4	4	0	4	0	4	7	4	7	0	4	4	14	0	4	0	4	4	4	4	11	14	4	4	4	0
M13	7	4	4	14	0	4	14	7	7	7	0	4	4	4	7	4	0	4	4	4	4	4	4	7	7	4	21	32	21	25	25	25	21	14	29	25	25	21	14	21	25	54	18	29	25	18	25	21	18
N13	11	4	7	4	4	14	4	0	18	7	4	4	4	4	0	0	4	7	0	4	4	4	7	4	0	4	4	4	0	7	0	0	4	4	11	7	7	21	32	36	36	36	50	39	50	39	39	29	39
O13	7	4	4	7	4	4	7	4	7	7	4	0	11	7	4	4	0	0	4	4	7	4	4	0	4	14	7	11	0	4	0	4	0	4	4	11	4	4	7	7	4	4	4	4	7	0	0	14	7
P13	4	7	4	7	4	4	7	4	11	4	4	4	4	4	7	4	0	4	4	4	0	4	4	7	4	7	4	4	4	11	11	4	4	0	0	7	4	0	11	7	0	7	4	4	14	7	4	4	4
A14	4	11	7	0	4	4	4	4	4	4	4	4	4	0	7	18	4	7	4	0	7	4	7	0	4	0	4	4	4	4	4	4	0	0	4	7	4	4	0	4	4	11	4	4	0	4	4	0	7
B14	11	4	0	4	0	4	4	0	4	7	0	4	0	4	11	4	4	29	25	18	14	18	18	36	32	25	18	25	21	14	11	14	7	11	18	11	7	14	14	7	11	7	7	11	11	18	4	11	7
C14	11	4	4	11	11	4	0	4	0	4	4	4	4	4	4	0	0	11	4	11	4	4	11	4	7	4	0	4	7	4	11	7	7	7	7	4	4	0	0	7	0	4	7	11	0	0	7	7	4
D14	7	4	7	4	0	7	0	4	7	4	7	4	4	4	7	4	4	11	4	7	0	0	4	4	4	0	4	4	11	0	18	25	14	25	14	21	18	14	21	29	32	21	36	43	25	39	32	39	29
E14	4	4	7	11	4	0	7	4	0	14	7	7	0	4	4	11	0	4	4	7	4	4	7	11	4	7	4	0	4	7	4	4	4	0	4	11	4	4	7	4	7	4	18	4	11	21	4	21	11
F14	7	4	4	4	4	0	7	7	0	4	4	4	7	7	0	7	0	7	4	7	11	4	0	4	7	11	0	0	4	7	4	4	4	0	4	7	14	4	18	4	0	4	4	4	7	11	4	7	4
G14	7	0	11	4	4	7	4	4	4	7	18	7	4	4	4	4	4	4	14	4	0	11	11	4	4	7	4	4	4	0	0	4	4	7	4	4	4	4	7	0	7	4	4	0	7	7	4	14	4
H14	7	7	11	4	7	7	7	4	4	7	11	4	7	7	14	11	7	21	14	14	18	11	11	18	18	7	11	7	11	7	4	4	7	4	4	4	7	7	7	7	7	7	7	4	7	11	4	4	11
I14	4	7	4	4	4	4	7	7	0	7	0	4	4	4	4	4	7	0	0	0	7	4	4	4	0	4	4	4	4	4	4	0	0	0	4	4	4	4	7	4	4	7	0	4	7	11	4	0	7
J14	4	14	4	4	7	4	4	0	7	0	7	0	4	11	4	7	4	4	4	7	4	11	7	4	0	0	7	7	4	4	0	4	18	0	7	4	4	25	7	4	4	11	4	4	7	4	4	11	7
K14	7	4	0	4	7	4	4	4	4	14	4	4	4	4	0	4	4	4	4	11	4	4	7	4	7	4	4	7	7	4	4	4	4	7	4	0	4	4	0	4	0	11	4	11	4	0	7	4	4
L14	11	4	4	4	4	4	11	0	0	0	0	4	11	4	0	4	4	4	4	4	0	7	4	0	0	4	7	4	7	4	4	4	7	4	7	11	4	0	4	0	7	4	4	0	11	7	32	36	32
M14	7	4	4	7	4	4	4	4	4	4	4	7	7	4	4	0	4	4	14	14	4	7	4	7	4	4	4	7	4	11	4	11	4	7	4	0	7	11	0	7	0	0	4	4	4	7	4	4	0
N14	7	0	4	7	0	11	14	4	4	4	0	0	4	4	4	7	4	4	4	4	4	4	4	4	11	4	4	4	0	7	4	11	0	4	0	0	4	0	4	4	4	4	14	0	0	4	4	7	4
O14	4	4	7	4	4	4	4	7	7	4	11	4	0	11	4	7	7	0	14	0	4	7	0	4	4	7	11	0	4	4	4	11	4	7	4	7	4	0	4	4	0	4	0	4	0	4	4	4	4
P14	7	14	7	4	7	0	11	4	4	7	4	0	4	11	4	4	4	4	4	4	0	7	7	18	21	21	21	21	25	21	36	32	29	32	32	29	18	25	21	29	21	25	18	25	25	18	32	32	25
A15	4	7	7	4	4	7	11	4	4	7	11	7	4	0	4	4	4	4	0	0	11	0	14	4	4	4	0	4	7	7	4	4	7	7	0	0	0	0	4	4	0	0	11	4	0	4	18	11	7
B15	4	14	7	4	7	7	0	0	4	0	0	0	7	7	0	4	7	0	4	4	4	4	4	0	0	4	0	7	4	0	7	4	0	4	11	4	4	4	7	0	0	4	0	7	4	7	4	4	7
C15	11	7	14	4	0	4	4	7	4	7	4	7	0	7	7	7	4	7	14	4	4	4	4	0	14	7	4	4	7	4	4	4	7	7	0	4	4	0	0	4	4	0	4	7	7	4	4	0	11
D15	4	4	0	4	4	4	4	7	4	4	4	4	4	7	4	7	7	4	4	0	4	7	4	4	0	0	7	4	4	0	4	4	0	0	4	4	4	4	7	4	7	7	7	11	4	4	4	7	11
E15	7	7	4	0	4	4	4	0	4	4	4	4	4	4	4	7	4	11	11	7	0	4	4	7	4	7	4	0	0	4	4	4	7	0	4	0	4	4	4	0	0	7	7	4	4	11	7	4	4
F15	4	0	11	11	7	0	0	7	11	4	7	4	4	14	0	7	4	4	7	7	0	4	7	7	7	4	7	4	11	0	0	0	4	14	7	4	4	4	4	7	0	4	7	4	4	7	0	4	7
G15	7	7	4	4	7	4	4	0	4	4	4	0	11	11	4	4	7	4	4	4	11	4	0	4	7	0	7	4	0	4	0	7	0	0	4	0	0	4	4	4	4	4	0	4	4	4	11	7	7
H15	4	7	7	7	7	0	4	4	4	4	0	4	7	4	4	4	0	0	4	0	4	14	4	4	4	4	0	4	4	0	0	4	7	4	4	4	4	4	0	4	4	4	7	4	4	7	4	4	7
I15	7	4	14	4	4	7	11	7	0	4	4	7	0	4	7	0	4	0	0	4	4	4	4	4	0	7	4	0	18	4	4	4	4	0	4	4	4	4	7	0	4	4	0	7	7	4	0	7	4
J15	14	11	11	4	4	4	4	4	18	4	4	4	4	4	4	4	4	11	4	4	4	0	0	7	7	0	4	7	36	39	50	39	46	54	50	50	46	54	50	50	46	54	50	39	54	54	43	71	43
K15	7	0	4	4	11	7	4	4	0	0	4	4	0	4	4	4	7	4	11	4	7	4	7	4	7	0	4	7	11	7	4	7	0	0	0	4	11	4	4	4	4	7	4	4	7	4	4	0	4
L15	4	14	0	11	4	0	7	7	11	0	4	4	7	0	4	4	0	11	0	4	4	4	7	0	4	7	0	4	7	4	4	4	0	7	0	0	0	11	0	14	7	7	4	25	18	25	11	21	18
M15	4	11	4	0	7	11	7	4	11	11	4	4	4	0	7	7	0	11	4	4	4	7	4	7	7	11	4	0	7	4	7	0	0	0	4	7	0	0	0	0	0	4	7	0	0	0	7	7	7
N15	11	4	0	4	11	14	0	4	11	7	4	4	0	0	7	4	4	7	7	11	4	4	0	0	4	7	4	11	4	4	0	7	4	4	0	4	7	4	4	0	4	0	4	7	11	4	7	4	4
O15	14	4	4	7	4	0	4	4	4	0	7	0	4	7	4	7	11	4	4	7	4	7	0	7	4	4	4	4	0	7	4	11	0	4	4	7	0	0	0	7	11	7	0	4	4	0	4	4	0
P15	7	4	4	7	4	4	7	0	4	4	4	4	4	4	4	4	4	7	7	0	4	4	4	4	4	4	4	4	7	11	18	21	25	11	14	14	14	11	14	14	29	39	43	21	36	32	18	29	39
A16	7	0	7	4	0	0	4	11	0	7	4	11	4	4	11	7	4	4	0	4	0	4	4	4	4	0	4	7	0	0	14	0	4	4	4	11	4	0	0	4	4	0	7	4	4	4	0	4	0
B16	7	0	29	4	4	7	0	4	4	0	4	4	0	4	11	0	7	0	11	7	7	4	4	4	11	4	7	7	7	4	4	4	0	4	4	7	4	4	4	0	25	32	29	36	29	32	25	32	36
C16	7	0	18	7	4	7	4	7	0	7	11	4	0	4	0	4	4	7	11	4	4	0	4	0	7	0	4	0	0	14	4	0	0	7	7	4	7	0	4	11	4	4	7	4	4	7	7	7	18
D16	14	11	4	4	0	7	4	0	11	14	7	7	7	7	4	4	0	4	0	7	4	4	4	4	0	7	4	4	11	4	4	7	14	32	18	36	25	18	21	21	25	21	21	43	43	29	32	21	39
E16	4	4	11	7	7	4	4	7	0	4	0	7	0	11	7	0	11	0	7	4	0	4	4	0	7	7	4	4	4	0	0	0	4	11	4	4	4	4	4	4	4	4	4	4	0	0	7	4	0
F16	4	7	11	7	4	4	7	4	11	0	4	0	7	4	4	4	7	7	0	4	4	7	7	0	11	4	4	0	0	4	0	0	4	4	0	7	7	0	4	4	0	4	4	4	0	0	0	4	4
G16	4	4	7	4	4	7	4	4	4	7	4	4	7	0	0	4	11	4	4	4	0	0	4	4	4	4	0	4	0	0	4	4	7	0	7	0	4	7	0	0	4	4	4	4	0	0	0	0	4
H16	7	4	7	4	4	7	4	11	0	7	0	4	4	7	0	4	7	4	7	7	4	7	4	4	0	7	4	4	0	4	0	4	4	0	4	7	7	4	7	11	11	7	4	0	7	4	4	4	4
I16	7	7	4	7	7	7	7	4	14	4	4	4	4	7	7	0	0	7	4	11	4	0	4	7	7	7	7	0	0	0	7	4	7	4	0	7	7	4	4	0	4	7	7	7	4	0	4	14	7
J16	4	7	4	4	11	0	7	4	11	4	4	7	0	0	0	7	4	7	7	0	4	11	7	7	4	4	11	7	7	4	7	0	4	0	4	0	0	4	7	4	0	4	4	4	11	0	7	4	0
K16	4	0	7	11	4	4	7	4	4	7	0	7	4	4	7	7	4	7	14	4	4	4	4	4	7	0	7	7	7	4	7	0	7	0	4	4	4	4	4	4	4	4	0	0	11	7	0	7	0
L16	4	4	4	4	4	4	0	4	0	4	4	0	7	18	7	4	7	0	4	4	7	0	4	4	4	4	4	0	4	4	4	4	11	0	4	4	4	4	0	0	4	0	11	4	4	11	4	4	11
M16	4	7	7	4	4	0	4	4	0	0	7	4	7	4	7	7	7	4	4	4	4	4	4	7	7	4	7	0	4	4	0	0	0	4	4	4	4	4	4	0	4	0	0	0	7	7	7	7	4
N16	7	4	4	7	7	7	4	4	14	4	4	4	0	11	11	11	0	4	0	4	0	0	4	0	7	4	11	7	4	4	11	4	4	0	4	0	7	4	18	4	4	4	7	4	4	4	7	11	7
O16	7	4	4	0	11	7	4	7	4	4	4	11	4	4	0	0	0	4	4	4	7	4	4	4	11	0	4	0	7	4	11	4	4	0	11	4	0	4	7	4	0	7	14	4	0	4	0	4	4
P16	4	4	7	11	11	4	11	4	4	14	0	4	0	4	4	0	7	4	4	4	7	11	4	7	4	0	4	4	11	4	4	4	7	7	0	7	4	7	7	7	4	4	4	4	4	4	4	4	4
A17	18	0	7	4	7	4	11	14	4	4	4	4	4	0	4	7	0	11	4	4	4	4	4	14	4	4	4	0	4	4	0	0	11	4	4	4	4	4	4	4	0	4	4	4	0	0	4	0	4
B17	11	4	11	0	4	4	4	4	0	7	0	7	4	14	4	4	7	11	7	4	11	4	4	4	11	0	4	4	4	0	11	0	4	4	0	4	0	4	4	4	4	4	4	4	4	4	4	4	7
C17	7	4	14	7	4	4	0	4	7	4	4	4	4	4	4	14	7	4	4	4	7	11	4	0	4	11	4	7	0	4	7	4	0	7	4	4	4	4	7	7	4	0	4	0	7	4	7	11	7
D17	7	4	7	7	4	4	4	0	11	0	4	4	7	4	4	0	7	4	4	0	7	0	4	4	4	4	14	4	11	11	4	0	0	4	0	4	4	7	4	4	0	7	4	4	4	4	4	4	4
E17	7	0	11	4	0	0	4	0	4	0	4	4	4	4	14	0	4	7	4	4	14	7	4	0	7	4	11	4	4	7	4	4	4	4	0	4	7	7	0	4	4	11	4	4	4	4	0	4	7
F17	7	4	4	11	18	7	4	4	7	4	4	7	4	4	0	4	0	0	4	7	11	7	0	0	0	0	4	4	4	4	7	11	0	4	4	11	4	7	4	4	4	7	11	14	11	4	7	11	7
G17	4	7	4	4	4	4	4	7	7	0	4	0	0	7	4	0	4	7	0	7	0	7	0	11	4	7	4	4	11	11	4	11	4	4	11	4	7	11	4	0	0	4	7	4	4	7	4	4	4
H17	4	4	7	7	4	7	4	4	4	11	7	4	4	4	4	14	4	7	7	18	11	7	7	7	21	36	43	39	61	57	43	61	32	32	61	18	25	39	36	46	75	25	54	54	79	39	46	68	39
I17	7	7	4	4	7	7	4	7	4	4	11	7	7	0	7	7	4	4	4	0	4	4	0	7	7	0	7	14	4	4	4	4	4	11	4	4	7	14	7	7	7	4	4	7	4	4	4	4	4
J17	4	14	7	4	4	4	4	4	4	7	7	11	4	7	4	7	0	0	4	4	4	0	4	7	4	4	0	11	4	0	7	7	0	4	0	4	4	7	0	4	11	7	4	4	4	4	4	4	7
K17	4	4	0	7	7	4	7	18	4	4	4	11	18	0	7	4	4	4	7	7	4	4	7	0	7	7	11	7	0	4	7	4	4	4	4	0	4	0	4	4	4	4	4	0	11	4	4	0	7
L17	7	4	11	4	7	7	4	14	7	7	4	0	4	7	0	4	7	14	4	4	4	4	7	7	0	4	4	4	4	4	4	0	4	0	0	7	7	4	4	4	0	0	0	18	4	0	4	7	0
M17	4	7	4	7	7	4	0	4	4	4	4	11	7	4	4	0	7	7	4	4	0	4	4	4	4	11	7	11	4	7	11	7	4	4	4	14	11	4	0	4	4	4	0	4	4	0	4	4	14
N17	11	7	14	4	4	11	0	7	0	4	0	4	4	0	0	4	0	7	4	0	0	4	0	4	4	4	7	7	4	4	4	4	7	7	11	7	4	7	4	4	4	7	4	7	4	4	0	4	0
O17	4	4	4	4	4	11	4	0	7	21	11	4	4	7	0	4	4	4	0	4	4	0	11	4	4	0	4	4	7	4	4	0	4	7	4	0	0	4	7	4	0	7	4	7	4	4	4	4	14
P17	4	7	4	4	7	11	4	4	4	4	18	0	4	0	4	25	4	4	4	0	4	0	7	7	4	7	4	4	4	4	4	4	11	4	7	4	4	4	0	4	11	11	4	4	4	4	4	4	0
[truncated: 672 more columns]

## Sheet: measure_detrend_df
	0	600	1200	1801	2401	3001	3602	4202	4802	5403	6003	6603	7204	7804	8404	9005	9605	10205	10806	11406	12006	12607	13207	13807	14408	15008	15608	16209	16809	17409	18010	18610	19210	19811	20411	21011	21612	22212	22812	23413	24013	24613	25214	25814	26414	27015	27615	28215	28816
A04	1.92708	0.980645	0.981132	0	0	0	1.00585	1.02924	1.02857	0	1.05028	1.07263	1.07104	1.06952	1.06806	1.08901	1.08718	1.08543	1.86893	1.86667	1.86449	1.06422	1.04889	0	0	0.858131	0.752239	0.671916	0.593607	0.536585	0.482014	0.445902	0.409496	0.371846	0.342995	0.316484	0.516684	0.281039	0.267399	0.251941	0.229379	0.214864	0	0.193122	0.18481	0.169866	0	0	0.14363
B04	1.72539	1.22018	0.641975	0.581818	0.902516	0.84	0.437659	0.397291	0.37037	0.338858	0.314908	0.294931	0.285298	0.27933	0	0	0	0	0	0	0.196721	0.187399	0.182663	0.172911	0.168392	0.279459	0.153752	0.149358	0.144766	0.137715	0.228113	0.223369	0.219645	0.214442	0.321664	0.311566	0.501335	0.672439	0.653419	0.807466	0.781532	1.01487	0.979713	0.945197	1.05278	1.09989	1.06397	1.02924	0.674365
C04	2.17136	1.92627	1.23529	0.711111	0.694915	0.7	0.696356	0.664151	0.636042	0.576803	0.945402	0.514745	0.832524	0.446429	0.748428	0.386617	0.616279	0.583333	0.546099	0.796895	0.470519	0.254386	0.239108	0.219982	0.206081	0.198718	0.192073	0.184571	0.173565	0.295019	0	0.272779	0.268482	0.258985	0.25409	0.243832	0.133455	0.129204	0.122999	0.118219	0.112654	0.186906	0.181721	0.45625	0.442127	0.693189	0.67744	0.641515	0.761739
D04	2.05556	1.60241	1.60588	0.941176	0.964706	0.988235	0.988506	0.972376	0.972973	0.994595	1.01622	1.01587	1.03704	1.03627	1.03553	1	1	0	0.986547	1.00448	1.00441	0.991453	1.73529	1.62162	1.48264	0.775	0.722063	0.613909	0.561555	0.518664	0.485507	0.441558	0.385475	0.367454	0.590963	0.572727	0.313978	0.296748	0.277567	0	0	0	0.206653	0.192612	0.178812	0	0	0	0.141541
E04	1.97208	1.35025	1.33824	0.769231	0.762791	0.767123	0.7713	0.765217	0.769231	0.763485	0.780083	0.783673	0.787149	0.78125	0.784615	0.787879	1.38433	1.38971	0.797101	0.734426	0.676558	0.621984	0.582716	0.931264	0.871429	0.459259	0.427119	0.393241	0.343008	0.309133	0.295154	0.276704	0.464423	0.451197	0.416597	0.220352	0.209169	0.191475	0.185751	0.309697	0.169965	0.161594	0.150593	0.145201	0.247938	0.136512	0.128805	0.120115	0.113134
F04	1.62439	1.27273	1.98611	0.740741	2.05	1.3125	2.01277	1.27273	0.731707	0.747967	0.752	1.30739	1.31418	1.30597	1.3125	1.30466	1.27931	0.727273	0.714286	0.664688	0.589147	0.535797	0.492693	0	0	0.403252	0.387097	0.361582	0.346205	0.314286	0.302483	0.50264	0.271921	0.257827	0.247602	0.231698	0.216778	0.208423	0.201797	0.189734	0.183763	0.176649	0.29692	0.281698	0.156652	0.147624	0.141748	0.130474	0.216893
G04	1.51866	1.92754	1.92254	1.09589	1.09333	1.07006	1.9172	1.91304	1.90909	1.00546	1.02732	1.02674	1.79581	0.97561	1.65278	1.65455	1.65625	0.947368	0	0	0	0.954733	0	0	0	0	0	0.917563	0.918728	0.919861	0.911565	0.92517	0.938776	0	0.940397	0.953642	0.954248	0.954248	0.963696	0.973333	0.986486	1	1	0.989831	0.989831	1	1	0.989831	1
H04	1.43889	1.42246	0.816754	0.820513	0.824121	0.815534	0	0	0	1.37021	0.8	1.40586	1.39431	1.4	1.40551	0.806202	0.80916	0	0	0.82963	1.4562	1.48175	1.5073	2.3741	2.37943	0.867133	0.860068	0	0.863787	0	0.878689	0.880259	2.4019	2.43671	1.51988	1.49112	1.51183	1.52537	0.879518	0.890244	0.863905	0.863905	1.51183	1.4517	1.4517	1.51183	0.836676	0.843931	0.811111
I04	0.875	0.82866	0.445714	0.426667	0.402948	0.653333	0.602	0.56	0.3	0.28483	0.264789	0.251309	0.421376	0.403226	0.373041	0.36147	0.341621	0.329555	0.171073	0.164585	0.157241	0.151042	0.14364	0.247059	0	0.223366	0.21253	0.200987	0.112311	0.108508	0.106561	0.357223	0.436709	0.430034	0.683599	0.838564	0.659707	0.632885	0.535819	0.600908	0.646733	0.853917	0.961032	0.943152	0.920323	0.903913	0.955173	0.931034	0.896317
J04	0.880952	0.868571	0.871508	0.860215	1.48705	1.52332	1.55959	1.59585	1.575	1.52607	0.862385	0.853333	0.855895	0.833333	0.825911	1.4502	0.80916	0.81203	0.805861	0.808664	0.811388	0.814035	1.42907	1.41892	1.40924	0	0	0.823151	0.825397	0.838095	0.832298	0.834356	1.4816	1.48485	0.860606	0.854599	0.856305	0.848837	1.45584	1.47262	1.47262	0	0	0	1.42737	1.43944	1.42737	1.37366	1.36267
K04	1.03007	0.895075	0.567568	0.323232	0.571713	0.573099	0.574427	0.916667	0.918367	0.92	1.51885	1.52113	1.53391	2.13311	2.125	1.54967	1.56137	1.2233	1.232	1.24051	0.981221	0.992224	0.992355	0.992481	0.635417	0.632653	0.99	0.990155	0.633705	0.631148	0.97358	0.951654	0.94875	1.16806	1.136	1.08973	1.04392	1.01793	0.979866	0.938476	0.700698	0.665837	0.630298	0.590876	0.577283	0.549248	0.527595	0.326518	0.489634
L04	0.573643	1.14286	1.17293	2.10526	2.05	2	1.13907	1.11392	1.11111	1.1358	1.98193	1.9422	1.13295	1.12994	0	0	0	0.768683	0	0	0	0	0	0	0.347084	0.318766	0.299287	0.277056	0.257426	0.24812	0.240575	0.231489	0.214619	0.205128	0.199719	0.1929	0.188387	0.180917	0	0	0.265455	0.254102	0.244966	0.132246	0.128126	0.120761	0.114062	0.1092	0.105951
M04	1.82967	1.43011	1.31884	1.32701	0.752294	0.756757	0.761062	0.765217	0.769231	0.773109	0.789916	0.806723	0.809917	0.803213	0.806324	0.8	0.80303	0.80597	0.820896	0.823529	0.838235	0.84058	0.833922	0.827586	0.829932	0.82392	0.807692	0.768769	0.704607	0.651852	0.589011	0.542914	0.497297	0.468227	0.433588	0.392371	0.36409	0.347206	0.321232	0.512024	0.271375	0.260018	0.243131	0.223926	0.21345	0.19837	0	0	0.168981
N04	2.01818	1.57396	0.866667	0.869565	0.87234	0.893617	0.895833	0.884422	0.857143	0	0.862385	0	0.855895	0.873362	0.875536	0.892704	0.894515	0.870968	1.52778	1.53125	0.876923	0.825623	0.781457	0.743034	1.21307	0.639175	0.59434	0.532225	0.485981	0.427877	0.399404	0.359313	0.354756	0.324074	0.312088	0.303477	0.28023	0.257269	0.244966	0.235105	0.22427	0.214864	0.206215	0.343414	0.330103	0.180693	0.173088	0.164414	0.157497
O04	1.25	1.74167	0.565217	1.42857	0.851632	0.812155	0.439898	0.389381	0.338983	0.326821	0.518927	0.494118	0.458556	0.249377	0.240566	0.225352	0.375887	0.351301	0.334492	0.184818	0.315166	0.302759	0.288006	0.158625	0.152595	0.147181	0.142292	0.137118	0.134645	0.129095	0.126834	0.125519	0.121372	0.320433	0.314666	0.307215	0.299851	0.467117	0.794288	0.768168	0.67571	0.647797	0.633832	1.2774	1.24316	1.38361	0.87722	1.24786	0.947596
P04	0.792857	0.939326	0.873727	0.291971	0.279387	0.259259	0.410082	0.220551	0.20202	0.194093	0.189135	0.177778	0	0	0	0.153506	0.146106	0.144289	0.140935	0.132544	0.128886	0.345238	0.338197	0.325123	0.114932	0	0.107969	0	0.178292	0.268293	0.592501	0.682117	0.727033	0.86915	0.792067	0.984835	0.748079	0.923035	0.890716	0.862131	1.01637	1.06735	1.09184	1.44322	1.05582	0.914505	0.880635	0.972523	0.931605
A05	2.19079	0.932515	0.934132	0.958084	1.61236	0.923077	1.53571	0.81106	0.743802	0	0	0.627451	0.579882	0.945946	0.894737	0	0	0.406015	0.392157	0.37774	0.3648	0.341679	0.321965	0.308087	0.517576	0.506418	0.288	0.287964	0.280172	0	0	0	0.240838	0.405965	0.220326	0.213967	0.202919	0.194667	0.184576	0.1774	0.17076	0.449105	0.552731	0.800104	0.764589	0.885063	0.716021	0.818386	1.01521
B05	2.55525	1.46961	0.843243	0.846561	0.82	0.823529	0.826923	0.830189	0.79646	0.814159	0.806867	0.824034	0.827004	0.819672	0.812749	0.806202	0.8	1.4052	0.797101	0.734426	0.668622	0.627027	0	0	0.460377	0.427586	0.402556	0.376471	0.352782	0.337165	0.54662	0.287223	0.466216	0.434012	0.408046	0.220859	0	0.203768	0.193122	0.186106	0.175798	0.165158	0.152242	0.144985	0.14025	0.23581	0	0.122329	0.118458
C05	0.615527	0.447059	0.425897	0.237741	0.223433	0.219321	0.37069	0.358974	0.193757	0.187947	0.183415	0.307411	0.293664	0.289975	0.162809	0.156156	0.151105	0.145455	0.14295	0.139738	0.132251	0.125	0.208481	0.203193	0.195155	0.186747	0.184673	0.279698	0.515873	0.699817	0.675122	1.15411	1.14732	1.11252	0.790842	1.32369	1.13308	1.09046	0.895467	0.869048	0.58975	0.811307	0.785497	0.765618	0.799562	0.774125	0.746421	0.965759	0.94283
D05	1.21028	1.20362	1.23529	1.22807	0.719298	0.724138	0.741379	0.745763	0.75	0.754098	0.770492	0.774194	0.756757	0.75188	1.30769	0.750903	1.32028	0.757895	0	0	0	0.731861	0.655556	1.03448	0.557078	0.504065	0.444444	0.412238	0.640845	0.599222	0.316785	0.291845	0.279919	0.45709	0.435965	0.236259	0.226884	0.220711	0.37029	0	0.18694	0	0.171664	0.166762	0.162132	0.159041	0.152004	0.145781	0.24218
E05	1.24085	1.58333	0.906977	1.56425	1.56831	1.60656	0	0	0	0.929293	1.62871	1.57746	0.903226	0	0.923077	0.924444	0.898305	0.9	0.876494	0.89243	0.883721	0.885496	0.887218	0.879121	1.54152	1.56679	1.5694	0.898246	0.899654	0.901024	0.893333	0.894737	0	0	0.901587	0.89441	0.895706	0.895706	0.895706	0.915361	0.915361	0.924051	0.932907	0.921136	0.890244	0.901235	0.890244	0.879518	0.879518
F05	1.14972	0.826087	0.816754	0.820513	0.784689	1.4067	1.34978	1.35683	0.779221	0.773109	0.77686	0.758893	0.762646	0.746269	0.75	0	0	0	0	0.751678	0.747541	0.750809	0.7375	0.75	0.753086	1.29552	0.707865	1.16364	1.10976	1.05239	0.96701	0.92607	0.867145	0.780255	0.737389	0.713881	0.675926	0.666232	0.637157	0.60545	0.333333	1.11329	0.310638	0.289683	0.27704	0.26789	0.44551	0.237013	0.611111
G05	1.1	0.804233	1.44444	0.829016	1.435	0.811594	1.42654	0.807339	0.8	0.803493	0.806867	0.824034	0.827004	0.806452	0.809524	0.8125	0.815385	0.818182	0.811808	0	0.817204	0.831541	0.825175	0.827586	0.821549	0.815789	0.782609	0.715084	0.678851	0.630072	0.598214	0.558522	0.534884	0.507246	0.477311	0.449298	0.422576	0	0.384717	0.360939	0.60545	0.569677	0.529534	0.503448	0.468807	0.250644	0.234162	0.220877	0.208571
H05	1.3875	0.7343	2.07246	2.1256	2.10748	0	0	0.768559	0.75	0.744939	0.720307	0.735632	0	0	0	0	0.721088	0.724832	1.19195	1.09192	1.02046	0.944186	0.87315	0.475248	1.20901	0.400646	0.363112	0.34925	0.324594	0.308772	0.284803	0.269574	0.256267	0.237893	0.229402	0.390093	0.376844	0.357093	0	0	0.181029	0.298307	0.163311	0.271664	0.257951	0.382745	0.233653	0.222755	0.123467
I05	1.75263	1.37113	2.09268	1.32075	1.3287	0.753363	0.757709	0.77533	0.779221	1.39394	1.42424	1.38843	0.796748	0.790514	0.806324	0.809339	0.80303	0.797048	0.791367	0.805755	1.41489	0.802768	1.37667	0.771704	0.757764	0.714697	0.65285	0.596737	1.52778	1.42074	0.468531	0.437299	0.413174	0	0.371728	0.346154	0.324444	0.310969	0.507448	0.491819	0.470968	0.259786	0.251075	0.237398	0	0	0	0.192232	0.322805
J05	0.735795	0.8	0.804124	0.808081	0.811881	1.42718	1.46117	1.46667	0.841121	0.844037	0.862385	0.853333	1.49782	0.858369	0.85	0.842105	0.834646	1.42642	1.45283	1.33333	0.676558	0.640884	0	0.527473	0.496945	0.464419	0.75	0.682927	0.375723	0.350598	0.330864	0.320377	0.309417	0.299465	0.276265	0.465804	0.449824	0.424419	0.224615	0.218073	0.203484	0.194797	0.185044	0.183763	0.176649	0.166953	0.161326	0.14982	0.146586
K05	0.762887	0.783505	0.776119	1.34615	1.35377	1.36111	0.781818	0.761905	0.756303	0.760331	0.743083	2.08696	0.762646	0.757576	0.772727	0.776119	0	0	1.99013	1.81176	0.612903	0.578554	0.523282	0.489796	0.473786	0.433566	0.685848	0.617931	0.587097	0.562728	0.311628	0.28967	0.270323	0.449954	0.433682	0.238608	0	0.208721	0.346676	0.327564	0.176755	0.170461	0.164693	0.277115	0.269373	0.252346	0.135185	0.129032	0.119281
L05	1.77128	1.41489	1.45213	0.833333	0.836735	0.827586	1.45411	0.834123	1.49289	0.872038	0.874419	0.893023	0.911628	1.57658	0.918919	0	0	0	0.92827	0.929461	0.904762	0	0	1.25749	1.14477	1.66748	1.53319	1.3831	0.453752	0.431373	0.386167	0.362184	0.589744	0.324826	0.562854	0.284585	0	0	0	0.226181	0.209469	0.194149	0.184111	0.17066	0	0	0	0	0
M05	1.58896	1.56471	1.56897	1.57303	0.921348	0	0	0	0.841121	0.844037	1.50917	0	0	0	0.662338	0.611765	0.553525	0.503497	0	0	0.358491	0.329545	0.29611	0.283353	0.457663	0.240077	0	0	0.202492	0.198945	0.189266	0.314815	0.174352	0.16637	0.15708	0.150392	0.144126	0.138061	0.131413	0.127511	0.120711	0.117081	0.197297	0.108712	0.104547	0.10069	0.0950521	0.0906269	0.547062
N05	1.97041	1.51136	1.45989	1.46597	1.47179	0.844221	0.847291	0.850242	0.853081	0.855814	0.874419	0.864865	0.867257	0.884956	0.875536	0.892704	0.883333	0.885246	0.887097	0.878431	0.870229	0.862454	1.53532	1.53846	1.46735	0.794872	0.717949	0.688172	1.13466	0.604119	0.566596	0.49009	0.456198	0	0.392808	0.367347	0.348449	0.55303	0.530633	0.286275	0.264973	0.249573	0.236055	0.22138	0.211748	0.196105	0.189364	0.181818	0.168689
O05	0.389101	0.271914	0.254486	0.426829	0.408832	0.222222	0.212346	0.359813	0.336898	0.321037	0.487736	0.471008	0.279316	0.272374	0.260394	0.145965	0.142665	0	0.131579	0.129256	0.126386	0.211238	0.203549	0.114068	0.110507	0.29283	0.285773	0.275646	0.613208	0.697014	0.760014	0.847352	0.832161	0.811333	0.997557	0.982789	0.825457	0.806287	0.870494	0.898341	0.866804	1.00102	0.958425	0.942837	1.16635	1.13958	1.00338	0.972059	0.942633
P05	1.48851	1.49438	0.843243	0.846561	0.849741	0.852792	0.855721	0.846154	0.837209	0.840183	1.43043	1.41772	0.813278	0.806452	0.809524	0.790875	1.38951	1.35971	0.735786	0.691358	0.653295	0.627027	0.577017	0.539326	0.5	0.457565	0.714749	0.671664	0.638149	0.339768	0.31716	0.503704	0.482036	0.465779	0.440994	0.233956	0.227947	0.218236	0.205056	0.193891	0.185987	0.177508	0.170163	0.278626	0.259919	0.247818	0.234511	0.221788	0.213539
A06	1.26398	0.921212	0.923077	0.946746	0.931818	0.954545	0.977273	1.71111	0.978261	1.75	1	1.02128	1.04255	1.04167	1.04082	1.04	1.81863	1.81731	0	0	1.02242	1.0087	1.02609	1.01266	1.01245	1	1.01613	1.00392	0.952381	0.919861	0.822086	0.783862	1.2611	1.18932	1.102	1.05	0.56262	0.526126	0.491582	0.45625	0	0	0	0.343126	0.323009	0.30608	0	0	0
B06	2.39568	1.91367	1.90909	1.06667	1.06494	1.09091	1.11688	1.11392	1.11111	1.1358	1.16049	1.15663	1.18072	0	0	1.10638	1.08718	1.06931	1.08911	1.07177	1.05556	0.962656	0.851986	0.794702	0	0.645833	0	0	0	0	0	0.449587	0.737405	0.667575	0.346341	0.308351	0	0.280769	0.271375	0.255245	0.246206	0	0	0.219714	0.208571	0	0	0	0.174537
C06	1.16667	1.16157	1.17167	1.11554	1.09542	1.12214	1.11896	0.654275	0.627178	0	0.622517	1.08738	1.72204	1.73502	1.57584	1.42289	0.833708	0.780992	0.406654	0.372093	0	0	0	0.270575	0.252588	0.42549	0.413696	1.00611	0.216306	0.211538	0.204736	0.346686	0.336117	0.184697	0.177722	0	0.287079	0.15296	0.253472	0.383294	0.372449	0.227921	0	0.210809	0.311482	0.299403	0.184877	0.101319	0.0978224
D06	1.0599	0.763819	1.34483	0.772947	0.777251	0.770642	0.751092	0.664151	0.606061	0.571429	0.541787	0.492308	0.452656	0.752688	0.396117	0.35924	0.33125	0.314869	0.300546	0.281407	0.262976	0.256921	0.435195	0.403071	0.365895	0.197925	0.180516	0.164103	0.272945	0.256809	0	0	0.128671	0.123566	0.11968	0.111932	0.185011	0.098849	0.0936498	0.0891603	0.0857059	0.142379	0.213167	0.587377	0.553161	0.415718	0.395535	0.647751	0.6222
E06	2.14211	2.15464	1.40722	0.824742	0.81592	0.807692	1.44712	1.43256	1.46512	0.814159	0.793249	0.786885	1.36653	1.37255	1.37838	0.781955	0.776557	0.771429	0.774648	0.788732	0.791667	0.716049	1.16011	1.07143	0.566125	0.51134	0.498024	0.445993	0.419355	0.400607	0.358289	0	0	0.300107	0.287741	0.268406	0.258407	0.240924	0	0	0.359353	0.331173	0.320175	0	0.290837	0.431488	0.412641	0.250736	0.239344
F06	1.39384	0.95	0.8125	0.751174	0.669388	0.606498	0.549521	0.453608	0.404494	0.366534	0.344954	0.334495	0.295626	0.275103	0.25	0.22807	0.219462	0.361722	0.339506	0.186978	0.181673	0.170714	0.167495	0.159468	0.153363	0.149488	0.144744	0.14128	0.138298	0.131409	0.125351	0.119246	0.118966	0.117796	0	0.112853	0.190601	0.362926	0.523208	0.780227	0.755987	0.734129	0.805147	1.21773	1.1821	1.13502	0.819582	0.795892	1.15244
G06	0.729064	0.72381	0.728972	0.711111	1.25328	2.01747	1.29185	0.755365	0.759494	0.741935	0.746032	0.75	0.753846	1.31086	1.31734	1.32364	0.759857	0.763251	0.748299	0.744186	1.32558	0.760656	0.763754	0.766773	0.769716	2.12461	2.1128	2.10149	1.35821	0	0	0.783862	0.779661	0.775623	0.771739	0.759894	1.32383	1.30025	1.2904	0.724566	0.724566	0.73183	0	0.744898	0.744898	0.744898	0.744898	0.744898	0.719212
H06	1.52473	0.817204	0	0	0.832487	0.835821	0.811321	0.814815	0.833333	0.825112	0.793249	0.732824	0.651163	0.588235	0.50495	0.454148	0.714836	0.610662	0.330827	0.319544	0.295337	0.27262	0.460424	0.255319	0.42069	0.232864	0.382149	0	0.338542	0	0.313084	0.292563	0.277427	0.150619	0.143434	0.138728	0.132007	0.129089	0.123834	0.120363	0.114961	0.109159	0.105797	0.102098	0.0987821	0.167816	0.325374	0.561884	0.852395
I06	1.58896	1.6319	1.67485	0.958084	0.942529	0.908108	0.864322	0.77193	0.681818	0.593548	0.932011	0.842105	0.436526	0.409836	0.389313	0.362369	0.353923	0.334884	0.861823	0.30982	0.301987	0.290727	0.276995	0	0.252588	0	0	0	0	0	0	0.190743	0.185609	0.180064	0.173488	0.168618	0	0	0	0.140385	0.231746	0.350655	0.43086	0.845447	1.02019	1.18408	1.22242	1.18239	1.15039
J06	1.95882	1.52874	1.47568	0.846561	0.836735	0.827586	0	0.834123	0.837209	0.840183	0.843049	1.46087	1.44726	1.45228	1.41667	1.40541	2.25097	2.25856	1.44195	0.805755	0.703704	0.657224	0.591479	0.539326	0.492929	0.802218	0.404494	0.370478	0.348993	0.326329	0.311991	0.295652	0.283368	0.272374	0.263451	0	0	0.228482	0.220377	0.357593	0.339761	0.313689	0.17096	0.165158	0.158094	0.151925	0.142162	0.235701	0.228227
K06	1.39247	1.43011	1.43684	1.42132	0.81592	0.807692	0.811321	0.803653	0.807175	0.810573	0.803419	0.806723	1.4	1.40562	0.796875	0.790875	0.794007	0.797048	0.811808	0.814545	2.24731	2.23077	1.42414	1.44828	1.45238	1.45638	1.4459	0.820513	0.804954	0.783383	0	0	0.62585	0.562249	0.522059	0.479201	0.434524	0.400549	0.378238	0.352232	0.593496	0.32194	0.530083	0.287968	0.265696	0.251941	0.237398	0.397047	0.213919
L06	1.90441	2.00962	1.3125	1.34615	0.788462	0.792453	0.7713	0.77533	1.34615	1.37607	1.38235	1.38843	0.787149	1.40562	1.43373	1.46185	1.42692	1.37956	0.753425	0.706625	0.666667	0.632153	0.581281	0.542986	0.507277	0.476923	0	0.722581	0	0.651622	0.341837	0.558685	0.293305	0.509356	0.472883	0.463661	0.249786	0	0	0	0	0.187781	0.185279	0.305622	0.164137	0.159389	0.154579	0.142927	0.132127
M06	1.10598	0.795812	0.772277	0.751174	0.732143	0.727273	0.710744	0.695652	0.692308	0.69697	0	0	0.678201	0.651466	0.635514	0.620896	0.619883	0.611898	0.604396	0.603774	0.603175	0.602597	0	0	0.599509	1.04831	1.02083	1.00448	0.995624	0.987179	0.9591	0.894737	0.867145	0.831919	0.7952	0.759036	0.704828	0.675033	0.965144	0.918764	0.872826	0.810293	0.790354	0.756121	0.446678	0.421965	0.399531	0.386536	0.577698
N06	1.57075	1.19283	0.699552	0.704846	1.2265	1.21992	0.702041	0.698413	0.703125	0.69962	0.714829	0.719101	0.715328	0.719424	0.723404	0.719723	0.723549	0.703583	0.676923	0.632768	0.608	0.560386	0.532731	0.505263	0.824324	1.19231	1.1398	0.7	0.642655	0.60078	0.57265	0.543379	0.523861	0.494949	0.273077	0.265193	0.251507	0.241922	0.227769	0.212983	0.360621	0.34833	0.324651	0.177508	0.298481	0.162765	0.158009	0.151061	0.146439
O06	0.961039	0.944099	0.928571	0	0.863158	0.823529	0.788991	0.782222	0.786026	0.779661	0.773663	1.38272	0.784	1.37795	0.790698	0.784906	0.8	0.815094	0.817844	0.8	0	0.786441	0.789298	0.784314	0.787097	0.782334	0.761329	0.705234	0.658228	1.04762	0.947475	0.499083	0.450245	0.434109	0.408633	0	0	0.590751	0.548283	0.786484	0.742144	0.894138	0.859546	0.413765	0.39338	0.377959	0.358094	0.34434	0.189119
P06	1.4854	1.05556	1.08333	1.11111	1.08609	1.08387	1.06173	1.04142	1.82081	1.02222	1.00535	1.00524	0.989899	0.990099	0.990291	0	0	0.96	0.920502	0	0	0	0.870849	0.863309	0.844291	0.818482	0.736842	0.677249	0	0.577681	0.540323	0.485714	0.460768	0.746951	0.693166	0.355556	0.337963	0.313305	0	0	0.269373	0.446678	0.421965	0.410112	0.392172	0.372721	0.352657	0.339309	0.183072
A07	1.00246	1.24299	0.715596	0.720721	0.738739	0.743363	1.29185	1.32189	2.0625	2.10833	0.783333	0.786885	0.75969	0.754717	0.731183	0.709898	1.20847	1.17757	0.628571	0.575835	0.894619	0.758879	0.692953	0.373832	0.340307	0.313131	0.284746	0.270613	0.26	0.242424	0.229452	0.212666	0.198561	0.184332	0.31317	0.294393	0.449356	0.276067	0.149974	0.145709	0.140452	0.135814	0.129547	0.21875	0	0	0	0.10496	0.173456
B07	2.02488	2.0796	1.33171	1.33971	1.34742	1.38028	1.3871	0.785714	0.765957	0.782979	0.786611	1.344	1.372	0.8	0.80315	0.806202	0.80916	0.81203	0.794224	0.769759	0.747541	0.70303	0.644809	0.582524	0.528139	0.488189	0.435233	0.402516	0.367751	0.34555	0.322115	0.290598	0.26186	0.43248	0.417647	0.230954	0	0	0.200825	0.192358	0.1825	0.168884	0.162132	0.268241	0.246146	0.130766	0.126516	0.119869	0
C07	1.65319	1.11297	1.10976	0	1.11673	1.04255	0.946541	0.88	0.466321	1.19905	0.702991	0.657534	0.60708	0.572831	0.540091	0.514851	0.497319	0.479087	0.46274	0.4375	0.244635	0	0	0.209424	0.205214	0.346369	0.1934	0.187683	0.182456	0.307181	0.297023	0.285886	0.280977	0.432584	0.415426	0.397192	0.140859	0.134811	0.230596	0.223047	0.214977	0.745507	0.90789	0.996587	0.960175	0.936898	1.09679	1.14764	1.12008
D07	1.86779	1.25472	1.22422	1.23348	0.709957	0.705882	1.20884	1.21739	1.22568	0.69697	1.22761	1.23529	1.24275	1.25	0.728571	1.28169	0.718644	0.722408	0.709677	1.23659	1.24299	1.24923	1.25532	0.720721	0.724036	0.72093	0.724138	0.721127	0.724234	0.721311	0.724324	1.27273	1.25455	0.719794	0.722646	0.72	0.710462	0.72818	0.72818	0.733668	0.739241	1.27114	1.23729	0.719212	0.719212	0.713936	0.708738	0.696897	0.690307
E07	2.16234	1.65217	0.945455	0.946746	0.970414	0.971098	1.67222	1.67391	1.61538	1.59406	1.57416	0.91866	0.920188	0.921659	1.64516	1.64706	1.67873	0.977376	0	0	0	0.939271	0.825175	0.789474	0.774603	0.760736	0.709859	0.686327	0.646766	0.628571	0.60771	0.570231	0.534884	0.513761	0.498246	0.489796	0.467949	0.443096	0.426901	0.407821	0.391946	0.379221	0.372449	0.61271	0.582668	0.564018	0.536201	0.28997	0.28023
F07	1.15625	0.812834	0.834225	0.837696	0.841026	1.47739	1.51256	0.826291	0.818182	0.810573	0.828194	0.845815	1.51101	0.854701	0.857143	0.803089	0.785185	0.788321	0.791367	0.794326	0.797203	0.8	0.794613	0.797342	0.8	0.794872	0.780186	0.782875	0.753623	0.721311	0.678481	0.605791	0.557576	0.865724	0.801613	0.437026	0.422576	0.388298	0.351807	0.3292	0.310638	0.292	0.272388	0.456658	0.437126	0.424419	0	0	0
G07	2.08647	1.08571	1.08333	1.03226	1.03145	1.0566	1.08176	1.03529	1.03448	1.03371	1.03297	0.979592	0.871111	0.738007	1.0531	0.534704	0.471111	0.428571	0.4	0.649007	0.6	0	0	0	0.241107	0	0.222222	0.210526	0.200308	0.19426	0	0.172479	0.165965	0.157835	0.151872	0.14649	0.142787	0.139379	0.237123	0.131177	0.126736	0	0	0.112351	0.108028	0.104063	0.100968	0.344108	0.686446
H07	1.70245	0.932515	0.917647	0.91954	0.942529	0.94382	0.945055	0.967033	0	0	0.935323	0.955224	0.956098	0.97561	0.962264	0.981132	0.968037	0.96861	0.92827	0.945148	0.946058	0.946939	0.921875	0.875912	0.847222	0.782334	0.722063	0.653061	0.565217	0.510638	0.472663	0.431062	0.384937	0.345679	0.330233	0.310345	0.281039	0.457475	0.253472	0.237979	0.229379	0.219549	0.206799	0.197431	0.190974	0.177724	0.17106	0.166953	0
I07	1.40863	1.35025	0.791878	1.39303	0.8	0.803828	0.822967	1.42593	1.43182	0.821429	0.824561	1.42979	1.45957	1.44628	1.47521	0.835341	0.837945	0.818182	1.42066	1.39007	1.3951	1.4	1.37209	1.39535	1.38636	0.794872	0.797468	0.79257	1.39144	1.41284	1.40419	0.814371	0.816568	0.818713	0.813754	0.808989	0	0	0	0.79564	0.787062	0.787062	0.787062	0.778667	0.770449	0.770449	0.764398	0.743003	1.31026
J07	1.13687	1.45355	1.45989	0.855615	0.858639	0.848485	0.868687	0.871287	0.891089	0.893204	0.882629	1.54839	0.886878	0.888889	0.89083	0.881356	0.883333	0.9	1.57787	1.56175	1.5229	1.52632	0.851986	0.833333	0.753086	0.656085	0.59434	0.501961	0.449827	0	0	0	0	0.29724	0.281188	0.259459	0.24936	0.240725	0.235105	0.220544	0.209921	0.199726	0.189487	0	0.167048	0.159302	0.149974	0.141885	0.13531
K07	0.736318	0.756219	1.33171	1.36585	1.37321	0.763636	1.34375	1.33333	1.34043	0.769874	0.764228	0.758893	1.35573	1.36187	1.36782	0.784906	0.779412	0.774194	0.777385	0.791519	0.794425	1.38095	1.38591	1.37705	0.789644	1.38658	0.7875	0.733524	0.675325	0.616822	0.573876	0.530214	0.864043	0.45677	0.415205	0.377457	0.341121	0.305439	0	0.255245	0.245998	0.227592	0.386536	0.203343	0.196501	0.183302	0.309135	0.295718	0.154334
L07	1.04225	1.0411	1.04	1.06667	1.91333	1.07006	1.06832	1.06667	1.04651	1.02793	1.02732	1.02674	1.04813	0	0	1.0297	1.02913	0	0	0	0	1.82883	1.80349	1.80258	1.83262	1.03333	1.8375	0	1.08333	1.06883	1.03876	1.81679	1.81579	1.02564	1.01429	1.01408	1.00344	0.993197	0.993197	0	0	0.957377	0.966887	0.944984	1.65372	1.63782	0.948052	0.915361	0.915361
M07	0.465409	0.932515	0.917647	0.941176	0.942529	0.94382	0.92973	2.56085	0.932642	0.93401	0	0	0	0	1.62273	0.928571	1.55882	0.892562	0.894309	0.896	0.88716	0.888889	0.890566	0	0	0.908425	0.9	0.914286	0.915493	1.5661	1.5178	1.4875	0.826347	0.75067	0.706468	0	0.634783	0.572549	0.51865	0.487479	0.437781	0.391946	0.365915	0.35054	0.319126	0.301342	0.287685	0.274178	0.251507
N07	1.44693	1.4	0.804124	0.808081	0.811881	0.803828	0.807512	0.81106	1.42534	1.45701	0.835556	0.838428	0.806584	0.809717	0.80315	0.806202	0.779412	1.36957	1.36042	0.772414	0.77551	0.760656	0.75641	0.759494	1.32198	1.32722	0.754491	0.742029	1.30372	1.29775	1.29201	0.735135	0.737968	0.727273	0.72449	0.721805	0.712195	0.712195	0.671264	0.616034	0.565891	0.536765	0.491582	0.451314	0.408392	0.381699	0.367758	0.345972	0.324084
O07	0.955399	0.700461	1.25806	1.26697	1.29864	0.746667	0.751092	0.755365	0.759494	0.763485	0.767347	0.771084	0.774704	0.790514	1.41107	0.822134	1.44358	1.47082	1.49805	0.848485	0.850746	1.49265	1.45936	1.44828	1.43771	1.42763	1.3125	1.17277	0.611765	0.56051	0.507576	0.467354	0.759434	0.665761	0.62125	0.557522	0.289683	0.267155	0.246206	0	0.217424	0.200825	0.188752	0.17697	0.167239	0.155816	0.147177	0.139914	0.133272
P07	0.959654	0.751412	0.756233	0.76087	1.20267	1.20942	1.19444	0.756757	0.753589	1.19059	1.52315	1.96811	1.99097	0.777778	0.774403	1.20421	1.21712	1.20487	1.21	0.441815	1.21984	0.783784	0.786667	0.789474	0.45269	0.454212	0.772329	0.742952	0.671091	0.644351	0.935279	0.877934	0.812634	0.78252	0.734713	0.689295	0.427615	0.408147	0.39338	0.370022	0.355355	0.339309	0.502189	0.486077	0.469042	0.279235	0.272243	0.259391	0.24686
A08	1.92708	1.00662	0	0	1.76074	1.72941	0.988506	0	0	1.7037	1.74074	1.77778	1.01554	1.01523	1.01493	1.01463	1.01435	1.03349	1.80751	1.05164	1.05069	1.03571	1.03509	0	0	1.75709	1.73622	0.992248	0.966543	0.942857	0.899329	0.860759	0.854489	0.821114	0.8	0.744186	0.708738	0.67907	0.668192	0.651786	0.626609	0.621277	1.07806	0.607069	0.598361	0	0	0	0.572549
B08	1.59877	1.64198	0.939759	0.941176	0.942529	1.56383	0.895833	1.57143	0.918367	1.64286	0.908213	0.927536	0.92891	0	0	0.949772	0.968037	1.69507	0	1.69697	0	0.958678	0.975207	0.97561	0.99187	1.00813	0.996047	1.01186	1.01167	1	1.01515	1.00369	0	0	0.982699	0.972973	0	0	0.983165	0.960526	0.926984	0.906832	0.879518	0.861357	0	0	0	0.70024	0
C08	1.44693	1.48603	1.4918	0.855615	0.877005	0.879581	0.882051	0.871287	0.873786	0.87619	0.878505	1.49333	0.844828	0.862069	0.87931	0.870293	0.861789	0.864	0.88	1.54331	1.54651	1.53208	0.867647	0.882353	0.897059	0.911765	0.903226	0.917563	0.896552	0.877076	0.878689	0.834356	0.762431	0.686275	0.63964	0.559223	0.523297	0.445802	0.386755	0.359606	0.322652	0.282398	0.255916	0.244556	0.22956	0.216296	0.207092	0.33774	0.305988
D08	1.24847	0.91018	0.912281	0.935673	0.937143	0	0	0.931217	0.932642	0.93401	0.954315	0.974619	0.960784	1.71569	2.69712	1.71698	1.69406	1.72603	1.72646	1.72687	1.70513	0.962656	0.951613	0.967742	0.942085	0.908425	0.780186	0.686327	0.562771	0.479129	0	0	0	0	0.300847	0.469711	0.450617	0.245172	0.228661	0.214391	0	0.189242	0.307091	0.286275	0.151217	0.145563	0	0	0
E08	1.14972	0.839779	0.843243	0.846561	0.849741	0.823529	0.8	0.803653	0	0	0	0	0	0.826446	1.43373	1.4	1.4053	0.776978	0.743243	0.668657	0.621253	1	0.934389	0.878661	0.46833	0.43739	0.731343	0.708861	0.656566	0.341969	0.303511	0.275583	0.266152	0.243902	0.237856	0.229482	0.223071	0.217748	0.209319	0.191225	0.180693	0.485196	0.469865	0.160528	0.148299	0.140385	0.131177	0.127122	0.119135
F08	2.38402	2.11111	1.35149	0.776699	0.780952	0.785047	0.778281	0.782222	0.786026	0.7897	0.806867	0.824034	0.841202	0.833333	0.836066	0.815686	0.818533	1.42105	1.41026	1.41516	0.791667	0.805556	0.808219	0.784314	0.707246	0.663102	0.604317	0.931393	0.471014	0.435644	0.404223	0.385269	0.356589	0.336943	0.323831	0.291498	0.282398	0.272897	0.260018	0.248088	0.236629	0.222561	0.210526	0.196369	0.188266	0.182386	0	0	0
G08	1.53254	1.53757	0.816754	0.820513	0.841026	0.861538	0.864322	1.49515	1.5	1.48387	0.850679	0.827586	0.830508	0.823045	0.80315	0.796935	0.8	0.802974	0.805861	0.8	1.40493	1.40972	0	0	0.679666	0.652632	1.04255	0.947146	0.836397	0.447458	0.41875	0.398243	0.374491	0.598291	0.315205	0.288867	0.273408	0.257042	0.245378	0.231562	0	0	0.192485	0.188875	0.309135	0.167239	0.283889	0.151452	0.254229
H08	1.1	1.35714	1.365	1.4	0.803922	0.746667	0.719665	0.633094	0.948795	0.884615	0.794686	0.73523	0.681909	0.671785	0.370909	0.370766	0.350993	0.332308	0.31746	0.299866	0.279755	0.263936	0.246347	0.235525	0.223853	0.214905	0.20438	0.199532	0.187997	0.185133	0.316251	0.307692	0.300373	0.29184	0.280474	0.151261	0.259128	0.139713	0.134253	0.129778	0.12484	0.410607	0.594647	1.07312	1.02743	1.24957	1.02214	1.05299	0.955556
I08	1.19907	1.20909	1.20264	0.692641	0.697872	0.682927	0.699187	1.232	1.24016	1.24806	1.25573	1.24907	1.25641	0.722022	1.27046	1.27719	1.27055	0.72973	0.743243	0.746667	1.28296	1.93921	1.93155	1.94118	0.689266	0.700565	0.698061	0.695652	1.1911	1.17557	1.16089	1.12796	1.08054	1.03814	0.939509	0.887324	0.47557	0.437126	0.417143	0.396739	0.376774	0.358722	0.331442	0.313641	0.297655	0.288253	0.277567	0.259786	0.253252
J08	1.14972	0.808511	0.78392	0.692641	0.614232	0.561873	0.5375	0.470588	0.428571	0.358674	0.596014	0.578313	0.537618	0.290698	0.283333	0.265306	0.257594	0.25058	0.231335	0.218324	0.210526	0.207328	0.195364	0.187062	0.184569	0.173913	0.17027	0.167759	0.158151	0.155844	0.149721	0.147505	0.144654	0.142494	0.137066	0.132353	0.128918	0.335983	0.32629	0.907184	0.884179	0.838779	0.821956	1.14843	1.30185	1.0725	0.86325	0.836123	1.04137
K08	0.605455	0.465849	0.442464	0.422323	0.233618	0.229822	0.223377	0.219451	0.212264	0.208145	0.20524	0.88434	1.86804	1.84136	0.799652	0.467702	0.289844	0.278967	0.271893	0.151659	0.521228	0.255668	0.240116	0.13289	0.131749	0.127506	0.125623	0.208178	0.726095	1.11477	1.08784	0.796124	0.647037	0.629496	0.776487	0.865731	0.851312	0.881424	1	0.986197	0.78603	0.748423	0.587673	0.680775	0.604138	0.593898	0.5723	0.71462	0.701337
L08	1.21131	0.849162	1.4918	1.49733	1.50262	1.53927	0.868687	0.888889	0.891089	0.851852	0.87037	0.872727	0.875	0.851064	0.853556	0.767528	0.76259	0.765957	0.743243	0.722581	0.703704	0.686391	0.662921	1.13514	1.12073	0	0	0	0.611765	0.605505	0.604966	0.604444	0.594828	0.585774	1.01636	0.572565	0.95514	0.512281	0.470968	0.458399	0.438438	0.407821	0	0.371029	0.3548	0.34434	0.330317	0.313978	0.302591
M08	1.44693	1.48603	1.52514	2.40437	2.46448	0.865979	0.811321	0.814815	0.792952	0.796537	0.8	0.793388	0.796748	0.8	0.80315	0.784906	0.788104	0.782609	0.758621	0.711111	1.1982	1.14689	1.0325	0.541761	0.891441	0.481553	0.775044	0.401884	0.380673	0.329588	0.312354	0.297268	0.282787	0.271055	0.455963	0.435233	0.240924	0	0	0	0.18863	0.498139	0.469042	0.451377	0.157158	0.147252	0.139981	0.131828	0.127511
N08	2.76946	1.55556	1.53371	1.53846	0.867725	0	0	0.893401	0.895522	0	0	1.55556	1.55909	0.892857	0.894737	0.885106	0.887029	0	0.88	0.848485	0.850746	0.843636	0.836879	0.754717	0.663043	0.568807	0.486486	0.406995	0.385185	0.968	0.862998	0.795745	0.479167	0	0	0	0	0.192739	0.181592	0.299707	0.162765	0.156233	0.149132	0.139247	0.134873	0.124627	0.119869	0.113398	0.110355
O08	0.880952	0.904762	1.625	3.25581	3.33721	0.918033	0.919786	0.921466	0.923077	0.924623	0.926108	0.927536	0.92891	0	0	0	0.898305	0.915254	2.52083	0.918033	0	0	0.874074	0.84507	0.779553	0.718841	0.566292	0.502947	0.453752	0.409938	0.348505	0.295974	0.279635	0.261927	0.240068	0.222051	0	0	0	0	0.160351	0.153442	0.143489	0.138651	0.134562	0.130299	0.122689	0.119476	0.113663
P08	0.942675	0.944099	0.945455	0.946746	0.931818	0.918033	0.905263	0.907216	0.909091	0.910891	0.899522	0.901408	0.890909	0.881057	0.857143	0.790875	0.677316	0.601671	0.532688	0.469602	0.395147	0.622699	0.528809	0.288809	0.244244	0.221429	0.214651	0.203175	0.188679	0	0	0.165652	0.281961	0.266594	0.146241	0	0	0.129433	0.12415	0.118747	0.19891	0.190957	0.181013	0.0995568	0.0970745	0.0925515	0.0879783	0.148547	0.142499
A09	0.973684	1.24883	1.25806	1.15702	1.10385	1.03158	0.589041	1.63514	1.0396	1.04886	1.05788	1.08039	0.622222	0.626959	0.625767	0.630303	0	0	0	0	1.14327	0.657224	0.661064	0.66482	0.650667	1.11568	0.608696	0.988962	0.524194	0.496241	0.469352	0	0.422665	0.683403	0.633121	0.336449	0.324805	0.307692	0.293467	1.25382	1.65608	1.12984	0.403633	0.392775	0.215022	0.203768	0.194537	0.186581	0.174224
B09	1.58896	1.59281	0.912281	0.898876	0.901099	0.888889	0.910053	0.931217	0.932642	0.93401	0.903846	0.90566	0.878924	0.881057	1.52564	1.52941	1.48996	0.853755	0.846154	0.848485	1.51136	1.49815	0.848921	0.781759	0.750769	0.731563	0.72	0.703297	0.687831	0.673469	1.1439	1.06726	0.548708	0.493827	0.450079	0.407932	0.384211	0.357405	0.346793	0.321232	0.532847	0.294652	0	0	0.249786	0.236821	0.222053	0.589574	0.204769
C09	1.60405	0.858757	0.861878	0.864865	0.854167	1.5	0.86	1.45972	1.46512	1.49767	0.858447	0.860987	0.878924	0.881057	0.871795	0.87395	0.865306	0.86747	0.869565	0.848485	0.863636	1.51493	1.50182	0.860215	0.874552	0.888889	0.890459	0.891986	0.884354	0.865574	0.878689	0.852665	1.51411	1.50307	1.49249	0.837209	0.831909	0.858824	0.834286	0.827195	0.827195	0.834286	0.817927	0.824859	0.817927	0.824859	0.834286	0.817927	0.811111
D09	1.0175	0.7343	0.739336	0.744186	0.762791	0.767123	1.3087	1.31624	1.30705	1.29839	1.32661	1.33333	1.30418	1.26354	1.25704	1.22148	0.686084	0.675	1.17737	1.18429	1.16667	1.16332	1.16011	0.661157	0.659459	1.82353	1.8189	1.15464	0	1.12958	0.638095	1.11475	1.1129	1.09375	0.624176	0	0	0.612159	0.603306	0.591093	0.594705	0.586345	0.582834	1.00591	0.998047	0.978927	0.559387	0.555133	1.48704
E09	0.74	1.46154	0	1.45078	1.45685	1.44118	0.815166	0.818605	0.821918	0.8	0	0.732824	0.710145	0.664452	0.605341	0.537468	0.505967	0.464516	0.427184	0.393673	0.651961	0.623656	0.342029	0.327422	0.30198	0.50348	0.273023	0.258325	0.246445	0.238052	0.229846	0.21485	0.363979	0.354815	0.341346	0.182625	0.179031	0.168981	0.27954	0.155154	0.259654	0.251476	0.247218	0.131118	0.127067	0.336406	0.413933	0.395664	0.493614
F09	0.513889	1.05556	1.08333	1.08108	1.10811	1.10526	1.10256	1.07975	1.88623	1.85057	1.03867	1.03784	1.02083	1.82292	1.02513	1.04523	0	0	0	0.953191	0.863636	0.791809	0.726154	0.633245	0.545861	0.485323	0.738693	0.7	0.353261	0.334177	0.311266	0.298573	0.277946	0	0.2272	0	0	0	0	0	0.152004	0.141268	0.135625	0.126025	0.209255	0.200235	0.193487	0.178984	0.0974308
G09	1.35366	0.727273	0.746411	0.76555	1.37321	1.38028	1.3871	0.785714	0.789474	1.37021	1.37657	1.38272	1.372	0	0.793774	0.796935	0.8	0.815094	0.817844	0.8	0.802817	0.805556	1.41438	0.802676	0.797386	0	0.794953	0	0.792683	0.795181	1.39583	1.4	1.33795	0.712468	0.646925	1.05439	0.975191	0.51865	0	0	0	0.402204	0.385224	0.368222	0.594186	0.320879	0.305439	0.291127	0.281039
H09	1.42308	1.01333	0	0	1.06494	1.04348	1	1	0.983607	0.983957	0.984293	0.984615	0.970297	0	0.787645	0	0.595506	0.53202	0.475162	0.440079	0.390411	0.348348	0.327778	0.545455	0.509547	0.275862	0.259794	0.244042	0.408805	0.394872	0.216478	0.209392	0.199278	0.186294	0.17952	0.177668	0.168981	0	0.156736	0	0.139379	0.230492	0.22373	0.214706	0.116894	0.110439	0.105453	0.101636	0.172519
I09	1.58571	0.804233	0.80829	0.784314	0.788462	0.792453	0.785388	0.789238	1.27016	1.27778	0.734375	0.719101	1.26568	1.27273	0.731183	0.734982	0.749117	0.752613	1.34146	1.34708	0.772881	0.77592	0.778878	0.792079	0.794788	0.789809	1.38679	2.16615	2.12798	0	0	0	0.756164	0.744681	0	0	1.11572	1.05144	1.55019	0.51773	0.47557	0.441755	0.408964	0.660207	0.359164	0.338355	0.313641	0.292292	0.277567
J09	1.85	1.77333	1.01299	1.01266	1.01235	0.971098	0.99422	0.99435	1.01695	1.77901	1.01622	1	1	1	1.02	0	0	0	0	0	0.95	0.966667	0.967213	0.90566	0.853147	0.807818	1.27457	1.11166	1.05324	0.944785	0.469352	0.428346	0.390935	0.358515	0.561582	0.509606	0	0	0.247878	0.236437	0.21988	0.207092	0.192105	0	0.168494	0.158696	0.148601	0.144126	0.135751
K09	1.51639	2.23529	0.804124	0.824742	0.81592	0.807692	2.23113	1.45283	1.43836	1.44395	0.828194	0.820513	0.823529	0.826446	0	0	0.837945	0.830769	0.833333	0.835821	0	0	0.833922	0.827586	0.829932	0.82392	0.8	0.744186	1.19737	1.06452	0.561845	0.516129	0.481675	0	0	0.379447	0.356098	0.564641	0.293763	0.471837	0.448246	0.399531	0.209469	0.194149	0.186701	0.178484	0.16957	0.157497	0.149744
L09	1.79032	1.37824	1.41451	1.4	0.803922	0.796209	0	0	0.807175	0.810573	0.813853	0.831169	1.45957	1.48936	1.47521	1.46185	1.44922	1.43726	1.40511	1.36111	0.780822	0.783784	0.786667	0.789474	0.792208	0.794872	0	0	0.802469	0.797583	1.38757	2.125	1.94118	0	0	0	0.528986	0.494078	0.802198	0.431953	0.70096	0.37484	0.353939	0.324444	0.296146	0.271628	0.253252	0.241322	0
M09	1.98214	1.52	0.891429	0.893855	0.916201	1.60656	0.919786	1.58763	0.927835	0.929293	0.917073	0.91866	0.920188	0.921659	0.940092	0.928571	0.890756	0.857143	0.814815	0.777778	0.728435	0.678363	0.602041	0.89172	0.802632	0.411277	0.385911	0.366237	0.343915	0.332075	0.292576	0.273367	0.257944	0.240137	0.221875	0.200418	0.19402	0	0.174224	0	0.158696	0.148601	0.143701	0.131888	0.122074	0.117505	0.111877	0.104323	0.099286
N09	0.942675	0.944099	0.945455	0.909091	0.911111	1.59783	0.882051	0.884422	0.8867	0.888889	0.878505	0.868778	0.886878	0.904977	0.87931	0.881356	0.848	0.850394	0.852713	0.868217	0.883721	1.54962	2.43985	2.38267	0.859155	0.840678	0.754491	0.679045	0.608899	0	0.541414	0.471404	0.437401	0.394366	0.366925	0.339223	0.313641	0.287402	0.264253	0.249147	0.240527	0.221045	0.210375	0.197164	0.1873	0.171261	0.290671	0.272533	0
O09	2.17039	1.4	1.40722	0.808081	0.811881	0.803828	0	0	0.803571	0.821429	0.839286	0.842105	0.844828	0.83682	0.829268	0.832	0.824903	0.827586	0.830189	0.823529	0.805654	0.763158	0.732919	0.66482	0.61461	0.587678	0.546638	0.522449	0.865019	0.768719	0.708459	0.353706	0.331333	0.30837	0.274927	0.258993	0.238757	0.223755	0.206215	0.199181	0.191225	0.178703	0.171664	0.161504	0.154743	0	0	0.135562	0.126352
P09	1.11813	0.817204	0.83871	0.842105	0.832487	0.823529	0.815166	1.43256	0.821918	0.825112	0.828194	0.820513	0.837607	1.49573	1.5	1.52941	0.876033	0.86747	0.869565	0.871595	0.863636	0.822695	0.758842	0.699708	0.583732	0.919492	0.476371	0.43686	0.413355	0.364138	0.583333	0.534831	0.517685	0.28169	0.269194	0.43788	0.427973	0.22884	0.216778	0.203911	0.344804	0.32098	0.303986	0.161952	0.154907	0.145491	0.135877	0.13171	0
A10	1.78075	1.37113	0.804124	0.79602	0.8	0.803828	1.41315	1.41935	0.81448	0.832579	1.48869	1.49333	1.52444	0.873362	0.875536	0.877637	0.879668	0.833977	1.48649	1.49049	0.844444	0	0	0	0.853147	0.855172	0.857143	0.85906	0.852459	0.835443	1.46562	1.43807	1.44179	0.818713	0.830409	0.825215	1.44759	1.47688	1.4898	0.841499	0.841499	0.834286	0.817927	0.834286	0.841499	0	0	0	0.831909
B10	1.16286	0.868571	0.871508	0.874317	0.863158	0.835821	0.855721	1.53234	0.878049	0.851852	0.87037	0.860987	0.863436	0.840336	0.842975	0.835341	0.828125	0.830769	0.833333	0.848485	0.850746	2.34559	2.35145	1.46341	0	1.49141	0.845638	0.847682	0	0	0	0	0	0	0.804533	0.791209	0.793478	0.8	0.808864	0.73	1.18287	1.06904	0	0	0.484245	0.456964	0.741655	0.393531	0.633995
C10	2.3125	2.09	1.33824	1.37255	0.788462	0.807692	0.811321	0.803653	0.79646	0.814159	1.45575	1.46087	0.837607	0.806452	0.809524	0.8125	1.42692	1.43182	1.45833	0.814545	0.817204	0.811189	0.794613	0	0.810631	0.813115	0.807692	1.40439	1.40867	1.43034	0.802395	0.804734	0.807018	0.809249	0.795518	0.797784	0.793478	0.808864	0	0.691943	0	0.62931	0.602062	1.03862	0.975191	0	0	0.496599	0.476346
D10	0.892544	0.617886	1.00738	0.553633	0.515723	0.495575	0.487252	0.470588	0.455696	1.23716	1.54098	1.48673	0.736052	0.416667	0.687861	0.37276	0.356902	0	0.332326	0	0.32853	0	0.306892	0.510328	0.491369	0.271038	0.263048	0.260427	0.250723	0.246039	0.2395	0.236316	0.233305	0.630115	0.788263	0.771232	0.976226	0.936565	0.915679	1.25	1.03024	0.976433	0.950993	0.926844	0.899648	0.749145	0.73285	0.721186	0.55333
E10	0.493333	0.386067	0.388336	0.38835	0.607817	0.611111	0.777778	1.00892	1.18273	1.16667	1.17221	1.17209	1.17198	1.17713	1.40728	1.41304	1.19165	1.1962	1.20062	1.20863	1.04268	1.04609	1.0422	1.2233	1.22701	1.23412	1.24576	1.07063	1.08033	1.08592	1.0914	1.27957	1.2823	1.28834	1.10938	0.861538	0.868309	0.868309	0.868309	1.11262	1.10886	1.10886	0.857383	0.857383	0.862447	0.867572	1.12212	1.13276	1.1436
F10	0.795699	0.771574	0.776119	2.18905	2.2	2.17925	1.39352	0.789238	0.807175	0.810573	0.803419	0.806723	0.8	0.803213	0.806324	0.822134	0.837945	0.788321	0.745763	0.715655	0	0.664756	1.11622	1.09375	0.596577	0.571429	0.540773	0.933333	0.92668	0.883365	0.828622	0.810903	0.798347	0.447284	0.755319	0.424153	0.733142	0.406685	0.395129	0.384211	0.379221	0.369153	0.637953	0.3548	0.34434	0.336018	0.32809	0.55847	0.29705
G10	1.09409	0.8	0.804124	0.824742	0.828283	1.38679	1.37443	0.803653	0	0.825112	0.817391	1.41772	1.40574	1.39442	0.812749	0.815686	0.818533	0.8	1.40511	0.817518	0.820144	0	0	1.33758	1.30183	1.18256	1.07561	0.997773	0.536082	0.503817	0.833037	0.815068	0.802326	0.44374	0.734121	0.403927	0.388298	0.370558	0.34152	0.313978	0.297959	0.501472	0.482987	0	0	0.241722	0.402679	0.387415	0.374359
H10	2.12102	0.944099	0.945455	0.930233	0.953488	1.7093	0.977273	1.68306	0	0.963351	0.930693	0.932039	0.933333	0.934579	0.953271	0.954128	0.913793	0.915254	0.932203	0.921811	0.912	0.913386	0.914729	0.916031	0.931298	1.61338	1.61538	0	0	0.916667	0.887417	0.888889	0	0	0.745407	0.690647	0.654709	0.619958	0.600823	0.571429	0	0	0.493243	0.481848	0.454829	0.437781	0.41954	0.395664	0.384211
I10	1.70245	0.873563	0.876404	0.879121	0.867725	0.870466	0.891192	1.59585	0.932642	0.92	0.908213	0	0	0	0.89083	0.892704	0.894515	0.896266	0.897959	0.899598	0.901186	0.902724	0	0	0.874552	0.876325	1.52069	0.870748	1.52685	0.874172	0.875817	0.877419	0.878981	0.89172	0.893082	0.89441	0.887538	0.906832	0.906832	0.906832	0.895706	0.851312	0	0	0	1.09422	1.02405	0.944547	0.902827
J10	1.40761	1.41489	1.42188	0.816327	1.46429	1.5	1.505	1.43925	1.44495	0.828829	0.831858	0.8	0	0	0	0	0.574526	0	0.516432	0.496674	0.483051	0.816901	0.791188	0	0	0.410596	0.653333	0.971034	0.60992	0.342412	0.336683	0.32304	0.318339	0.310078	0.300211	0.806517	0.775097	0.269621	0.261883	0.257042	0	0	0.231562	0.228303	0.225135	0.215657	0.202356	0.691475	0.661489
K10	1.10598	0.808511	0.8125	0.816327	0.82	0.823529	1.42654	0.818605	0.821918	0.814159	0.817391	0	1.3451	0	0.787645	0.790875	1.37407	1.29897	1.21835	1.13623	0.616216	0.581454	0.520971	0.513919	0.875	0.496994	0.841603	0.816029	0.787197	0.780405	0.43436	0.423676	0.413793	0.379404	0.37766	0.359102	0.34434	0.326257	0.311633	0.298264	0.285994	0.266423	0.260482	0.239148	0.2336	0.225309	0.381913	0.571124	0.547749
L10	1.09409	1.4	0.804124	0.79602	0.8	1.4067	1.41315	1.4	0.803571	1.39394	1.42424	1.3494	0.725926	0.677966	1.11563	1.05507	0.579235	0.55814	0.52506	0.496674	0	0	0	0.426288	0.407346	0.4	0.394984	0.38209	0.361111	0.349206	0.335419	0.325749	0.318339	0.306681	0.299262	0.289447	0.286275	0.274694	0.266667	0.255692	0.244351	0.237979	0.229921	0.224788	0.383922	0.213139	0.3591	0.904959	1.01793
M10	1.4153	1.42246	1.40722	1.41414	2.27778	2.28713	2.29612	0.854369	0	0	0	1.5	1.48485	0.851064	0.853556	0.855967	0.834646	1.44828	0.830189	0.832714	0.814286	0	0.8	0	1.42809	1.4183	1.40895	1.37003	2.14072	2.14793	0.783626	0.795322	0.807018	0.809249	0.811429	0.806723	0.793478	0.784946	0.8	0.791328	0.797814	0.752577	0.726368	0.67907	0	0	0	0.939338	0.876501
N10	0.359223	0	0	0	0	0	0.754386	0.419048	0.404494	0.397408	0.361538	0.34347	0.323967	0.30722	0.3	0.299712	0.289222	0.28496	0.282413	0.273839	0.459677	0.445664	0.248421	0.247934	0.242304	0.417709	0.232902	0.22695	0.222793	0.218905	0.217004	0.370428	0.208459	0.360294	0.358845	1.05073	1.42176	1.72781	2.01735	1.97173	1.43225	1.08566	0.885615	1.03282	0.853563	0.990771	1.50794	1.73004	1.70804
O10	1.46328	1.44565	1.45213	1.4359	1.47179	1.4067	1.41315	1.41935	1.45161	1.45701	1.46222	0.813559	0.793522	0	0	0.773234	0.788104	0.802974	0.817844	1.4359	0.814286	0.808362	0.810997	0.813559	0.816054	0.818482	0.820847	0.833876	0.828025	0.840764	0.842767	0.84472	0.857143	0.858896	0.852853	0.854599	0.848837	0.866469	1.52994	0.884848	1.58204	0.904025	0.9125	0.932907	0.941935	0.941935	0.963696	2.65017	2.65017
P10	1.31472	1.35025	0.764706	0.769231	0.773585	1.36111	0.7713	0.765217	0.769231	0.763485	0.767347	0.771084	0.753846	0.769231	0.772727	0.776119	0.759857	0.763251	0.758621	0.772414	0.77551	2.1196	0.77377	0.769231	0	0.751515	0.754491	0.766467	0.769231	0.765217	0.752809	0.755556	1.34167	1.34615	1.35054	1.344	1.34828	1.34828	0.776596	0.776596	0.762402	0.776596	1.3342	1.34474	1.34474	0.768421	0.768421	0.762402	0.768421
A11	0.496169	0.531469	0.508143	1.3253	1.27762	0.786096	0.754386	0	0	0.685106	0.659319	0.636364	0.624772	0.344234	0.33279	0.566978	0.544787	0.530154	0.804521	0.796895	0.278388	0.266974	0.260773	0.253165	0.247967	0.673248	0.65625	0	0	0.624248	0.611111	0.216561	0.212471	0.364312	0.727672	0.717438	1.26036	1.2273	1.18199	0.949226	0.930783	0.909253	0.890244	0.581342	0.569677	1.14124	1.10722	1.08899	1.05797
B11	0.672727	0.242812	0.241113	0.240602	0.237681	0.237288	0.230254	0.222785	0.221948	0.218268	0.21659	0.207568	0.199593	0.191755	0.18854	0.970667	0.971204	0.83006	0.827759	1.13636	1.12382	0.924127	0.896527	0.763791	0.746431	1.00715	0.980087	0.948992	0.529686	0.528	0.526375	0.663055	1.15784	1.14053	1.26912	1.02053	0.857613	0.702889	0.698405	0.68194	0.569324	0.763598	1.16204	1.13066	0.902279	0.699234	0.887875	1.53147	1.50217
C11	0.978365	0.706977	0.712329	0.707965	0.653386	0.608696	0.563934	0.903226	0.473684	0.462312	0.448687	0.425721	1.1	1.07632	0.377778	0.365554	0.356902	0.34895	0.337942	0.324638	0.318881	0.315217	0.304516	0.3	0.290822	0.288372	0.27907	0.270613	0.268873	0.26321	0.261719	0	0	0.240757	0.236864	0.231325	0.402362	0.391271	0.381059	0.373265	1.29893	1.2798	1.45598	1.77688	1.7076	0.975812	0.945713	1.40469	1.36369
D11	0.735795	1.51136	0.866667	1.52174	0.858639	0.861538	0.882051	0.854369	1.47887	1.51174	1.5446	0.872727	0.690141	0.598802	0.512563	0.464286	0.435318	0.387097	0.640599	0.344086	0.331878	0.31479	0.305304	0.290206	0.279496	0.270742	0.46519	0.452069	0.24976	0.23741	0	0.22186	0.211494	0.204529	0.198601	0.195122	0.19135	0.185279	0.180358	0.176863	0.17096	0.165065	0.158696	0.269942	0.259128	0	0	0.239232	1.63019
E11	1.03299	0.771574	0.791878	0.812183	2.21078	0.807692	0.811321	0.814815	0.807175	0.810573	0.828194	0	0	0.816327	0.809524	0.803089	0.806084	0.779783	1.30508	1.28105	1.27476	1.24159	1.22189	1.16992	1.14477	0.640827	0.628429	0.621359	0.625	1.08197	1.07078	0.60177	0	0.595745	0.590437	1.03279	1.00988	0	0	0	0.569201	0.55408	0.558317	0.555133	0.544776	0.541744	0.538745	0.52518	0.890244
F11	1.32143	1.31034	1.31884	1.32701	0.752294	0.756757	1.31441	1.32189	1.3125	0.754098	0.770492	0.774194	0.768627	0.75188	0	1.28169	1.30634	1.28136	1.28763	0.739274	0.735484	0.731861	1.2866	0.716418	0.719764	0.723032	0.72	1.2549	1.25	1.25543	0.72043	0.717678	0.715026	0.717949	0.720812	0.718204	0.715686	0.720988	0.726368	0.73183	0.744898	1.30357	0.752577	1.30357	0.758442	0.758442	0.772487	0.764398	1.3377
G11	0.399051	0.407663	0.109628	0.180064	0.170833	0.161273	0.156201	0.0860636	0.0822669	0.0800348	0	0.0769539	0.0759396	0.0749064	0.0739398	0	0	0	0	0.0696085	0.0690073	0.0682956	0.117865	0.0666667	0.0657505	0.0650066	0.0645492	0.0627605	0.0615822	1.24815	1.79716	2.12046	2.15625	2.07808	1.75987	1.64524	1.71265	1.58989	1.72967	1.602	1.6534	1.54112	1.43232	1.40568	1.38001	1.2807	1.21402	0.990547	0.978759
H11	1.45506	1.49438	1.44444	1.42857	0.82	0.823529	1.4	1.40639	0.79646	0.8	0.803419	0.79668	0.790323	0.772201	0.775665	0.77037	0.773723	2.08421	2.07192	1.32432	1.29967	1.30547	0.749206	0.752351	0	0.777429	0.763636	0.775758	0.778443	0.781065	0.776812	0.764045	0.766667	0.769231	0.771739	0.774194	0.784946	1.26485	1.19114	1.09188	0.571429	0.524237	0.492411	0.821543	0.448541	0.427526	0.406685	0.678619	0.656812
I11	0.8	0.804233	0.795918	1.37931	1.41379	1.42029	0.803738	1.36889	0.775862	1.38793	1.28016	1.23985	0.646865	0.623053	0	0	0.507177	0.487585	0.456432	0.448	0.428571	0.416517	0.405498	0.392799	0.386076	0.369598	0.367883	0.357043	0.348525	0.336306	0.328029	0.320377	0.310811	0.308031	0.298319	0.292683	0.286275	0.278626	0.462443	0.439759	0.245172	0.233974	0.3949	0.382199	0.372178	0.358094	0.70048	1.22978	0.87309
J11	2.96474	2.56442	0.934132	0.935673	0.937143	0.938547	0.939891	0.941176	0.962567	0.963351	0.949495	0.950495	0.951456	0.938967	0.927273	0.945455	0.933921	0.935065	0.93617	0.953191	0.942149	0.931727	0.921875	0.923077	0	0	0.926471	0.941176	0.918728	0	0	0.922034	0.923077	0.936455	0.937294	0.950495	0.95114	0.973333	0.983165	0.996587	0.996587	0.983165	0.996587	1.01038	1.02456	1.03915	1.05036	1.03915	1.02456
K11	1.29618	0.968153	0.968944	0.993789	1.73939	1.01818	1.01775	1	1	1.02222	1.00535	0.989691	0.975124	0.961538	0.948837	0.949772	0.968037	0.986301	1.00457	1.02283	1.02242	1.0087	1.74262	1.67331	1.67451	0.957529	0.958175	0.924188	0.925267	1.62105	0.917808	0.839506	0.8	0.765027	0	0	0	0.612159	0	0.579365	0	0.527076	0.516814	0.494915	0.481054	0.449923	0.747076	0.710709	0.667974
L11	0.87574	0.863636	0.886364	0.855615	1.50262	1.53927	0.882051	0.884422	0.84507	0.847926	0.850679	0.842105	0.859649	0.862069	0.839506	0.832	0.824903	0.80597	0.808824	0.823529	0.817204	0.819788	0.833922	0.848057	0.862191	0.864111	0.878049	1.56098	0.884354	0.877076	0.87013	0.863492	1.51411	0.877743	0.879257	0.880734	1.52994	1.54848	1.54848	0.895706	0.884848	0.892966	0.882175	0.892966	0.884848	0.904025	0.904025	0.915361	0.924051
M11	1.42308	2	0.732394	1.25	0.719298	1.26724	0.719665	0.72428	0.72	1.288	1.29528	1.30233	1.27509	1.28205	0.728571	0.724739	0.721088	0.734694	0.730897	0	0	0	0.746835	0.743034	0.739394	0.742515	1.30473	1.29855	1.30372	1.30878	0.7507	0.747253	0.743935	1.2963	1.29091	1.30909	2.06427	1.3377	2.10209	0.778667	0.778667	0.784946	0.784946	1.4	0.8	0.808864	0.770449	0.784946	0.8
N11	0.381881	0.451404	0.280864	0.154889	0.150874	0.146341	0.141099	0.136434	0.235075	0.232827	0.127978	0.122919	0.120024	0.117578	0.202266	0.197076	0.109674	0.109146	0.1069	0.105016	0.103778	0.280316	1.15785	1.59006	1.13649	1.21664	1.20736	1.19537	1.0171	1.00035	0.993106	1.05249	1.03929	1.03271	0.871029	0.871508	1.18807	1.15941	1.13799	1.12084	1.24247	1.22302	1.40157	1.37116	0.954997	0.925456	1.54821	1.51643	1.22966
O11	1.13687	0.787565	1.365	1.35266	1.38647	0	0	0	0	0.828829	0.820961	1.42373	1.42917	1.45833	0.812749	0.773234	0.704319	0.627907	0.589812	0.538462	0.508929	0.865672	0.451243	0.77634	0.769369	0.73064	0	0	0	0	0.353096	0.591304	0.577061	0.30837	0.292181	0.483221	0.465816	0.442808	0.426901	0.414773	0	0	0.206506	0.197031	0.190601	0.184576	0.316017	0.307276	0.172679
P11	1.60096	1.07692	0.551237	0.501567	0.458101	0.430769	0	0	0.362173	0.340741	0.316498	0.296296	0.494236	0.472973	0.462435	0.253041	0.243119	0.836283	0.810526	0.225579	0.219442	0.217228	0.210339	0.362694	0.353477	0.192696	0.190045	0.511628	0.503876	0.177539	0.174821	0.172261	0.169846	0.167164	0.165308	0.283944	0.437364	1.38827	1.36519	1.30942	1.26712	1.09466	1.06424	1.02591	1.34663	1.32057	1.63162	1.56243	1.29104
A12	1.19006	0.868571	1.52514	0.893855	0.896175	0.835821	0.855721	0.858537	0.849057	0.851852	0.87037	0.888889	0.890909	0.881057	0.857143	0.859504	0.876033	0.878049	0.856031	0.848485	0.863636	0.856089	0.870849	1.52727	1.53047	1.53357	0.878049	0.891986	0.905923	1.58763	1.58983	1.59197	0	0.903226	0	0.77628	0.744898	0.695238	0.646018	0.599589	0.555133	0.533821	0.51049	0.485857	0.466454	0.459119	0	0	0.391421
B12	1.07105	0.771574	0.764706	0.769231	0.773585	0.777778	0.7713	0.789238	0.782609	0.776371	0.780083	1.35484	1.36111	0.772201	0.787645	0	0.818533	2.84211	3.66667	3.63899	1.40493	1.37627	0.771242	0.784314	0.797386	0.8	0.794953	0.797508	0.8	0.795181	0.797619	0	0.795389	0.79096	0.793296	0.804469	0.80663	1.4116	1.42737	0.8	0.80663	0.80663	0.80663	1.4116	1.4116	1.4116	1.38482	0.791328	1.39617
C12	1.94737	0.868571	0.891429	0.879121	1.54301	0.903226	0.873096	0.862745	0.882353	0.872038	1.53023	1.53425	1.53812	0.869565	0.860759	0.863071	0.879668	0.881633	0.873016	0.875	0.86692	1.5206	1.52399	1.52727	0.874552	0.876325	0.890459	0.882759	0.884354	0.846154	0.840125	0.842105	0.844037	0.838323	0.832845	0.79558	0.741117	0.708738	0.685446	0.637555	0.608333	0.574803	0.971483	0.934186	0.887153	0.492411	0.4672	0.441755	0.423188
D12	1.74346	1.34343	1.30622	0.727273	1.28125	1.28947	1.28085	0.727273	0.731707	0.747967	0.764228	0	0	0.766284	1.33209	1.32364	0.741259	0.744828	0.748299	0.727273	0.74026	0.736508	0.749206	0.761905	0.757764	0.760736	0.732558	1.28736	0.738636	0.75	0.752809	0.749311	0.760331	0.762943	0.765499	0.761905	0.764398	1.3377	2.14133	2.14133	0.784946	0.793478	1.41551	1.42737	0.808864	0	0	0.817927	0.808864
E12	1.09409	1.4	1.43684	2.2335	1.45685	0.835821	0	0	0.849057	1.49074	1.49545	1.5	0.848485	0.826446	0.829268	0.832	0.834646	2.33858	2.34496	0.868217	0.883721	0.885496	0.887218	0.902256	0	0	0.919708	0.911032	0.902778	0.90411	0.896321	0	0	0	0.916129	1.6051	1.60692	0.929936	0.929936	0	0.918239	0.787062	0.677494	0.607069	0.581673	0.55408	0.528986	0.508711	0.828201
F12	0.831461	0.835165	0.825397	0.829016	1.45685	1.41346	1.41981	1.42593	0.818182	1.4185	0.813853	1.45455	0.823529	1.44628	1.45122	1.43874	0.815385	0.818182	0.811808	0.814545	0.808511	0.811189	0.805461	0.808081	0.802632	0	0	0.820513	0.822785	1.43034	0.812121	1.42515	2.22581	2.23188	0.813754	0.825215	0.827195	0.827195	0.789189	0.760417	0.72818	0.703614	0.653244	0.627957	0.618644	0.600823	0.580517	0.560461	0.545794
G12	1.20414	0.878613	0.881356	1.54696	1.5266	0.861538	0.882051	0.884422	0.8867	0.859813	0.862385	0.864865	1.5177	0.858369	0.80315	0.764706	0.704319	0.64095	0	0	0.553398	0.535797	0.510823	0.492813	0.48996	0.48062	0.456522	0.428094	0.410095	0.403053	0.386167	0.371078	0.35249	0.338983	0.32018	0.546046	0.52518	0.283495	0.269621	0.255468	0.423364	0.4088	0.225831	0.221548	0.216939	0.208721	0.203626	0.198775	0.192232
H12	0.748555	0.499062	0.485765	0.468227	0.438168	0.249629	0.243972	0.234354	0.235294	0.224664	0.222749	0.38488	0.379006	0.21254	0.208802	0.206145	0.356388	0.344262	0.851979	0.839301	1.15572	1.1337	1.13113	0.916364	0.905941	0.896077	0.756504	0.752449	0.741915	0.730178	0.81993	1.24201	1.21586	1.20755	0.675833	0.410363	0.401902	0.499756	1.01535	1.2246	1.2044	1.04332	1.01301	0.98732	1.39626	0.742474	0.8468	0.8315	0.907184
I12	1.09409	0.771574	0	0	0.602941	0.573379	0.529231	0.483516	0.471204	0.447689	0.424379	0.410256	0.394366	0.661626	0.636364	0.606667	1.16667	0.323353	0.3125	0.297082	0.286073	0.278511	0.268487	0.464602	0.456197	0.446502	0.440559	0.427889	0.245052	0.243993	0.235294	0.222041	0.217152	0.211321	0.205946	0.2	0.196898	0.516731	0.964151	1.11758	0.901235	1.22654	1.32878	1.2949	1.13148	1.09406	1.05323	1.02073	0.996704
J12	2.32635	1.55556	0.876404	0.898876	0.921348	0.923077	1.55959	0.911917	1.63212	0.93401	1.63682	1.63902	1.61792	0.913242	0	0.932735	0	0	0	0.941176	0.942149	0.943089	0.944	1.68	1.708	1.70866	0	0	0	0	0	0	1.61538	1.58065	1.5828	1.57009	0.898462	1.62222	0.935897	0	0	0.926984	0.935897	0	0	0.935897	0.935897	0.915361	1.63782
K12	0.980723	0.965358	0.332623	0	0	0	0	0.275	0.473684	0.457386	0.685676	0.425316	0.415254	0.2331	0.225664	0.222222	0.380513	0.371316	0.354512	0.20162	0.199475	0.197952	0.191403	0.323824	0.317001	0.178033	0.172958	0.169874	0.293548	1.33165	1.45828	1.41913	1.42268	1.40861	1.21432	1.19688	0.927337	0.882495	0.620397	0.705801	0.684681	1.24759	1.32952	1.30792	1.14521	1.12263	1.09796	0.985007	0.960526
L12	1.7236	0.921212	0.923077	0.909091	0.896175	0.918033	0.919786	0.941176	1.64921	1.65128	0.944724	0.945813	0.94686	0.947867	0	0	0.950673	0.951542	0.952381	0.953191	0.970213	0.958678	0.897338	0.888889	0.890511	0.892086	0.893617	0.87372	0	0	0.890365	1.54545	1.54808	1.55063	1.5387	0	0.882175	0.901235	0.901235	1.57716	1.57716	0.892966	0	0.904025	0.904025	0.924051	0.944984	0.944984	0.944984
M12	2.52732	1.42246	2.24607	1.46597	1.47179	1.50769	0.864322	0.866995	0.8867	0.888889	0.890995	0.893023	0	0	0.898678	0.888889	0.879668	0.896266	0.897959	0.899598	0.890625	0.90625	0.883895	0.885609	0.900369	0.901818	0.893617	0.864865	0.783133	0.747875	0.722372	1.21429	1.18966	0.633484	0.602972	0.585366	0.569201	0.545794	0.545794	0.51865	0	0.477124	0.45625	0.443769	0.430044	0.406685	0.385733	0.368687	0.346793
N12	1.1	0.791667	0	0	0.82	1.42029	1.42654	1.41284	0.810811	0.803493	1.43668	1.44206	0.803279	0.775194	1.34717	1.35316	1.3442	1.33569	1.32759	0	0	0	0.75641	0.759494	0.772152	0.78481	0.7875	0.790123	0.792683	0.795181	0.79056	2.18076	1.40816	1.4121	0.809117	0.811268	0.80663	0.797814	0.791328	0.782842	0.768421	0.768421	1.35904	0.791328	1.39617	0.797814	0.782842	0.782842	2.19399
O12	0.954839	0.938272	0.923077	0.924855	0.947977	0.949153	0.950276	0.972376	0.994475	0.994595	0.979167	0.979592	0.886878	0.77821	0.689189	0.656151	0.60745	0.981818	0.522565	0.813278	0.44358	0.427256	0	0	0	0	0.334218	0.324051	0.313631	0.295633	0.287554	0.280992	0.272189	0.468451	0.450589	0.250653	0.242727	0.407821	0.389185	0.213139	0.207239	0.199181	0.191727	0	0	0.172679	0.167431	0.285315	0.999452
P12	0.711538	0.716981	0.712329	0.707965	0.663968	0.643678	0.625455	0.594595	0.573248	1.49263	0.913889	0.898396	0.875	0.817757	0.769397	0.421907	0.40381	0.692308	0.682624	0.67354	0.649837	0.635368	0.353293	0.342857	0.336552	0.327609	0.319392	0.310303	0.307329	0.301714	0.291939	0.288441	0.488372	0.270531	0.264432	0	0.253472	0.245998	0.418167	0.4088	0.804091	0.77837	0.762118	0.950108	1.06978	1.03862	1.00988	0.841768	0.815642
A13	1.79032	2.2	1.40722	1.41414	1.37321	0.730435	0.693548	0.619718	0.590164	0.550898	0.523677	1.36082	1.32759	0.449438	0.418033	0	0	0	0.365449	0.347287	0.591988	0.886111	0.56267	0.523691	0	0.516052	0.280624	0.270042	0.262361	0.251908	0.24408	0.240708	0.234694	0.231788	0.229032	0.222566	0.217262	0.211594	0.202778	0.195579	0.513099	0.813622	0.913043	0.892317	1.19066	0.98702	1.10031	0.929699	1.04081
B13	1.7619	1.35714	1.365	0.8	1.36019	0.781395	0.761062	0.765217	0.782609	1.35865	0.770492	0.786885	0.790323	1.33588	1.34211	0.781955	0.796992	0.8	0.80292	0.805755	1.4	1.40484	0.805461	0.8	0	0	0.807692	0.802508	0.797546	0.809816	0.804805	0.790698	0.786325	0.782123	1.37293	1.36585	1.35904	1.4	0.791328	0.784946	0.748718	1.92105	0.675926	0.625268	0.603306	1.00988	0.932482	0.513181	0.489112
C13	1.37766	1.38542	0.8125	0.833333	0.836735	0.857143	0.86	0.862745	0.882353	1.54808	1.50228	1.53425	0.852174	0.843882	0.846473	0.84898	0.806084	0.768683	0.735786	0.682927	0.653295	0.597938	0.581281	0.990566	0.942605	0.921444	0.508065	0.498054	0.478821	0.81338	0.785595	0.74375	0.40648	0.393812	0.393352	0.391304	0.37484	0.363184	0	0	0	0.306401	0.299795	0.294355	0.284323	0.279693	0.271375	0.724729	0.441278
D13	1.66168	0.853933	0.857143	0	0	0.827586	0.819048	0.82243	1.47196	1.50467	1.50917	0.853333	0.855895	0	0.860759	0.852459	0.854839	1.5	0.849421	0.864865	0.880309	0.87218	0.874074	1.55556	0.903704	1.56679	0.896797	0.898246	0.899654	0.901024	0.902357	0.903654	0.884615	1.55063	1.55313	0.862275	0.863905	0.882175	1.54381	1.54381	1.54381	1.54381	0.874251	0.856305	0	0	0.843931	0.861357	0.843931
E13	1.07105	0.783505	0.787879	0.792079	0.796117	0.788732	1.41315	0.826291	0.829493	0.832579	0	0	1.49782	1.50215	0.860759	0.852459	0.844622	0.860558	1.53386	0.89243	0.908367	0.899225	1.57634	1.57895	0.903704	0.905109	0.906475	2.47018	2.47405	0.901024	0.902357	0.903654	0.904918	0.906149	0.907348	0.9	0.863905	0.863905	0.871642	0.871642	0.871642	0.871642	0	0	0.882175	0.874251	0.884848	0.866469	0.856305
F13	1.54167	1.58333	1.56	0.879121	0.88172	0.870466	0.873096	0.862745	0.853081	0.855814	0.858447	1.53425	0.878924	0.881057	0	0.87395	0.851406	1.49407	0.833333	0	0	0.865672	0.867647	0.869565	0.884058	0.805195	0.747774	0.680851	0.648379	0	0	0	0.488496	0.46589	0.448657	0.433083	0.418938	0.394595	0.649301	0.631644	0.594878	0.327722	0.566519	0.528986	0.501472	0.278892	0.267155	0.261883	0.254577
G13	0.912329	0.675127	0.368794	0.34632	0.331984	0.319392	0.308244	0.506579	0.494505	0.272189	0	0.252964	0.25	0.245098	0.234483	0.223416	0.383661	0.367704	0.346847	0.196664	0.193548	0.188312	0.18612	0.180587	0.17694	0.174035	0.295378	0.293002	0.290735	0.726161	0.72	0.703853	1.10552	1.09375	1.06025	1.04609	1.02767	1.01195	0.983279	1.06037	1.03868	1.0192	0.997438	0.975365	1.16109	0.848497	1.11254	0.817059	0.884513
H13	1.6087	1.61212	0.923077	0.909091	0.762791	0.72103	0.632353	0.546584	0.508475	0.46	0.431193	0.412903	0.377649	0.355872	0.341137	0.331738	0.323171	0.310791	0.529574	0.290909	0.285357	0.277844	0.270023	0.25974	0.249489	0.241245	0.236176	0.228368	0.220713	0.218182	0.203957	0.201035	0	0.191781	0.18984	0.322251	0.175904	0.171462	0.1683	0.285156	0.719212	1.50237	1.4585	1.38473	1.60824	1.24197	1.22346	1.2055	1.38771
I13	0.565278	0.698163	0.384236	0.660377	0.655251	0.611227	0.599602	0.58444	0.322004	0.321117	0.318105	0.309677	0.531783	0.51395	0.513669	0.50838	0.283422	0.276923	0	0.476886	0	0.454647	0.446486	0.438871	0.434827	0.434	1.11395	1.28	1.26506	1.24752	1.23097	0.802698	0.797688	1.176	1.16941	1.15332	1.14746	1.11168	1.09188	0.919524	0.903714	1.04428	1.21667	1.18815	1.15579	0.820737	0.812114	1.11348	1.25638
J13	0.531332	0.368932	0.356979	0.351648	0.592975	0.325581	0.31793	0.308772	0.535714	0.534884	0.303226	0.294479	0.283647	0.280899	0.271638	0.261965	0.254502	0.436994	0.424009	0.415254	0.226866	0.222863	0.217712	0.212955	0.208547	0.200972	0.195198	0.329654	0.822207	0.948016	0.9281	1.3617	1.33981	1.30841	1.15935	1.26454	1.12427	1.09293	0.923583	0.897688	1.01779	0.992499	0.974678	0.817652	0.579621	0.55678	0.547728	0.953859	0.919323
K13	1.0544	0.787565	0.78	0.784314	0.803922	0.796209	0.815166	1.45972	1.49289	0.872038	0.862385	0.864865	0.867257	0.869565	0.860759	0.863071	0.854839	0.857143	1.50391	0.875	1.55859	1.56154	1.58846	1.59091	1.59328	1.55556	1.58065	1.60573	0.918728	1.57143	0.899329	1.57616	0.901961	0.903226	0.916129	0.908517	0.901235	0.909657	0.921136	0.932907	0.932907	0	0	0	0	0	0.963696	0.963696	0.954248
L13	1.06545	1.3641	1.4	2.21106	1.41379	2.23188	1.42654	1.38739	1.33475	1.34167	0.770492	1.35484	1.38306	1.35135	0.775665	0.779026	0.782288	0.776978	0.780142	0.764505	0.767677	0.781145	0.784053	0.786885	0.8	0.802589	0	0.817891	0.820189	0.82243	1.34	0.761905	0.764543	0.775623	0.763441	0.759894	0.756477	0	0.756477	0.764398	0.770449	0.778667	0.784946	2.21823	2.26197	0.822535	0.815642	0.831909	0.815642
M13	0.513889	0.364508	0.361949	0.353982	0.343816	0.316384	0.54827	0.532872	0.522388	0.518519	0.291022	0.287856	0.286131	0.284495	0.281768	0.277704	0.273902	0.268991	0.26699	0.266033	0.264195	0.262443	0.259626	0.447761	0.443406	0.444217	1.31511	1.30359	1.53302	1.51515	1.47577	1.44804	1.19752	1.17978	1.37704	1.35849	1.35587	1.11816	1.07882	1.05288	1.25	1.21992	1.38276	1.18047	1.15142	1.13073	0.937042	0.905493	0.753873
N13	1.58571	1.35714	0.684211	0.606061	0.546667	0.5	0.445596	0.414118	0.663158	0.626459	0.339964	0.329897	0.31562	0.30303	0	0	0.268695	0.259615	0.251429	0.245077	0.235537	0.225462	0.220149	0.209974	0.20643	0.196669	0.194295	0.190618	0.185185	0	0	0	0.166065	0.161197	0.27114	0.265683	0.256784	0.743814	1.1145	1.23671	1.18914	1.15011	1.20076	1.4904	1.13111	1.11211	1.06311	1.03302	1.01353
O13	1.16286	0.849162	0.83871	0.829016	0.832487	0.835821	0.839024	1.47368	1.45833	1.49074	0.87037	0.834783	1.44726	1.43443	0.836066	0.815686	0	0	0.814815	0.817518	0.820144	0.822695	0.805461	0.8	0.784566	1.37778	2.17241	1.387	0.795107	0	0.785924	0	0.8	0.795455	0.791086	0.772118	0.726368	0.707022	1.20804	1.16934	0.657658	0.609603	0.575937	0.541744	0.50519	0	0	0.723796	0.692412
P13	1.16954	0.873563	1.47568	0.833333	0.854167	0.844221	0.847291	1.48792	0.81448	0.807018	0.810345	0.813559	0.816667	0.809717	0.825911	0.828685	0.831373	0.824427	0.827068	0.82963	0.832117	0.834532	0.82807	0.83045	1.42333	0.826667	0.828947	0.715084	0.643564	1.65	1.47106	0.506518	0.481675	0	0	0.416787	0.407821	0.379714	0.620899	0.608333	0.60047	0.337572	0.318083	0.301653	0.509472	0.482075	0.262354	0.251941	0.24374
A14	1.74528	1.6319	1.67485	0.958084	0.959064	0.923077	0.924731	0.926316	0.947368	0.948454	0.949495	0.969697	0.956098	0.943396	1.65278	1.63229	1.66368	0.951542	0.952381	0.969697	0.957983	1.67769	0.975207	0.97561	0	0.964981	0.965517	0.955224	0.970149	0.970588	0.971014	0.971429	0	0	0.95302	0.953642	0.944984	0.935897	0.876877	0.768421	0.696897	0.653244	0.605809	0.568093	0.541744	0.521429	0.512281	0.497445	0.846026
B14	0.635011	0.337029	0.335484	0	0.339545	0.342857	0.346076	0.346457	0.346821	0.342644	0.347505	0	0.350626	0.342466	0.342857	0.343234	0.34584	2.17742	2.19298	1.58991	1.60062	1.60123	1.60181	2.87856	2.90909	2.28614	2.30938	1.95065	1.9697	1.32568	1.33239	1.0565	1.05563	1.05479	1.06403	1.06883	1.07785	1.37922	1.3867	1.0793	0.686828	0.676821	0.676821	1.06358	1.06358	1.06358	1.06358	0.670604	1.05381
C14	1.42308	0.779487	0.8	2.17822	2.23267	0.815534	0.807512	0	0.803571	0.821429	0.813853	0.806723	0.809917	0.813008	0.829268	0	0	0.818182	2.25746	0.814545	0.817204	0.8	0.776316	1.35048	0.767296	0.753799	0.75	0.723164	0.686016	1.155	1.09324	1.04846	1.01684	0.953307	0.934211	0.50087	0.489933	0	0	0	0.431315	0.418338	0.717697	0.697135	0	0	0.63875	0.622412	0.331442
D14	0.765038	0.95	0.518272	0.484848	0.453039	0	0.410501	0.380952	0.36961	0.612167	0.336918	0.321608	0.313099	0.302115	0.286517	0.274406	0.269377	0.261501	0.448718	0.252537	0	0	0.234127	0.225352	0.221014	0.216216	0.215017	0.215126	0.209677	0.553776	0.861429	0.850591	1.17267	0.642623	0.940101	0.800989	0.799757	0.785885	0.877504	1.192	1.15746	1.26475	1.39048	1.36449	1.46526	1.1721	1.41642	1.15415	1.27202
E14	0.795699	0.8	1.38579	1.39303	0.788462	0.792453	0.747826	0.752137	0.734694	1.21053	1.21852	1.15464	0.649007	0.647249	0.64557	0.602899	0.572973	0.5625	0.532688	0.519722	0.5	0.486373	0.829317	0.809249	0.784926	0.43281	0.426396	0.410915	0.405616	0.396396	0.387844	0.379888	0.376022	0.363636	0.359039	0.349939	0.342723	0.331818	0.322652	0.545358	0.308342	0.521961	0.284878	0.759697	0.742144	0.716325	1.35904	0.700698	0.681664
F14	1.1763	0.858757	0.8	0.80402	0.824121	0.827586	1.45411	1.45972	0.825688	0.803493	0.806867	0.8	1.40574	1.43443	1.42231	0	1.43243	0.81203	1.44737	1.47368	1.46154	0.816901	0.819444	0.821918	1.42809	1.43234	0	0	0.809969	0.804878	0.807229	0.80236	0.797688	0.809249	0.804533	1.41176	1.41551	2.85475	0.808864	0.764398	0.744898	0.707022	0.660633	0.62931	1.0159	0.967803	0.9125	0.496599	0.476346
G14	0.664103	1.33668	0.757282	0.776699	0.769953	0.774194	0.778281	0.79638	0.789474	1.37021	1.37657	1.32806	0.762646	0.766284	0.781609	0.784906	0.788104	0.791209	0.794224	0.788732	0.802817	2.19244	2.23024	0.813559	0.816054	0.810458	0.805112	0.807571	0.802469	0	0	0.80236	0.804665	0.816327	0.811429	0.822857	0.824859	0.841499	0.841499	1.50294	0.858824	0.851312	0.841499	0.841499	1.4898	1.47688	1.44759	0.853801	0.811111
H14	0.789634	0.79403	0.798246	0.802292	0.80618	0.809917	0.813514	0.470588	0.472441	0.821429	0.830808	0.84	0.83455	0.837321	1.32	1.33333	1.34642	1.7027	1.71875	1.75	1.75385	1.38095	1.3838	2.30277	2.32135	1.42977	0.91684	1.45155	0.93047	0.93712	0.536	0.539683	0.543307	0.543689	0.547206	0.547529	0.946296	0.951583	0.956929	0.956929	0.956929	0.956929	0.969639	0.969639	0.944547	0.909253	0.506944	0.498294	0.851667
I14	1.56538	1.13433	1.10638	1.10345	1.10067	1.07692	1.92949	1.925	1.88623	0	1.03297	1.05495	1.03704	1.0582	1.02	1.00483	0.990654	0	0	0	0.966102	0.954733	0.929134	0.90566	0.897059	0.876325	0.890459	0.891986	0.863787	0.846154	0.77907	0	0	0	0.554688	0.516129	0.483444	0.446483	0.421356	0.393001	0.360494	0.331442	0.303219	0.28131	0.459119	0.422663	0.22427	0.213139	0
J14	1.8	0.72381	0.718894	0.723982	0.728889	0.711864	0.716667	0.721311	0	1.26275	0	0.711111	0.707581	0.722022	1.27046	0.729825	0.733564	0.72973	0.716612	0.713376	1.22769	1.20833	1.1902	0.683761	0	0	1.21823	1.22404	0.702703	0.700265	0.703412	0.701031	0.691729	1.19512	0.674584	0.666667	0.654709	1.12061	1.13808	0.640351	0.63067	0.63067	0.621277	0.612159	0.565891	0.532847	0.5	0.848837	0.783742
K14	1.16954	0.853933	0.876404	0.879121	0.901099	0.870466	0.873096	0.846154	0.849057	0.867925	0.858447	0.860987	0.863436	0.865801	0.832653	0.84898	0.851406	0.84375	0.846154	0.848485	0.841328	0.834532	0.848921	1.48936	0.844291	0.846416	0.848485	1.47368	1.46302	0.838095	0.832298	0.84472	0.857143	0.869565	0.845238	0.857143	0.851312	0.869048	0.879518	0	0.851312	0.858824	2.36176	0.858824	0.851312	0.843931	0.861357	0.871642	0.863905
L14	1.74528	0.955975	0.957055	0.981595	0.964706	0.965517	0.966292	0	0	0	0	0.727273	0.662162	0.630915	0.596491	0.566757	0.535354	0.5	0.488889	0.475584	0.459677	0.439394	0.429872	0	0	0.378049	0.366279	0.616231	0.337662	0.327543	0.31716	0.301552	0.288703	0.487078	0.473785	0.466235	0.259095	0.255916	0	0.238173	0.232855	0.225309	0.215817	0.214233	0.359859	0.544776	1.51492	1.47382	1.44465
M14	1.01244	0.716981	0.735849	0.730594	0.748858	0.767123	0.7713	0.77533	0.779221	0.773109	0.77686	1.36585	1.39431	0.8	0.80315	0.818898	0.834646	0.827586	2.90566	2.84058	1.40989	0.8	1.40476	0.805369	0.8	0.794872	0.797468	0.742029	1.19423	0.618267	1.59179	0.537549	0.909605	0.503597	0.48547	0.461538	0.762687	0.731044	0.720733	0	0	0	0.347619	0.326988	0.312299	0.301965	0.287119	0.275732	0.264014
N14	0.814465	0.955975	0.957055	0.958084	1.67836	2.64	2.50265	0.931217	0.952381	0.953368	0	0	0.942308	0.943396	0.962264	0.981132	0.968037	0.96861	0.956522	0.957265	0.957983	0.946939	0.963265	0.963855	0.927757	0.918519	0.933333	0.924188	0.938628	0.939502	1.62847	0.931507	0.932432	0	0	0	0	0.926984	0.915361	0.915361	0.924051	0.9125	0.932907	0	0	0.944984	0.944984	0.932907	0.901235
O14	0.766839	0.787565	0.791878	0.79602	0.81592	0.819512	0.839024	1.47368	1.50718	1.51174	0.866359	0.868778	0.871111	0.888889	1.55895	1.54237	1.54583	1.575	0	0.903226	0.919355	0.895753	0.897338	0.898876	0.890511	1.58394	1.58633	0.876712	0.849673	0.851613	0.834891	0.836923	1.46809	0.840841	1.46176	0.837209	0.831909	0.831909	0.808864	0.815642	0.808864	0	0.793478	0	0.808864	0.8	0.784946	0.778667	0.758442
P14	0.812762	0.528827	0.520992	0.506329	0.285714	0.490818	0.278768	0.274143	0.269865	0.268613	0.262204	0.256342	0.25323	0.252525	0.253102	0.24821	0.245655	0.242152	0.237069	0.231644	0.230769	0.402379	0.394084	1.01029	1.15928	1.1411	1.13465	1.13514	1.10976	1.30024	1.65177	1.63979	1.6164	1.58192	1.55723	1.38738	1.17363	0.961731	1.13424	0.930218	1.09807	0.902827	1.05675	1.05491	1.03811	1.02184	1.2899	1.2627	0.969713
A15	1.16954	1.52874	1.53371	0.879121	0.901099	1.61538	1.55959	0.893401	0.913706	1.60199	1.50228	1.46087	0.827004	0.829876	0.822581	0.825397	0.818533	0.821293	0	0	0	2.18493	0.778878	0.774194	0.760125	0.772586	0.768293	0.764179	1.34218	1.34694	0.772334	0.759777	1.32329	1.30319	0	0	0	0	0.708738	0.696897	0	0	0.634783	0.616034	0.598361	0.569201	1.53244	1.48155	0.942804
B15	2.3617	1.83448	1.79605	1.84211	1.88816	1.88462	0	0	0	0	0	0	1.81481	1.75	1	1	1	1	1.01852	1.01818	1.03636	0.991453	0.897338	0	0	0	0.649485	0.593968	0.540541	0.510638	0.472663	0.459459	0.442308	0.434109	0.421365	0.395604	0.387782	0.367296	0.342723	0	0	0	0.310308	0.294652	0.494197	0.271375	0.257723	0.249786	0.429412
C15	1.62439	2.03902	1.33171	0.76555	0.769953	0.788732	0.792627	0.785714	1.36364	0.782979	1.37657	0.803347	1.372	1.37795	1.38372	1.41085	1.43798	1.44275	1.46947	0.820513	0.823105	0.816901	0.830986	0.824742	1.46735	1.45638	0.834437	0.828479	0.830671	0.832808	0.834891	0.836923	1.46809	1.44118	0.835294	0.829971	0.815642	0	0	0.856305	0.866469	0.83908	0.831909	1.41551	1.36267	0.717445	0.705314	0.677494	0.660633
D15	1.07246	1.07042	1.04698	1.04575	1.025	1.00599	0.988506	0.951351	0.952381	0.953368	0.954315	0.941176	0.911628	0.900901	1.60811	1.58952	1.54583	0.827586	0.830189	0.823529	0.826087	0.828571	0.810997	0.776699	0	0	0.761329	0.748538	0.751445	0.633094	0.565401	0.508411	0	0	0.408046	0.380449	0.360049	0.337963	0.314655	0.528438	0.506442	0.473148	0.453819	0.434524	0.238757	0.227592	0.220877	0.370558	0.361386
E15	1.67097	1.67296	0.957055	0.981595	1.00613	0.988235	0.971751	0.972376	0.972973	0.938776	0.926108	0.927536	0.92891	0.930233	0.931507	0.932735	1.66368	2.58261	2.58547	1.55556	0.890625	0.882129	0.897338	0.888889	1.54152	0.882562	0.884211	0	0	0.862745	0.864516	0.866242	0.788571	0.719794	0	0.635762	0.616034	0.572549	0.528029	0	0	0.759287	0.697135	0.385224	0.363184	0.591435	0.557252	0.309979	0.292292
F15	0.375635	0.756219	2.09268	2.07547	1.35377	0	0	1.35683	1.36364	1.35294	0.789916	0.793388	0.787149	0.790514	1.37308	0.779026	0.794007	0.797048	1.4	1.40502	0.797203	0.8	1.39057	1.38158	1.37299	1.37778	0.782609	1.31765	0.704607	0	0	0	0.544379	0.902394	0.832496	0.445131	0.425656	0.413013	0.391421	0.368687	0.346793	0.328459	0.317047	0.301965	0.289109	0.273664	0.2633	0.255916	0.251291
G15	1.72667	1.72727	0.987342	0.987654	0.987952	0.988235	1.01176	1.01149	1.01124	1.01099	0.974093	0.96	2.60386	2.60664	0.816	0.756364	0.723549	0.710526	0.698413	0.666667	0.638655	0.575682	0.529148	0.502092	0.481262	0.809701	0.449198	0.431703	0.404355	0	0.3607	0	0	0	0	0	0	0.276515	0.263063	0.249573	0.242324	0.23193	0.22138	0.214548	0.20636	0.203343	0.343183	0.326726	0.313882
H15	1.41319	1.7973	1.84459	1.84211	1.83974	1.05	1.02994	1.02924	1.02857	1.01099	1.01075	1.01053	0.994924	0.995025	0.980769	0.981132	0	0	0	0.945148	0.946058	0.962656	0.951613	0.967742	0.968254	0.96875	0.984375	0.984615	0.984848	0	0	0.964539	0.965035	0.965517	0.97931	0.979592	0.993197	0.960526	0.9701	0.957377	0.979866	0.966887	0.966887	0.957377	0.948052	0.948052	0.926984	0.915361	0.915361
I15	1.23333	1.57396	0.886364	0.909091	0.911111	1.59783	1.63587	1.61257	0.909091	0.910891	0.930693	0.91866	0.920188	0.921659	0.894737	0.896552	0	0	0	0.868217	0.870229	0.885496	0.887218	0.866426	0.847222	0.840678	0.842809	0.836601	0.830671	0.832808	0.834891	0.836923	0.849231	0.851064	0.845238	0.857143	0.858824	0.848837	0.848837	0.874251	0.866469	0.866469	0.874251	1.56269	1.57716	0.890244	0.882175	0.892966	0.901235
J15	0.820035	0.676375	0.642216	0.222841	0.21466	0.205379	0.198157	0.194046	0.187305	0.181281	0.177694	0.170062	0.167235	0.165563	0.162679	0.16037	0.158209	0.157434	0.153203	0.151147	0.147097	0	0	0.243902	0.238547	0.133982	0.131799	0.227527	1.15101	1.21875	1.20083	1.39394	1.36634	1.46812	1.45194	1.43885	1.41638	1.38731	1.35991	1.337	1.31153	1.29341	1.27266	1.26341	1.35139	1.34493	1.33221	1.05336	1.04216
K15	0.75731	0.868571	0.871508	0.874317	1.53476	1.51546	0.868687	0.871287	0	0	0.866359	0.884793	0.886878	0.877193	0.87931	0.881356	0.883333	1.53036	0.866142	1.51938	0.870229	1.50929	0.842857	1.42857	0.774603	0.760736	0.726225	1.2274	1.16667	1.13235	1.11137	0.628176	0	0	0	0.601253	0.600823	0.595918	0.574803	0.563707	0.548872	0.534799	0.530909	0.50519	0.487479	0.45768	0.428781	0.415954	0.40612
L15	2.19079	0.932515	2.6319	0.903955	0.891304	0.879581	1.54359	1.4	1.32353	0.69962	0.686131	0.650847	0.626198	0.591716	0.568245	0.547368	0.532663	0	0.503432	0.477612	0.461538	0.437736	0.406897	0.38961	0.383046	0.368499	0.35543	0.350685	0.338101	0.329588	0.317536	0.315545	0.306326	0	0	0	0	0	0.693437	0.420576	0.402997	0.392172	0.378799	0.934566	1.27178	0.904336	1.01725	0.848289	0.958724
M15	1.47606	0.808511	0.829787	0.851064	1.5266	1.53125	1.51256	1.54774	2.48744	2.54271	0.912621	0.901408	0.890909	0.892857	1.56579	1.54894	1.5523	0.888889	0.88	0.896	0.912	0.928	1.58238	1.58491	1.56985	1.59559	0.913043	0.914286	0.915493	1.62676	0.930556	0	0	0	0.925081	0.926045	0	0	0	0	0	0.957377	0.979866	0	0	0	1.71477	1.67541	1.67541
N15	1.52473	0.817204	0.821053	0.842105	2.32474	2.38144	0.868687	0.858537	1.45833	1.46364	0.828194	0.831169	0	0	0.853556	0.855967	0.872428	1.55556	1.58436	1.58704	0.897638	0.888889	0	0	0.893773	0.895307	1.55282	0.888889	0.890411	0.891892	0.905405	0.906667	0.907895	0.909091	0.922078	0.935065	0.935897	0.9701	0.983165	0.9701	0	1.0069	1.04286	1.825	1.825	1.89963	1.09774	1.09774	1.09774
O15	1.94737	0.888889	0.912281	0.898876	0.867725	0.857143	0.877551	0.88	0.882353	0.901961	0	0.90566	0.924528	0.925926	1.62273	1.65455	1.63436	0.935065	0.93617	0.953191	1.64876	0.943089	1.63241	0.933852	0.934866	0.950192	0.940299	0.941176	0.9319	0.932862	1.59524	0.912752	0.904918	0.906149	0.879257	0.862275	0	0	0	1.45584	1.35904	1.22249	0.63895	0.602062	0.572549	0.549906	0.53578	0.52518	0.514991
P15	0.801181	0.573585	0.55914	0.546075	0.509317	0.465374	0.425743	0.414118	0.390456	0.373225	0.367906	0.355556	0.338515	0.333333	0.3264	0.316591	0.309038	0.523546	0.505913	0.286445	0.27771	0.268519	0.261351	0.252898	0.244244	0.238004	0.232258	0.225551	0.380435	0.582665	0.935609	1.07774	1.0678	0.7	0.680356	0.673347	0.663636	0.648477	0.634389	0.623551	1.2431	1.62407	1.56086	1.40761	1.20041	1.17269	1.03521	1.00906	0.985568
A16	0.804348	1.65217	0.968944	0.969697	0	0	0.977273	0.977778	1.71196	0.978723	1.75	1	1.02083	0.970874	1.7	1.67742	0.959276	0.977376	0.977778	0	0.982759	1	0.944	0.839161	0.70317	0.607843	0.545455	0.496124	0	0	0	0.361702	0.336585	0.308031	0.286579	0.270169	0.258407	0	0	0.225483	0.215976	0.20887	0.202216	0.194149	0.188387	0.181254	0.175798	0	0.164879
B16	0.670984	1.35025	0.776119	0.79602	0.725664	0.651163	0.599303	0.544892	0.511364	0.479167	0.459658	0.435374	0.410901	0.398406	0.379182	0.646536	0	0.599049	0.590491	0.575624	0.548831	0.301299	0.290283	0.286396	0.278221	0.477448	0.463235	0.447106	0.43708	0.245125	0.238646	0.227806	0.221865	0.218239	0.216463	0.215408	0.213763	0.207239	0.201102	0.197698	1.19515	1.33649	1.42352	1.24897	1.34485	1.18004	1.25727	1.2224	1.19366
C16	0.752907	1.54651	1.55114	1.49733	1.50262	0.861538	1.4901	0.854369	1.5	1.48387	1.46875	0.831169	0.787149	0	0.708333	0.673139	0.642424	1.07692	1.04336	0.558603	0.540284	0.523702	0	0.48	0	0.463551	0	0	0	0.425806	0.418097	0	0	0.671233	0.652231	0.634761	0.358282	0.353511	0.337572	0.332196	0.324084	0.315335	0.309322	0.298264	0.287685	0.481621	0.464545	0.455843	1.11545
D16	1.55201	1.32278	0.462908	0.446927	0.428198	0.415842	0.404706	0.376068	0.968689	0.937037	0.575175	0.56661	0.542722	0.523952	0.292683	0.290909	0.281167	0	0.26538	0.256881	0.252212	0.246809	0.242798	0.236453	0.231499	0.228994	0.226619	0.224365	0.217573	0.21446	0.212698	0.365311	0.717682	0.902579	1.60339	1.24827	1.23478	1.01725	0.996101	0.975812	0.952174	0.935326	0.921274	1.82394	1.78657	1.31384	1.16447	1.26475	1.38535
E16	0.925	0.926829	1.625	1.62791	1.63068	0.933333	0.934783	0.93617	0.957447	0	0.964103	0	1.72362	1.72414	1.72464	1.72512	0	1.75814	1.00457	1.00448	1.02242	1.02203	0.991597	0.991736	1.73577	1.736	1.008	1.024	1.01167	0	0	0	0.975265	0.952381	0.931148	0.932039	0.944984	0.935897	0.926984	0.948052	0.948052	0.935897	0.935897	0.895706	0	0	0.776596	0.715686	0.668192
F16	1.24847	1.6319	1.63473	1.63743	0.959064	0.96	0.960894	1.68306	0.983607	1.00546	0	1.02674	1.02618	1.02564	1.04615	1.04523	1.82759	1.82609	1.04265	1.00901	1.00885	1.76522	1.74262	1.72131	0.983871	0.984127	0.984375	0	0	0	0	0	0.955017	0.955631	0.956229	1.67442	1.63782	0.935897	0.935897	0.948052	0.948052	0.948052	0.938907	0.898462	0	0	0	0.780749	0.73183
G16	1.08029	1.05556	1.08333	1.11111	1.10811	1.10526	1.10256	1.1	1.125	1.15	1.175	1.2	1.19512	0	0	1.16201	1.13978	1.13684	1.15789	1.15464	0	0	1.12919	1.12676	1.12442	1.12217	1.14027	0	0	0	1.09836	1.09677	1.09524	1.91406	0	1.10769	1.10606	1.09363	0	0	1.14062	1.12741	1.12741	1.12741	0	0	0	0	1.18219
H16	1.24847	1.59281	0.896552	0.864865	0.836735	0.827586	1.45411	0.850242	1.47196	0	0.846847	0.849558	0.852174	0.829876	0.832653	0.84898	0.851406	1.49407	1.48077	1.50769	1.49438	0.856089	0.870849	0.872727	0.887273	0.888889	0.890459	0.891986	0.893471	0	0.908475	0.922034	0.923077	0.936455	0.916129	1.58991	1.57716	1.57716	1.48116	2.01253	1.96333	1.18837	0.636166	0.603306	0.599589	0.550943	0.536765	0.509599	0.485857
I16	1.37766	1.38542	1.39286	1.42857	1.435	1.42029	1.40654	1.39367	0.8	0.817778	0.820961	0.790123	0.784	1.16667	1.0625	0	0	0.471616	0.779352	0.425856	0.408602	0.39523	0.370487	0.617647	0.588154	0.55641	0.535844	0	0	0	0.254753	0.433515	0.236099	0.229696	0.221875	0.387394	0.380208	0.208423	0.201657	0.194927	0.18863	0.318976	0.309322	0.303986	0.168397	0.164972	0.161773	0.279847	0.550054
J16	1.1763	0.858757	0.847826	0.851064	0.87234	1.53125	0.877551	1.54	0.853081	0.872038	0.862385	0.864865	0	0	0	0.877637	1.53942	1.54286	1.54618	0.875	0.86692	1.5037	1.46975	1.47368	0.844291	0.846416	1.47	1.45928	1.46302	1.46667	0.840125	0.816817	0	0.76087	0	0	0	0.687059	0.665148	0.660633	0.63067	0.603306	0.578218	0.558317	0.532847	0.887153	0.485857	0.459119	0.446483
K16	0.402174	0.808511	1.42188	1.42857	0.82	0.823529	0.843137	0.862745	0.837209	0.828829	1.48198	0.838428	0.855895	0.858369	1.4875	1.4502	1.43798	1.46512	1.46947	0.842105	0.844444	0.859259	0.851986	0.84507	0.818792	1.39103	1.36533	1.30233	1.27095	1.20627	0.668329	1.11737	0	0.591966	0.578411	0.55814	0.546816	0.536765	0.513181	0.485857	0.474797	0.469453	0	0	0.774242	0.742733	0.71669	0	0.394062
L16	0.96732	0.968153	0.993631	1.01911	1.01863	1.04348	1	0	1	0.963351	0.964103	0.964824	1.63333	1.66667	1.64516	1.64706	0.929825	0.931034	0.90535	0.906883	0.897638	0.899225	0.890566	0.892193	0.884058	0.835017	0.782609	0.675462	0.643564	0.621176	0.586433	0.551724	0.544379	0.533333	0.497373	0.492308	0.487479	0.470968	0	0	0	0.390897	0.373402	0.358722	0.343934	0.328829	0.312634	0.296748	0.288253
M16	1.35667	1.72727	1.72785	1.01266	1.01235	1.03704	1.06173	1.08642	0	0	1.02732	1.76842	1.01031	1.74129	1.77612	1.77561	1.77512	1.01408	1	1	0.987013	0.987234	0.987448	1.66008	1.64231	1.60148	0.851351	0.807571	0.744986	0.692913	0	0	0	0.545809	0.498246	0.475248	0.447853	0.40612	0.385224	0.364544	0	0	0	0	0.496117	0.476235	0.452212	0.435635	0.420576
N16	1.11813	0.817204	0.764706	1.34615	1.35377	1.36111	0.7713	0.77533	0.779221	0.782979	0.77686	0.758893	0.753846	2.05993	1.96842	1.9589	0.69281	0	0.694006	0	0	0	0	0.666667	0.64042	1.09873	1.0678	0.997773	0.525253	0.487985	0.462069	0.417819	0.393723	0.370861	0	0.344086	0.334479	0.564641	0.311633	0.302591	0.293763	0.282672	0.275992	0.26789	0.259556	0.255468	0.434894	0.423364	0.409127
O16	1.2259	0.894118	0.881356	0.883978	1.58564	1.56383	1.4901	0.854369	0.873786	0.87619	0.895238	0.897196	0.899083	0.900901	0	0	0	0.847059	0.862745	0.878431	0.880309	0.882129	0.883895	0.898876	0.900369	0.915129	0	0.907801	0.899654	1.59862	0.927336	0.928328	0.929293	0.930233	0.931148	0.923077	0.915361	0.924051	0.935897	0.935897	0.924051	1.65372	1.63259	0.932907	0.941935	0	0.9125	0.9125	0.924051
P16	0.762887	0.756219	1.3125	2.04651	2.05936	2.07175	0.757709	0.761905	0.765957	0.769874	0.773663	0	0.780876	0.784314	0.787645	0.790875	0.765343	0.75	0.735786	0.715655	1.22018	1.17681	1.13774	0.641711	0.622449	0.589074	0.570136	0.556522	0.524194	0.5	0.481149	0.467354	0.790507	0.749235	0.72029	0.396694	0.676821	0.655128	0.62931	0.61271	0.336018	0.320175	0.311633	0.295846	0.286555	0.275992	0.268629	0.260947	0.257042
A17	1.77128	1.38542	0.795918	1.4	0.82	1.44118	2.27404	2.28302	0.849057	0.867925	0.87037	0.888889	0.890909	0.909091	0.927273	0.928571	1.62719	0.931034	0.932203	0.933333	0.923077	0.913386	0.929134	0.930233	0.931298	0.946565	0.947368	0.948148	0.948905	0.94964	0	0	0.965035	0.942761	0.943522	0.935065	0.935897	0.979866	0.966887	0.976589	0.989831	1	1.01389	1.01389	0	0	0	1.0318	0
B17	1.54167	2.27174	0.829787	0.833333	0.836735	0.84	0.843137	0.846154	0.849057	0	1.49545	0.857143	1.48485	0.865801	0.868085	0.859504	1.48996	1.47656	1.46388	1.46816	0.841328	0.834532	0.82807	0.83045	0.813333	0.807818	0.792453	0.805031	0.807453	0.809816	0	0.814371	0.809384	0.804598	0.806818	0	0.820225	0.836676	0.846377	0.863905	0.853801	0.853801	0.853801	0.853801	0.853801	0.843931	0.851312	0.841499	0.858824
C17	1.07105	1.37113	1.35821	1.34615	0.773585	0.792453	0.796296	0.814815	0.807175	0.810573	0.803419	0.783673	0.777778	0.78125	0.796875	1.4	1.4053	0.818182	0.811808	0.814545	1.43011	1.43463	0.8223	0.824742	0.827119	0.829431	1.45545	0.833876	0.846906	0.785714	0.707124	0.64455	0.60793	0.56338	0.539924	0.509735	0.483444	0.459119	0.769578	0.741655	0.404993	0.389853	0	0.359164	0.34434	0.594878	0.573513	0.55786	0.545358
D17	1.23333	1.54651	1.55114	1.55556	0.911111	0.898396	0.900524	0.902564	0	0.906404	0.908213	0.909953	0.911628	0.900901	0.902655	0.892704	0.894515	0.896266	0.897959	0.899598	0	0.902724	0.918288	0.91954	0.910448	0.911765	0.913043	2.55072	2.55357	2.55634	0.920962	0	0	0	0.898734	0.891641	0.892966	0.882175	0.882175	0.890244	0.890244	0.882175	0.874251	0.874251	0.874251	0.874251	0.856305	0.848837	0.848837
E17	0.770833	1.52	0.891429	0.893855	0	0	0	0.871287	0	0.87619	0.895238	0.897196	0.886878	0.904977	0.906667	0.908297	0.883333	0.9	0.916667	0.918033	1.60887	1.61111	0.911197	0.912548	0.835616	1.38658	0.730435	0.684492	0.645161	0.627078	0.591611	0.569038	0.556452	0.530303	0.513562	0.492308	0.81891	0.778963	0.407252	0.391946	0.367296	0.338355	0.319825	0.302277	0.293467	0.281581	0.27037	0.258407	0.255245
F17	1.13687	0.817204	0.821053	2.26804	2.27778	1.43415	0.796296	0.765217	0.746888	0.75102	0.746032	0.730038	0.725926	0.704225	0.64557	0	0	0	0.431373	0.708861	0.66611	0.621746	0	0	0	0	0.277839	0.267503	0.26	0.25409	0.433457	0.423111	0.235696	0.230643	0.225397	0.219847	0.375735	0.208721	0.200549	0.195842	0.19135	0.330959	0.507265	0.495068	0.482572	0.300588	0.293341	0.286435	0.439518
G17	1.11813	0.787565	0.791878	0.812183	0.832487	0.835821	0.826923	1.45283	1.45833	0.825112	0	0	0	0.813008	0.806324	0.8	0.80303	0.80597	1.36525	0	1.19104	0	1.01474	0.533333	0.898947	0.5	0.477273	0.457143	1.23064	1.20598	1.14977	0.415267	0.410104	0.403458	0.376159	0.617647	0.60761	0.573513	0.31636	0	0	0.290837	0.279159	0.264014	0.257269	0.247878	0.244147	0.239148	0.231013
H17	0.214493	0.208505	0.356863	0.345253	0.323928	0.184413	0.178238	0.172718	0.163934	0.283201	0.278107	0.153477	0.151938	0.146951	0.145714	0.143448	0.252209	0.253351	0.250814	0.380952	0.375224	0.232532	0.229955	0.226171	0.664419	1.12614	1.18012	1.25892	1.63072	1.6029	1.58399	1.17101	0.858476	0.857909	0.841481	0.655499	0.653653	0.922429	0.972668	1.12383	1.09631	1.25342	1.22537	1.18485	1.15873	0.968002	0.951544	0.94009	1.37051
I17	1.32821	1.27273	0.722222	0.717489	1.24783	1.25641	1.26471	0.718367	0.722892	0.727273	1.28016	1.28736	1.29434	1.28676	1.29348	1.28622	0.749117	0.752613	0.721311	0.724919	0.728435	0.741214	0.728395	1.28049	1.30183	1.29552	1.30088	1.26912	0.728291	0.739496	0.742382	0.753463	0.741935	0.744681	0.747368	0.757895	1.32041	1.33073	1.34121	1.34121	1.28392	0.733668	0.746803	0.72818	0.72818	0.715686	0.715686	0.715686	0.72818
J17	1.98214	1.52	1.56	0.893855	0.863158	0.852792	0.855721	0.858537	0.861244	1.51174	1.51613	1.52036	1.50439	0.851064	1.51915	0.859504	0	0	0.842912	0.845283	0.847584	0.849817	0.864469	0.879121	0.880866	0.895307	0.896797	0.911032	0.890411	0.90411	1.60616	1.57096	0.899023	0	0.773842	0.721805	0.671264	0.634783	0.564797	0.508711	0.81891	0.754801	0.403873	0.386755	0.36962	0.358282	0.348865	0.338747	0.578709
K17	0.729064	0.748768	0.753623	1.32701	1.33488	1.34247	1.34978	1.38117	0.769231	0.773109	0.77686	2.18182	2.16466	1.3834	0.772727	0.776119	0.759857	0.774194	1.36042	1.31987	0.757475	0.770764	0.784053	1.36364	1.36859	1.37342	1.36533	1.37003	0.778443	0.758621	0.73224	0.708333	0.668281	0.639269	0.628319	0.612766	0	0.578218	0.547842	0.529946	0.513181	0.491582	0.474797	0.461295	0.45625	0.437126	0.428152	0.413013	0.397279
L17	1.10598	1.41489	0.8125	1.42857	1.46429	1.5	1.53571	1.43925	1.44495	1.47706	0.846847	0.838428	0.855895	0.858369	0.875536	0.892704	1.5654	1.56846	0.897959	0.899598	0.890625	0.892308	1.56439	1.59091	0.924242	0.925373	0.903226	0.895105	0.896552	0.897959	0.890365	0.871795	0	0	0	1.47801	1.46839	0.846377	0.846377	0.863905	0	0	0	0.856305	0.863905	0.871642	0.871642	0.820225	0.774536
M17	0.978365	0.716981	1.28774	1.2963	1.30455	0.75	0.767857	0.77193	0.775862	0.793103	0.79661	1.4	1.35039	0.766284	0.781609	0.776119	1.36397	1.36957	0.797101	0.780488	0.794425	0.789116	0.77377	0.769231	0.748466	1.28783	1.97436	1.17895	1.13466	1.08451	1.04922	1.03254	0.5762	0.543689	0.522059	1.40925	1.36797	0.474797	0.451314	0.439759	0.413013	0.396739	0.380208	0.363184	0.346382	0.337963	0.335247	0.320879	0.555435
N17	1.99401	2.4023	1.53371	0.879121	0.88172	0.870466	1.52792	0	0.865385	0	0.886792	0.888889	0.907407	0	0	0	0.917749	0.907563	0.909091	0	0	0	0.914729	0.916031	0.907063	0.898551	1.575	1.57746	0.902778	0.874172	0.848101	0.85	1.41642	1.38028	1.34688	1.26633	1.18837	0.641758	0.626609	0.598361	0.573674	0.543762	0.939338	0.523297	0.494915	0.466454	0.446483	0	0.402759
O17	0.891566	0.894118	0.881356	0.883978	0.906077	0.893617	0.895833	0.884422	1.55172	2.44444	2.45024	0.893023	0.855895	0.858369	0.875536	0.877637	0.868852	0.837209	0.839695	0.832714	0.835165	0.828571	0.830986	0.833333	0.827119	0.810458	0.812903	0.815287	0.81761	0.830189	0.842767	0.855346	0.857143	0.858896	0.860606	0	0	0.856305	0.856305	0.856305	0.856305	0.83908	1.51632	0.858824	0.858824	0.866469	0.9125	0.932907	0.932907
P17	1.02261	0.748768	0.768473	0.772947	1.31651	1.28384	0.738197	0.742616	0.746888	0.75102	0.75502	0.758893	0	0.769231	0.772727	0.776119	0.779412	0.782609	0.797101	0.811594	0	0.816901	1.43403	1.43836	1.44257	0.807818	0.810289	0.823151	0.836013	0.838095	0.840125	0.842105	0.836364	1.46707	0.823188	0.808989	0.780749	0.774536	0.774536	0.768421	2.05897	2.03807	0.715686	0.698565	0.675926	0.634783	0.621277	0.612159	0.581673
[truncated: 672 more columns]

## Sheet: metadata_df
	Value
Time	08/10/2024 / 13:51:07
Repeats	721
Sampling period (s)	600
Sampling period (h)	0.1667
Total time (s)	432000
Total time (h)	120
Time_unit_conversion	3600
Number of molts	6
Auxin addition

## Sheet: stats_df
	Sample	Control	I1	M1	I2	M2	I3	M3	I4	M4	I5	M5	I6	M6	L1	L2	L3	L4	L5	L6	std_I1	std_M1	std_I2	std_M2	std_I3	std_M3	std_I4	std_M4	std_I5	std_M5	std_I6	std_M6	std_L1	std_L2	std_L3	std_L4	std_L5	std_L6	pval_I1	pval_M1	pval_I2	pval_M2	pval_I3	pval_M3	pval_I4	pval_M4	pval_I5	pval_M5	pval_I6
0	590	Luc	11.7349	2.02878	7.48805	2.22512	7.72341	2.42902	10.1649	3.2591					13.7637	9.71317	10.1524	13.424			1.16928	0.189581	0.506652	0.151989	0.590676	0.302306	3.14876	0.649988					1.19176	0.531956	0.807919	3.52685			0.768446	0.0516819	0.000965672	4.38112e-05	1.85284e-08	6.99723e-09
1	kin20 delta	Luc	17.5197	3.24266	14.0922	4.09363	11.9145	4.20013	12.5765	4.21835					20.7623	18.1858	16.1146	16.7948			3.23627	0.383191	4.69178	0.883909	6.38489	1.02022	3.43319	0.568336					3.46569	5.41611	7.29197	3.71288			1.91936e-15	3.57761e-15
2	D310A	Luc	19.7863	3.57144	15.3264	4.29057	13.4014	4.93831	14.1923	4.77108					23.3577	19.6169	17.8997	18.9634			4.10603	0.486541	4.73507	0.602704	5.09721	1.00808	3.82939	0.94138					4.2472	5.09298	4.87566	4.47489			1.53936e-15	1.04087e-15
3	Luc	Luc	11.5195	1.95342	7.87684	2.06198	6.95565	2.1459	8.67674	2.84435					13.4729	9.93882	9.10155	11.5211			0.687967	0.138803	0.604296	0.155348	0.586819	0.119621	0.610915	0.360569					0.753547	0.670697	0.596325	0.862382			1	1	1	1	1	1	1	1
[truncated: 43 more columns]

## Sheet: Comments
	Comments
A04
B04
C04
D04
E04
F04
G04
H04
I04
J04
K04
L04
M04
N04
O04
P04
A05
B05
C05
D05
E05
F05
G05
H05
I05
J05
K05
L05
M05
N05
O05
P05
A06
B06
C06
D06
E06
F06
G06
H06
I06
J06
K06
L06
M06
N06
O06
P06
A07
B07
C07
D07
E07
F07
G07
H07
I07
J07
K07
L07
M07
N07
O07
P07
A08
B08
C08
D08
E08
F08
G08
H08
I08
J08
K08
L08
M08
N08
O08
P08
A09
B09
C09
D09
E09
F09
G09
H09
I09
J09
K09
L09
M09
N09
O09
P09
A10
B10
C10
D10
E10
F10
G10
H10
I10
J10
K10
L10
M10
N10
O10
P10
A11
B11
C11
D11
E11
F11
G11
H11
I11
J11
K11
L11
M11
N11
O11
P11
A12
B12
C12
D12
E12
F12
G12
H12
I12
J12
K12
L12
M12
N12
O12
P12
A13
B13
C13
D13
E13
F13
G13
H13
I13
J13
K13
L13
M13
N13
O13
P13
A14
B14
C14
D14
E14
F14
G14
H14
I14
J14
K14
L14
M14
N14
O14
P14
A15
B15
C15
D15
E15
F15
G15
H15
I15
J15
K15
L15
M15
N15
O15
P15
A16
B16
C16
D16
E16
F16
G16
H16
I16
J16
K16
L16
M16
N16
O16
P16
A17
B17
C17
D17
E17
F17
G17
H17
I17
J17
K17
L17
M17
N17
O17
P17

## Sheet: summary_df
Condition	Hatch	L1	L2	L3	L4	L5	L6	valid_1	valid_0
590	41	41	41	41	40	0	0	41	7
D310A	50	50	49	46	40	0	0	50	14
Luc	38	38	38	38	38	0	0	38	10
kin20 delta	49	49	48	45	43	0	0	49	15
