# Supplementary material for: A conserved chronobiological complex times C. elegans development
Source: EMBO J. 2025 Oct 20;44(22):6368–96. doi: 10.1038/s44318-025-00585-z (PMC12624140; doi:10.1038/s44318-025-00585-z)
Supplement: Supplementary file 7 — Source data Fig. 5 [file 44318_2025_585_MOESM7_ESM.zip › Figure 5/5A/5A_Readme.txt]

Luciferase Assay 

Figure 5A

strains:
wild type (short Luc): HW1993
lin-42∆tail (short 590):JDW590
kin-20(0) (short kin-20 delta):HW3368
kin-20 D310A (short D310A):HW3484

Instrument: Berthold Luminometer Centro XS3 LB960 , measurement every 10 minutes for 0.5s (total time: 432000s)

Overview of tabs in the Excel sheet:

1. info_df:Condition (strain), valid (1=valid, 0= invalid), duration of different developmental stages in hours
2: measure_df: measured signal per well
3: measure_detrend_df: detrended signal
4: metadata_df: experimental details
5: stats_df: statistics
6: summary_df: summary of number of animals 
7: comments
