# Supplementary material for: A conserved chronobiological complex times C. elegans development
Source: EMBO J. 2025 Oct 20;44(22):6368–96. doi: 10.1038/s44318-025-00585-z (PMC12624140; doi:10.1038/s44318-025-00585-z)
Supplement: Supplementary file 7 — Source data Fig. 5 [file 44318_2025_585_MOESM7_ESM.zip › Figure 5/5C/Egg laying defective numerical data.xlsx]

## Sheet: Fig. 5C
Egg laying defective (Bag of worm)
	Replicates	1	2	3	4	Total	% bagged
Wildtype (N2)	n=	12	18	23	12	65	0
	'Bag of worms' observed	0	0	0	0	0
lin-42DTail	n=	17	21	17		55	0.290909
	'Bag of worms' observed	5	5	6		16
kin-20(0)	n=	12	17	10	7	46	0.521739
	'Bag of worms' observed	4	8	8	4	24
