# Supplementary material for: A conserved chronobiological complex times C. elegans development
Source: EMBO J. 2025 Oct 20;44(22):6368–96. doi: 10.1038/s44318-025-00585-z (PMC12624140; doi:10.1038/s44318-025-00585-z)
Supplement: Supplementary file 7 — Source data Fig. 5 [file 44318_2025_585_MOESM7_ESM.zip › Figure 5/5D/Precocious Alae numerical data.xlsx]

## Sheet: Fig. 5D
Precocious Alae (L4.0-L4.4)
	Replicates	1	2	3	4	5	Total	%
Wildtype (N2)	n=	10	15				25	0
	Precocious alae observed	0	0				0
	Precocious alae not observed	10	15				25
lin-42DTail	n=	25	23	23	20	21	112	0.5625
	Precocious alae observed	17	11	12	19	4	63
	Precocious alae not observed	8	12	11	1	17	49
kin-20(0)	n=	21	17				38	0
	Precocious alae observed	0	0				0
	Precocious alae not observed	21	17				38
