# Supplementary material for: A conserved chronobiological complex times C. elegans development
Source: EMBO J. 2025 Oct 20;44(22):6368–96. doi: 10.1038/s44318-025-00585-z (PMC12624140; doi:10.1038/s44318-025-00585-z)
Supplement: Supplementary file 7 — Source data Fig. 5 [file 44318_2025_585_MOESM7_ESM.zip › Figure 5/5E/Larval arrest and lethality numerical data.xlsx]

## Sheet: Fig. 5E
Larval arrest/Lethality
	Replicates	1	2	3	4	Total	% arrested
Wildtype (N2)	n=	12	18	23	12	65	0
	Arrested/ Tiny dead	0	0	0	0	0
lin-42DTail	n=	19	22	22		63	0
	Arrested/ Tiny dead	0	0	0		0
kin-20(0)	n=	42	18	20		80	0.425
	Arrested/ Tiny dead	22	3	9		34
