# Supplementary material for: A conserved chronobiological complex times C. elegans development
Source: EMBO J. 2025 Oct 20;44(22):6368–96. doi: 10.1038/s44318-025-00585-z (PMC12624140; doi:10.1038/s44318-025-00585-z)
Supplement: Supplementary file 8 — Source data Fig. 6 [file 44318_2025_585_MOESM8_ESM.zip]

Archive with 16 entries (13 files):
- Figure 6/
- __MACOSX/._Figure 6
- Figure 6/6A-6D/
- __MACOSX/Figure 6/._6A-6D
- Figure 6/.DS_Store
- __MACOSX/Figure 6/._.DS_Store
- Figure 6/6E/
- __MACOSX/Figure 6/._6E
- Figure 6/6A-6D/Links Zenodo.txt
- __MACOSX/Figure 6/6A-6D/._Links Zenodo.txt
- Figure 6/6E/ttest_tail_vs_wt.txt
- __MACOSX/Figure 6/6E/._ttest_tail_vs_wt.txt
- Figure 6/6E/gfp_quant.xlsx
- __MACOSX/Figure 6/6E/._gfp_quant.xlsx
- Figure 6/6E/ttest_ck1bd_vs_wt.txt
- __MACOSX/Figure 6/6E/._ttest_ck1bd_vs_wt.txt
