# Supplementary material for: A conserved chronobiological complex times C. elegans development
Source: EMBO J. 2025 Oct 20;44(22):6368–96. doi: 10.1038/s44318-025-00585-z (PMC12624140; doi:10.1038/s44318-025-00585-z)
Supplement: Supplementary file 8 — Source data Fig. 6 [file 44318_2025_585_MOESM8_ESM.zip › Figure 6/6A-6D/Links Zenodo.txt]

Links to access microscopy images (Figure 6):

6A:
https://zenodo.org/records/15719189?preview=1&token=eyJhbGciOiJIUzUxMiJ9.eyJpZCI6IjVlODJhOWZmLTBmMWYtNDJmMi1iOGU5LWFkOGY2ZGI2NDM0MyIsImRhdGEiOnt9LCJyYW5kb20iOiI0Nzk5NmI5NmQwOWYxNTlhZTJhYTI0Yjc0NzUzZTMyNCJ9.Cx3IcphhX0NAIDEAtGwdataBqTtKdbnMYoC_7H2ZKkmSTm283KVGQ1IGx98DAM2MxOKbj30iiyReYBC-O47NUA


6B:
https://zenodo.org/records/15723918?preview=1&token=eyJhbGciOiJIUzUxMiJ9.eyJpZCI6IjlkMWI5MTAwLWU1OTctNGRkYS05ZjBmLTdkYTI4ZTYwZmNlYiIsImRhdGEiOnt9LCJyYW5kb20iOiJkMzZmM2Y4ZTNlMGM1MzljZWU4Y2M1ODFhMzc3OTg3YSJ9.dY86O8EEjcS47yq7dHsSfrL8ZaAcgLWF07jRBMWmteZZR6tmByyBY795c0PcAiSfAP9emTCAeE4lQL4FwtzL7A


6C: 
https://zenodo.org/records/15799157?preview=1&token=eyJhbGciOiJIUzUxMiJ9.eyJpZCI6IjkyZGYzYjJkLTFlY2ItNDBjZS1hZDhmLTBhYzEzOTYyMWZjNiIsImRhdGEiOnt9LCJyYW5kb20iOiI5ZjFkMGY0YTczN2Y1OTdkYjVmN2RhMTllYTY2MDY5MSJ9.02i6_9G_fV_eb8B-NIKBZQIbozXS5_11Fo94PSspX2gfgJTm8b_ajQWC2o3IBmf1fOoRu_3mCHT2LUS-Xss2Mg


6D:
https://zenodo.org/records/15799409?preview=1&token=eyJhbGciOiJIUzUxMiJ9.eyJpZCI6ImI4YTFhMjg1LWE3Y2EtNGMxMC04ZGIxLTgzN2Q4ZWVmZDk2YyIsImRhdGEiOnt9LCJyYW5kb20iOiJiZWQ4MTYzMWY5YjBmZDI2MjkyY2IyNWE0OTUyOTcwOCJ9.feeRqfEyAw6W7AQvCOXLFJFHNdmz6ArpEIjtOUW9JD4S0n-s5dmqof75nIZHS64BvYvFrz-oXS9nd1MEFlZ5sA
