# Supplementary material for: A conserved chronobiological complex times C. elegans development
Source: EMBO J. 2025 Oct 20;44(22):6368–96. doi: 10.1038/s44318-025-00585-z (PMC12624140; doi:10.1038/s44318-025-00585-z)
Supplement: Supplementary file 8 — Source data Fig. 6 [file 44318_2025_585_MOESM8_ESM.zip › Figure 6/6E/ttest_tail_vs_wt.txt]

hyp nucleus
ttest: Ttest_indResult(statistic=8.939973992021395, pvalue=7.791948386573916e-08)

seam nucleus
ttest: Ttest_indResult(statistic=8.228106076167645, pvalue=2.4838788822353187e-07)

hyp cytoplasm
ttest: Ttest_indResult(statistic=0.9410799453195263, pvalue=0.3598453944558868)

seam cytoplasm
ttest: Ttest_indResult(statistic=-1.2716849726115198, pvalue=0.22060798647839203)

background
ttest: Ttest_indResult(statistic=-5.2132936094941746e-15, pvalue=0.9999999999999959)
