# Supplementary material for: A conserved chronobiological complex times C. elegans development
Source: EMBO J. 2025 Oct 20;44(22):6368–96. doi: 10.1038/s44318-025-00585-z (PMC12624140; doi:10.1038/s44318-025-00585-z)
Supplement: Supplementary file 8 — Source data Fig. 6 [file 44318_2025_585_MOESM8_ESM.zip › Figure 6/6E/gfp_quant.xlsx]

## Sheet: wt
	hyp nucleus	seam nucleus	hyp cytoplasm	seam cytoplasm	background
0	1270.91	1211.38	539.835	690.94	133.912
1	1470.58	1421.57	516.126	698.387	144.221
2	1283.86	1313.43	444.874	667.365	135.254
3	1355.84	1361.7	530.714	642.786	132.926
4	1322.33	1315.64	577.254	714.22	139.768
5	1313.46	1264.89	539.173	709.024	147.696
6	1296.1	1271.47	510.558	681.439	144.986
7	1367.38	1388.56	532.043	763.627	128.686
8	1075.92	969.026	489.181	621.687	137.551
9	1236.31	1052.13	528.845	670.098	137.795

## Sheet: ck1bd
	hyp nucleus	seam nucleus	hyp cytoplasm	seam cytoplasm	background
0	1026.7	912.554	604.79	868.656	152.111
1	1037.6	916.712	644.895	835.304	135.056
2	1000.45	909.681	585.127	781.442	150.969
3	1175.41	1006.41	656.041	763.281	124.783
4	930.273	807.163	497.024	657.25	128.851
5	822.598	699.852	473.294	635.285	158.178
6	929.695	818.929	541.734	736.261	136.166
7	890.611	756.803	606.034	781.151	140.179
8	1095.09	918.937	625.52	887.287	159.332
9	1004.26	878.261	606.367	818.298	142.997

## Sheet: tail
	hyp nucleus	seam nucleus	hyp cytoplasm	seam cytoplasm	background
0	976.025	829.117	497.172	668.341	156.379
1	820.863	794.822	531.457	842.377	139.577
2	947.994	831.685	470.134	775.105	146.399
3	962.752	841.803	570.326	740.431	145.029
4	1028.6	871.301	542.859	850.099	130.166
5	863.337	706.579	410.302	548.958	126.224
6	981.831	849.714	580.229	823.624	134.49
7	953.034	909.871	452.815	694.593	124.933
8	820.876	686.888	426.184	623.04	128.161
