# Supplementary material for: A conserved chronobiological complex times C. elegans development
Source: EMBO J. 2025 Oct 20;44(22):6368–96. doi: 10.1038/s44318-025-00585-z (PMC12624140; doi:10.1038/s44318-025-00585-z)
Supplement: Supplementary file 8 — Source data Fig. 6 [file 44318_2025_585_MOESM8_ESM.zip › Figure 6/6E/ttest_ck1bd_vs_wt.txt]

hyp nucleus
ttest: Ttest_indResult(statistic=6.852765171908387, pvalue=2.062317406047192e-06)

seam nucleus
ttest: Ttest_indResult(statistic=7.3727670442291355, pvalue=7.683078677351413e-07)

hyp cytoplasm
ttest: Ttest_indResult(statistic=-2.630762404952257, pvalue=0.01696408285426274)

seam cytoplasm
ttest: Ttest_indResult(statistic=-2.9528826115787576, pvalue=0.008513287708012773)

background
ttest: Ttest_indResult(statistic=-1.6778199206304538e-15, pvalue=0.9999999999999987)
