# Supplementary material for: A conserved chronobiological complex times C. elegans development
Source: EMBO J. 2025 Oct 20;44(22):6368–96. doi: 10.1038/s44318-025-00585-z (PMC12624140; doi:10.1038/s44318-025-00585-z)
Supplement: Supplementary file 9 — Figure EV3 [file 44318_2025_585_MOESM9_ESM.zip]

Archive with 6 entries (4 files):
- EV3/
- __MACOSX/._EV3
- EV3/E/
- __MACOSX/EV3/._E
- EV3/E/EV3E_Luciferase Assay.xlsx
- __MACOSX/EV3/E/._EV3E_Luciferase Assay.xlsx
