# Supplementary material for: A conserved chronobiological complex times C. elegans development
Source: EMBO J. 2025 Oct 20;44(22):6368–96. doi: 10.1038/s44318-025-00585-z (PMC12624140; doi:10.1038/s44318-025-00585-z)
Supplement: Supplementary file 9 — Figure EV3 [file 44318_2025_585_MOESM9_ESM.zip › EV3/E/EV3E_Luciferase Assay.xlsx]

## Sheet: info_df
Position	Condition	is_valid	Highlight	Hatch	M1_entry	M1_exit	M2_entry	M2_exit	M3_entry	M3_exit	M4_entry	M4_exit	I1	M1	I2	M2	I3	M3	I4	M4	L1	L2	L3	L4
A02	LucIV	1	0	8.75667	20.2567	22.2667	29.5967	31.5967	38.7667	40.7767	48.9467	51.2767	11.5	2.01	7.33	2	7.17	2.01	8.17	2.33	13.51	9.33	9.18	10.5
B02	LucIV	1	0	0.765361	19.0967	21.9267	34.2667	36.9367	45.2767	47.9467	58.6167	61.4467	18.3313	2.83	12.34	2.67	8.34	2.67	10.67	2.83	21.1613	15.01	11.01	13.5
C02	LucIV	0	0	15.2567	16.5967	33.4367	37.7667	40.7767					1.34	16.84	4.33	3.01					18.18	7.34
D02	LucIV	1	0	9.37567	20.4267	22.2667	29.9367	32.0967	38.6067	40.6067	48.9467	51.1117	11.051	1.84	7.67	2.16	6.51	2	8.34	2.16508	12.891	9.83	8.51	10.5051
E02	LucIV	1	0	8.65814	19.5967	21.4267	29.4367	31.4367	37.7667	39.7767	48.2767	50.7767	10.9385	1.83	8.01	2	6.33	2.01	8.5	2.5	12.7685	10.01	8.34	11
F02	LucIV	1	0	8.06021	20.6169	22.5303	29.9447	31.9777	40.7767	42.9367	53.2767	55.9467	12.5567	1.9134	7.41443	2.03299	8.79894	2.16	10.34	2.67	14.4701	9.44742	10.9589	13.01
G02	LucIV	1	0	5.78804	16.7567	18.7567	26.0967	28.2667	35.6067	37.6067	45.6067	48.1067	10.9686	2	7.34	2.17	7.34	2	8	2.5	12.9686	9.51	9.34	10.5
H02	LucIV	0	0	31.4367	34.6067	40.4367							3.17	5.83							9
I02	LucIV	1	0	8.65814	19.7567	21.9267	29.4367	31.4367	38.7667	40.6067	49.2767	51.6167	11.0985	2.17	7.51	2	7.33	1.84	8.67	2.34	13.2685	9.51	9.17	11.01
J02	LucIV	1	0	10.0932	22.7667	24.9267	32.9367	35.4367	42.1067	44.2767	52.6167	54.9467	12.6735	2.16	8.01	2.5	6.67	2.17	8.34	2.33	14.8335	10.51	8.84	10.67
K02	LucIV	1	0	1.48289	13.2567	15.0967	22.7667	24.7667	31.0967	33.1067	41.1067	43.4367	11.7738	1.84	7.67	2	6.33	2.01	8	2.33	13.6138	9.67	8.34	10.33
L02	LucIV	1	0	8.17979	18.9267	20.7567	27.9367	30.0967	36.1067	38.2667	46.4467	48.9467	10.7469	1.83	7.18	2.16	6.01	2.16	8.18	2.5	12.5769	9.34	8.17	10.68
M02	LucIV	1	0	9.49526	20.9267	23.0967	30.4367	32.4367	38.4367	40.4367	48.6067	50.9467	11.4314	2.17	7.34	2	6	2	8.17	2.34	13.6014	9.34	8	10.51
N02	LucIV	1	0	8.65814	20.4267	22.5967	30.4367	32.7667	40.4367	42.6067	51.4467	53.7767	11.7685	2.17	7.84	2.33	7.67	2.17	8.84	2.33	13.9385	10.17	9.84	11.17
O02	LucIV	1	0	9.13649	20.7567	22.5967	29.9367	32.0967	38.2667	40.4367	49.6067	52.4467	12.816	1.84	7.34	2.16	6.17	2.17	9.17	2.84	14.656	9.5	8.34	12.01
P02	LucIV	0	0	27.0967	30.2667	32.7667	33.1067	33.6067	33.9367	34.9367	38.6067	40.4367	3.17	2.5	0.34	0.5	0.33	1	3.67	1.83	5.67	0.84	1.33	5.5
A03	LucIV	0	0	16.9267	18.5967	25.5967	29.4367	31.9367	38.7667	42.4367	49.9467	51.6167	1.67	7	3.84	2.5	6.83	3.67	7.51	1.67	8.67	6.34	10.5	9.18
B03	LucIV	1	0	9.25608	21.0967	23.0967	30.2667	32.2667	38.6067	40.6067	48.7767	51.2767	11.8406	2	7.17	2	6.34	2	8.17	2.5	13.8406	9.17	8.34	10.67
C03	LucIV	1	0	8.06021	19.0967	20.9267	28.4367	30.2667	36.9367	39.1067	47.1067	49.6067	11.0365	1.83	7.51	1.83	6.67	2.17	8	2.5	12.8665	9.34	8.84	10.5
D03	LucIV	1	0	7.58185	19.2567	21.2667	28.7667	31.0967	37.6067	39.7767	47.7767	50.2767	11.6748	2.01	7.5	2.33	6.51	2.17	8	2.5	13.6848	9.83	8.68	10.5
E03	LucIV	1	0	9.01691	20.4267	22.7667	30.2667	32.4367	39.1067	41.2767	49.4467	51.7767	11.4098	2.34	7.5	2.17	6.67	2.17	8.17	2.33	13.7498	9.67	8.84	10.5
F03	LucIV	1	0	9.37567	21.7667	23.7667	30.9367	33.2667	41.6067	43.7767	51.7767	54.2767	12.391	2	7.17	2.33	8.34	2.17	8	2.5	14.391	9.5	10.51	10.5
G03	LucIV	1	0	7.1035	19.0967	21.2667	28.4367	30.5967	37.9367	40.1067	48.1067	50.6167	11.9932	2.17	7.17	2.16	7.34	2.17	8	2.51	14.1632	9.33	9.51	10.51
H03	LucIV	1	0	8.17979	18.9267	21.0967	28.9367	30.9367	37.1067	38.9367	47.4467	49.7767	10.7469	2.17	7.84	2	6.17	1.83	8.51	2.33	12.9169	9.84	8	10.84
I03	LucIV	1	0	9.61484	21.4267	23.5967	29.7667	31.9367	37.7667	39.6067	47.7767	50.1067	11.8118	2.17	6.17	2.17	5.83	1.84	8.17	2.33	13.9818	8.34	7.67	10.5
J03	LucIV	1	0	10.8107	23.0967	25.4267	34.1067	36.4367	43.4367	45.2767	54.2767	56.9467	12.2859	2.33	8.68	2.33	7	1.84	9	2.67	14.6159	11.01	8.84	11.67
K03	LucIV	1	0	5.90763	18.0967	20.2567	26.9367	28.988	35.2667	37.1067	45.4467	47.9467	12.189	2.16	6.68	2.05137	6.27863	1.84	8.34	2.5	14.349	8.73137	8.11863	10.84
L03	LucIV	1	0	9.97361	22.0967	24.0967	30.5967	32.7667	39.1067	41.2767	49.4467	51.9467	12.1231	2	6.5	2.17	6.34	2.17	8.17	2.5	14.1231	8.67	8.51	10.67
M03	LucIV	1	0	8.77773	20.4973	22.6499	31.0967	33.4367	40.4367	42.6067	51.2767	53.9467	11.7196	2.15258	8.44677	2.34	7	2.17	8.67	2.67	13.8722	10.7868	9.17	11.34
N03	LucIV	1	0	8.06021	19.0967	21.2667	28.4367	30.4367	37.4367	39.4367	47.9467	50.6167	11.0365	2.17	7.17	2	7	2	8.51	2.67	13.2065	9.17	9	11.18
O03	LucIV	1	0	8.89732	20.9267	23.2667	30.2667	32.2667	38.7667	40.7767	48.9467	51.4467	12.0293	2.34	7	2	6.5	2.01	8.17	2.5	14.3693	9	8.51	10.67
P03	LucIV	1	0	8.41897	20.0967	22.4267	29.9367	31.9367	38.2667	40.2767	49.1067	51.7767	11.6777	2.33	7.51	2	6.33	2.01	8.83	2.67	14.0077	9.51	8.34	11.5
A14	lin-42(ΔTail)	1	0	9.13649	21.0967	23.2667	30.0967	32.5967	39.7767	42.1067	51.6167	54.2767	11.9602	2.17	6.83	2.5	7.18	2.33	9.51	2.66	14.1302	9.33	9.51	12.17
B14	lin-42(ΔTail)	1	0	4.71175	15.9267	17.9267	24.9267	27.0967	34.7667	37.2667	49.1067	53.9467	11.2149	2	7	2.17	7.67	2.5	11.84	4.84	13.2149	9.17	10.17	16.68
C14	lin-42(ΔTail)	1	0	9.49526	22.0967	24.0967	31.2667	33.4367	41.1067	43.6067	54.2767	57.7867	12.6014	2	7.17	2.17	7.67	2.5	10.67	3.51	14.6014	9.34	10.17	14.18
D14	lin-42(ΔTail)	1	0	7.46227	19.0967	21.2667	28.7667	31.5967	39.6067	42.2767	52.9467	57.1167	11.6344	2.17	7.5	2.83	8.01	2.67	10.67	4.17	13.8044	10.33	10.68	14.84
E14	lin-42(ΔTail)	1	0	9.01691	20.9267	22.9267	30.2667	32.9367	40.4367	42.6067	51.7767	54.2767	11.9098	2	7.34	2.67	7.5	2.17	9.17	2.5	13.9098	10.01	9.67	11.67
F14	lin-42(ΔTail)	1	0	9.25608	21.7667	23.9267	32.0967	34.6067	42.1067	44.6067	54.6167	57.2867	12.5106	2.16	8.17	2.51	7.5	2.5	10.01	2.67	14.6706	10.68	10	12.68
G14	lin-42(ΔTail)	1	0	10.5715	22.0967	24.0967	31.7667	34.2667	42.7767	45.4467	57.2867	62.2867	11.5251	2	7.67	2.5	8.51	2.67	11.84	5	13.5251	10.17	11.18	16.84
H14	lin-42(ΔTail)	1	0	9.37567	21.4267	23.5967	30.7667	33.2667	40.4367	42.7767	52.1167	54.7767	12.051	2.17	7.17	2.5	7.17	2.34	9.34	2.66	14.221	9.67	9.51	12
I14	lin-42(ΔTail)	1	0	10.5867	22.7667	24.7667	32.7667	34.9367	42.4367	44.7767	57.4467	61.4467	12.18	2	8	2.17	7.5	2.34	12.67	4	14.18	10.17	9.84	16.67
J14	lin-42(ΔTail)	1	0	7.1035	17.9267	19.9267	27.0967	29.5967	37.7667	40.4367	52.6664	59.7867	10.8232	2	7.17	2.5	8.17	2.67	12.2297	7.12028	12.8232	9.67	10.84	19.35
K14	lin-42(ΔTail)	0	0	10.0867	12.4267	14.2567	21.7667	24.2667	32.2667	34.6067	44.1067	46.6067	2.34	1.83	7.51	2.5	8	2.34	9.5	2.5	4.17	10.01	10.34	12
L14	lin-42(ΔTail)	1	0	0.645773	12.9267	15.0967	22.4267	24.9267	32.9367	35.7667	49.9467	58.7867	12.2809	2.17	7.33	2.5	8.01	2.83	14.18	8.84	14.4509	9.83	10.84	23.02
M14	lin-42(ΔTail)	1	0	8.06021	19.2567	21.4267	28.4367	30.5967	38.7667	41.1067	51.9467	54.6167	11.1965	2.17	7.01	2.16	8.17	2.34	10.84	2.67	13.3665	9.17	10.51	13.51
N14	lin-42(ΔTail)	1	0	8.65814	20.9267	23.0967	30.9367	33.1067	43.1067	45.7767	56.1167	61.6167	12.2685	2.17	7.84	2.17	10	2.67	10.34	5.5	14.4385	10.01	12.67	15.84
O14	lin-42(ΔTail)	1	0	8.89732	20.4267	22.7667	29.7667	32.0967	39.7767	42.4367	53.6167	57.4467	11.5293	2.34	7	2.33	7.68	2.66	11.18	3.83	13.8693	9.33	10.34	15.01
P14	lin-42(ΔTail)	1	0	11.5867	23.4267	25.7667	32.9367	35.2667	43.6067	46.1067	56.1167	58.9467	11.84	2.34	7.17	2.33	8.34	2.5	10.01	2.83	14.18	9.5	10.84	12.84
A15	lin-42(ΔTail)	1	0	8.77773	21.2667	23.2667	30.5967	32.9367	39.9367	42.2767	52.4467	55.1167	12.4889	2	7.33	2.34	7	2.34	10.17	2.67	14.4889	9.67	9.34	12.84
B15	lin-42(ΔTail)	0	0	22.2667	25.4267	26.4367	47.9467	48.6067	51.2767	53.7767			3.16	1.01	21.51	0.66	2.67	2.5			4.17	22.17	5.17
C15	lin-42(ΔTail)	1	0	7.94062	19.4267	21.5967	28.9367	31.2667	39.6067	42.1067	54.4467	60.2867	11.486	2.17	7.34	2.33	8.34	2.5	12.34	5.84	13.656	9.67	10.84	18.18
D15	lin-42(ΔTail)	1	0	6.62515	17.9267	19.9267	26.9367	29.4367	37.4367	39.9367	49.9467	52.7767	11.3015	2	7.01	2.5	8	2.5	10.01	2.83	13.3015	9.51	10.5	12.84
E15	lin-42(ΔTail)	1	0	7.58185	19.0967	21.2667	28.2667	30.4367	38.4367	40.9367	58.0478	70.2458	11.5148	2.17	7	2.17	8	2.5	17.1112	12.1979	13.6848	9.17	10.5	29.3091
F15	lin-42(ΔTail)	1	0	7.1035	18.4267	20.4267	28.7667	30.9367	39.4367	41.7767	52.6167	56.1167	11.3232	2	8.34	2.17	8.5	2.34	10.84	3.5	13.3232	10.51	10.84	14.34
G15	lin-42(ΔTail)	1	0	10.0867	21.9267	24.0967	31.0967	33.6067	41.4367	43.9367	56.1167	61.1167	11.84	2.17	7	2.51	7.83	2.5	12.18	5	14.01	9.51	10.33	17.18
H15	lin-42(ΔTail)	1	0	11.1695	23.5967	25.5967	32.4367	34.9367	42.4367	44.6067	54.2767	56.9467	12.4272	2	6.84	2.5	7.5	2.17	9.67	2.67	14.4272	9.34	9.67	12.34
I15	lin-42(ΔTail)	1	0	10.5715	23.4267	25.4267	32.7667	34.7667	41.9367	44.1067	54.2767	56.9467	12.8551	2	7.34	2	7.17	2.17	10.17	2.67	14.8551	9.34	9.34	12.84
J15	lin-42(ΔTail)	1	0	8.77773	19.9267	22.4267	29.7667	32.2667	40.4367	42.9367	54.5798	63.3097	11.1489	2.5	7.34	2.5	8.17	2.5	11.6431	8.7299	13.6489	9.84	10.67	20.373
K15	lin-42(ΔTail)	0	0
L15	lin-42(ΔTail)	0	0	25.4267	28.4367	34.2667	53.2767	57.9467					3.01	5.83	19.01	4.67					8.84	23.68
M15	lin-42(ΔTail)	1	0	9.73443	21.7667	23.9267	30.9367	33.2667	41.1067	43.7767	55.1167	57.9467	12.0322	2.16	7.01	2.33	7.84	2.67	11.34	2.83	14.1922	9.34	10.51	14.17
N15	lin-42(ΔTail)	1	0	9.13649	21.7667	23.9267	31.2667	33.6067	40.7767	43.1067	53.2767	56.1167	12.6302	2.16	7.34	2.34	7.17	2.33	10.17	2.84	14.7902	9.68	9.5	13.01
O15	lin-42(ΔTail)	1	0	7.70144	18.9267	21.0967	28.0967	30.4367	39.6067	42.2767			11.2252	2.17	7	2.34	9.17	2.67			13.3952	9.34	11.84
P15	lin-42(ΔTail)	0	0	36.7667	40.4367	43.6067	44.1067	47.9467	56.1167	58.7867			3.67	3.17	0.5	3.84	8.17	2.67			6.84	4.34	10.84
A16	lin-42(ΔTail)	1	0	8.53856	20.5967	22.5967	30.4367	32.7667	41.7767	44.4367	56.7324	61.8746	12.0581	2	7.84	2.33	9.01	2.66	12.2957	5.14227	14.0581	10.17	11.67	17.438
B16	lin-42(ΔTail)	1	0	4.2334	15.4267	17.5967	24.2667	26.7667	34.2667	36.7667	46.2767	49.1067	11.1933	2.17	6.67	2.5	7.5	2.5	9.51	2.83	13.3633	9.17	10	12.34
C16	lin-42(ΔTail)	0	0	9.97361	16.4267	18.4267	25.9267	27.9367	35.7667	38.6067	46.1067	48.7767	6.45306	2	7.5	2.01	7.83	2.84	7.5	2.67	8.45306	9.51	10.67	10.17
D16	lin-42(ΔTail)	-4	0	10.0867	21.7667	25.0967	46.2767	49.6067	61.7867	71.2867			11.68	3.33	21.18	3.33	12.18	9.5			15.01	24.51	21.68
E16	lin-42(ΔTail)	1	0	10.3324	22.5967	24.5967	31.5967	34.2667	43.1067	45.6067	62.1138	70.7241	12.2643	2	7	2.67	8.84	2.5	16.5071	8.61031	14.2643	9.67	11.34	25.1174
F16	lin-42(ΔTail)	1	0	8.41897	20.5967	22.5967	29.2667	31.7667	39.7767	42.2767	53.6167	57.6167	12.1777	2	6.67	2.5	8.01	2.5	11.34	4	14.1777	9.17	10.51	15.34
G16	lin-42(ΔTail)	1	0	7.1035	19.7567	21.7667	28.9367	31.0967	38.9367	41.4367	50.6167	53.4467	12.6532	2.01	7.17	2.16	7.84	2.5	9.18	2.83	14.6632	9.33	10.34	12.01
H16	lin-42(ΔTail)	1	0	8.17979	22.4267	24.9267	32.5967	34.9367	42.7767	45.4467	58.6458	62.2334	14.2469	2.5	7.67	2.34	7.84	2.67	13.1991	3.58763	16.7469	10.01	10.51	16.7867
I16	lin-42(ΔTail)	1	0	9.13649	20.7567	22.9267	30.2667	32.7667	40.6067	43.1067	55.1167	63.4567	11.6202	2.17	7.34	2.5	7.84	2.5	12.01	8.34	13.7902	9.84	10.34	20.35
J16	lin-42(ΔTail)	1	0	7.22309	17.9267	19.9267	27.0967	29.2667	37.6067	40.1067	51.1167	53.9467	10.7036	2	7.17	2.17	8.34	2.5	11.01	2.83	12.7036	9.34	10.84	13.84
K16	lin-42(ΔTail)	1	0	6.62515	18.0967	20.4267	28.0967	30.5967	38.4367	40.9367	50.7767	53.9467	11.4715	2.33	7.67	2.5	7.84	2.5	9.84	3.17	13.8015	10.17	10.34	13.01
L16	lin-42(ΔTail)	1	0	9.25608	21.0967	23.2667	30.7667	33.1067	41.7767	44.1067	53.6167	56.1167	11.8406	2.17	7.5	2.34	8.67	2.33	9.51	2.5	14.0106	9.84	11	12.01
M16	lin-42(ΔTail)	1	0	8.41897	20.2567	22.4267	29.7667	31.7667	39.2767	42.4367	55.2767	60.4467	11.8377	2.17	7.34	2	7.51	3.16	12.84	5.17	14.0077	9.34	10.67	18.01
N16	lin-42(ΔTail)	-4	0	10.0867	18.7567	19.7567	23.0967	24.9267	30.2667	32.4367			8.67	1	3.34	1.83	5.34	2.17			9.67	5.17	7.51
O16	lin-42(ΔTail)	1	0	8.29938	20.7567	22.9267	30.2667	32.4367	40.6067	43.1067	56.1167	60.1167	12.4573	2.17	7.34	2.17	8.17	2.5	13.01	4	14.6273	9.51	10.67	17.01
P16	lin-42(ΔTail)	1	0	10.3324	24.7667	26.9367	35.7667	37.9367	45.1067	47.4467	57.4467	60.1167	14.4343	2.17	8.83	2.17	7.17	2.34	10	2.67	16.6043	11	9.51	12.67
