# Supplementary material for: A conserved chronobiological complex times C. elegans development
Source: EMBO J. 2025 Oct 20;44(22):6368–96. doi: 10.1038/s44318-025-00585-z (PMC12624140; doi:10.1038/s44318-025-00585-z)
Supplement: Supplementary file 10 — Figure EV4 [file 44318_2025_585_MOESM10_ESM.zip]

Archive with 4 entries (3 files):
- EV4/
- __MACOSX/._EV4
- EV4/EV4 Microfluidics.txt
- __MACOSX/EV4/._EV4 Microfluidics.txt
