# Supplementary material for: A conserved chronobiological complex times C. elegans development
Source: EMBO J. 2025 Oct 20;44(22):6368–96. doi: 10.1038/s44318-025-00585-z (PMC12624140; doi:10.1038/s44318-025-00585-z)
Supplement: Supplementary file 10 — Figure EV4 [file 44318_2025_585_MOESM10_ESM.zip › EV4/EV4 Microfluidics.txt]

EV4 Microfluidics

Link to access microscopy images:

https://zenodo.org/records/15863655?preview=1&token=eyJhbGciOiJIUzUxMiJ9.eyJpZCI6ImZmYWE4YmMyLTU4MTItNDMyZS1iMmE1LWY3YjllOWU4YzQzNSIsImRhdGEiOnt9LCJyYW5kb20iOiJjNTU2ZWZlMmJkNDk2MGVjMmJlYWJiNDQ1M2M5NWFmYSJ9.jaA8AKcyOVBiaLwU6HEVFRKP32N5-N8iLV2W8vmZji_w4t9F50D2VioSCNNdvUapIjDAy4Rh8RD0HI2QUK_5dw
