# Supplementary material for: A conserved chronobiological complex times C. elegans development
Source: EMBO J. 2025 Oct 20;44(22):6368–96. doi: 10.1038/s44318-025-00585-z (PMC12624140; doi:10.1038/s44318-025-00585-z)
Supplement: Supplementary file 11 — Appendix Figure Source Data [file 44318_2025_585_MOESM11_ESM.zip]

Archive with 4 entries (4 files):
- Appendix_S2.zip
- __MACOSX/._Appendix_S2.zip
- Appendix_S4.zip
- __MACOSX/._Appendix_S4.zip
